# Supplementary material for: Perturb-tracing enables high-content screening of multi-scale 3D genome regulators
Source: Nat Methods. 2025 Apr 10;22(5):950–61. doi: 10.1038/s41592-025-02652-z (PMC12074983; doi:10.1038/s41592-025-02652-z)
Supplement: Supplementary file 3 — Target gene summary. Three categories of target genes are included in the screen, as described in the table. [file 41592_2025_2652_MOESM3_ESM.xlsx]

## Sheet: Sheet1
category	Gene name	notes	**Categories: 1) differentially expressed genes in oncogene-induced senescence (Hernandez-Segura et al, 2017); 2) genes related to chromatin organization; 3) identified hits in recent imaging-based CRISPR screen papers.
1	RUNX3	upregulated in OIS
1	HIVEP3	upregulated in OIS
1	KCNN3	upregulated in OIS
1	MYBPH	upregulated in OIS
1	RASGRP3	upregulated in OIS
1	ARHGAP25	upregulated in OIS
1	LONRF2	upregulated in OIS
1	TMEM169	upregulated in OIS
1	CSRNP1	upregulated in OIS
1	SH3TC1	upregulated in OIS
1	SEL1L3	upregulated in OIS
1	CXXC4	upregulated in OIS
1	TMEM154	upregulated in OIS
1	TRIM36	upregulated in OIS
1	SLC22A3	upregulated in OIS
1	COL28A1	upregulated in OIS
1	LYPLA1	upregulated in OIS
1	SOX17	upregulated in OIS
1	CHD7	upregulated in OIS
1	MAPK15	upregulated in OIS
1	GLDC	upregulated in OIS
1	SPINK4	upregulated in OIS
1	PIP5K1B	upregulated in OIS
1	GDA	upregulated in OIS
1	HTR7	upregulated in OIS
1	RBM20	upregulated in OIS
1	LRRC10B	upregulated in OIS
1	MMP7	upregulated in OIS
1	NR4A1	upregulated in OIS
1	PPM1H	upregulated in OIS
1	NOS1	upregulated in OIS
1	OASL	upregulated in OIS
1	SGCG	upregulated in OIS
1	SHISA2	upregulated in OIS
1	CCNA1	upregulated in OIS
1	FOS	upregulated in OIS
1	CCDC88C	upregulated in OIS
1	BEGAIN	upregulated in OIS
1	TNFAIP8L3	upregulated in OIS
1	ARID3B	upregulated in OIS
1	PRSS22	upregulated in OIS
1	BEAN1	upregulated in OIS
1	HES7	upregulated in OIS
1	RASD1	upregulated in OIS
1	HOXB9	upregulated in OIS
1	GMFG	upregulated in OIS
1	ERCC1	upregulated in OIS
1	LMTK3	upregulated in OIS
1	BMP7	upregulated in OIS
1	C2CD2	upregulated in OIS
1	NDP	upregulated in OIS
1	LONRF3	upregulated in OIS
1	MAN1C1	downregulated in OIS
1	TSSK3	downregulated in OIS
1	SEMA4A	downregulated in OIS
1	TMEM37	downregulated in OIS
1	PDE1A	downregulated in OIS
1	SLC40A1	downregulated in OIS
1	PPARG	downregulated in OIS
1	EPHA3	downregulated in OIS
1	MAB21L2	downregulated in OIS
1	WDR17	downregulated in OIS
1	STOX2	downregulated in OIS
1	RANBP3L	downregulated in OIS
1	ACOT12	downregulated in OIS
1	RFESD	downregulated in OIS
1	PCDHA4	downregulated in OIS
1	IP6K3	downregulated in OIS
1	SLC35F1	downregulated in OIS
1	HOXA2	downregulated in OIS
1	HOXA3	downregulated in OIS
1	HOXA7	downregulated in OIS
1	EEPD1	downregulated in OIS
1	TMEM176B	downregulated in OIS
1	NPM2	downregulated in OIS
1	SGK3	downregulated in OIS
1	ZNF572	downregulated in OIS
1	FOXD4	downregulated in OIS
1	AQP3	downregulated in OIS
1	FAM69B	downregulated in OIS
1	AKR1C3	downregulated in OIS
1	CELF2	downregulated in OIS
1	FAM13C	downregulated in OIS
1	SLC16A9	downregulated in OIS
1	MRVI1	downregulated in OIS
1	KCNC1	downregulated in OIS
1	LUZP2	downregulated in OIS
1	CASP1	downregulated in OIS
1	SORL1	downregulated in OIS
1	LMNTD1	downregulated in OIS
1	NFE2	downregulated in OIS
1	DCLK1	downregulated in OIS
1	GALNT16	downregulated in OIS
1	IL16	downregulated in OIS
1	IGFALS	downregulated in OIS
1	GPRC5B	downregulated in OIS
1	TBX6	downregulated in OIS
1	C19orf57	downregulated in OIS
1	ZNF114	downregulated in OIS
1	DRICH1	downregulated in OIS
1	SPIN2A	downregulated in OIS
2	CTCF
2	NIPBL
2	LRIF1	HBiX1
2	SMCHD1
2	RB1	Rb
2	LMNB1
2	HMGA1
2	HMGA2
2	PHB1	prohibitin
3	SON	Wang et al, 2019
3	DDX10	Wang et al, 2019
3	DDX18	Wang et al, 2019
3	DDX21	Wang et al, 2019
3	DDX24	Wang et al, 2019
3	DDX52	Wang et al, 2019
3	DDX56	Wang et al, 2019
3	HNRNPA1	Wang et al, 2019
3	HNRNPL	Wang et al, 2019
3	PCBP1	Wang et al, 2019
3	DHX15	Wang et al, 2019
3	DDX42	Wang et al, 2019
3	HNRNPK	Wang et al, 2019
3	HNRNPH1	Wang et al, 2019
3	MYD88	Feldman et al, 2019
3	IRAK1	Feldman et al, 2019
3	IRAK4	Feldman et al, 2019
3	TRAF6	Feldman et al, 2019
3	TRADD	Feldman et al, 2019
3	TRAF2	Feldman et al, 2019
3	RIPK1	Feldman et al, 2019
3	MAP3K7	Feldman et al, 2019
3	IKBKG	Feldman et al, 2019
3	CHUK	Feldman et al, 2019
3	SKP1	Feldman et al, 2019
3	CUL1	Feldman et al, 2019
3	FBXW11	Feldman et al, 2019
