# Supplementary material for: Perturb-tracing enables high-content screening of multi-scale 3D genome regulators
Source: Nat Methods. 2025 Apr 10;22(5):950–61. doi: 10.1038/s41592-025-02652-z (PMC12074983; doi:10.1038/s41592-025-02652-z)
Supplement: Supplementary file 4 — Top hits identified in the screen. [file 41592_2025_2652_MOESM4_ESM.xlsx]

## Sheet: CRISPR hits summary 220730
Phenotype	Gene
Adjacent TAD distance	RB1
	MRVI1
	PIP5K1B
	ZNF114
	GLDC
	NR4A1
Long-range AA contact	NR4A1
	PDE1A
	HOXB9
	RB1
	PCBP1
	LRRC10B
Long-range AB contact	RFESD
	HOXB9
	FAM69B
	C2CD2
	CHD7
	FAM13C
Long-range BB contact	FOS
	NR4A1
	DDX24
Inter-TAD distance	PCBP1
	RB1
	CHD7
	GLDC
	HOXB9
	C19orf57
Nuclear intensity uneveness	MYBPH
	RB1
Nuclear sphericity	TRIM36
	EEPD1
