# Supplementary material for: Perturb-tracing enables high-content screening of multi-scale 3D genome regulators
Source: Nat Methods. 2025 Apr 10;22(5):950–61. doi: 10.1038/s41592-025-02652-z (PMC12074983; doi:10.1038/s41592-025-02652-z)
Supplement: Supplementary file 5 — Digits and values for DNA barcode sequences in BARC-FISH screen, the corresponding linear and padlock probe sequences, and dye-labeled secondary probes. [file 41592_2025_2652_MOESM5_ESM.xlsx]

## Sheet: DNA barcode segment sequences
	value
barcode digit	0	1	2
1	GGGATTATGGGTTTGTAGTAcGGATGTTATATTGGTTGGGT	GGGATGTATTGAAGGAGGATcTAATGGGAAGGTGAAAGTGT	ATAGGAAATGGTGGTAGTGTcATGGTAATGGAGTAATGGGT
2	TAGAGGGAGTAAGATGAGGAcTAAATGGAGTGAGGAGGTTA	TGTGATGGAAGTTAGAGGGTcTGAGATAGGATGTGTTGGGA	AGAGTGAGTAGTAGTGGAGTcAGGTTATGGGAAAGGAGAGT
3	GTGAAGTGGAAGGTGAGATTcGTGGGATTAGGGTTGAATAA	TGAAAGGAATGGGTTGTGGTcGTTGATGAGGTGTTGATGAT	GGGTTGATTAGTGGTAGAAAcTTGGAATGGATTGAAAGGGT
4	GAATGGAGGGTTAGAGGTAAcAGAGAGTGAGATTAGTGTGA	AGGGTGTGTTTGTAAAGGGTcATGATTGGTAGGTGAGAAGT	AGGTTAGGTTGAGAATAGGAcAGTTGAGGTGGGAGAGTATT
5	AGTTGGGTATGGAGAAAGGTcTGGAATTGTGTGTTATGGGT	GGGAGAATGAGGTGTAATGTcTAGTTAGGAAGAAGATGGGA	TGTGGAGGGATTGAAGGATAcGTTGTTAGGGAATAGGAGGA
6	TGGGATAGTATGTGGAAAGTcGGGTGTTAAGTATGAGGTGA	TTGGAGGTGTAGGGAGTAAAcAGGTAGTGGTAGGATTGTGA	TAGAGTTGATAGAGGGAGAAcTTGTGGAGATGTGTAGGTTA
7	GTGTGAAATTTGGTAAGGGAcTGTAGAGGTTGGAAAGGGAA	GATGATGTAGTAGTAAGGGTcGAGGAGTGGATAAATGGTGT	GGAGTAGTTGGTTGTTAGGAcAGGTAATGAGTTAGAGGTGA
8	AGGTGGGATTAAATGGGTGTcAGGTTTGGGAAGTGAGGAAA	GAGGGTTTGTAAGGTGAATAcAATGGAAATGATGTGTGGGA	AGGAGGAGGGTAATGATAGAcATGAGGAAAGTGGTGTGAGA
9	AGAGTTAAGGATGGTGAGATcGTATGGATGTGGGAGAATGT	GGGTGGTTTAGTGTGTGTTTcGAGTTGGGTTTAGTTGGGTA	TGGGAGGATTGAGATGAGTTcGGGTAGTGGGAATGATTTAT
10	TTGTTAGGTGGTGGAAGGATcGAGATAGGAGGAGTAATTGT	AGTGTGGGATTGATGAGATAcGATGAAGATTGAGGGAAGAA	TGTGGTTTGGAGATGATAGAcGGGATGTGATTTGTTAGGAA

## Sheet: linear, padlock and secondary
	linear probe	padlock probe	secondary probe
digit 1, value 0	ACCCAACCAATATAACATCC TAATGTTATCTT	/5Phos/ACATTA TACTACAAACCCATAATCCC GCCATGGTACGACGGCAAGA AAGATA	/5ATTO565N/AGCCATGGTACGACGGCAAGAGAGCGTGCGT
digit 1, value 1	acactttcaccttcccatta TAATGTTATCTT	/5Phos/ACATTA atcctccttcaatacatccc GCATCTGCGTCTATTTAGTG AAGATA	/5Alex647N/ATCCTCCTTCAATACATCCC
digit 1, value 2	acccattactccattaccat TAATGTTATCTT	/5Phos/ACATTA acactaccaccatttcctat GCATCTGCGTCTATTTAGTG AAGATA	/5Alex750N/ACACTACCACCATTTCCTAT
digit 2, value 0	TAACCTCCTCACTCCATTTA TAATGTTATCTT	/5Phos/ACATTA TCCTCATCTTACTCCCTCTA TTACGAAGGTCGGCGTCGGT AAGATA	/5ATTO565N/TTACGAAGGTCGGCGTCGGTAGGCCTTCGC
digit 2, value 1	tcccaacacatcctatctca TAATGTTATCTT	/5Phos/ACATTA accctctaacttccatcaca GCATCTGCGTCTATTTAGTG AAGATA	/5Alex647N/ACCCTCTAACTTCCATCACA
digit 2, value 2	ACTCTCCTTTCCCATAACCT TAATGTTATCTT	/5Phos/ACATTA ACTCCACTACTACTCACTCT GCATCTGCGTCTATTTAGTG AAGATA	/5Alex750N/ACTCCACTACTACTCACTCT
digit 3, value 0	TTATTCAACCCTAATCCCAC TAATGTTATCTT	/5Phos/ACATTA AATCTCACCTTCCACTTCAC TCTCATGGTCGCCGGACCGT AAGATA	/5ATTO565N/TCTCATGGTCGCCGGACCGTGATGCCGTGT
digit 3, value 1	ATCATCAACACCTCATCAAC TAATGTTATCTT	/5Phos/ACATTA ACCACAACCCATTCCTTTCA GCATCTGCGTCTATTTAGTG AAGATA	/5Alex647N/ACCACAACCCATTCCTTTCA
digit 3, value 2	ACCCTTTCAATCCATTCCAA TAATGTTATCTT	/5Phos/ACATTA TTTCTACCACTAATCAACCC GCATCTGCGTCTATTTAGTG AAGATA	/5Alex750N/TTTCTACCACTAATCAACCC
digit 4, value 0	TCACACTAATCTCACTCTCT TAATGTTATCTT	/5Phos/ACATTA TTACCTCTAACCCTCCATTC ATCGGAACGGTGACTCGGCT AAGATA	/5ATTO565N/ATCGGAACGGTGACTCGGCTCAGTCGCGGC
digit 4, value 1	ACTTCTCACCTACCAATCAT TAATGTTATCTT	/5Phos/ACATTA ACCCTTTACAAA CACACCCT GCATCTGCGTCTATTTAGTG AAGATA	/5Alex647N/ACCCTTTACAAACACACCCT
digit 4, value 2	AATACTCTCCCACCTCAACT TAATGTTATCTT	/5Phos/ACATTA TCCTATTCTCAACCTAACCT GCATCTGCGTCTATTTAGTG AAGATA	/5Alex750N/TCCTATTCTCAACCTAACCT
digit 5, value 0	ACCCATAACACACAATTCCA TAATGTTATCTT	/5Phos/ACATTA ACCTTTCTCCATACCCAACT CGTGAGAATGCGTCGCGATA AAGATA	/5ATTO565N/CGTGAGAATGCGTCGCGATACTGGTGTAAG
digit 5, value 1	TCCCATCTTCTTCCTAACTA TAATGTTATCTT	/5Phos/ACATTA ACATTACACCTCATTCTCCC GCATCTGCGTCTATTTAGTG AAGATA	/5Alex647N/ACATTACACCTCATTCTCCC
digit 5, value 2	TCCTCCTATTCCCTAACAAC TAATGTTATCTT	/5Phos/ACATTA TATCCTTCAATCCCTCCACA GCATCTGCGTCTATTTAGTG AAGATA	/5Alex750N/TATCCTTCAATCCCTCCACA
digit 6, value 0	TCACCTCATACTTAACACCC TAATGTTATCTT	/5Phos/ACATTA ACTTTCCACATACTATCCCA TAATTCCGGTATCGGGCCCT AAGATA	/5ATTO565N/TAATTCCGGTATCGGGCCCTTTTGTCTGAC
digit 6, value 1	TCACAATCCTACCACTACCT TAATGTTATCTT	/5Phos/ACATTA TTTACTCCCTACACCTCCAA GCATCTGCGTCTATTTAGTG AAGATA	/5Alex647N/TTTACTCCCTACACCTCCAA
digit 6, value 2	TAACCTACACATCTCCACAA TAATGTTATCTT	/5Phos/ACATTA TTCTCCCTCTATCAACTCTA GCATCTGCGTCTATTTAGTG AAGATA	/5Alex750N/TTCTCCCTCTATCAACTCTA
digit 7, value 0	TTCCCTTTCCAACCTCTACA TAATGTTATCTT	/5Phos/ACATTA TCCCTTACCAAATTTCACAC CTTTGTTCGGCTCGGAGCGT AAGATA	/5ATTO565N/CTTTGTTCGGCTCGGAGCGTTACTGCGGGC
digit 7, value 1	ACACCATTTATCCACTCCTC TAATGTTATCTT	/5Phos/ACATTA ACCCTTACTACTACATCATC GCATCTGCGTCTATTTAGTG AAGATA	/5Alex647N/ACCCTTACTACTACATCATC
digit 7, value 2	TCACCTCTAACTCATTACCT TAATGTTATCTT	/5Phos/ACATTA TCCTAACAACCAACTACTCC GCATCTGCGTCTATTTAGTG AAGATA	/5Alex750N/TCCTAACAACCAACTACTCC
digit 8, value 0	TTTCCTCACTTCCCAAACCT TAATGTTATCTT	/5Phos/ACATTA ACACCCATTTAATCCCACCT AGAAGATCGCACGCGCCTTT AAGATA	/5ATTO565N/AGAAGATCGCACGCGCCTTTTACTTAATCG
digit 8, value 1	TCCCACACATCATTTCCATT TAATGTTATCTT	/5Phos/ACATTA TATTCACCTTACAAACCCTC GCATCTGCGTCTATTTAGTG AAGATA	/5Alex647N/TATTCACCTTACAAACCCTC
digit 8, value 2	TCTCACACCACTTTCCTCAT TAATGTTATCTT	/5Phos/ACATTA TCTATCATTACCCTCCTCCT GCATCTGCGTCTATTTAGTG AAGATA	/5Alex750N/TCTATCATTACCCTCCTCCT
digit 9, value 0	ACATTCTCCCACATCCATAC TAATGTTATCTT	/5Phos/ACATTA ATCTCACCATCCTTAACTCT GCGGGATTCGTACGAGCCCT AAGATA	/5ATTO565N/AGCGGGATTCGTACGAGCCCTCTTGGACGGG
digit 9, value 1	TACCCAACTAAACCCAACTC TAATGTTATCTT	/5Phos/ACATTA AAACACACACTAAACCACCC GCATCTGCGTCTATTTAGTG AAGATA	/5Alex647N/AAACACACACTAAACCACCC
digit 9, value 2	ATAAATCATTCCCACTACCC TAATGTTATCTT	/5Phos/ACATTA AACTCATCTCAATCCTCCCA GCATCTGCGTCTATTTAGTG AAGATA	/5Alex750N/AACTCATCTCAATCCTCCCA
digit 10, value 0	ACAATTACTCCTCCTATCTC TAATGTTATCTT	/5Phos/ACATTA ATCCTTCCACCACCTAACAA GGGCGTATAACCGTCGCCAC AAGATA	/5ATTO565N/AGGGCGTATAACCGTCGCCACGCGGACGCAA
digit 10, value 1	ttcttccctcaatcttcatc TAATGTTATCTT	/5Phos/ACATTA tatctcatcaatcccacact GCATCTGCGTCTATTTAGTG AAGATA	/5Alex647N/TATCTCATCAATCCCACACT
digit 10, value 2	Ttcctaacaaatcacatccc TAATGTTATCTT	/5Phos/ACATTA tctatcatctccaaaccaca GCATCTGCGTCTATTTAGTG AAGATA	/5Alex750N/TCTATCATCTCCAAACCACA
