# Supplementary material for: Perturb-tracing enables high-content screening of multi-scale 3D genome regulators
Source: Nat Methods. 2025 Apr 10;22(5):950–61. doi: 10.1038/s41592-025-02652-z (PMC12074983; doi:10.1038/s41592-025-02652-z)
Supplement: Supplementary file 6 — Oligonucleotide sequences of helper probes. [file 41592_2025_2652_MOESM6_ESM.xlsx]

## Sheet: Sheet1
Sequence Name	Bases	Sequence
Seq1_Seq_1	30	GGC GGG CCA TTT ACC GTA AGT TAT GTA ACG
Seq1_Seq_2	30	CAA TGG GCG GGG GTC GTT GGG CGG TCA GCC
Seq1_Seq_3	30	TTA CTA TGG GAA CAT ACG TCA TTA TTG ACG
Seq1_Seq_4	30	CAT TGA CGT CAA TGG AAA GTC CCT ATT GGC
Seq1_Seq_5	30	CAA GTG GGC AGT TTA CCG TAA ATA CTC CAC
Seq1_Seq_6	30	TAC TTG GCA TAT GAT ACA CTT GAT GTA CTG
Seq1_Seq_7	30	CAT TTA CCG TCA TTG ACG TCA ATA GGG GGC
Seq1_Seq_8	30	GGT CAT GTA CTG GGC ATA ATG CCA GGC GGG
Seq1_Seq_9	30	AGA TGT ACT GCC AAG TAG GAA AGT CCC ATA
Seq1_Seq_11	30	TCC ACG CCC ATT GAT GTA CTG CCA AAA CCG
Seq1_Seq_12	30	GAC TTG GAA ATC CCC GTG AGT CAA ACC GCT
Seq1_Seq_13	30	AAC AAA CTC CCA TTG ACG TCA ATG GGG TGG
Seq1_Seq_14	30	TTT TGG AAA GTC CCG TTG ATT TTG GTG CCA
Seq1_Seq_15	30	TTT GCG TCA ATG GGG CGG AGT TGT TAC GAC
Seq1_Seq_16	30	TAG ACC TCC CAC CGT ACA CGC CTA CCG CCC
Seq1_Seq_17	30	AAG ATC TAC AGC TGC CTT AGC TCT GCT TAT
Seq1_Seq_18	30	TTG GGA GTG AAT TAG CCC TTC CAG TCC CCC
Seq1_Seq_19	30	CTG AAA CGA TAA TGG TGA AAT CTT GTC TTC
Seq1_Seq_20	30	CTC TGG GTC CCC TCG GGG TTG GGA GGT GGG
Seq1_Seq_21	30	AAA TAT GAA GGA ATC ATG GGA AAT AGG CCC
Seq1_Seq_22	30	TAT CTC TCT AAC AGC CTT GTA TCG TAT ATG
Seq1_Seq_23	30	GTC ACG TAT TTT GTA CTA ATA TCT TTG TGT
Seq1_Seq_24	30	GCA AAC TAC CCA AGA AAT TAT TAC TTT CTA
Seq1_Seq_25	30	GGT AAG CAT ATG ATA GTC CAT TTT AAA ACA
Seq1_Seq_26	30	AAG CCA AGA AAT CGA AAT ACT TTC AAG TTA
Seq2_Seq_1	30	CCT TAT TTT AAC TTG CTA TTT CTA GCT CTA
Seq2_Seq_2	30	GTG CCA CTT TTT CAA GTT GAT AAC GGA CTA
Seq2_Seq_3	30	ACA CGC CGG TAT TTG AGC AGG TAC CAA AAA
Seq3_Seq_1	30	TCA AGA TCT AGT TAC GCC AAG CTT GGA TCC
Seq3_Seq_2	30	GAG AGA CCC AGT ACA AGC AAA AAG CAG TGT
Seq3_Seq_3	30	AGA GCT CCC AGG CTC AGA TCT GGT CTA ACC
Seq3_Seq_4	30	GGC TTA AGC AGT GGG TTC CCT AGT TAG CCA
Seq3_Seq_5	30	TAC TTG AAG CAC TCA AGG CAA GCT TTA TTG
Seq3_Seq_7	30	ACT GAC TAA AAG GGT CTG AGG GAT CTC TAG
Seq3_Seq_8	30	ACT ACT ATA CGT ACT GCT AGA GAT TTT CCA
Seq3_Seq_9	30	CTC TCT GAT ATT CAT TTC TTT GCA AGT TAT
