# Supplementary material for: Perturb-tracing enables high-content screening of multi-scale 3D genome regulators
Source: Nat Methods. 2025 Apr 10;22(5):950–61. doi: 10.1038/s41592-025-02652-z (PMC12074983; doi:10.1038/s41592-025-02652-z)
Supplement: Supplementary file 7 — Oligonucleotide sequences and PCR primers for barcode library assembly. [file 41592_2025_2652_MOESM7_ESM.xlsx]

## Sheet: Sheet1
Divided the 10-digit barcode into two fragments as indicated below: 1) 5-digit frag1, highlighted with yellow; 2) 5-digit frag2, text in red
Name	Sequence
2G_trit1_V1	GGGATGTATTGAAGGAGGATCTAATGGGAAGGTGAAAGTGT
2G_trit2_V1	TGTGATGGAAGTTAGAGGGTCTGAGATAGGATGTGTTGGGAC
2G_trit3_V1	TGAAAGGAATGGGTTGTGGTCGTTGATGAGGTGTTGATGATC
2G_trit4_V1	AGGGTGTGTTTGTAAAGGGTCATGATTGGTAGGTGAGAAGTC
2G_trit5_V1	GGGAGAATGAGGTGTAATGTCTAGTTAGGAAGAAGATGGGAC
2G_trit6_V1	TTGGAGGTGTAGGGAGTAAACAGGTAGTGGTAGGATTGTGAC
2G_trit7_V1	GATGATGTAGTAGTAAGGGTCGAGGAGTGGATAAATGGTGTC
2G_trit8_V1	GAGGGTTTGTAAGGTGAATACAATGGAAATGATGTGTGGGAC
2G_trit9_V1	GGGTGGTTTAGTGTGTGTTTCGAGTTGGGTTTAGTTGGGTAC
2G_trit10_V1	AGTGTGGGATTGATGAGATACGATGAAGATTGAGGGAAGAAC
2G_trit1_V2	ATAGGAAATGGTGGTAGTGTCATGGTAATGGAGTAATGGGT
2G_trit2_V2	AGAGTGAGTAGTAGTGGAGTCAGGTTATGGGAAAGGAGAGTC
2G_trit3_V2	GGGTTGATTAGTGGTAGAAACTTGGAATGGATTGAAAGGGTC
2G_trit4_V2	AGGTTAGGTTGAGAATAGGACAGTTGAGGTGGGAGAGTATTC
2G_trit5_V2	TGTGGAGGGATTGAAGGATACGTTGTTAGGGAATAGGAGGAC
2G_trit6_V2	TAGAGTTGATAGAGGGAGAACTTGTGGAGATGTGTAGGTTAC
2G_trit7_V2	GGAGTAGTTGGTTGTTAGGACAGGTAATGAGTTAGAGGTGAC
2G_trit8_V2	AGGAGGAGGGTAATGATAGACATGAGGAAAGTGGTGTGAGAC
2G_trit9_V2	TGGGAGGATTGAGATGAGTTCGGGTAGTGGGAATGATTTATC
2G_trit10_V2	TGTGGTTTGGAGATGATAGACGGGATGTGATTTGTTAGGAAC
2G_trit1_V0	GGGATTATGGGTTTGTAGTACGGATGTTATATTGGTTGGGT
2G_trit2_V0	TAGAGGGAGTAAGATGAGGACTAAATGGAGTGAGGAGGTTAC
2G_trit3_V0	GTGAAGTGGAAGGTGAGATTCGTGGGATTAGGGTTGAATAAC
2G_trit4_V0	GAATGGAGGGTTAGAGGTAACAGAGAGTGAGATTAGTGTGAC
2G_trit5_V0	AGTTGGGTATGGAGAAAGGTCTGGAATTGTGTGTTATGGGTC
2G_trit6_V0	TGGGATAGTATGTGGAAAGTCGGGTGTTAAGTATGAGGTGAC
2G_trit7_V0	GTGTGAAATTTGGTAAGGGACTGTAGAGGTTGGAAAGGGAAC
2G_trit8_V0	AGGTGGGATTAAATGGGTGTCAGGTTTGGGAAGTGAGGAAAC
2G_trit9_V0	AGAGTTAAGGATGGTGAGATCGTATGGATGTGGGAGAATGTC
2G_trit10_V0	TTGTTAGGTGGTGGAAGGATCGAGATAGGAGGAGTAATTGTC
2G_trit2_V1-trit1_V1	ATCCTCCTTCAATACATCCCGTCCCAACACATCCTATCTCAG
2G_trit2_V1-trit1_V2	ACACTACCACCATTTCCTATGTCCCAACACATCCTATCTCAG
2G_trit2_V1-trit1_V0	TACTACAAACCCATAATCCCGTCCCAACACATCCTATCTCAG
2G_trit2_V2-trit1_V1	ATCCTCCTTCAATACATCCCGACTCTCCTTTCCCATAACCTG
2G_trit2_V2-trit1_V2	ACACTACCACCATTTCCTATGACTCTCCTTTCCCATAACCTG
2G_trit2_V2-trit1_V0	TACTACAAACCCATAATCCCGACTCTCCTTTCCCATAACCTG
2G_trit2_V0-trit1_V1	ATCCTCCTTCAATACATCCCGTAACCTCCTCACTCCATTTAG
2G_trit2_V0-trit1_V2	ACACTACCACCATTTCCTATGTAACCTCCTCACTCCATTTAG
2G_trit2_V0-trit1_V0	TACTACAAACCCATAATCCCGTAACCTCCTCACTCCATTTAG
2G_trit3_V1-trit2_V1	ACCCTCTAACTTCCATCACAGATCATCAACACCTCATCAACG
2G_trit3_V1-trit2_V2	ACTCCACTACTACTCACTCTGATCATCAACACCTCATCAACG
2G_trit3_V1-trit2_V0	TCCTCATCTTACTCCCTCTAGATCATCAACACCTCATCAACG
2G_trit3_V2-trit2_V1	ACCCTCTAACTTCCATCACAGACCCTTTCAATCCATTCCAAG
2G_trit3_V2-trit2_V2	ACTCCACTACTACTCACTCTGACCCTTTCAATCCATTCCAAG
2G_trit3_V2-trit2_V0	TCCTCATCTTACTCCCTCTAGACCCTTTCAATCCATTCCAAG
2G_trit3_V0-trit2_V1	ACCCTCTAACTTCCATCACAGTTATTCAACCCTAATCCCACG
2G_trit3_V0-trit2_V2	ACTCCACTACTACTCACTCTGTTATTCAACCCTAATCCCACG
2G_trit3_V0-trit2_V0	TCCTCATCTTACTCCCTCTAGTTATTCAACCCTAATCCCACG
2G_trit4_V1-trit3_V1	ACCACAACCCATTCCTTTCAGACTTCTCACCTACCAATCATG
2G_trit4_V1-trit3_V2	TTTCTACCACTAATCAACCCGACTTCTCACCTACCAATCATG
2G_trit4_V1-trit3_V0	AATCTCACCTTCCACTTCACGACTTCTCACCTACCAATCATG
2G_trit4_V2-trit3_V1	ACCACAACCCATTCCTTTCAGAATACTCTCCCACCTCAACTG
2G_trit4_V2-trit3_V2	TTTCTACCACTAATCAACCCGAATACTCTCCCACCTCAACTG
2G_trit4_V2-trit3_V0	AATCTCACCTTCCACTTCACGAATACTCTCCCACCTCAACTG
2G_trit4_V0-trit3_V1	ACCACAACCCATTCCTTTCAGTCACACTAATCTCACTCTCTG
2G_trit4_V0-trit3_V2	TTTCTACCACTAATCAACCCGTCACACTAATCTCACTCTCTG
2G_trit4_V0-trit3_V0	AATCTCACCTTCCACTTCACGTCACACTAATCTCACTCTCTG
2G_trit5_V1-trit4_V1	ACCCTTTACAAACACACCCTGTCCCATCTTCTTCCTAACTAG
2G_trit5_V1-trit4_V2	TCCTATTCTCAACCTAACCTGTCCCATCTTCTTCCTAACTAG
2G_trit5_V1-trit4_V0	TTACCTCTAACCCTCCATTCGTCCCATCTTCTTCCTAACTAG
2G_trit5_V2-trit4_V1	ACCCTTTACAAACACACCCTGTCCTCCTATTCCCTAACAACG
2G_trit5_V2-trit4_V2	TCCTATTCTCAACCTAACCTGTCCTCCTATTCCCTAACAACG
2G_trit5_V2-trit4_V0	TTACCTCTAACCCTCCATTCGTCCTCCTATTCCCTAACAACG
2G_trit5_V0-trit4_V1	ACCCTTTACAAACACACCCTGACCCATAACACACAATTCCAG
2G_trit5_V0-trit4_V2	TCCTATTCTCAACCTAACCTGACCCATAACACACAATTCCAG
2G_trit5_V0-trit4_V0	TTACCTCTAACCCTCCATTCGACCCATAACACACAATTCCAG
2G_trit6_V1-trit5_V1	ACATTACACCTCATTCTCCCGTCACAATCCTACCACTACCTG
2G_trit6_V1-trit5_V2	TATCCTTCAATCCCTCCACAGTCACAATCCTACCACTACCTG
2G_trit6_V1-trit5_V0	ACCTTTCTCCATACCCAACTGTCACAATCCTACCACTACCTG
2G_trit6_V2-trit5_V1	ACATTACACCTCATTCTCCCGTAACCTACACATCTCCACAAG
2G_trit6_V2-trit5_V2	TATCCTTCAATCCCTCCACAGTAACCTACACATCTCCACAAG
2G_trit6_V2-trit5_V0	ACCTTTCTCCATACCCAACTGTAACCTACACATCTCCACAAG
2G_trit6_V0-trit5_V1	ACATTACACCTCATTCTCCCGTCACCTCATACTTAACACCCG
2G_trit6_V0-trit5_V2	TATCCTTCAATCCCTCCACAGTCACCTCATACTTAACACCCG
2G_trit6_V0-trit5_V0	ACCTTTCTCCATACCCAACTGTCACCTCATACTTAACACCCG
2G_trit7_V1-trit6_V1	TTTACTCCCTACACCTCCAAGACACCATTTATCCACTCCTCG
2G_trit7_V1-trit6_V2	TTCTCCCTCTATCAACTCTAGACACCATTTATCCACTCCTCG
2G_trit7_V1-trit6_V0	ACTTTCCACATACTATCCCAGACACCATTTATCCACTCCTCG
2G_trit7_V2-trit6_V1	TTTACTCCCTACACCTCCAAGTCACCTCTAACTCATTACCTG
2G_trit7_V2-trit6_V2	TTCTCCCTCTATCAACTCTAGTCACCTCTAACTCATTACCTG
2G_trit7_V2-trit6_V0	ACTTTCCACATACTATCCCAGTCACCTCTAACTCATTACCTG
2G_trit7_V0-trit6_V1	TTTACTCCCTACACCTCCAAGTTCCCTTTCCAACCTCTACAG
2G_trit7_V0-trit6_V2	TTCTCCCTCTATCAACTCTAGTTCCCTTTCCAACCTCTACAG
2G_trit7_V0-trit6_V0	ACTTTCCACATACTATCCCAGTTCCCTTTCCAACCTCTACAG
2G_trit8_V1-trit7_V1	ACCCTTACTACTACATCATCGTCCCACACATCATTTCCATTG
2G_trit8_V1-trit7_V2	TCCTAACAACCAACTACTCCGTCCCACACATCATTTCCATTG
2G_trit8_V1-trit7_V0	TCCCTTACCAAATTTCACACGTCCCACACATCATTTCCATTG
2G_trit8_V2-trit7_V1	ACCCTTACTACTACATCATCGTCTCACACCACTTTCCTCATG
2G_trit8_V2-trit7_V2	TCCTAACAACCAACTACTCCGTCTCACACCACTTTCCTCATG
2G_trit8_V2-trit7_V0	TCCCTTACCAAATTTCACACGTCTCACACCACTTTCCTCATG
2G_trit8_V0-trit7_V1	ACCCTTACTACTACATCATCGTTTCCTCACTTCCCAAACCTG
2G_trit8_V0-trit7_V2	TCCTAACAACCAACTACTCCGTTTCCTCACTTCCCAAACCTG
2G_trit8_V0-trit7_V0	TCCCTTACCAAATTTCACACGTTTCCTCACTTCCCAAACCTG
2G_trit9_V1-trit8_V1	TATTCACCTTACAAACCCTCGTACCCAACTAAACCCAACTCG
2G_trit9_V1-trit8_V2	TCTATCATTACCCTCCTCCTGTACCCAACTAAACCCAACTCG
2G_trit9_V1-trit8_V0	ACACCCATTTAATCCCACCTGTACCCAACTAAACCCAACTCG
2G_trit9_V2-trit8_V1	TATTCACCTTACAAACCCTCGATAAATCATTCCCACTACCCG
2G_trit9_V2-trit8_V2	TCTATCATTACCCTCCTCCTGATAAATCATTCCCACTACCCG
2G_trit9_V2-trit8_V0	ACACCCATTTAATCCCACCTGATAAATCATTCCCACTACCCG
2G_trit9_V0-trit8_V1	TATTCACCTTACAAACCCTCGACATTCTCCCACATCCATACG
2G_trit9_V0-trit8_V2	TCTATCATTACCCTCCTCCTGACATTCTCCCACATCCATACG
2G_trit9_V0-trit8_V0	ACACCCATTTAATCCCACCTGACATTCTCCCACATCCATACG
2G_trit10_V1-trit9_V1	AAACACACACTAAACCACCCGTTCTTCCCTCAATCTTCATCG
2G_trit10_V1-trit9_V2	AACTCATCTCAATCCTCCCAGTTCTTCCCTCAATCTTCATCG
2G_trit10_V1-trit9_V0	ATCTCACCATCCTTAACTCTGTTCTTCCCTCAATCTTCATCG
2G_trit10_V2-trit9_V1	AAACACACACTAAACCACCCGTTCCTAACAAATCACATCCCG
2G_trit10_V2-trit9_V2	AACTCATCTCAATCCTCCCAGTTCCTAACAAATCACATCCCG
2G_trit10_V2-trit9_V0	ATCTCACCATCCTTAACTCTGTTCCTAACAAATCACATCCCG
2G_trit10_V0-trit9_V1	AAACACACACTAAACCACCCGACAATTACTCCTCCTATCTCG
2G_trit10_V0-trit9_V2	AACTCATCTCAATCCTCCCAGACAATTACTCCTCCTATCTCG
2G_trit10_V0-trit9_V0	ATCTCACCATCCTTAACTCTGACAATTACTCCTCCTATCTCG
2G_Fwd_primer-trit10-V1	TATCTCATCAATCCCACACTCACACGCCGGTATTTGAGCA
2G_Fwd_primer-trit10-V2	TCTATCATCTCCAAACCACACACACGCCGGTATTTGAGCA
2G_Fwd_primer-trit10-V0	ATCCTTCCACCACCTAACAACACACGCCGGTATTTGAGCA
2G_Rev_primer-trit1-V1	ACGCGAAGTCCGCGACATAGACACTTTCACCTTCCCATTAG
2G_Rev_primer-trit1-V2	ACGCGAAGTCCGCGACATAGACCCATTACTCCATTACCATG
2G_Rev_primer-trit1-V0	ACGCGAAGTCCGCGACATAGACCCAACCAATATAACATCCG
G/2G-bc_rev_primer-sequence	CTA TGT CGC GGA CTT CGC GT
Gspacer-bc-assem-fwd-long-arm	gccgggatcactctcggcatggacgagctgtacaagtaaa TGCTCAAATACCGGCGTGTG
forward PCR primer (primer name: Gspacer-bc-assem-fwd-long-arm)	gccgggatcactctcggcatggacgagctgtacaagtaaa TGCTCAAATACCGGCGTGTG
reverse PCR primer (primer name: Gspacer-bc-UMI-r-pWL28-long-arm)	ccagtcaatctttcacaaattttgtaatccagaggttgatta NNNNNNNNNNNNNNNNNNNN ACGCGAAGTCCGCGACATAG
