# Supplementary material for: Perturb-tracing enables high-content screening of multi-scale 3D genome regulators
Source: Nat Methods. 2025 Apr 10;22(5):950–61. doi: 10.1038/s41592-025-02652-z (PMC12074983; doi:10.1038/s41592-025-02652-z)
Supplement: Supplementary file 8 — Protospacer sequences for gene targets in the screen, and the oligonucleotide sequences and PCR primers for sgRNA library assembly. [file 41592_2025_2652_MOESM8_ESM.xlsx]

## Sheet: Protospacer sequences
sgRNA id	sgRNA name	protospacer sequence
1	ACOT12-sgRNA1	ATGACCACCTCGCCGGGCGC
2	ACOT12-sgRNA2	GCTCAGCTCGCCGCGCGCAG
3	ACOT12-sgRNA3	TAGAGCATTCAGCACAAGCA
4	AKR1C3-sgRNA1	GGTTCCGAGAAGTAAAGCTT
5	AKR1C3-sgRNA2	CAACTCTGGTCGATGAAAAG
6	AKR1C3-sgRNA3	CTGCATACCTTTAGAGACAT
7	AQP3-sgRNA1	AGATGCTCCACATCCGCTAC
8	AQP3-sgRNA2	CCCCGCCATGGGTCGACAGA
9	AQP3-sgRNA3	TGATCCAGGGCTCACGAGCC
10	ARHGAP25-sgRNA1	AGTCCTGTCCCATGCGATTC
11	ARHGAP25-sgRNA2	CTCATGGGACCAGAATCGCA
12	ARHGAP25-sgRNA3	CAGGGCTGCATGTATCTACC
13	ARID3B-sgRNA1	GTACCAATACCAGTAGCCCT
14	ARID3B-sgRNA2	GGGATTGCAGCTGTATGAAC
15	ARID3B-sgRNA3	CCAGCGCCGCCTTCACCCTC
16	BEAN1-sgRNA1	CGTAGCCGTGCTCGTACTCT
17	BEAN1-sgRNA2	GGACACCCTTCCCCCCTACG
18	BEAN1-sgRNA3	CGACACCGAGAGTACGAGCA
19	BEGAIN-sgRNA1	CGACTCCACGCGCCACTACC
20	BEGAIN-sgRNA2	GTGGCGCGTGGAGTCGAACT
21	BEGAIN-sgRNA3	TGTTGAGGGCAACAATCTCG
22	BMP7-sgRNA1	TCTCATTGTCGAAGCGTTCC
23	BMP7-sgRNA2	AGAGGGTACGGCTGTCGAGC
24	BMP7-sgRNA3	GGTCAATCCGCGGCACAACC
25	C19orf57-sgRNA1	CCTACATAGCTCCCCTGATG
26	C19orf57-sgRNA2	GCTCCTCCGTCAACCAGAAA
27	C19orf57-sgRNA3	GTGATGTAAACAGCCCAACA
28	C22orf43-sgRNA1	AAAATTTCTGCCATCAAGTG
29	C22orf43-sgRNA2	TACGTACCCTGGACAGGTGA
30	C22orf43-sgRNA3	TCATTGTCTTCCTCACTTGA
31	C2CD2-sgRNA1	TACCAAGCCCACGACTGTAA
32	C2CD2-sgRNA2	TGCGATGTCTGACGTTCTCA
33	C2CD2-sgRNA3	ACGAGCTGAAGCTACTGGTG
34	CASP1-sgRNA1	GACAGTATTCCTAGAAGAAC
35	CASP1-sgRNA2	TAATGAGAGCAAGACGTGTG
36	CASP1-sgRNA3	GCTCCCTAGAAGAAGCTCAA
37	CCDC88C-sgRNA1	TCCCCGCAGGTGAAAACTTT
38	CCDC88C-sgRNA2	CTAAATCCATGTACATAGTC
39	CCDC88C-sgRNA3	AAACATTAAGACCTACTACC
40	CCNA1-sgRNA1	GATACTCACCAGAGCCCCGC
41	CCNA1-sgRNA2	ATCGACCTCAGCAAGCAATT
42	CCNA1-sgRNA3	CTACATGGATGAACTAGAGC
43	CELF2-sgRNA1	AATGTAATGAGAACGACATC
44	CELF2-sgRNA2	GGATCCGGCATTCTTCTATC
45	CELF2-sgRNA3	CATGCATCAGTCTCAGACCA
46	CHD7-sgRNA1	CTCCAATGAAGGATCTACCC
47	CHD7-sgRNA2	AAAGCGCTACACTGAAGACC
48	CHD7-sgRNA3	TTCTCTAGAAAGGGCTCCGA
49	CHUK-sgRNA1	ACAGACGTTCCCGAAGCCGC
50	CHUK-sgRNA2	ACGTCTGTCTGTACCAGCAT
51	CHUK-sgRNA3	TTCTGGAGGAGATCTCCGAA
52	COL28A1-sgRNA1	GACTACCGTAGAAAGTGCAA
53	COL28A1-sgRNA2	GCCAAACTTCGTTTGATTTC
54	COL28A1-sgRNA3	TCGATGGTATTATGACAAAC
55	CSRNP1-sgRNA1	TCAGCAGAGCTCGACGTCGC
56	CSRNP1-sgRNA2	GGAGCTTCTCGTGCCGTGCA
57	CSRNP1-sgRNA3	TGTGCGAAGGATCGATCGGG
58	CTCF-sgRNA1	CGATCCAAATTTGAACGCCG
59	CTCF-sgRNA2	TACACTGGCGTAATCGCACA
60	CTCF-sgRNA3	ATGCCGAACCAATTCTCCAC
61	CUL1-sgRNA1	CATCCTTACCTCTGACGGCA
62	CUL1-sgRNA2	TACATTTGCCTTGCCGTCAG
63	CUL1-sgRNA3	GAACTCCAGCTCCTCGTGCT
64	CXXC4-sgRNA1	CGCGCATCGGCATGTCCCCC
65	CXXC4-sgRNA2	GGCCGCGTTGTCGCAGTTCC
66	CXXC4-sgRNA3	CCAGCGCTGAAGCATTCCGA
67	DCLK1-sgRNA1	ACCGGAGAAGTTCCGTTACC
68	DCLK1-sgRNA2	GGTGAAACGCCTGTACACGT
69	DCLK1-sgRNA3	CTTGACGTTCACCGACCAGT
70	DDX10-sgRNA1	CGCCGCCGCAATGGGCAAAA
71	DDX10-sgRNA2	CCTCATGCAGAACTATGAAA
72	DDX10-sgRNA3	TTGCAAGGTAAAGATGTACT
73	DDX18-sgRNA1	GCTTCTCGATCTTCTTACGC
74	DDX18-sgRNA2	TGCGTAAGAAGATCGAGAAG
75	DDX18-sgRNA3	TCATACCTGCCTTCCAGAAG
76	DDX21-sgRNA1	GTACTCACATTGACCTCCAT
77	DDX21-sgRNA2	CTAGTTTGCCATTCTGTATG
78	DDX21-sgRNA3	AGTGGACCAGATGTTGGATA
79	DDX24-sgRNA1	AGTAACACCGAAGCACCACC
80	DDX24-sgRNA2	ACGCTTTGGATATGCCTTAC
81	DDX24-sgRNA3	CCTGGAGCAGTTTGCCCGTC
82	DDX42-sgRNA1	TCATCGCTGTCAGAATCTAC
83	DDX42-sgRNA2	GAATGGAATTGCTGGCGAGT
84	DDX42-sgRNA3	CCATACCTCTGAATGATCAA
85	DDX52-sgRNA1	GCTTGCATTTGGATTGGCGT
86	DDX52-sgRNA2	AAACACAAAATTCACGTCCA
87	DDX52-sgRNA3	ATATGACTTTGATTCTTCGG
88	DDX56-sgRNA1	GTCGCGACCTACGCTGATCC
89	DDX56-sgRNA2	CTCCTAGGCTGTCACCGATC
90	DDX56-sgRNA3	ATTCTTACAGACAGGTCCGG
91	DHX15-sgRNA1	TTATTACACCATAACGCTCC
92	DHX15-sgRNA2	GAGTACATGCGATCATTACC
93	DHX15-sgRNA3	GTGTACGCCCAGGAATAGTT
94	EEPD1-sgRNA1	CTGCGCTGAACTTGCGGCTA
95	EEPD1-sgRNA2	TGCCGTGGCACGCAGCATCG
96	EEPD1-sgRNA3	TACCTTCTGGAGCTGACTCG
97	EPHA3-sgRNA1	GAGTCCATGGGTACCGTGTC
98	EPHA3-sgRNA2	TGCTCTGTTCTCGACAGCTT
99	EPHA3-sgRNA3	GTTTCCAGACACGGTACCCA
100	ERCC1-sgRNA1	AGTTCGTGCGCAATGTGCCC
101	ERCC1-sgRNA2	GCTCTGTGTAGATCGGAATA
102	ERCC1-sgRNA3	CGTAATTCCCGACTATGTGC
103	FAM13C-sgRNA1	GTTGAAGTCGCACTGTTTCT
104	FAM13C-sgRNA2	CTGCTACCTGACTTTCTCCG
105	FAM13C-sgRNA3	TGAGACTGGAGCAATCAGTC
106	FAM69B-sgRNA1	TGGCGGGCCAAGATCGCCAT
107	FAM69B-sgRNA2	ACACGGACTTGGCTTCCGCC
108	FAM69B-sgRNA3	TCAGTGTGACCAGTACCGCA
109	FBXW11-sgRNA1	CATCACTTTACGCCGTGTCC
110	FBXW11-sgRNA2	GTGGCTAGGCTGCGCCAACC
111	FBXW11-sgRNA3	CTGATGATCCACTAACAACC
112	FOS-sgRNA1	CTGCAGCCAAATGCCGCAAC
113	FOS-sgRNA2	AGGTGACCACCGGAGTGCAC
114	FOS-sgRNA3	CTTCGTCTTCACCTACCCCG
115	FOXD4-sgRNA1	GGTGATGAGCGCGATGTACG
116	FOXD4-sgRNA2	GCGTCTCCCGGGGCCGGTGT
117	FOXD4-sgRNA3	CCAGCGCCACCAACCGACCC
118	GALNT16-sgRNA1	TCCGGGACACCCGCCATTAC
119	GALNT16-sgRNA2	ACTCCCCGGCATCATTAAGC
120	GALNT16-sgRNA3	GTGTCCCGGATGGGCCGGTC
121	GDA-sgRNA1	GACCACTGAGGAATCGATCA
122	GDA-sgRNA2	CTGCTCCTTGCCGACATTAC
123	GDA-sgRNA3	TTCCTTGATCGATTCCTCAG
124	GLDC-sgRNA1	CTGCAGTCCCCTCATCCAGC
125	GLDC-sgRNA2	AGGCACTGCAGCTGTGCTAC
126	GLDC-sgRNA3	CAATATACGATCTCCAGATC
127	GMFG-sgRNA1	TACAAGTACGTGCATGACGA
128	GMFG-sgRNA2	GTCTACCTCGCACACCACCA
129	GMFG-sgRNA3	AGTTGCCGGAGAGACAGCCC
130	GPRC5B-sgRNA1	GTACGTGTCCCTGTGCGACC
131	GPRC5B-sgRNA2	CTGCGACGTGTCGAAGTAGT
132	GPRC5B-sgRNA3	GGTCCCACCGTTGAGCACGA
133	HES7-sgRNA1	CGAAGGCCGCCAAGCGAAGC
134	HES7-sgRNA2	GGAGATATTGGAGTTCGCCG
135	HES7-sgRNA3	CCGCGAGTGCCTGCTTCGCT
136	HIVEP3-sgRNA1	GCCGGCAATCGAATTACCTT
137	HIVEP3-sgRNA2	TTTGTCTGTACCCCGGACGC
138	HIVEP3-sgRNA3	GCGAGGATCAAAATCTTCGA
139	HMGA1-sgRNA1	GGGCATCTCGCAGGAGTCCT
140	HMGA1-sgRNA2	TAGAAAACCACCACAACTCC
141	HMGA1-sgRNA3	GGGTCACTGCTCCTCCTCCG
142	HMGA2-sgRNA1	TGGCGCCCCCTAGTCCTCTT
143	HMGA2-sgRNA2	CTCACAAGAGTCTGCCGAAG
144	HMGA2-sgRNA3	TCCCTCTAAAGCAGCTCAAA
145	HNRNPA1-sgRNA1	AACAAGCATACCTCTTTGGC
146	HNRNPA1-sgRNA2	TATTAGGATTCTCAAAGACC
147	HNRNPA1-sgRNA3	CTTACTGACAATCTTATCCA
148	HNRNPH1-sgRNA1	TCAACAAAAGCCTCGCCACT
149	HNRNPH1-sgRNA2	TGATCCACCACGAAAGCTTA
150	HNRNPH1-sgRNA3	GATGGCTTTGTACGGCTTAG
151	HNRNPK-sgRNA1	CCACAGTACCAACACTATAA
152	HNRNPK-sgRNA2	CTTCTCACCAAATTCACCAT
153	HNRNPK-sgRNA3	ACGCATTCTGCTTCAGAGCA
154	HNRNPL-sgRNA1	TGCAGGAGTTTGGACCCATC
155	HNRNPL-sgRNA2	TACCGTGGTGATCGAATAAA
156	HNRNPL-sgRNA3	GACCGAGGAGAACTTCTTTG
157	HOXA2-sgRNA1	TGTCGAGTGTGAAAGCGTCG
158	HOXA2-sgRNA2	AGTCACCCTCGCCACGGCGC
159	HOXA2-sgRNA3	GAATCCCTGGAAATCGCCGA
160	HOXA3-sgRNA1	GGCATTATAAGCGAACCCGT
161	HOXA3-sgRNA2	GATCGCCGAGCTGTCGTAGT
162	HOXA3-sgRNA3	TTCGTCCAAGCGCGCGCGCA
163	HOXA7-sgRNA1	CGCCTTCGCCTCGACCGTTC
164	HOXA7-sgRNA2	GCCCTCGTCCGTCTTGTCGC
165	HOXA7-sgRNA3	GACTGCCGCCGCAGCTCCCG
166	HOXB9-sgRNA1	GCTGCCGCGAGCTCGCGTAC
167	HOXB9-sgRNA2	GTACGCGAGCTCGCGGCAGC
168	HOXB9-sgRNA3	GTCTGGCCACTTCGTGCCTA
169	HTR7-sgRNA1	TCAGCAGCGTGATGAGCGTC
170	HTR7-sgRNA2	CATCACGCTGCTGACGATCG
171	HTR7-sgRNA3	TCGGGGCCTTTACCGTGTGC
172	IFLTD1-sgRNA1	ACCAGACCTAATCGAGCCTC
173	IFLTD1-sgRNA2	AACTGACCTGAGGCTCGATT
174	IFLTD1-sgRNA3	GAATCACCCATGATTGGGGA
175	IGFALS-sgRNA1	GGACGTCTCGCACAACCGCC
176	IGFALS-sgRNA2	CAGGCCGCGGAACGCCGCAT
177	IGFALS-sgRNA3	GGGGGCCTCACCTTTCCTCA
178	IKBKG-sgRNA1	GGCAGCAGATCAGGACGTAC
179	IKBKG-sgRNA2	TCAGGAGCGCCCTGTTCTGA
180	IKBKG-sgRNA3	CTACCTGCTGGCATCTCTTC
181	IL16-sgRNA1	GCCCTTCATCAGCACGATGT
182	IL16-sgRNA2	CTCCAACATCGTGCTGATGA
183	IL16-sgRNA3	CTCAATGGTGAATCAATGGC
184	IP6K3-sgRNA1	ATACGATGCCGCTTGTTCTC
185	IP6K3-sgRNA2	GCCCACGGTAGCTCTCCCGG
186	IP6K3-sgRNA3	ATGCATCATCGCCGTGCTGC
187	IRAK1-sgRNA1	GATCAACCGCAACGCCCGTG
188	IRAK1-sgRNA2	CTGGTCGCGCACGATCAGGG
189	IRAK1-sgRNA3	CCGTGTTCCTCATCACCGCC
190	IRAK4-sgRNA1	CCTGGGAGCAAAAGACTCGC
191	IRAK4-sgRNA2	ATGGCACCAGAAGCTTTGCG
192	IRAK4-sgRNA3	ACACCGTGAACCTCAGTTAT
193	KCNC1-sgRNA1	CGTACTCGTCCCGCTACGCG
194	KCNC1-sgRNA2	TGCCCGAGCGCGTAAAGGGC
195	KCNC1-sgRNA3	TGCGCTCGCTCTCGTCCCCT
196	KCNN3-sgRNA1	GGACCGTCCGTGTCTGTGAA
197	KCNN3-sgRNA2	CAGCTCTTCGTGATCGACAA
198	KCNN3-sgRNA3	GACCCCACCGCTATACTTGC
199	LMNB1-sgRNA1	GCATGAAACGCGCTTGGTAG
200	LMNB1-sgRNA2	CATATTCTCGAAGCTTGATC
201	LMNB1-sgRNA3	TCGTTGTCAGAGCCTTACTG
202	LMTK3-sgRNA1	AGATGAACTTGCGTTGCTCC
203	LMTK3-sgRNA2	GCCCCGTTTGCAGCACAGAC
204	LMTK3-sgRNA3	GGAGCAACGCAAGTTCATCT
205	LONRF2-sgRNA1	CCATCTCGTAGTCGCCCGCG
206	LONRF2-sgRNA2	ACGTTCACGCGCCGCACCTG
207	LONRF2-sgRNA3	TTCATTCTGACAAGCTGCAC
208	LONRF3-sgRNA1	TGTGGGACGGCTTTAAGTGC
209	LONRF3-sgRNA2	GATTCGCCCCCGGGACGCCA
210	LONRF3-sgRNA3	AGCATGTAAGCTCCGCCCGA
211	LRIF1-sgRNA1	ATTCAGGCAACGCCTCGCGT
212	LRIF1-sgRNA2	TCTAACTCCGGTGGTGTCAC
213	LRIF1-sgRNA3	TTGAGTACCATCGATCCTAG
214	LRRC10B-sgRNA1	CCGCGCATGACGGGCTTGCG
215	LRRC10B-sgRNA2	CCGCGCAAGCCCGTCATGCG
216	LRRC10B-sgRNA3	GCTCTGCAACTGCGCGAAGT
217	LUZP2-sgRNA1	GGCCCTGCAAAATCAGCTTA
218	LUZP2-sgRNA2	AAGTTTCTGAACATCAGTTT
219	LUZP2-sgRNA3	AACTGATGTTCAGAAACTTC
220	LYPLA1-sgRNA1	ACGTTCATATTTAATGTAAC
221	LYPLA1-sgRNA2	TGTTACATTAAATATGAACG
222	LYPLA1-sgRNA3	CAGTATCTCCCAATCCATGC
223	MAB21L2-sgRNA1	CGAGATCGATGCCCGCTACG
224	MAB21L2-sgRNA2	CGAAGTTGAAGACGCCCATC
225	MAB21L2-sgRNA3	CCGCTCGCGTTTCCAGACGC
226	MAN1C1-sgRNA1	AGAGAGCTTCCACCTGAACG
227	MAN1C1-sgRNA2	TCTGACTCACCACGTTCAGG
228	MAN1C1-sgRNA3	AGAGGAGTCCCCCGATGTAG
229	MAP3K7-sgRNA1	AGAGCCTGATGACTCGTTGT
230	MAP3K7-sgRNA2	TAGACCAACAACGAGTCATC
231	MAP3K7-sgRNA3	TACACTGGATCACCAACTAC
232	MAPK15-sgRNA1	GTCGCGCTTAACCGCTTGTC
233	MAPK15-sgRNA2	CAAGCGGTTAAGCGCGACCC
234	MAPK15-sgRNA3	CCAGGCCGTGACAGAGTACG
235	MMP7-sgRNA1	TGGACGGATGGTAGCAGTCT
236	MMP7-sgRNA2	AGGAGATGCTCACTTCGATG
237	MMP7-sgRNA3	TAACCTGTAGGTGACCACTT
238	MRVI1-sgRNA1	GAGCGATTCCTGACCCGCCG
239	MRVI1-sgRNA2	GAAGAAAAACCTGGCGCTGC
240	MRVI1-sgRNA3	GGGGCACTTACTTGGCCGGC
241	MYBPH-sgRNA1	CCGTCAGACCTACATCCGCC
242	MYBPH-sgRNA2	CCAGCAGACTGTGCGGAACC
243	MYBPH-sgRNA3	AACTCACTGCAGACACGCGC
244	MYD88-sgRNA1	CTAGTGAGCTCATCGAAAAG
245	MYD88-sgRNA2	ATGAAGGCATCGAAACGCTC
246	MYD88-sgRNA3	CACCACACTTGATGACCCCC
247	NDP-sgRNA1	ATTGCATTCCTCGCAGTGAC
248	NDP-sgRNA2	GACTGATAGAATCCACATAG
249	NDP-sgRNA3	ATTGTACAAGTGTAGCTCAA
250	NFE2-sgRNA1	TGTCCCGGACTAGCGCTAGC
251	NFE2-sgRNA2	GAGAAGCCGCTCCCGTTCAT
252	NFE2-sgRNA3	ACTCACCTGCAGCTCGGTGA
253	NIPBL-sgRNA1	GCTTGTCCATAGCCTCAACC
254	NIPBL-sgRNA2	GTATCAAGTCCCATTGTTGC
255	NIPBL-sgRNA3	TACGCCCCACAAAGCCCTGC
256	NonTargetingControlGuideForHuman_0991	GCCCCGCCGCCCTCCCCTCC
257	NonTargetingControlGuideForHuman_0992	AAAGAAAGAGGAATAGTAGC
258	NonTargetingControlGuideForHuman_0993	GAGAAGTGGGGAGCCATTGG
259	NonTargetingControlGuideForHuman_0994	AGAAGAAAAAAATGTCTACG
260	NonTargetingControlGuideForHuman_0995	GACTGAAATCCAAGGACTGT
261	NonTargetingControlGuideForHuman_0996	ATATTTTATGACATAAAAAT
262	NonTargetingControlGuideForHuman_0997	TAAACAAAAAGGAAATAGTT
263	NonTargetingControlGuideForHuman_0998	TTTCCCATGATCATTTAGTG
264	NonTargetingControlGuideForHuman_0999	CTGAGTGAAAAATAAAAGTT
265	NonTargetingControlGuideForHuman_1000	GACAATCATGGTGAAAGCGG
266	NOS1-sgRNA1	ACCGAGTCTTCAATGACCTA
267	NOS1-sgRNA2	GACATCATTCTTGCGGTCAA
268	NOS1-sgRNA3	CGTCTCTTCAAGCGCAAAGT
269	NPM2-sgRNA1	ACCCCGCTCAGATTTGCTTG
270	NPM2-sgRNA2	CTGACTTACCATAACGTTCC
271	NPM2-sgRNA3	TAGCCACGCTCGCCTGCTTC
272	NR4A1-sgRNA1	CGGGGTAGCAGCCGTACACC
273	NR4A1-sgRNA2	CCCTGTATCCAAGCCCAATA
274	NR4A1-sgRNA3	TGTCCGAACAGACAGCCTGA
275	OASL-sgRNA1	GAAATTTCCAGGACCACCGC
276	OASL-sgRNA2	GCTGGTACCAGTGTTTCACC
277	OASL-sgRNA3	GAGAACCGTGCCATTCCCGA
278	PCBP1-sgRNA1	GTCGGTTAAGAGGATCCGCG
279	PCBP1-sgRNA2	CAGCGTCGCTGCACCGATCT
280	PCBP1-sgRNA3	GGAGTCAATTCCGGCGAATC
281	PCDHA4-sgRNA1	CTGTTGACACCCGCACCGAC
282	PCDHA4-sgRNA2	GAATTTGTCGGGCAACTCAC
283	PCDHA4-sgRNA3	TGGCACGCCGGCATCGCGAG
284	PDE1A-sgRNA1	TGCACAATGCTCCGAAATTT
285	PDE1A-sgRNA2	ATTGTGCATGCTGTTCAAGC
286	PDE1A-sgRNA3	GTACCGAAAAACATATCATA
287	PHB1-sgRNA1	AACCAGGCTCGCTTTGATGC
288	PHB1-sgRNA2	CATCCTGGATGACGTGTCCT
289	PHB1-sgRNA3	CACTCACCACCACTGACTTG
290	PIP5K1B-sgRNA1	TGCATAAGAACATCTCGTTC
291	PIP5K1B-sgRNA2	ACTGCATCATCTGCTATTAA
292	PIP5K1B-sgRNA3	GTTCTTACCAAGTAATCATC
293	PPARG-sgRNA1	CAACTTTGGGATCAGCTCCG
294	PPARG-sgRNA2	AATGGAATGTCTTCGTAATG
295	PPARG-sgRNA3	ATTCAGCTGGTCGATATCAC
296	PPM1H-sgRNA1	TCGCTGTTTGACGGGCACGC
297	PPM1H-sgRNA2	CACTCGAGTGAAATCTGCCG
298	PPM1H-sgRNA3	GCAGGACGGCGGAGTTCTTC
299	PRSS22-sgRNA1	TGGAGCGCTCGAGACGCACC
300	PRSS22-sgRNA2	GTGCAAGGGGTGCAGCTCCG
301	PRSS22-sgRNA3	CACCCCCCTGAGCGCGCCCG
302	RANBP3L-sgRNA1	GAAGACCGTACACGCTTTGT
303	RANBP3L-sgRNA2	TATTACAGATTCTCAGTCCC
304	RASD1-sgRNA1	CGCGGATGGAGTAGAACTTG
305	RASD1-sgRNA2	GAAGATGTGCCCGAGCGACT
306	RASD1-sgRNA3	GACGTGCCCCTGGTCATCTG
307	RASGRP3-sgRNA1	CGGGAAGTAGCTAGTCAACT
308	RASGRP3-sgRNA2	TGGTTTGATTCGTATGACTG
309	RASGRP3-sgRNA3	TAAAGATCTGCTACTTCATG
310	RB1-sgRNA1	TGTTCGAGGTGAACCATTAA
311	RB1-sgRNA2	ACTCCTGTTCTGACCTCGCC
312	RB1-sgRNA3	ATATGGTTCTTTGAGCAACA
313	RBM20-sgRNA1	CTATGAGCTGTACGACCCCG
314	RBM20-sgRNA2	CTGCCGAACCAAGTATACAC
315	RBM20-sgRNA3	TGTATACTTGGTTCGGCAGA
316	RFESD-sgRNA1	AACTAGACATGCCAACAGCT
317	RFESD-sgRNA2	TCAACTAGCATGAATCTTGA
318	RFESD-sgRNA3	GACCGTGTATAGTTTGCCCC
319	RIPK1-sgRNA1	CGGCTTTCAGCACGTGCATC
320	RIPK1-sgRNA2	GCTCGGGCGCCATGTAGTAG
321	RIPK1-sgRNA3	GCTTTGCGTTGACGTCATTC
322	RUNX3-sgRNA1	CTCGGTGGTAGGTCGCCACT
323	RUNX3-sgRNA2	GGACGTGCCGGATGGTACGG
324	RUNX3-sgRNA3	TTGTTACTCACCGCGGATGA
325	SEL1L3-sgRNA1	CAAATCCTGTCCAATGCTAG
326	SEL1L3-sgRNA2	GCTACCACAATCAGACCATT
327	SEL1L3-sgRNA3	TGGAGGCCACTCGACGCCAG
328	SEMA4A-sgRNA1	GACAGCCGTATGCTTGTGAG
329	SEMA4A-sgRNA2	CATGACCTTGTCCTCCGAGA
330	SEMA4A-sgRNA3	CTCATTGCTCTTCTTCTTAA
331	SGCG-sgRNA1	CCGACCCGTTTCAAGACCTT
332	SGCG-sgRNA2	GTAAATGCGCGCAACTCAGA
333	SGCG-sgRNA3	TTTCAGATCAACTCCAACGA
334	SGK3-sgRNA1	ACCACCATTTAATCCTAATG
335	SGK3-sgRNA2	GGAATCTTCAGGGCCATAGC
336	SGK3-sgRNA3	TCCACAGGTTTATAAAGTTC
337	SH3TC1-sgRNA1	GCCACCCATGGCATCGTCGA
338	SH3TC1-sgRNA2	ACATCTTCTTCGACGGGGCC
339	SH3TC1-sgRNA3	GATGCCCGGCAACCCGCTGA
340	SHISA2-sgRNA1	CTCGGTTATACAGTCACCGC
341	SHISA2-sgRNA2	CGCCCTACCTGCCGAGCCGT
342	SHISA2-sgRNA3	CTGCGACAATGACCGCCAGC
343	SKP1-sgRNA1	TGTTGTTGTAGGTCATTCAG
344	SKP1-sgRNA2	AATGAACTTACCTTCCAACA
345	SKP1-sgRNA3	TGTGACTATTAAGACCATGT
346	SLC16A9-sgRNA1	CTCGGCGATCGTCAAAATAC
347	SLC16A9-sgRNA2	GCGCTTGGCCTGATTTCAAC
348	SLC16A9-sgRNA3	AATATCTTACCAACGATGGG
349	SLC22A3-sgRNA1	TGCACTTAGCAATGCGTCTC
350	SLC22A3-sgRNA2	CCTGTCTGCTGCATAGCCTA
351	SLC22A3-sgRNA3	TCTTCCGAGTAATCAGCCAA
352	SLC35F1-sgRNA1	CGGCATCGTTGTCTGCATCC
353	SLC35F1-sgRNA2	CTTCCTGCTGATCCGGTACA
354	SLC35F1-sgRNA3	GCCAGCCCCGCCGAACCATG
355	SLC40A1-sgRNA1	GCCCGTAGACTGCTGTCAAA
356	SLC40A1-sgRNA2	CATTTAAGGGAGATCGGATG
357	SLC40A1-sgRNA3	AACTTACGAGAACCCATCCA
358	SMCHD1-sgRNA1	ACTGATTGACCGACTGTAGC
359	SMCHD1-sgRNA2	CTTACCTCACTATGACACAC
360	SMCHD1-sgRNA3	CCTCTAAACAGCTTAACAAC
361	SON-sgRNA1	CATACTACTTACAACCGGGC
362	SON-sgRNA2	GCAGCCTGTAGACGTACCAT
363	SON-sgRNA3	AGAAAATGTTTGCGATGATC
364	SORL1-sgRNA1	ACGCTTATGCCCAGTACCTC
365	SORL1-sgRNA2	ATTGAACGACATGAACCCTC
366	SORL1-sgRNA3	AGAAGTCAAACGTGATCCAG
367	SOX17-sgRNA1	CACGCCCGACACGTCCCCGC
368	SOX17-sgRNA2	TCGCGCCGTAGTACACGTGA
369	SOX17-sgRNA3	GCCGGCGAACAGCGGAGCAC
370	SPIN2A-sgRNA1	AGCAGTGGAACACATGTTTG
371	SPIN2A-sgRNA2	CATGAAGACCCCCAACGCAC
372	SPIN2A-sgRNA3	CCAAATCGTAGACATAGATA
373	SPINK4-sgRNA1	TCAGCATGGCCGTCCGCCAG
374	SPINK4-sgRNA2	AGGCCAGGGCGATTACCCAC
375	SPINK4-sgRNA3	GCCCATCAGTGCCGCAGACC
376	STOX2-sgRNA1	CGGTCCGAGAAATCCGAGCT
377	STOX2-sgRNA2	CACCGCGCTCATGAAGAAAC
378	STOX2-sgRNA3	CTAGCTCGGATTTCTCGGAC
379	TBX6-sgRNA1	AGGGACGGGTACAATTCTCG
380	TBX6-sgRNA2	GGTAGCGGTAGCCCTCCGCT
381	TBX6-sgRNA3	TGGATGGGGCTCGCTACCGC
382	TMEM154-sgRNA1	AGGAATCAAATCACAACCCA
383	TMEM154-sgRNA2	CATTTCAATTTCCATAACAG
384	TMEM154-sgRNA3	ATGAACAGCATGAATAGAAA
385	TMEM169-sgRNA1	AGCCGCTACGTCACCTTAAC
386	TMEM169-sgRNA2	GTTGGGAGTTTAGACCGTGG
387	TMEM169-sgRNA3	GCTGGATGGGGAATCCACAA
388	TMEM176B-sgRNA1	AGATGAAGCTATTCACGCAG
389	TMEM176B-sgRNA2	TCTGCGTGAATAGCTTCATC
390	TMEM176B-sgRNA3	GTTTCGAAGACCTACTCCCA
391	TMEM37-sgRNA1	AGGCGCCCACGCTGCGTACC
392	TMEM37-sgRNA2	AGTGTTTGTCCTCGCACAAC
393	TMEM37-sgRNA3	GGGCGCAGCATGACTGCCGT
394	TNFAIP8L3-sgRNA1	TAAACTGGTTGTTCCGGTAG
395	TNFAIP8L3-sgRNA2	CTAGGTACCTGCGGCGGTCA
396	TNFAIP8L3-sgRNA3	CTCATCAAAGATCTCGCTGC
397	TRADD-sgRNA1	GGTGCGCGTAGGCATCCGAC
398	TRADD-sgRNA2	TCCCTCGCGCTCGTACTCGT
399	TRADD-sgRNA3	CAGAGCGCGCGAACGTCTGT
400	TRAF2-sgRNA1	ACCGAATGTCCCGCGTGCAA
401	TRAF2-sgRNA2	GCCTTTGCACGCGGGACATT
402	TRAF2-sgRNA3	GGGGACCCTGAAAGAATACG
403	TRAF6-sgRNA1	TACTATACTCATCAGAGAAC
404	TRAF6-sgRNA2	ACGTGAGATTCTTTCTCTGA
405	TRAF6-sgRNA3	TCACAAGAAACCTGTCTCCT
406	TRIM36-sgRNA1	TCCTTATTTAGATGCCGGAT
407	TRIM36-sgRNA2	ACGAGGCTACCGCTGCAGAC
408	TRIM36-sgRNA3	CTCCACCTTTAGAAGTCAAC
409	TSSK3-sgRNA1	GCTCCAAATCGTCCGTACCC
410	TSSK3-sgRNA2	GGAGGATCATATCGGGTTCC
411	TSSK3-sgRNA3	CCCCAATGGTCTTGCCCAGC
412	WDR17-sgRNA1	GTTTGCATATTGTGCGACCC
413	WDR17-sgRNA2	TCCCATTCCAAGGCCGTAAC
414	WDR17-sgRNA3	TGTACAATCACTCCACTATC
415	ZNF114-sgRNA1	CTCGGTGACCTTCGCAGACG
416	ZNF114-sgRNA2	TCCGTGAAGACGGATCCCTT
417	ZNF114-sgRNA3	ACCCATAAATGCCCCGAATG
418	ZNF572-sgRNA1	TGACTTGCCATCACTCTCAT
419	ZNF572-sgRNA2	GTCAGAGCTTTAACCTTATC
420	ZNF572-sgRNA3	AGTTTGAAAAGCCCTTTCAC

## Sheet: CustomArray sgRNA oligo library
gtggaaaggacgaaacaccgCTCGGTGGTAGGTCGCCACTgttttagagctagaaatagcaagttaaaataagg
gtggaaaggacgaaacaccgGGACGTGCCGGATGGTACGGgttttagagctagaaatagcaagttaaaataagg
gtggaaaggacgaaacaccgTTGTTACTCACCGCGGATGAgttttagagctagaaatagcaagttaaaataagg
gtggaaaggacgaaacaccgGCCGGCAATCGAATTACCTTgttttagagctagaaatagcaagttaaaataagg
gtggaaaggacgaaacaccgTTTGTCTGTACCCCGGACGCgttttagagctagaaatagcaagttaaaataagg
gtggaaaggacgaaacaccgGCGAGGATCAAAATCTTCGAgttttagagctagaaatagcaagttaaaataagg
gtggaaaggacgaaacaccgGGACCGTCCGTGTCTGTGAAgttttagagctagaaatagcaagttaaaataagg
gtggaaaggacgaaacaccgCAGCTCTTCGTGATCGACAAgttttagagctagaaatagcaagttaaaataagg
gtggaaaggacgaaacaccgGACCCCACCGCTATACTTGCgttttagagctagaaatagcaagttaaaataagg
gtggaaaggacgaaacaccgCCGTCAGACCTACATCCGCCgttttagagctagaaatagcaagttaaaataagg
gtggaaaggacgaaacaccgCCAGCAGACTGTGCGGAACCgttttagagctagaaatagcaagttaaaataagg
gtggaaaggacgaaacaccgAACTCACTGCAGACACGCGCgttttagagctagaaatagcaagttaaaataagg
gtggaaaggacgaaacaccgCGGGAAGTAGCTAGTCAACTgttttagagctagaaatagcaagttaaaataagg
gtggaaaggacgaaacaccgTGGTTTGATTCGTATGACTGgttttagagctagaaatagcaagttaaaataagg
gtggaaaggacgaaacaccgTAAAGATCTGCTACTTCATGgttttagagctagaaatagcaagttaaaataagg
gtggaaaggacgaaacaccgAGTCCTGTCCCATGCGATTCgttttagagctagaaatagcaagttaaaataagg
gtggaaaggacgaaacaccgCTCATGGGACCAGAATCGCAgttttagagctagaaatagcaagttaaaataagg
gtggaaaggacgaaacaccgCAGGGCTGCATGTATCTACCgttttagagctagaaatagcaagttaaaataagg
gtggaaaggacgaaacaccgCCATCTCGTAGTCGCCCGCGgttttagagctagaaatagcaagttaaaataagg
gtggaaaggacgaaacaccgACGTTCACGCGCCGCACCTGgttttagagctagaaatagcaagttaaaataagg
gtggaaaggacgaaacaccgTTCATTCTGACAAGCTGCACgttttagagctagaaatagcaagttaaaataagg
gtggaaaggacgaaacaccgAGCCGCTACGTCACCTTAACgttttagagctagaaatagcaagttaaaataagg
gtggaaaggacgaaacaccgGTTGGGAGTTTAGACCGTGGgttttagagctagaaatagcaagttaaaataagg
gtggaaaggacgaaacaccgGCTGGATGGGGAATCCACAAgttttagagctagaaatagcaagttaaaataagg
gtggaaaggacgaaacaccgTCAGCAGAGCTCGACGTCGCgttttagagctagaaatagcaagttaaaataagg
gtggaaaggacgaaacaccgGGAGCTTCTCGTGCCGTGCAgttttagagctagaaatagcaagttaaaataagg
gtggaaaggacgaaacaccgTGTGCGAAGGATCGATCGGGgttttagagctagaaatagcaagttaaaataagg
gtggaaaggacgaaacaccgGCCACCCATGGCATCGTCGAgttttagagctagaaatagcaagttaaaataagg
gtggaaaggacgaaacaccgACATCTTCTTCGACGGGGCCgttttagagctagaaatagcaagttaaaataagg
gtggaaaggacgaaacaccgGATGCCCGGCAACCCGCTGAgttttagagctagaaatagcaagttaaaataagg
gtggaaaggacgaaacaccgCAAATCCTGTCCAATGCTAGgttttagagctagaaatagcaagttaaaataagg
gtggaaaggacgaaacaccgGCTACCACAATCAGACCATTgttttagagctagaaatagcaagttaaaataagg
gtggaaaggacgaaacaccgTGGAGGCCACTCGACGCCAGgttttagagctagaaatagcaagttaaaataagg
gtggaaaggacgaaacaccgCGCGCATCGGCATGTCCCCCgttttagagctagaaatagcaagttaaaataagg
gtggaaaggacgaaacaccgGGCCGCGTTGTCGCAGTTCCgttttagagctagaaatagcaagttaaaataagg
gtggaaaggacgaaacaccgCCAGCGCTGAAGCATTCCGAgttttagagctagaaatagcaagttaaaataagg
gtggaaaggacgaaacaccgAGGAATCAAATCACAACCCAgttttagagctagaaatagcaagttaaaataagg
gtggaaaggacgaaacaccgCATTTCAATTTCCATAACAGgttttagagctagaaatagcaagttaaaataagg
gtggaaaggacgaaacaccgATGAACAGCATGAATAGAAAgttttagagctagaaatagcaagttaaaataagg
gtggaaaggacgaaacaccgTCCTTATTTAGATGCCGGATgttttagagctagaaatagcaagttaaaataagg
gtggaaaggacgaaacaccgACGAGGCTACCGCTGCAGACgttttagagctagaaatagcaagttaaaataagg
gtggaaaggacgaaacaccgCTCCACCTTTAGAAGTCAACgttttagagctagaaatagcaagttaaaataagg
gtggaaaggacgaaacaccgTGCACTTAGCAATGCGTCTCgttttagagctagaaatagcaagttaaaataagg
gtggaaaggacgaaacaccgCCTGTCTGCTGCATAGCCTAgttttagagctagaaatagcaagttaaaataagg
gtggaaaggacgaaacaccgTCTTCCGAGTAATCAGCCAAgttttagagctagaaatagcaagttaaaataagg
gtggaaaggacgaaacaccgGACTACCGTAGAAAGTGCAAgttttagagctagaaatagcaagttaaaataagg
gtggaaaggacgaaacaccgGCCAAACTTCGTTTGATTTCgttttagagctagaaatagcaagttaaaataagg
gtggaaaggacgaaacaccgTCGATGGTATTATGACAAACgttttagagctagaaatagcaagttaaaataagg
gtggaaaggacgaaacaccgACGTTCATATTTAATGTAACgttttagagctagaaatagcaagttaaaataagg
gtggaaaggacgaaacaccgTGTTACATTAAATATGAACGgttttagagctagaaatagcaagttaaaataagg
gtggaaaggacgaaacaccgCAGTATCTCCCAATCCATGCgttttagagctagaaatagcaagttaaaataagg
gtggaaaggacgaaacaccgCACGCCCGACACGTCCCCGCgttttagagctagaaatagcaagttaaaataagg
gtggaaaggacgaaacaccgTCGCGCCGTAGTACACGTGAgttttagagctagaaatagcaagttaaaataagg
gtggaaaggacgaaacaccgGCCGGCGAACAGCGGAGCACgttttagagctagaaatagcaagttaaaataagg
gtggaaaggacgaaacaccgCTCCAATGAAGGATCTACCCgttttagagctagaaatagcaagttaaaataagg
gtggaaaggacgaaacaccgAAAGCGCTACACTGAAGACCgttttagagctagaaatagcaagttaaaataagg
gtggaaaggacgaaacaccgTTCTCTAGAAAGGGCTCCGAgttttagagctagaaatagcaagttaaaataagg
gtggaaaggacgaaacaccgGTCGCGCTTAACCGCTTGTCgttttagagctagaaatagcaagttaaaataagg
gtggaaaggacgaaacaccgCAAGCGGTTAAGCGCGACCCgttttagagctagaaatagcaagttaaaataagg
gtggaaaggacgaaacaccgCCAGGCCGTGACAGAGTACGgttttagagctagaaatagcaagttaaaataagg
gtggaaaggacgaaacaccgCTGCAGTCCCCTCATCCAGCgttttagagctagaaatagcaagttaaaataagg
gtggaaaggacgaaacaccgAGGCACTGCAGCTGTGCTACgttttagagctagaaatagcaagttaaaataagg
gtggaaaggacgaaacaccgCAATATACGATCTCCAGATCgttttagagctagaaatagcaagttaaaataagg
gtggaaaggacgaaacaccgTCAGCATGGCCGTCCGCCAGgttttagagctagaaatagcaagttaaaataagg
gtggaaaggacgaaacaccgAGGCCAGGGCGATTACCCACgttttagagctagaaatagcaagttaaaataagg
gtggaaaggacgaaacaccgGCCCATCAGTGCCGCAGACCgttttagagctagaaatagcaagttaaaataagg
gtggaaaggacgaaacaccgTGCATAAGAACATCTCGTTCgttttagagctagaaatagcaagttaaaataagg
gtggaaaggacgaaacaccgACTGCATCATCTGCTATTAAgttttagagctagaaatagcaagttaaaataagg
gtggaaaggacgaaacaccgGTTCTTACCAAGTAATCATCgttttagagctagaaatagcaagttaaaataagg
gtggaaaggacgaaacaccgGACCACTGAGGAATCGATCAgttttagagctagaaatagcaagttaaaataagg
gtggaaaggacgaaacaccgCTGCTCCTTGCCGACATTACgttttagagctagaaatagcaagttaaaataagg
gtggaaaggacgaaacaccgTTCCTTGATCGATTCCTCAGgttttagagctagaaatagcaagttaaaataagg
gtggaaaggacgaaacaccgTCAGCAGCGTGATGAGCGTCgttttagagctagaaatagcaagttaaaataagg
gtggaaaggacgaaacaccgCATCACGCTGCTGACGATCGgttttagagctagaaatagcaagttaaaataagg
gtggaaaggacgaaacaccgTCGGGGCCTTTACCGTGTGCgttttagagctagaaatagcaagttaaaataagg
gtggaaaggacgaaacaccgCTATGAGCTGTACGACCCCGgttttagagctagaaatagcaagttaaaataagg
gtggaaaggacgaaacaccgCTGCCGAACCAAGTATACACgttttagagctagaaatagcaagttaaaataagg
gtggaaaggacgaaacaccgTGTATACTTGGTTCGGCAGAgttttagagctagaaatagcaagttaaaataagg
gtggaaaggacgaaacaccgCCGCGCATGACGGGCTTGCGgttttagagctagaaatagcaagttaaaataagg
gtggaaaggacgaaacaccgCCGCGCAAGCCCGTCATGCGgttttagagctagaaatagcaagttaaaataagg
gtggaaaggacgaaacaccgGCTCTGCAACTGCGCGAAGTgttttagagctagaaatagcaagttaaaataagg
gtggaaaggacgaaacaccgTGGACGGATGGTAGCAGTCTgttttagagctagaaatagcaagttaaaataagg
gtggaaaggacgaaacaccgAGGAGATGCTCACTTCGATGgttttagagctagaaatagcaagttaaaataagg
gtggaaaggacgaaacaccgTAACCTGTAGGTGACCACTTgttttagagctagaaatagcaagttaaaataagg
gtggaaaggacgaaacaccgCGGGGTAGCAGCCGTACACCgttttagagctagaaatagcaagttaaaataagg
gtggaaaggacgaaacaccgCCCTGTATCCAAGCCCAATAgttttagagctagaaatagcaagttaaaataagg
gtggaaaggacgaaacaccgTGTCCGAACAGACAGCCTGAgttttagagctagaaatagcaagttaaaataagg
gtggaaaggacgaaacaccgTCGCTGTTTGACGGGCACGCgttttagagctagaaatagcaagttaaaataagg
gtggaaaggacgaaacaccgCACTCGAGTGAAATCTGCCGgttttagagctagaaatagcaagttaaaataagg
gtggaaaggacgaaacaccgGCAGGACGGCGGAGTTCTTCgttttagagctagaaatagcaagttaaaataagg
gtggaaaggacgaaacaccgACCGAGTCTTCAATGACCTAgttttagagctagaaatagcaagttaaaataagg
gtggaaaggacgaaacaccgGACATCATTCTTGCGGTCAAgttttagagctagaaatagcaagttaaaataagg
gtggaaaggacgaaacaccgCGTCTCTTCAAGCGCAAAGTgttttagagctagaaatagcaagttaaaataagg
gtggaaaggacgaaacaccgGAAATTTCCAGGACCACCGCgttttagagctagaaatagcaagttaaaataagg
gtggaaaggacgaaacaccgGCTGGTACCAGTGTTTCACCgttttagagctagaaatagcaagttaaaataagg
gtggaaaggacgaaacaccgGAGAACCGTGCCATTCCCGAgttttagagctagaaatagcaagttaaaataagg
gtggaaaggacgaaacaccgCCGACCCGTTTCAAGACCTTgttttagagctagaaatagcaagttaaaataagg
gtggaaaggacgaaacaccgGTAAATGCGCGCAACTCAGAgttttagagctagaaatagcaagttaaaataagg
gtggaaaggacgaaacaccgTTTCAGATCAACTCCAACGAgttttagagctagaaatagcaagttaaaataagg
gtggaaaggacgaaacaccgCTCGGTTATACAGTCACCGCgttttagagctagaaatagcaagttaaaataagg
gtggaaaggacgaaacaccgCGCCCTACCTGCCGAGCCGTgttttagagctagaaatagcaagttaaaataagg
gtggaaaggacgaaacaccgCTGCGACAATGACCGCCAGCgttttagagctagaaatagcaagttaaaataagg
gtggaaaggacgaaacaccgGATACTCACCAGAGCCCCGCgttttagagctagaaatagcaagttaaaataagg
gtggaaaggacgaaacaccgATCGACCTCAGCAAGCAATTgttttagagctagaaatagcaagttaaaataagg
gtggaaaggacgaaacaccgCTACATGGATGAACTAGAGCgttttagagctagaaatagcaagttaaaataagg
gtggaaaggacgaaacaccgCTGCAGCCAAATGCCGCAACgttttagagctagaaatagcaagttaaaataagg
gtggaaaggacgaaacaccgAGGTGACCACCGGAGTGCACgttttagagctagaaatagcaagttaaaataagg
gtggaaaggacgaaacaccgCTTCGTCTTCACCTACCCCGgttttagagctagaaatagcaagttaaaataagg
gtggaaaggacgaaacaccgTCCCCGCAGGTGAAAACTTTgttttagagctagaaatagcaagttaaaataagg
gtggaaaggacgaaacaccgCTAAATCCATGTACATAGTCgttttagagctagaaatagcaagttaaaataagg
gtggaaaggacgaaacaccgAAACATTAAGACCTACTACCgttttagagctagaaatagcaagttaaaataagg
gtggaaaggacgaaacaccgCGACTCCACGCGCCACTACCgttttagagctagaaatagcaagttaaaataagg
gtggaaaggacgaaacaccgGTGGCGCGTGGAGTCGAACTgttttagagctagaaatagcaagttaaaataagg
gtggaaaggacgaaacaccgTGTTGAGGGCAACAATCTCGgttttagagctagaaatagcaagttaaaataagg
gtggaaaggacgaaacaccgTAAACTGGTTGTTCCGGTAGgttttagagctagaaatagcaagttaaaataagg
gtggaaaggacgaaacaccgCTAGGTACCTGCGGCGGTCAgttttagagctagaaatagcaagttaaaataagg
gtggaaaggacgaaacaccgCTCATCAAAGATCTCGCTGCgttttagagctagaaatagcaagttaaaataagg
gtggaaaggacgaaacaccgGTACCAATACCAGTAGCCCTgttttagagctagaaatagcaagttaaaataagg
gtggaaaggacgaaacaccgGGGATTGCAGCTGTATGAACgttttagagctagaaatagcaagttaaaataagg
gtggaaaggacgaaacaccgCCAGCGCCGCCTTCACCCTCgttttagagctagaaatagcaagttaaaataagg
gtggaaaggacgaaacaccgTGGAGCGCTCGAGACGCACCgttttagagctagaaatagcaagttaaaataagg
gtggaaaggacgaaacaccgGTGCAAGGGGTGCAGCTCCGgttttagagctagaaatagcaagttaaaataagg
gtggaaaggacgaaacaccgCACCCCCCTGAGCGCGCCCGgttttagagctagaaatagcaagttaaaataagg
gtggaaaggacgaaacaccgCGTAGCCGTGCTCGTACTCTgttttagagctagaaatagcaagttaaaataagg
gtggaaaggacgaaacaccgGGACACCCTTCCCCCCTACGgttttagagctagaaatagcaagttaaaataagg
gtggaaaggacgaaacaccgCGACACCGAGAGTACGAGCAgttttagagctagaaatagcaagttaaaataagg
gtggaaaggacgaaacaccgCGAAGGCCGCCAAGCGAAGCgttttagagctagaaatagcaagttaaaataagg
gtggaaaggacgaaacaccgGGAGATATTGGAGTTCGCCGgttttagagctagaaatagcaagttaaaataagg
gtggaaaggacgaaacaccgCCGCGAGTGCCTGCTTCGCTgttttagagctagaaatagcaagttaaaataagg
gtggaaaggacgaaacaccgCGCGGATGGAGTAGAACTTGgttttagagctagaaatagcaagttaaaataagg
gtggaaaggacgaaacaccgGAAGATGTGCCCGAGCGACTgttttagagctagaaatagcaagttaaaataagg
gtggaaaggacgaaacaccgGACGTGCCCCTGGTCATCTGgttttagagctagaaatagcaagttaaaataagg
gtggaaaggacgaaacaccgGCTGCCGCGAGCTCGCGTACgttttagagctagaaatagcaagttaaaataagg
gtggaaaggacgaaacaccgGTACGCGAGCTCGCGGCAGCgttttagagctagaaatagcaagttaaaataagg
gtggaaaggacgaaacaccgGTCTGGCCACTTCGTGCCTAgttttagagctagaaatagcaagttaaaataagg
gtggaaaggacgaaacaccgTACAAGTACGTGCATGACGAgttttagagctagaaatagcaagttaaaataagg
gtggaaaggacgaaacaccgGTCTACCTCGCACACCACCAgttttagagctagaaatagcaagttaaaataagg
gtggaaaggacgaaacaccgAGTTGCCGGAGAGACAGCCCgttttagagctagaaatagcaagttaaaataagg
gtggaaaggacgaaacaccgAGTTCGTGCGCAATGTGCCCgttttagagctagaaatagcaagttaaaataagg
gtggaaaggacgaaacaccgGCTCTGTGTAGATCGGAATAgttttagagctagaaatagcaagttaaaataagg
gtggaaaggacgaaacaccgCGTAATTCCCGACTATGTGCgttttagagctagaaatagcaagttaaaataagg
gtggaaaggacgaaacaccgAGATGAACTTGCGTTGCTCCgttttagagctagaaatagcaagttaaaataagg
gtggaaaggacgaaacaccgGCCCCGTTTGCAGCACAGACgttttagagctagaaatagcaagttaaaataagg
gtggaaaggacgaaacaccgGGAGCAACGCAAGTTCATCTgttttagagctagaaatagcaagttaaaataagg
gtggaaaggacgaaacaccgTCTCATTGTCGAAGCGTTCCgttttagagctagaaatagcaagttaaaataagg
gtggaaaggacgaaacaccgAGAGGGTACGGCTGTCGAGCgttttagagctagaaatagcaagttaaaataagg
gtggaaaggacgaaacaccgGGTCAATCCGCGGCACAACCgttttagagctagaaatagcaagttaaaataagg
gtggaaaggacgaaacaccgTACCAAGCCCACGACTGTAAgttttagagctagaaatagcaagttaaaataagg
gtggaaaggacgaaacaccgTGCGATGTCTGACGTTCTCAgttttagagctagaaatagcaagttaaaataagg
gtggaaaggacgaaacaccgACGAGCTGAAGCTACTGGTGgttttagagctagaaatagcaagttaaaataagg
gtggaaaggacgaaacaccgATTGCATTCCTCGCAGTGACgttttagagctagaaatagcaagttaaaataagg
gtggaaaggacgaaacaccgGACTGATAGAATCCACATAGgttttagagctagaaatagcaagttaaaataagg
gtggaaaggacgaaacaccgATTGTACAAGTGTAGCTCAAgttttagagctagaaatagcaagttaaaataagg
gtggaaaggacgaaacaccgTGTGGGACGGCTTTAAGTGCgttttagagctagaaatagcaagttaaaataagg
gtggaaaggacgaaacaccgGATTCGCCCCCGGGACGCCAgttttagagctagaaatagcaagttaaaataagg
gtggaaaggacgaaacaccgAGCATGTAAGCTCCGCCCGAgttttagagctagaaatagcaagttaaaataagg
gtggaaaggacgaaacaccgAGAGAGCTTCCACCTGAACGgttttagagctagaaatagcaagttaaaataagg
gtggaaaggacgaaacaccgTCTGACTCACCACGTTCAGGgttttagagctagaaatagcaagttaaaataagg
gtggaaaggacgaaacaccgAGAGGAGTCCCCCGATGTAGgttttagagctagaaatagcaagttaaaataagg
gtggaaaggacgaaacaccgGCTCCAAATCGTCCGTACCCgttttagagctagaaatagcaagttaaaataagg
gtggaaaggacgaaacaccgGGAGGATCATATCGGGTTCCgttttagagctagaaatagcaagttaaaataagg
gtggaaaggacgaaacaccgCCCCAATGGTCTTGCCCAGCgttttagagctagaaatagcaagttaaaataagg
gtggaaaggacgaaacaccgGACAGCCGTATGCTTGTGAGgttttagagctagaaatagcaagttaaaataagg
gtggaaaggacgaaacaccgCATGACCTTGTCCTCCGAGAgttttagagctagaaatagcaagttaaaataagg
gtggaaaggacgaaacaccgCTCATTGCTCTTCTTCTTAAgttttagagctagaaatagcaagttaaaataagg
gtggaaaggacgaaacaccgAGGCGCCCACGCTGCGTACCgttttagagctagaaatagcaagttaaaataagg
gtggaaaggacgaaacaccgAGTGTTTGTCCTCGCACAACgttttagagctagaaatagcaagttaaaataagg
gtggaaaggacgaaacaccgGGGCGCAGCATGACTGCCGTgttttagagctagaaatagcaagttaaaataagg
gtggaaaggacgaaacaccgTGCACAATGCTCCGAAATTTgttttagagctagaaatagcaagttaaaataagg
gtggaaaggacgaaacaccgATTGTGCATGCTGTTCAAGCgttttagagctagaaatagcaagttaaaataagg
gtggaaaggacgaaacaccgGTACCGAAAAACATATCATAgttttagagctagaaatagcaagttaaaataagg
gtggaaaggacgaaacaccgGCCCGTAGACTGCTGTCAAAgttttagagctagaaatagcaagttaaaataagg
gtggaaaggacgaaacaccgCATTTAAGGGAGATCGGATGgttttagagctagaaatagcaagttaaaataagg
gtggaaaggacgaaacaccgAACTTACGAGAACCCATCCAgttttagagctagaaatagcaagttaaaataagg
gtggaaaggacgaaacaccgCAACTTTGGGATCAGCTCCGgttttagagctagaaatagcaagttaaaataagg
gtggaaaggacgaaacaccgAATGGAATGTCTTCGTAATGgttttagagctagaaatagcaagttaaaataagg
gtggaaaggacgaaacaccgATTCAGCTGGTCGATATCACgttttagagctagaaatagcaagttaaaataagg
gtggaaaggacgaaacaccgGAGTCCATGGGTACCGTGTCgttttagagctagaaatagcaagttaaaataagg
gtggaaaggacgaaacaccgTGCTCTGTTCTCGACAGCTTgttttagagctagaaatagcaagttaaaataagg
gtggaaaggacgaaacaccgGTTTCCAGACACGGTACCCAgttttagagctagaaatagcaagttaaaataagg
gtggaaaggacgaaacaccgCGAGATCGATGCCCGCTACGgttttagagctagaaatagcaagttaaaataagg
gtggaaaggacgaaacaccgCGAAGTTGAAGACGCCCATCgttttagagctagaaatagcaagttaaaataagg
gtggaaaggacgaaacaccgCCGCTCGCGTTTCCAGACGCgttttagagctagaaatagcaagttaaaataagg
gtggaaaggacgaaacaccgGTTTGCATATTGTGCGACCCgttttagagctagaaatagcaagttaaaataagg
gtggaaaggacgaaacaccgTCCCATTCCAAGGCCGTAACgttttagagctagaaatagcaagttaaaataagg
gtggaaaggacgaaacaccgTGTACAATCACTCCACTATCgttttagagctagaaatagcaagttaaaataagg
gtggaaaggacgaaacaccgCGGTCCGAGAAATCCGAGCTgttttagagctagaaatagcaagttaaaataagg
gtggaaaggacgaaacaccgCACCGCGCTCATGAAGAAACgttttagagctagaaatagcaagttaaaataagg
gtggaaaggacgaaacaccgCTAGCTCGGATTTCTCGGACgttttagagctagaaatagcaagttaaaataagg
gtggaaaggacgaaacaccgGAAGACCGTACACGCTTTGTgttttagagctagaaatagcaagttaaaataagg
gtggaaaggacgaaacaccgTATTACAGATTCTCAGTCCCgttttagagctagaaatagcaagttaaaataagg
gtggaaaggacgaaacaccgATGACCACCTCGCCGGGCGCgttttagagctagaaatagcaagttaaaataagg
gtggaaaggacgaaacaccgGCTCAGCTCGCCGCGCGCAGgttttagagctagaaatagcaagttaaaataagg
gtggaaaggacgaaacaccgTAGAGCATTCAGCACAAGCAgttttagagctagaaatagcaagttaaaataagg
gtggaaaggacgaaacaccgAACTAGACATGCCAACAGCTgttttagagctagaaatagcaagttaaaataagg
gtggaaaggacgaaacaccgTCAACTAGCATGAATCTTGAgttttagagctagaaatagcaagttaaaataagg
gtggaaaggacgaaacaccgGACCGTGTATAGTTTGCCCCgttttagagctagaaatagcaagttaaaataagg
gtggaaaggacgaaacaccgCTGTTGACACCCGCACCGACgttttagagctagaaatagcaagttaaaataagg
gtggaaaggacgaaacaccgGAATTTGTCGGGCAACTCACgttttagagctagaaatagcaagttaaaataagg
gtggaaaggacgaaacaccgTGGCACGCCGGCATCGCGAGgttttagagctagaaatagcaagttaaaataagg
gtggaaaggacgaaacaccgATACGATGCCGCTTGTTCTCgttttagagctagaaatagcaagttaaaataagg
gtggaaaggacgaaacaccgGCCCACGGTAGCTCTCCCGGgttttagagctagaaatagcaagttaaaataagg
gtggaaaggacgaaacaccgATGCATCATCGCCGTGCTGCgttttagagctagaaatagcaagttaaaataagg
gtggaaaggacgaaacaccgCGGCATCGTTGTCTGCATCCgttttagagctagaaatagcaagttaaaataagg
gtggaaaggacgaaacaccgCTTCCTGCTGATCCGGTACAgttttagagctagaaatagcaagttaaaataagg
gtggaaaggacgaaacaccgGCCAGCCCCGCCGAACCATGgttttagagctagaaatagcaagttaaaataagg
gtggaaaggacgaaacaccgTGTCGAGTGTGAAAGCGTCGgttttagagctagaaatagcaagttaaaataagg
gtggaaaggacgaaacaccgAGTCACCCTCGCCACGGCGCgttttagagctagaaatagcaagttaaaataagg
gtggaaaggacgaaacaccgGAATCCCTGGAAATCGCCGAgttttagagctagaaatagcaagttaaaataagg
gtggaaaggacgaaacaccgGGCATTATAAGCGAACCCGTgttttagagctagaaatagcaagttaaaataagg
gtggaaaggacgaaacaccgGATCGCCGAGCTGTCGTAGTgttttagagctagaaatagcaagttaaaataagg
gtggaaaggacgaaacaccgTTCGTCCAAGCGCGCGCGCAgttttagagctagaaatagcaagttaaaataagg
gtggaaaggacgaaacaccgCGCCTTCGCCTCGACCGTTCgttttagagctagaaatagcaagttaaaataagg
gtggaaaggacgaaacaccgGCCCTCGTCCGTCTTGTCGCgttttagagctagaaatagcaagttaaaataagg
gtggaaaggacgaaacaccgGACTGCCGCCGCAGCTCCCGgttttagagctagaaatagcaagttaaaataagg
gtggaaaggacgaaacaccgCTGCGCTGAACTTGCGGCTAgttttagagctagaaatagcaagttaaaataagg
gtggaaaggacgaaacaccgTGCCGTGGCACGCAGCATCGgttttagagctagaaatagcaagttaaaataagg
gtggaaaggacgaaacaccgTACCTTCTGGAGCTGACTCGgttttagagctagaaatagcaagttaaaataagg
gtggaaaggacgaaacaccgAGATGAAGCTATTCACGCAGgttttagagctagaaatagcaagttaaaataagg
gtggaaaggacgaaacaccgTCTGCGTGAATAGCTTCATCgttttagagctagaaatagcaagttaaaataagg
gtggaaaggacgaaacaccgGTTTCGAAGACCTACTCCCAgttttagagctagaaatagcaagttaaaataagg
gtggaaaggacgaaacaccgACCCCGCTCAGATTTGCTTGgttttagagctagaaatagcaagttaaaataagg
gtggaaaggacgaaacaccgCTGACTTACCATAACGTTCCgttttagagctagaaatagcaagttaaaataagg
gtggaaaggacgaaacaccgTAGCCACGCTCGCCTGCTTCgttttagagctagaaatagcaagttaaaataagg
gtggaaaggacgaaacaccgACCACCATTTAATCCTAATGgttttagagctagaaatagcaagttaaaataagg
gtggaaaggacgaaacaccgGGAATCTTCAGGGCCATAGCgttttagagctagaaatagcaagttaaaataagg
gtggaaaggacgaaacaccgTCCACAGGTTTATAAAGTTCgttttagagctagaaatagcaagttaaaataagg
gtggaaaggacgaaacaccgTGACTTGCCATCACTCTCATgttttagagctagaaatagcaagttaaaataagg
gtggaaaggacgaaacaccgGTCAGAGCTTTAACCTTATCgttttagagctagaaatagcaagttaaaataagg
gtggaaaggacgaaacaccgAGTTTGAAAAGCCCTTTCACgttttagagctagaaatagcaagttaaaataagg
gtggaaaggacgaaacaccgGGTGATGAGCGCGATGTACGgttttagagctagaaatagcaagttaaaataagg
gtggaaaggacgaaacaccgGCGTCTCCCGGGGCCGGTGTgttttagagctagaaatagcaagttaaaataagg
gtggaaaggacgaaacaccgCCAGCGCCACCAACCGACCCgttttagagctagaaatagcaagttaaaataagg
gtggaaaggacgaaacaccgAGATGCTCCACATCCGCTACgttttagagctagaaatagcaagttaaaataagg
gtggaaaggacgaaacaccgCCCCGCCATGGGTCGACAGAgttttagagctagaaatagcaagttaaaataagg
gtggaaaggacgaaacaccgTGATCCAGGGCTCACGAGCCgttttagagctagaaatagcaagttaaaataagg
gtggaaaggacgaaacaccgTGGCGGGCCAAGATCGCCATgttttagagctagaaatagcaagttaaaataagg
gtggaaaggacgaaacaccgACACGGACTTGGCTTCCGCCgttttagagctagaaatagcaagttaaaataagg
gtggaaaggacgaaacaccgTCAGTGTGACCAGTACCGCAgttttagagctagaaatagcaagttaaaataagg
gtggaaaggacgaaacaccgGGTTCCGAGAAGTAAAGCTTgttttagagctagaaatagcaagttaaaataagg
gtggaaaggacgaaacaccgCAACTCTGGTCGATGAAAAGgttttagagctagaaatagcaagttaaaataagg
gtggaaaggacgaaacaccgCTGCATACCTTTAGAGACATgttttagagctagaaatagcaagttaaaataagg
gtggaaaggacgaaacaccgAATGTAATGAGAACGACATCgttttagagctagaaatagcaagttaaaataagg
gtggaaaggacgaaacaccgGGATCCGGCATTCTTCTATCgttttagagctagaaatagcaagttaaaataagg
gtggaaaggacgaaacaccgCATGCATCAGTCTCAGACCAgttttagagctagaaatagcaagttaaaataagg
gtggaaaggacgaaacaccgGTTGAAGTCGCACTGTTTCTgttttagagctagaaatagcaagttaaaataagg
gtggaaaggacgaaacaccgCTGCTACCTGACTTTCTCCGgttttagagctagaaatagcaagttaaaataagg
gtggaaaggacgaaacaccgTGAGACTGGAGCAATCAGTCgttttagagctagaaatagcaagttaaaataagg
gtggaaaggacgaaacaccgCTCGGCGATCGTCAAAATACgttttagagctagaaatagcaagttaaaataagg
gtggaaaggacgaaacaccgGCGCTTGGCCTGATTTCAACgttttagagctagaaatagcaagttaaaataagg
gtggaaaggacgaaacaccgAATATCTTACCAACGATGGGgttttagagctagaaatagcaagttaaaataagg
gtggaaaggacgaaacaccgGAGCGATTCCTGACCCGCCGgttttagagctagaaatagcaagttaaaataagg
gtggaaaggacgaaacaccgGAAGAAAAACCTGGCGCTGCgttttagagctagaaatagcaagttaaaataagg
gtggaaaggacgaaacaccgGGGGCACTTACTTGGCCGGCgttttagagctagaaatagcaagttaaaataagg
gtggaaaggacgaaacaccgCGTACTCGTCCCGCTACGCGgttttagagctagaaatagcaagttaaaataagg
gtggaaaggacgaaacaccgTGCCCGAGCGCGTAAAGGGCgttttagagctagaaatagcaagttaaaataagg
gtggaaaggacgaaacaccgTGCGCTCGCTCTCGTCCCCTgttttagagctagaaatagcaagttaaaataagg
gtggaaaggacgaaacaccgGGCCCTGCAAAATCAGCTTAgttttagagctagaaatagcaagttaaaataagg
gtggaaaggacgaaacaccgAAGTTTCTGAACATCAGTTTgttttagagctagaaatagcaagttaaaataagg
gtggaaaggacgaaacaccgAACTGATGTTCAGAAACTTCgttttagagctagaaatagcaagttaaaataagg
gtggaaaggacgaaacaccgGACAGTATTCCTAGAAGAACgttttagagctagaaatagcaagttaaaataagg
gtggaaaggacgaaacaccgTAATGAGAGCAAGACGTGTGgttttagagctagaaatagcaagttaaaataagg
gtggaaaggacgaaacaccgGCTCCCTAGAAGAAGCTCAAgttttagagctagaaatagcaagttaaaataagg
gtggaaaggacgaaacaccgACGCTTATGCCCAGTACCTCgttttagagctagaaatagcaagttaaaataagg
gtggaaaggacgaaacaccgATTGAACGACATGAACCCTCgttttagagctagaaatagcaagttaaaataagg
gtggaaaggacgaaacaccgAGAAGTCAAACGTGATCCAGgttttagagctagaaatagcaagttaaaataagg
gtggaaaggacgaaacaccgACCAGACCTAATCGAGCCTCgttttagagctagaaatagcaagttaaaataagg
gtggaaaggacgaaacaccgAACTGACCTGAGGCTCGATTgttttagagctagaaatagcaagttaaaataagg
gtggaaaggacgaaacaccgGAATCACCCATGATTGGGGAgttttagagctagaaatagcaagttaaaataagg
gtggaaaggacgaaacaccgTGTCCCGGACTAGCGCTAGCgttttagagctagaaatagcaagttaaaataagg
gtggaaaggacgaaacaccgGAGAAGCCGCTCCCGTTCATgttttagagctagaaatagcaagttaaaataagg
gtggaaaggacgaaacaccgACTCACCTGCAGCTCGGTGAgttttagagctagaaatagcaagttaaaataagg
gtggaaaggacgaaacaccgACCGGAGAAGTTCCGTTACCgttttagagctagaaatagcaagttaaaataagg
gtggaaaggacgaaacaccgGGTGAAACGCCTGTACACGTgttttagagctagaaatagcaagttaaaataagg
gtggaaaggacgaaacaccgCTTGACGTTCACCGACCAGTgttttagagctagaaatagcaagttaaaataagg
gtggaaaggacgaaacaccgTCCGGGACACCCGCCATTACgttttagagctagaaatagcaagttaaaataagg
gtggaaaggacgaaacaccgACTCCCCGGCATCATTAAGCgttttagagctagaaatagcaagttaaaataagg
gtggaaaggacgaaacaccgGTGTCCCGGATGGGCCGGTCgttttagagctagaaatagcaagttaaaataagg
gtggaaaggacgaaacaccgGCCCTTCATCAGCACGATGTgttttagagctagaaatagcaagttaaaataagg
gtggaaaggacgaaacaccgCTCCAACATCGTGCTGATGAgttttagagctagaaatagcaagttaaaataagg
gtggaaaggacgaaacaccgCTCAATGGTGAATCAATGGCgttttagagctagaaatagcaagttaaaataagg
gtggaaaggacgaaacaccgGGACGTCTCGCACAACCGCCgttttagagctagaaatagcaagttaaaataagg
gtggaaaggacgaaacaccgCAGGCCGCGGAACGCCGCATgttttagagctagaaatagcaagttaaaataagg
gtggaaaggacgaaacaccgGGGGGCCTCACCTTTCCTCAgttttagagctagaaatagcaagttaaaataagg
gtggaaaggacgaaacaccgGTACGTGTCCCTGTGCGACCgttttagagctagaaatagcaagttaaaataagg
gtggaaaggacgaaacaccgCTGCGACGTGTCGAAGTAGTgttttagagctagaaatagcaagttaaaataagg
gtggaaaggacgaaacaccgGGTCCCACCGTTGAGCACGAgttttagagctagaaatagcaagttaaaataagg
gtggaaaggacgaaacaccgAGGGACGGGTACAATTCTCGgttttagagctagaaatagcaagttaaaataagg
gtggaaaggacgaaacaccgGGTAGCGGTAGCCCTCCGCTgttttagagctagaaatagcaagttaaaataagg
gtggaaaggacgaaacaccgTGGATGGGGCTCGCTACCGCgttttagagctagaaatagcaagttaaaataagg
gtggaaaggacgaaacaccgCCTACATAGCTCCCCTGATGgttttagagctagaaatagcaagttaaaataagg
gtggaaaggacgaaacaccgGCTCCTCCGTCAACCAGAAAgttttagagctagaaatagcaagttaaaataagg
gtggaaaggacgaaacaccgGTGATGTAAACAGCCCAACAgttttagagctagaaatagcaagttaaaataagg
gtggaaaggacgaaacaccgCTCGGTGACCTTCGCAGACGgttttagagctagaaatagcaagttaaaataagg
gtggaaaggacgaaacaccgTCCGTGAAGACGGATCCCTTgttttagagctagaaatagcaagttaaaataagg
gtggaaaggacgaaacaccgACCCATAAATGCCCCGAATGgttttagagctagaaatagcaagttaaaataagg
gtggaaaggacgaaacaccgAAAATTTCTGCCATCAAGTGgttttagagctagaaatagcaagttaaaataagg
gtggaaaggacgaaacaccgTACGTACCCTGGACAGGTGAgttttagagctagaaatagcaagttaaaataagg
gtggaaaggacgaaacaccgTCATTGTCTTCCTCACTTGAgttttagagctagaaatagcaagttaaaataagg
gtggaaaggacgaaacaccgAGCAGTGGAACACATGTTTGgttttagagctagaaatagcaagttaaaataagg
gtggaaaggacgaaacaccgCATGAAGACCCCCAACGCACgttttagagctagaaatagcaagttaaaataagg
gtggaaaggacgaaacaccgCCAAATCGTAGACATAGATAgttttagagctagaaatagcaagttaaaataagg
gtggaaaggacgaaacaccgCGATCCAAATTTGAACGCCGgttttagagctagaaatagcaagttaaaataagg
gtggaaaggacgaaacaccgTACACTGGCGTAATCGCACAgttttagagctagaaatagcaagttaaaataagg
gtggaaaggacgaaacaccgATGCCGAACCAATTCTCCACgttttagagctagaaatagcaagttaaaataagg
gtggaaaggacgaaacaccgGCTTGTCCATAGCCTCAACCgttttagagctagaaatagcaagttaaaataagg
gtggaaaggacgaaacaccgGTATCAAGTCCCATTGTTGCgttttagagctagaaatagcaagttaaaataagg
gtggaaaggacgaaacaccgTACGCCCCACAAAGCCCTGCgttttagagctagaaatagcaagttaaaataagg
gtggaaaggacgaaacaccgATTCAGGCAACGCCTCGCGTgttttagagctagaaatagcaagttaaaataagg
gtggaaaggacgaaacaccgTCTAACTCCGGTGGTGTCACgttttagagctagaaatagcaagttaaaataagg
gtggaaaggacgaaacaccgTTGAGTACCATCGATCCTAGgttttagagctagaaatagcaagttaaaataagg
gtggaaaggacgaaacaccgACTGATTGACCGACTGTAGCgttttagagctagaaatagcaagttaaaataagg
gtggaaaggacgaaacaccgCTTACCTCACTATGACACACgttttagagctagaaatagcaagttaaaataagg
gtggaaaggacgaaacaccgCCTCTAAACAGCTTAACAACgttttagagctagaaatagcaagttaaaataagg
gtggaaaggacgaaacaccgTGTTCGAGGTGAACCATTAAgttttagagctagaaatagcaagttaaaataagg
gtggaaaggacgaaacaccgACTCCTGTTCTGACCTCGCCgttttagagctagaaatagcaagttaaaataagg
gtggaaaggacgaaacaccgATATGGTTCTTTGAGCAACAgttttagagctagaaatagcaagttaaaataagg
gtggaaaggacgaaacaccgGCATGAAACGCGCTTGGTAGgttttagagctagaaatagcaagttaaaataagg
gtggaaaggacgaaacaccgCATATTCTCGAAGCTTGATCgttttagagctagaaatagcaagttaaaataagg
gtggaaaggacgaaacaccgTCGTTGTCAGAGCCTTACTGgttttagagctagaaatagcaagttaaaataagg
gtggaaaggacgaaacaccgGGGCATCTCGCAGGAGTCCTgttttagagctagaaatagcaagttaaaataagg
gtggaaaggacgaaacaccgTAGAAAACCACCACAACTCCgttttagagctagaaatagcaagttaaaataagg
gtggaaaggacgaaacaccgGGGTCACTGCTCCTCCTCCGgttttagagctagaaatagcaagttaaaataagg
gtggaaaggacgaaacaccgTGGCGCCCCCTAGTCCTCTTgttttagagctagaaatagcaagttaaaataagg
gtggaaaggacgaaacaccgCTCACAAGAGTCTGCCGAAGgttttagagctagaaatagcaagttaaaataagg
gtggaaaggacgaaacaccgTCCCTCTAAAGCAGCTCAAAgttttagagctagaaatagcaagttaaaataagg
gtggaaaggacgaaacaccgAACCAGGCTCGCTTTGATGCgttttagagctagaaatagcaagttaaaataagg
gtggaaaggacgaaacaccgCATCCTGGATGACGTGTCCTgttttagagctagaaatagcaagttaaaataagg
gtggaaaggacgaaacaccgCACTCACCACCACTGACTTGgttttagagctagaaatagcaagttaaaataagg
gtggaaaggacgaaacaccgCATACTACTTACAACCGGGCgttttagagctagaaatagcaagttaaaataagg
gtggaaaggacgaaacaccgGCAGCCTGTAGACGTACCATgttttagagctagaaatagcaagttaaaataagg
gtggaaaggacgaaacaccgAGAAAATGTTTGCGATGATCgttttagagctagaaatagcaagttaaaataagg
gtggaaaggacgaaacaccgCGCCGCCGCAATGGGCAAAAgttttagagctagaaatagcaagttaaaataagg
gtggaaaggacgaaacaccgCCTCATGCAGAACTATGAAAgttttagagctagaaatagcaagttaaaataagg
gtggaaaggacgaaacaccgTTGCAAGGTAAAGATGTACTgttttagagctagaaatagcaagttaaaataagg
gtggaaaggacgaaacaccgGCTTCTCGATCTTCTTACGCgttttagagctagaaatagcaagttaaaataagg
gtggaaaggacgaaacaccgTGCGTAAGAAGATCGAGAAGgttttagagctagaaatagcaagttaaaataagg
gtggaaaggacgaaacaccgTCATACCTGCCTTCCAGAAGgttttagagctagaaatagcaagttaaaataagg
gtggaaaggacgaaacaccgGTACTCACATTGACCTCCATgttttagagctagaaatagcaagttaaaataagg
gtggaaaggacgaaacaccgCTAGTTTGCCATTCTGTATGgttttagagctagaaatagcaagttaaaataagg
gtggaaaggacgaaacaccgAGTGGACCAGATGTTGGATAgttttagagctagaaatagcaagttaaaataagg
gtggaaaggacgaaacaccgAGTAACACCGAAGCACCACCgttttagagctagaaatagcaagttaaaataagg
gtggaaaggacgaaacaccgACGCTTTGGATATGCCTTACgttttagagctagaaatagcaagttaaaataagg
gtggaaaggacgaaacaccgCCTGGAGCAGTTTGCCCGTCgttttagagctagaaatagcaagttaaaataagg
gtggaaaggacgaaacaccgGCTTGCATTTGGATTGGCGTgttttagagctagaaatagcaagttaaaataagg
gtggaaaggacgaaacaccgAAACACAAAATTCACGTCCAgttttagagctagaaatagcaagttaaaataagg
gtggaaaggacgaaacaccgATATGACTTTGATTCTTCGGgttttagagctagaaatagcaagttaaaataagg
gtggaaaggacgaaacaccgGTCGCGACCTACGCTGATCCgttttagagctagaaatagcaagttaaaataagg
gtggaaaggacgaaacaccgCTCCTAGGCTGTCACCGATCgttttagagctagaaatagcaagttaaaataagg
gtggaaaggacgaaacaccgATTCTTACAGACAGGTCCGGgttttagagctagaaatagcaagttaaaataagg
gtggaaaggacgaaacaccgAACAAGCATACCTCTTTGGCgttttagagctagaaatagcaagttaaaataagg
gtggaaaggacgaaacaccgTATTAGGATTCTCAAAGACCgttttagagctagaaatagcaagttaaaataagg
gtggaaaggacgaaacaccgCTTACTGACAATCTTATCCAgttttagagctagaaatagcaagttaaaataagg
gtggaaaggacgaaacaccgTGCAGGAGTTTGGACCCATCgttttagagctagaaatagcaagttaaaataagg
gtggaaaggacgaaacaccgTACCGTGGTGATCGAATAAAgttttagagctagaaatagcaagttaaaataagg
gtggaaaggacgaaacaccgGACCGAGGAGAACTTCTTTGgttttagagctagaaatagcaagttaaaataagg
gtggaaaggacgaaacaccgGTCGGTTAAGAGGATCCGCGgttttagagctagaaatagcaagttaaaataagg
gtggaaaggacgaaacaccgCAGCGTCGCTGCACCGATCTgttttagagctagaaatagcaagttaaaataagg
gtggaaaggacgaaacaccgGGAGTCAATTCCGGCGAATCgttttagagctagaaatagcaagttaaaataagg
gtggaaaggacgaaacaccgTTATTACACCATAACGCTCCgttttagagctagaaatagcaagttaaaataagg
gtggaaaggacgaaacaccgGAGTACATGCGATCATTACCgttttagagctagaaatagcaagttaaaataagg
gtggaaaggacgaaacaccgGTGTACGCCCAGGAATAGTTgttttagagctagaaatagcaagttaaaataagg
gtggaaaggacgaaacaccgTCATCGCTGTCAGAATCTACgttttagagctagaaatagcaagttaaaataagg
gtggaaaggacgaaacaccgGAATGGAATTGCTGGCGAGTgttttagagctagaaatagcaagttaaaataagg
gtggaaaggacgaaacaccgCCATACCTCTGAATGATCAAgttttagagctagaaatagcaagttaaaataagg
gtggaaaggacgaaacaccgCCACAGTACCAACACTATAAgttttagagctagaaatagcaagttaaaataagg
gtggaaaggacgaaacaccgCTTCTCACCAAATTCACCATgttttagagctagaaatagcaagttaaaataagg
gtggaaaggacgaaacaccgACGCATTCTGCTTCAGAGCAgttttagagctagaaatagcaagttaaaataagg
gtggaaaggacgaaacaccgTCAACAAAAGCCTCGCCACTgttttagagctagaaatagcaagttaaaataagg
gtggaaaggacgaaacaccgTGATCCACCACGAAAGCTTAgttttagagctagaaatagcaagttaaaataagg
gtggaaaggacgaaacaccgGATGGCTTTGTACGGCTTAGgttttagagctagaaatagcaagttaaaataagg
gtggaaaggacgaaacaccgCTAGTGAGCTCATCGAAAAGgttttagagctagaaatagcaagttaaaataagg
gtggaaaggacgaaacaccgATGAAGGCATCGAAACGCTCgttttagagctagaaatagcaagttaaaataagg
gtggaaaggacgaaacaccgCACCACACTTGATGACCCCCgttttagagctagaaatagcaagttaaaataagg
gtggaaaggacgaaacaccgGATCAACCGCAACGCCCGTGgttttagagctagaaatagcaagttaaaataagg
gtggaaaggacgaaacaccgCTGGTCGCGCACGATCAGGGgttttagagctagaaatagcaagttaaaataagg
gtggaaaggacgaaacaccgCCGTGTTCCTCATCACCGCCgttttagagctagaaatagcaagttaaaataagg
gtggaaaggacgaaacaccgCCTGGGAGCAAAAGACTCGCgttttagagctagaaatagcaagttaaaataagg
gtggaaaggacgaaacaccgATGGCACCAGAAGCTTTGCGgttttagagctagaaatagcaagttaaaataagg
gtggaaaggacgaaacaccgACACCGTGAACCTCAGTTATgttttagagctagaaatagcaagttaaaataagg
gtggaaaggacgaaacaccgTACTATACTCATCAGAGAACgttttagagctagaaatagcaagttaaaataagg
gtggaaaggacgaaacaccgACGTGAGATTCTTTCTCTGAgttttagagctagaaatagcaagttaaaataagg
gtggaaaggacgaaacaccgTCACAAGAAACCTGTCTCCTgttttagagctagaaatagcaagttaaaataagg
gtggaaaggacgaaacaccgGGTGCGCGTAGGCATCCGACgttttagagctagaaatagcaagttaaaataagg
gtggaaaggacgaaacaccgTCCCTCGCGCTCGTACTCGTgttttagagctagaaatagcaagttaaaataagg
gtggaaaggacgaaacaccgCAGAGCGCGCGAACGTCTGTgttttagagctagaaatagcaagttaaaataagg
gtggaaaggacgaaacaccgACCGAATGTCCCGCGTGCAAgttttagagctagaaatagcaagttaaaataagg
gtggaaaggacgaaacaccgGCCTTTGCACGCGGGACATTgttttagagctagaaatagcaagttaaaataagg
gtggaaaggacgaaacaccgGGGGACCCTGAAAGAATACGgttttagagctagaaatagcaagttaaaataagg
gtggaaaggacgaaacaccgCGGCTTTCAGCACGTGCATCgttttagagctagaaatagcaagttaaaataagg
gtggaaaggacgaaacaccgGCTCGGGCGCCATGTAGTAGgttttagagctagaaatagcaagttaaaataagg
gtggaaaggacgaaacaccgGCTTTGCGTTGACGTCATTCgttttagagctagaaatagcaagttaaaataagg
gtggaaaggacgaaacaccgAGAGCCTGATGACTCGTTGTgttttagagctagaaatagcaagttaaaataagg
gtggaaaggacgaaacaccgTAGACCAACAACGAGTCATCgttttagagctagaaatagcaagttaaaataagg
gtggaaaggacgaaacaccgTACACTGGATCACCAACTACgttttagagctagaaatagcaagttaaaataagg
gtggaaaggacgaaacaccgGGCAGCAGATCAGGACGTACgttttagagctagaaatagcaagttaaaataagg
gtggaaaggacgaaacaccgTCAGGAGCGCCCTGTTCTGAgttttagagctagaaatagcaagttaaaataagg
gtggaaaggacgaaacaccgCTACCTGCTGGCATCTCTTCgttttagagctagaaatagcaagttaaaataagg
gtggaaaggacgaaacaccgACAGACGTTCCCGAAGCCGCgttttagagctagaaatagcaagttaaaataagg
gtggaaaggacgaaacaccgACGTCTGTCTGTACCAGCATgttttagagctagaaatagcaagttaaaataagg
gtggaaaggacgaaacaccgTTCTGGAGGAGATCTCCGAAgttttagagctagaaatagcaagttaaaataagg
gtggaaaggacgaaacaccgTGTTGTTGTAGGTCATTCAGgttttagagctagaaatagcaagttaaaataagg
gtggaaaggacgaaacaccgAATGAACTTACCTTCCAACAgttttagagctagaaatagcaagttaaaataagg
gtggaaaggacgaaacaccgTGTGACTATTAAGACCATGTgttttagagctagaaatagcaagttaaaataagg
gtggaaaggacgaaacaccgCATCCTTACCTCTGACGGCAgttttagagctagaaatagcaagttaaaataagg
gtggaaaggacgaaacaccgTACATTTGCCTTGCCGTCAGgttttagagctagaaatagcaagttaaaataagg
gtggaaaggacgaaacaccgGAACTCCAGCTCCTCGTGCTgttttagagctagaaatagcaagttaaaataagg
gtggaaaggacgaaacaccgCATCACTTTACGCCGTGTCCgttttagagctagaaatagcaagttaaaataagg
gtggaaaggacgaaacaccgGTGGCTAGGCTGCGCCAACCgttttagagctagaaatagcaagttaaaataagg
gtggaaaggacgaaacaccgCTGATGATCCACTAACAACCgttttagagctagaaatagcaagttaaaataagg
gtggaaaggacgaaacaccgGCCCCGCCGCCCTCCCCTCCgttttagagctagaaatagcaagttaaaataagg
gtggaaaggacgaaacaccgAAAGAAAGAGGAATAGTAGCgttttagagctagaaatagcaagttaaaataagg
gtggaaaggacgaaacaccgGAGAAGTGGGGAGCCATTGGgttttagagctagaaatagcaagttaaaataagg
gtggaaaggacgaaacaccgAGAAGAAAAAAATGTCTACGgttttagagctagaaatagcaagttaaaataagg
gtggaaaggacgaaacaccgGACTGAAATCCAAGGACTGTgttttagagctagaaatagcaagttaaaataagg
gtggaaaggacgaaacaccgATATTTTATGACATAAAAATgttttagagctagaaatagcaagttaaaataagg
gtggaaaggacgaaacaccgTAAACAAAAAGGAAATAGTTgttttagagctagaaatagcaagttaaaataagg
gtggaaaggacgaaacaccgTTTCCCATGATCATTTAGTGgttttagagctagaaatagcaagttaaaataagg
gtggaaaggacgaaacaccgCTGAGTGAAAAATAAAAGTTgttttagagctagaaatagcaagttaaaataagg
gtggaaaggacgaaacaccgGACAATCATGGTGAAAGCGGgttttagagctagaaatagcaagttaaaataagg
gtggaaaggacgaaacaccgCTCGGTGGTAGGTCGCCACTgttttagagctagaaatagcaagttaaaataagg
gtggaaaggacgaaacaccgGGACGTGCCGGATGGTACGGgttttagagctagaaatagcaagttaaaataagg
gtggaaaggacgaaacaccgTTGTTACTCACCGCGGATGAgttttagagctagaaatagcaagttaaaataagg
gtggaaaggacgaaacaccgGCCGGCAATCGAATTACCTTgttttagagctagaaatagcaagttaaaataagg
gtggaaaggacgaaacaccgTTTGTCTGTACCCCGGACGCgttttagagctagaaatagcaagttaaaataagg
gtggaaaggacgaaacaccgGCGAGGATCAAAATCTTCGAgttttagagctagaaatagcaagttaaaataagg
gtggaaaggacgaaacaccgGGACCGTCCGTGTCTGTGAAgttttagagctagaaatagcaagttaaaataagg
gtggaaaggacgaaacaccgCAGCTCTTCGTGATCGACAAgttttagagctagaaatagcaagttaaaataagg
gtggaaaggacgaaacaccgGACCCCACCGCTATACTTGCgttttagagctagaaatagcaagttaaaataagg
gtggaaaggacgaaacaccgCCGTCAGACCTACATCCGCCgttttagagctagaaatagcaagttaaaataagg
gtggaaaggacgaaacaccgCCAGCAGACTGTGCGGAACCgttttagagctagaaatagcaagttaaaataagg
gtggaaaggacgaaacaccgAACTCACTGCAGACACGCGCgttttagagctagaaatagcaagttaaaataagg
gtggaaaggacgaaacaccgCGGGAAGTAGCTAGTCAACTgttttagagctagaaatagcaagttaaaataagg
gtggaaaggacgaaacaccgTGGTTTGATTCGTATGACTGgttttagagctagaaatagcaagttaaaataagg
gtggaaaggacgaaacaccgTAAAGATCTGCTACTTCATGgttttagagctagaaatagcaagttaaaataagg
gtggaaaggacgaaacaccgAGTCCTGTCCCATGCGATTCgttttagagctagaaatagcaagttaaaataagg
gtggaaaggacgaaacaccgCTCATGGGACCAGAATCGCAgttttagagctagaaatagcaagttaaaataagg
gtggaaaggacgaaacaccgCAGGGCTGCATGTATCTACCgttttagagctagaaatagcaagttaaaataagg
gtggaaaggacgaaacaccgCCATCTCGTAGTCGCCCGCGgttttagagctagaaatagcaagttaaaataagg
gtggaaaggacgaaacaccgACGTTCACGCGCCGCACCTGgttttagagctagaaatagcaagttaaaataagg
gtggaaaggacgaaacaccgTTCATTCTGACAAGCTGCACgttttagagctagaaatagcaagttaaaataagg
gtggaaaggacgaaacaccgAGCCGCTACGTCACCTTAACgttttagagctagaaatagcaagttaaaataagg
gtggaaaggacgaaacaccgGTTGGGAGTTTAGACCGTGGgttttagagctagaaatagcaagttaaaataagg
gtggaaaggacgaaacaccgGCTGGATGGGGAATCCACAAgttttagagctagaaatagcaagttaaaataagg
gtggaaaggacgaaacaccgTCAGCAGAGCTCGACGTCGCgttttagagctagaaatagcaagttaaaataagg
gtggaaaggacgaaacaccgGGAGCTTCTCGTGCCGTGCAgttttagagctagaaatagcaagttaaaataagg
gtggaaaggacgaaacaccgTGTGCGAAGGATCGATCGGGgttttagagctagaaatagcaagttaaaataagg
gtggaaaggacgaaacaccgGCCACCCATGGCATCGTCGAgttttagagctagaaatagcaagttaaaataagg
gtggaaaggacgaaacaccgACATCTTCTTCGACGGGGCCgttttagagctagaaatagcaagttaaaataagg
gtggaaaggacgaaacaccgGATGCCCGGCAACCCGCTGAgttttagagctagaaatagcaagttaaaataagg
gtggaaaggacgaaacaccgCAAATCCTGTCCAATGCTAGgttttagagctagaaatagcaagttaaaataagg
gtggaaaggacgaaacaccgGCTACCACAATCAGACCATTgttttagagctagaaatagcaagttaaaataagg
gtggaaaggacgaaacaccgTGGAGGCCACTCGACGCCAGgttttagagctagaaatagcaagttaaaataagg
gtggaaaggacgaaacaccgCGCGCATCGGCATGTCCCCCgttttagagctagaaatagcaagttaaaataagg
gtggaaaggacgaaacaccgGGCCGCGTTGTCGCAGTTCCgttttagagctagaaatagcaagttaaaataagg
gtggaaaggacgaaacaccgCCAGCGCTGAAGCATTCCGAgttttagagctagaaatagcaagttaaaataagg
gtggaaaggacgaaacaccgAGGAATCAAATCACAACCCAgttttagagctagaaatagcaagttaaaataagg
gtggaaaggacgaaacaccgCATTTCAATTTCCATAACAGgttttagagctagaaatagcaagttaaaataagg
gtggaaaggacgaaacaccgATGAACAGCATGAATAGAAAgttttagagctagaaatagcaagttaaaataagg
gtggaaaggacgaaacaccgTCCTTATTTAGATGCCGGATgttttagagctagaaatagcaagttaaaataagg
gtggaaaggacgaaacaccgACGAGGCTACCGCTGCAGACgttttagagctagaaatagcaagttaaaataagg
gtggaaaggacgaaacaccgCTCCACCTTTAGAAGTCAACgttttagagctagaaatagcaagttaaaataagg
gtggaaaggacgaaacaccgTGCACTTAGCAATGCGTCTCgttttagagctagaaatagcaagttaaaataagg
gtggaaaggacgaaacaccgCCTGTCTGCTGCATAGCCTAgttttagagctagaaatagcaagttaaaataagg
gtggaaaggacgaaacaccgTCTTCCGAGTAATCAGCCAAgttttagagctagaaatagcaagttaaaataagg
gtggaaaggacgaaacaccgGACTACCGTAGAAAGTGCAAgttttagagctagaaatagcaagttaaaataagg
gtggaaaggacgaaacaccgGCCAAACTTCGTTTGATTTCgttttagagctagaaatagcaagttaaaataagg
gtggaaaggacgaaacaccgTCGATGGTATTATGACAAACgttttagagctagaaatagcaagttaaaataagg
gtggaaaggacgaaacaccgACGTTCATATTTAATGTAACgttttagagctagaaatagcaagttaaaataagg
gtggaaaggacgaaacaccgTGTTACATTAAATATGAACGgttttagagctagaaatagcaagttaaaataagg
gtggaaaggacgaaacaccgCAGTATCTCCCAATCCATGCgttttagagctagaaatagcaagttaaaataagg
gtggaaaggacgaaacaccgCACGCCCGACACGTCCCCGCgttttagagctagaaatagcaagttaaaataagg
gtggaaaggacgaaacaccgTCGCGCCGTAGTACACGTGAgttttagagctagaaatagcaagttaaaataagg
gtggaaaggacgaaacaccgGCCGGCGAACAGCGGAGCACgttttagagctagaaatagcaagttaaaataagg
gtggaaaggacgaaacaccgCTCCAATGAAGGATCTACCCgttttagagctagaaatagcaagttaaaataagg
gtggaaaggacgaaacaccgAAAGCGCTACACTGAAGACCgttttagagctagaaatagcaagttaaaataagg
gtggaaaggacgaaacaccgTTCTCTAGAAAGGGCTCCGAgttttagagctagaaatagcaagttaaaataagg
gtggaaaggacgaaacaccgGTCGCGCTTAACCGCTTGTCgttttagagctagaaatagcaagttaaaataagg
gtggaaaggacgaaacaccgCAAGCGGTTAAGCGCGACCCgttttagagctagaaatagcaagttaaaataagg
gtggaaaggacgaaacaccgCCAGGCCGTGACAGAGTACGgttttagagctagaaatagcaagttaaaataagg
gtggaaaggacgaaacaccgCTGCAGTCCCCTCATCCAGCgttttagagctagaaatagcaagttaaaataagg
gtggaaaggacgaaacaccgAGGCACTGCAGCTGTGCTACgttttagagctagaaatagcaagttaaaataagg
gtggaaaggacgaaacaccgCAATATACGATCTCCAGATCgttttagagctagaaatagcaagttaaaataagg
gtggaaaggacgaaacaccgTCAGCATGGCCGTCCGCCAGgttttagagctagaaatagcaagttaaaataagg
gtggaaaggacgaaacaccgAGGCCAGGGCGATTACCCACgttttagagctagaaatagcaagttaaaataagg
gtggaaaggacgaaacaccgGCCCATCAGTGCCGCAGACCgttttagagctagaaatagcaagttaaaataagg
gtggaaaggacgaaacaccgTGCATAAGAACATCTCGTTCgttttagagctagaaatagcaagttaaaataagg
gtggaaaggacgaaacaccgACTGCATCATCTGCTATTAAgttttagagctagaaatagcaagttaaaataagg
gtggaaaggacgaaacaccgGTTCTTACCAAGTAATCATCgttttagagctagaaatagcaagttaaaataagg
gtggaaaggacgaaacaccgGACCACTGAGGAATCGATCAgttttagagctagaaatagcaagttaaaataagg
gtggaaaggacgaaacaccgCTGCTCCTTGCCGACATTACgttttagagctagaaatagcaagttaaaataagg
gtggaaaggacgaaacaccgTTCCTTGATCGATTCCTCAGgttttagagctagaaatagcaagttaaaataagg
gtggaaaggacgaaacaccgTCAGCAGCGTGATGAGCGTCgttttagagctagaaatagcaagttaaaataagg
gtggaaaggacgaaacaccgCATCACGCTGCTGACGATCGgttttagagctagaaatagcaagttaaaataagg
gtggaaaggacgaaacaccgTCGGGGCCTTTACCGTGTGCgttttagagctagaaatagcaagttaaaataagg
gtggaaaggacgaaacaccgCTATGAGCTGTACGACCCCGgttttagagctagaaatagcaagttaaaataagg
gtggaaaggacgaaacaccgCTGCCGAACCAAGTATACACgttttagagctagaaatagcaagttaaaataagg
gtggaaaggacgaaacaccgTGTATACTTGGTTCGGCAGAgttttagagctagaaatagcaagttaaaataagg
gtggaaaggacgaaacaccgCCGCGCATGACGGGCTTGCGgttttagagctagaaatagcaagttaaaataagg
gtggaaaggacgaaacaccgCCGCGCAAGCCCGTCATGCGgttttagagctagaaatagcaagttaaaataagg
gtggaaaggacgaaacaccgGCTCTGCAACTGCGCGAAGTgttttagagctagaaatagcaagttaaaataagg
gtggaaaggacgaaacaccgTGGACGGATGGTAGCAGTCTgttttagagctagaaatagcaagttaaaataagg
gtggaaaggacgaaacaccgAGGAGATGCTCACTTCGATGgttttagagctagaaatagcaagttaaaataagg
gtggaaaggacgaaacaccgTAACCTGTAGGTGACCACTTgttttagagctagaaatagcaagttaaaataagg
gtggaaaggacgaaacaccgCGGGGTAGCAGCCGTACACCgttttagagctagaaatagcaagttaaaataagg
gtggaaaggacgaaacaccgCCCTGTATCCAAGCCCAATAgttttagagctagaaatagcaagttaaaataagg
gtggaaaggacgaaacaccgTGTCCGAACAGACAGCCTGAgttttagagctagaaatagcaagttaaaataagg
gtggaaaggacgaaacaccgTCGCTGTTTGACGGGCACGCgttttagagctagaaatagcaagttaaaataagg
gtggaaaggacgaaacaccgCACTCGAGTGAAATCTGCCGgttttagagctagaaatagcaagttaaaataagg
gtggaaaggacgaaacaccgGCAGGACGGCGGAGTTCTTCgttttagagctagaaatagcaagttaaaataagg
gtggaaaggacgaaacaccgACCGAGTCTTCAATGACCTAgttttagagctagaaatagcaagttaaaataagg
gtggaaaggacgaaacaccgGACATCATTCTTGCGGTCAAgttttagagctagaaatagcaagttaaaataagg
gtggaaaggacgaaacaccgCGTCTCTTCAAGCGCAAAGTgttttagagctagaaatagcaagttaaaataagg
gtggaaaggacgaaacaccgGAAATTTCCAGGACCACCGCgttttagagctagaaatagcaagttaaaataagg
gtggaaaggacgaaacaccgGCTGGTACCAGTGTTTCACCgttttagagctagaaatagcaagttaaaataagg
gtggaaaggacgaaacaccgGAGAACCGTGCCATTCCCGAgttttagagctagaaatagcaagttaaaataagg
gtggaaaggacgaaacaccgCCGACCCGTTTCAAGACCTTgttttagagctagaaatagcaagttaaaataagg
gtggaaaggacgaaacaccgGTAAATGCGCGCAACTCAGAgttttagagctagaaatagcaagttaaaataagg
gtggaaaggacgaaacaccgTTTCAGATCAACTCCAACGAgttttagagctagaaatagcaagttaaaataagg
gtggaaaggacgaaacaccgCTCGGTTATACAGTCACCGCgttttagagctagaaatagcaagttaaaataagg
gtggaaaggacgaaacaccgCGCCCTACCTGCCGAGCCGTgttttagagctagaaatagcaagttaaaataagg
gtggaaaggacgaaacaccgCTGCGACAATGACCGCCAGCgttttagagctagaaatagcaagttaaaataagg
gtggaaaggacgaaacaccgGATACTCACCAGAGCCCCGCgttttagagctagaaatagcaagttaaaataagg
gtggaaaggacgaaacaccgATCGACCTCAGCAAGCAATTgttttagagctagaaatagcaagttaaaataagg
gtggaaaggacgaaacaccgCTACATGGATGAACTAGAGCgttttagagctagaaatagcaagttaaaataagg
gtggaaaggacgaaacaccgCTGCAGCCAAATGCCGCAACgttttagagctagaaatagcaagttaaaataagg
gtggaaaggacgaaacaccgAGGTGACCACCGGAGTGCACgttttagagctagaaatagcaagttaaaataagg
gtggaaaggacgaaacaccgCTTCGTCTTCACCTACCCCGgttttagagctagaaatagcaagttaaaataagg
gtggaaaggacgaaacaccgTCCCCGCAGGTGAAAACTTTgttttagagctagaaatagcaagttaaaataagg
gtggaaaggacgaaacaccgCTAAATCCATGTACATAGTCgttttagagctagaaatagcaagttaaaataagg
gtggaaaggacgaaacaccgAAACATTAAGACCTACTACCgttttagagctagaaatagcaagttaaaataagg
gtggaaaggacgaaacaccgCGACTCCACGCGCCACTACCgttttagagctagaaatagcaagttaaaataagg
gtggaaaggacgaaacaccgGTGGCGCGTGGAGTCGAACTgttttagagctagaaatagcaagttaaaataagg
gtggaaaggacgaaacaccgTGTTGAGGGCAACAATCTCGgttttagagctagaaatagcaagttaaaataagg
gtggaaaggacgaaacaccgTAAACTGGTTGTTCCGGTAGgttttagagctagaaatagcaagttaaaataagg
gtggaaaggacgaaacaccgCTAGGTACCTGCGGCGGTCAgttttagagctagaaatagcaagttaaaataagg
gtggaaaggacgaaacaccgCTCATCAAAGATCTCGCTGCgttttagagctagaaatagcaagttaaaataagg
gtggaaaggacgaaacaccgGTACCAATACCAGTAGCCCTgttttagagctagaaatagcaagttaaaataagg
gtggaaaggacgaaacaccgGGGATTGCAGCTGTATGAACgttttagagctagaaatagcaagttaaaataagg
gtggaaaggacgaaacaccgCCAGCGCCGCCTTCACCCTCgttttagagctagaaatagcaagttaaaataagg
gtggaaaggacgaaacaccgTGGAGCGCTCGAGACGCACCgttttagagctagaaatagcaagttaaaataagg
gtggaaaggacgaaacaccgGTGCAAGGGGTGCAGCTCCGgttttagagctagaaatagcaagttaaaataagg
gtggaaaggacgaaacaccgCACCCCCCTGAGCGCGCCCGgttttagagctagaaatagcaagttaaaataagg
gtggaaaggacgaaacaccgCGTAGCCGTGCTCGTACTCTgttttagagctagaaatagcaagttaaaataagg
gtggaaaggacgaaacaccgGGACACCCTTCCCCCCTACGgttttagagctagaaatagcaagttaaaataagg
gtggaaaggacgaaacaccgCGACACCGAGAGTACGAGCAgttttagagctagaaatagcaagttaaaataagg
gtggaaaggacgaaacaccgCGAAGGCCGCCAAGCGAAGCgttttagagctagaaatagcaagttaaaataagg
gtggaaaggacgaaacaccgGGAGATATTGGAGTTCGCCGgttttagagctagaaatagcaagttaaaataagg
gtggaaaggacgaaacaccgCCGCGAGTGCCTGCTTCGCTgttttagagctagaaatagcaagttaaaataagg
gtggaaaggacgaaacaccgCGCGGATGGAGTAGAACTTGgttttagagctagaaatagcaagttaaaataagg
gtggaaaggacgaaacaccgGAAGATGTGCCCGAGCGACTgttttagagctagaaatagcaagttaaaataagg
gtggaaaggacgaaacaccgGACGTGCCCCTGGTCATCTGgttttagagctagaaatagcaagttaaaataagg
gtggaaaggacgaaacaccgGCTGCCGCGAGCTCGCGTACgttttagagctagaaatagcaagttaaaataagg
gtggaaaggacgaaacaccgGTACGCGAGCTCGCGGCAGCgttttagagctagaaatagcaagttaaaataagg
gtggaaaggacgaaacaccgGTCTGGCCACTTCGTGCCTAgttttagagctagaaatagcaagttaaaataagg
gtggaaaggacgaaacaccgTACAAGTACGTGCATGACGAgttttagagctagaaatagcaagttaaaataagg
gtggaaaggacgaaacaccgGTCTACCTCGCACACCACCAgttttagagctagaaatagcaagttaaaataagg
gtggaaaggacgaaacaccgAGTTGCCGGAGAGACAGCCCgttttagagctagaaatagcaagttaaaataagg
gtggaaaggacgaaacaccgAGTTCGTGCGCAATGTGCCCgttttagagctagaaatagcaagttaaaataagg
gtggaaaggacgaaacaccgGCTCTGTGTAGATCGGAATAgttttagagctagaaatagcaagttaaaataagg
gtggaaaggacgaaacaccgCGTAATTCCCGACTATGTGCgttttagagctagaaatagcaagttaaaataagg
gtggaaaggacgaaacaccgAGATGAACTTGCGTTGCTCCgttttagagctagaaatagcaagttaaaataagg
gtggaaaggacgaaacaccgGCCCCGTTTGCAGCACAGACgttttagagctagaaatagcaagttaaaataagg
gtggaaaggacgaaacaccgGGAGCAACGCAAGTTCATCTgttttagagctagaaatagcaagttaaaataagg
gtggaaaggacgaaacaccgTCTCATTGTCGAAGCGTTCCgttttagagctagaaatagcaagttaaaataagg
gtggaaaggacgaaacaccgAGAGGGTACGGCTGTCGAGCgttttagagctagaaatagcaagttaaaataagg
gtggaaaggacgaaacaccgGGTCAATCCGCGGCACAACCgttttagagctagaaatagcaagttaaaataagg
gtggaaaggacgaaacaccgTACCAAGCCCACGACTGTAAgttttagagctagaaatagcaagttaaaataagg
gtggaaaggacgaaacaccgTGCGATGTCTGACGTTCTCAgttttagagctagaaatagcaagttaaaataagg
gtggaaaggacgaaacaccgACGAGCTGAAGCTACTGGTGgttttagagctagaaatagcaagttaaaataagg
gtggaaaggacgaaacaccgATTGCATTCCTCGCAGTGACgttttagagctagaaatagcaagttaaaataagg
gtggaaaggacgaaacaccgGACTGATAGAATCCACATAGgttttagagctagaaatagcaagttaaaataagg
gtggaaaggacgaaacaccgATTGTACAAGTGTAGCTCAAgttttagagctagaaatagcaagttaaaataagg
gtggaaaggacgaaacaccgTGTGGGACGGCTTTAAGTGCgttttagagctagaaatagcaagttaaaataagg
gtggaaaggacgaaacaccgGATTCGCCCCCGGGACGCCAgttttagagctagaaatagcaagttaaaataagg
gtggaaaggacgaaacaccgAGCATGTAAGCTCCGCCCGAgttttagagctagaaatagcaagttaaaataagg
gtggaaaggacgaaacaccgAGAGAGCTTCCACCTGAACGgttttagagctagaaatagcaagttaaaataagg
gtggaaaggacgaaacaccgTCTGACTCACCACGTTCAGGgttttagagctagaaatagcaagttaaaataagg
gtggaaaggacgaaacaccgAGAGGAGTCCCCCGATGTAGgttttagagctagaaatagcaagttaaaataagg
gtggaaaggacgaaacaccgGCTCCAAATCGTCCGTACCCgttttagagctagaaatagcaagttaaaataagg
gtggaaaggacgaaacaccgGGAGGATCATATCGGGTTCCgttttagagctagaaatagcaagttaaaataagg
gtggaaaggacgaaacaccgCCCCAATGGTCTTGCCCAGCgttttagagctagaaatagcaagttaaaataagg
gtggaaaggacgaaacaccgGACAGCCGTATGCTTGTGAGgttttagagctagaaatagcaagttaaaataagg
gtggaaaggacgaaacaccgCATGACCTTGTCCTCCGAGAgttttagagctagaaatagcaagttaaaataagg
gtggaaaggacgaaacaccgCTCATTGCTCTTCTTCTTAAgttttagagctagaaatagcaagttaaaataagg
gtggaaaggacgaaacaccgAGGCGCCCACGCTGCGTACCgttttagagctagaaatagcaagttaaaataagg
gtggaaaggacgaaacaccgAGTGTTTGTCCTCGCACAACgttttagagctagaaatagcaagttaaaataagg
gtggaaaggacgaaacaccgGGGCGCAGCATGACTGCCGTgttttagagctagaaatagcaagttaaaataagg
gtggaaaggacgaaacaccgTGCACAATGCTCCGAAATTTgttttagagctagaaatagcaagttaaaataagg
gtggaaaggacgaaacaccgATTGTGCATGCTGTTCAAGCgttttagagctagaaatagcaagttaaaataagg
gtggaaaggacgaaacaccgGTACCGAAAAACATATCATAgttttagagctagaaatagcaagttaaaataagg
gtggaaaggacgaaacaccgGCCCGTAGACTGCTGTCAAAgttttagagctagaaatagcaagttaaaataagg
gtggaaaggacgaaacaccgCATTTAAGGGAGATCGGATGgttttagagctagaaatagcaagttaaaataagg
gtggaaaggacgaaacaccgAACTTACGAGAACCCATCCAgttttagagctagaaatagcaagttaaaataagg
gtggaaaggacgaaacaccgCAACTTTGGGATCAGCTCCGgttttagagctagaaatagcaagttaaaataagg
gtggaaaggacgaaacaccgAATGGAATGTCTTCGTAATGgttttagagctagaaatagcaagttaaaataagg
gtggaaaggacgaaacaccgATTCAGCTGGTCGATATCACgttttagagctagaaatagcaagttaaaataagg
gtggaaaggacgaaacaccgGAGTCCATGGGTACCGTGTCgttttagagctagaaatagcaagttaaaataagg
gtggaaaggacgaaacaccgTGCTCTGTTCTCGACAGCTTgttttagagctagaaatagcaagttaaaataagg
gtggaaaggacgaaacaccgGTTTCCAGACACGGTACCCAgttttagagctagaaatagcaagttaaaataagg
gtggaaaggacgaaacaccgCGAGATCGATGCCCGCTACGgttttagagctagaaatagcaagttaaaataagg
gtggaaaggacgaaacaccgCGAAGTTGAAGACGCCCATCgttttagagctagaaatagcaagttaaaataagg
gtggaaaggacgaaacaccgCCGCTCGCGTTTCCAGACGCgttttagagctagaaatagcaagttaaaataagg
gtggaaaggacgaaacaccgGTTTGCATATTGTGCGACCCgttttagagctagaaatagcaagttaaaataagg
gtggaaaggacgaaacaccgTCCCATTCCAAGGCCGTAACgttttagagctagaaatagcaagttaaaataagg
gtggaaaggacgaaacaccgTGTACAATCACTCCACTATCgttttagagctagaaatagcaagttaaaataagg
gtggaaaggacgaaacaccgCGGTCCGAGAAATCCGAGCTgttttagagctagaaatagcaagttaaaataagg
gtggaaaggacgaaacaccgCACCGCGCTCATGAAGAAACgttttagagctagaaatagcaagttaaaataagg
gtggaaaggacgaaacaccgCTAGCTCGGATTTCTCGGACgttttagagctagaaatagcaagttaaaataagg
gtggaaaggacgaaacaccgGAAGACCGTACACGCTTTGTgttttagagctagaaatagcaagttaaaataagg
gtggaaaggacgaaacaccgTATTACAGATTCTCAGTCCCgttttagagctagaaatagcaagttaaaataagg
gtggaaaggacgaaacaccgATGACCACCTCGCCGGGCGCgttttagagctagaaatagcaagttaaaataagg
gtggaaaggacgaaacaccgGCTCAGCTCGCCGCGCGCAGgttttagagctagaaatagcaagttaaaataagg
gtggaaaggacgaaacaccgTAGAGCATTCAGCACAAGCAgttttagagctagaaatagcaagttaaaataagg
gtggaaaggacgaaacaccgAACTAGACATGCCAACAGCTgttttagagctagaaatagcaagttaaaataagg
gtggaaaggacgaaacaccgTCAACTAGCATGAATCTTGAgttttagagctagaaatagcaagttaaaataagg
gtggaaaggacgaaacaccgGACCGTGTATAGTTTGCCCCgttttagagctagaaatagcaagttaaaataagg
gtggaaaggacgaaacaccgCTGTTGACACCCGCACCGACgttttagagctagaaatagcaagttaaaataagg
gtggaaaggacgaaacaccgGAATTTGTCGGGCAACTCACgttttagagctagaaatagcaagttaaaataagg
gtggaaaggacgaaacaccgTGGCACGCCGGCATCGCGAGgttttagagctagaaatagcaagttaaaataagg
gtggaaaggacgaaacaccgATACGATGCCGCTTGTTCTCgttttagagctagaaatagcaagttaaaataagg
gtggaaaggacgaaacaccgGCCCACGGTAGCTCTCCCGGgttttagagctagaaatagcaagttaaaataagg
gtggaaaggacgaaacaccgATGCATCATCGCCGTGCTGCgttttagagctagaaatagcaagttaaaataagg
gtggaaaggacgaaacaccgCGGCATCGTTGTCTGCATCCgttttagagctagaaatagcaagttaaaataagg
gtggaaaggacgaaacaccgCTTCCTGCTGATCCGGTACAgttttagagctagaaatagcaagttaaaataagg
gtggaaaggacgaaacaccgGCCAGCCCCGCCGAACCATGgttttagagctagaaatagcaagttaaaataagg
gtggaaaggacgaaacaccgTGTCGAGTGTGAAAGCGTCGgttttagagctagaaatagcaagttaaaataagg
gtggaaaggacgaaacaccgAGTCACCCTCGCCACGGCGCgttttagagctagaaatagcaagttaaaataagg
gtggaaaggacgaaacaccgGAATCCCTGGAAATCGCCGAgttttagagctagaaatagcaagttaaaataagg
gtggaaaggacgaaacaccgGGCATTATAAGCGAACCCGTgttttagagctagaaatagcaagttaaaataagg
gtggaaaggacgaaacaccgGATCGCCGAGCTGTCGTAGTgttttagagctagaaatagcaagttaaaataagg
gtggaaaggacgaaacaccgTTCGTCCAAGCGCGCGCGCAgttttagagctagaaatagcaagttaaaataagg
gtggaaaggacgaaacaccgCGCCTTCGCCTCGACCGTTCgttttagagctagaaatagcaagttaaaataagg
gtggaaaggacgaaacaccgGCCCTCGTCCGTCTTGTCGCgttttagagctagaaatagcaagttaaaataagg
gtggaaaggacgaaacaccgGACTGCCGCCGCAGCTCCCGgttttagagctagaaatagcaagttaaaataagg
gtggaaaggacgaaacaccgCTGCGCTGAACTTGCGGCTAgttttagagctagaaatagcaagttaaaataagg
gtggaaaggacgaaacaccgTGCCGTGGCACGCAGCATCGgttttagagctagaaatagcaagttaaaataagg
gtggaaaggacgaaacaccgTACCTTCTGGAGCTGACTCGgttttagagctagaaatagcaagttaaaataagg
gtggaaaggacgaaacaccgAGATGAAGCTATTCACGCAGgttttagagctagaaatagcaagttaaaataagg
gtggaaaggacgaaacaccgTCTGCGTGAATAGCTTCATCgttttagagctagaaatagcaagttaaaataagg
gtggaaaggacgaaacaccgGTTTCGAAGACCTACTCCCAgttttagagctagaaatagcaagttaaaataagg
gtggaaaggacgaaacaccgACCCCGCTCAGATTTGCTTGgttttagagctagaaatagcaagttaaaataagg
gtggaaaggacgaaacaccgCTGACTTACCATAACGTTCCgttttagagctagaaatagcaagttaaaataagg
gtggaaaggacgaaacaccgTAGCCACGCTCGCCTGCTTCgttttagagctagaaatagcaagttaaaataagg
gtggaaaggacgaaacaccgACCACCATTTAATCCTAATGgttttagagctagaaatagcaagttaaaataagg
gtggaaaggacgaaacaccgGGAATCTTCAGGGCCATAGCgttttagagctagaaatagcaagttaaaataagg
gtggaaaggacgaaacaccgTCCACAGGTTTATAAAGTTCgttttagagctagaaatagcaagttaaaataagg
gtggaaaggacgaaacaccgTGACTTGCCATCACTCTCATgttttagagctagaaatagcaagttaaaataagg
gtggaaaggacgaaacaccgGTCAGAGCTTTAACCTTATCgttttagagctagaaatagcaagttaaaataagg
gtggaaaggacgaaacaccgAGTTTGAAAAGCCCTTTCACgttttagagctagaaatagcaagttaaaataagg
gtggaaaggacgaaacaccgGGTGATGAGCGCGATGTACGgttttagagctagaaatagcaagttaaaataagg
gtggaaaggacgaaacaccgGCGTCTCCCGGGGCCGGTGTgttttagagctagaaatagcaagttaaaataagg
gtggaaaggacgaaacaccgCCAGCGCCACCAACCGACCCgttttagagctagaaatagcaagttaaaataagg
gtggaaaggacgaaacaccgAGATGCTCCACATCCGCTACgttttagagctagaaatagcaagttaaaataagg
gtggaaaggacgaaacaccgCCCCGCCATGGGTCGACAGAgttttagagctagaaatagcaagttaaaataagg
gtggaaaggacgaaacaccgTGATCCAGGGCTCACGAGCCgttttagagctagaaatagcaagttaaaataagg
gtggaaaggacgaaacaccgTGGCGGGCCAAGATCGCCATgttttagagctagaaatagcaagttaaaataagg
gtggaaaggacgaaacaccgACACGGACTTGGCTTCCGCCgttttagagctagaaatagcaagttaaaataagg
gtggaaaggacgaaacaccgTCAGTGTGACCAGTACCGCAgttttagagctagaaatagcaagttaaaataagg
gtggaaaggacgaaacaccgGGTTCCGAGAAGTAAAGCTTgttttagagctagaaatagcaagttaaaataagg
gtggaaaggacgaaacaccgCAACTCTGGTCGATGAAAAGgttttagagctagaaatagcaagttaaaataagg
gtggaaaggacgaaacaccgCTGCATACCTTTAGAGACATgttttagagctagaaatagcaagttaaaataagg
gtggaaaggacgaaacaccgAATGTAATGAGAACGACATCgttttagagctagaaatagcaagttaaaataagg
gtggaaaggacgaaacaccgGGATCCGGCATTCTTCTATCgttttagagctagaaatagcaagttaaaataagg
gtggaaaggacgaaacaccgCATGCATCAGTCTCAGACCAgttttagagctagaaatagcaagttaaaataagg
gtggaaaggacgaaacaccgGTTGAAGTCGCACTGTTTCTgttttagagctagaaatagcaagttaaaataagg
gtggaaaggacgaaacaccgCTGCTACCTGACTTTCTCCGgttttagagctagaaatagcaagttaaaataagg
gtggaaaggacgaaacaccgTGAGACTGGAGCAATCAGTCgttttagagctagaaatagcaagttaaaataagg
gtggaaaggacgaaacaccgCTCGGCGATCGTCAAAATACgttttagagctagaaatagcaagttaaaataagg
gtggaaaggacgaaacaccgGCGCTTGGCCTGATTTCAACgttttagagctagaaatagcaagttaaaataagg
gtggaaaggacgaaacaccgAATATCTTACCAACGATGGGgttttagagctagaaatagcaagttaaaataagg
gtggaaaggacgaaacaccgGAGCGATTCCTGACCCGCCGgttttagagctagaaatagcaagttaaaataagg
gtggaaaggacgaaacaccgGAAGAAAAACCTGGCGCTGCgttttagagctagaaatagcaagttaaaataagg
gtggaaaggacgaaacaccgGGGGCACTTACTTGGCCGGCgttttagagctagaaatagcaagttaaaataagg
gtggaaaggacgaaacaccgCGTACTCGTCCCGCTACGCGgttttagagctagaaatagcaagttaaaataagg
gtggaaaggacgaaacaccgTGCCCGAGCGCGTAAAGGGCgttttagagctagaaatagcaagttaaaataagg
gtggaaaggacgaaacaccgTGCGCTCGCTCTCGTCCCCTgttttagagctagaaatagcaagttaaaataagg
gtggaaaggacgaaacaccgGGCCCTGCAAAATCAGCTTAgttttagagctagaaatagcaagttaaaataagg
gtggaaaggacgaaacaccgAAGTTTCTGAACATCAGTTTgttttagagctagaaatagcaagttaaaataagg
gtggaaaggacgaaacaccgAACTGATGTTCAGAAACTTCgttttagagctagaaatagcaagttaaaataagg
gtggaaaggacgaaacaccgGACAGTATTCCTAGAAGAACgttttagagctagaaatagcaagttaaaataagg
gtggaaaggacgaaacaccgTAATGAGAGCAAGACGTGTGgttttagagctagaaatagcaagttaaaataagg
gtggaaaggacgaaacaccgGCTCCCTAGAAGAAGCTCAAgttttagagctagaaatagcaagttaaaataagg
gtggaaaggacgaaacaccgACGCTTATGCCCAGTACCTCgttttagagctagaaatagcaagttaaaataagg
gtggaaaggacgaaacaccgATTGAACGACATGAACCCTCgttttagagctagaaatagcaagttaaaataagg
gtggaaaggacgaaacaccgAGAAGTCAAACGTGATCCAGgttttagagctagaaatagcaagttaaaataagg
gtggaaaggacgaaacaccgACCAGACCTAATCGAGCCTCgttttagagctagaaatagcaagttaaaataagg
gtggaaaggacgaaacaccgAACTGACCTGAGGCTCGATTgttttagagctagaaatagcaagttaaaataagg
gtggaaaggacgaaacaccgGAATCACCCATGATTGGGGAgttttagagctagaaatagcaagttaaaataagg
gtggaaaggacgaaacaccgTGTCCCGGACTAGCGCTAGCgttttagagctagaaatagcaagttaaaataagg
gtggaaaggacgaaacaccgGAGAAGCCGCTCCCGTTCATgttttagagctagaaatagcaagttaaaataagg
gtggaaaggacgaaacaccgACTCACCTGCAGCTCGGTGAgttttagagctagaaatagcaagttaaaataagg
gtggaaaggacgaaacaccgACCGGAGAAGTTCCGTTACCgttttagagctagaaatagcaagttaaaataagg
gtggaaaggacgaaacaccgGGTGAAACGCCTGTACACGTgttttagagctagaaatagcaagttaaaataagg
gtggaaaggacgaaacaccgCTTGACGTTCACCGACCAGTgttttagagctagaaatagcaagttaaaataagg
gtggaaaggacgaaacaccgTCCGGGACACCCGCCATTACgttttagagctagaaatagcaagttaaaataagg
gtggaaaggacgaaacaccgACTCCCCGGCATCATTAAGCgttttagagctagaaatagcaagttaaaataagg
gtggaaaggacgaaacaccgGTGTCCCGGATGGGCCGGTCgttttagagctagaaatagcaagttaaaataagg
gtggaaaggacgaaacaccgGCCCTTCATCAGCACGATGTgttttagagctagaaatagcaagttaaaataagg
gtggaaaggacgaaacaccgCTCCAACATCGTGCTGATGAgttttagagctagaaatagcaagttaaaataagg
gtggaaaggacgaaacaccgCTCAATGGTGAATCAATGGCgttttagagctagaaatagcaagttaaaataagg
gtggaaaggacgaaacaccgGGACGTCTCGCACAACCGCCgttttagagctagaaatagcaagttaaaataagg
gtggaaaggacgaaacaccgCAGGCCGCGGAACGCCGCATgttttagagctagaaatagcaagttaaaataagg
gtggaaaggacgaaacaccgGGGGGCCTCACCTTTCCTCAgttttagagctagaaatagcaagttaaaataagg
gtggaaaggacgaaacaccgGTACGTGTCCCTGTGCGACCgttttagagctagaaatagcaagttaaaataagg
gtggaaaggacgaaacaccgCTGCGACGTGTCGAAGTAGTgttttagagctagaaatagcaagttaaaataagg
gtggaaaggacgaaacaccgGGTCCCACCGTTGAGCACGAgttttagagctagaaatagcaagttaaaataagg
gtggaaaggacgaaacaccgAGGGACGGGTACAATTCTCGgttttagagctagaaatagcaagttaaaataagg
gtggaaaggacgaaacaccgGGTAGCGGTAGCCCTCCGCTgttttagagctagaaatagcaagttaaaataagg
gtggaaaggacgaaacaccgTGGATGGGGCTCGCTACCGCgttttagagctagaaatagcaagttaaaataagg
gtggaaaggacgaaacaccgCCTACATAGCTCCCCTGATGgttttagagctagaaatagcaagttaaaataagg
gtggaaaggacgaaacaccgGCTCCTCCGTCAACCAGAAAgttttagagctagaaatagcaagttaaaataagg
gtggaaaggacgaaacaccgGTGATGTAAACAGCCCAACAgttttagagctagaaatagcaagttaaaataagg
gtggaaaggacgaaacaccgCTCGGTGACCTTCGCAGACGgttttagagctagaaatagcaagttaaaataagg
gtggaaaggacgaaacaccgTCCGTGAAGACGGATCCCTTgttttagagctagaaatagcaagttaaaataagg
gtggaaaggacgaaacaccgACCCATAAATGCCCCGAATGgttttagagctagaaatagcaagttaaaataagg
gtggaaaggacgaaacaccgAAAATTTCTGCCATCAAGTGgttttagagctagaaatagcaagttaaaataagg
gtggaaaggacgaaacaccgTACGTACCCTGGACAGGTGAgttttagagctagaaatagcaagttaaaataagg
gtggaaaggacgaaacaccgTCATTGTCTTCCTCACTTGAgttttagagctagaaatagcaagttaaaataagg
gtggaaaggacgaaacaccgAGCAGTGGAACACATGTTTGgttttagagctagaaatagcaagttaaaataagg
gtggaaaggacgaaacaccgCATGAAGACCCCCAACGCACgttttagagctagaaatagcaagttaaaataagg
gtggaaaggacgaaacaccgCCAAATCGTAGACATAGATAgttttagagctagaaatagcaagttaaaataagg
gtggaaaggacgaaacaccgCGATCCAAATTTGAACGCCGgttttagagctagaaatagcaagttaaaataagg
gtggaaaggacgaaacaccgTACACTGGCGTAATCGCACAgttttagagctagaaatagcaagttaaaataagg
gtggaaaggacgaaacaccgATGCCGAACCAATTCTCCACgttttagagctagaaatagcaagttaaaataagg
gtggaaaggacgaaacaccgGCTTGTCCATAGCCTCAACCgttttagagctagaaatagcaagttaaaataagg
gtggaaaggacgaaacaccgGTATCAAGTCCCATTGTTGCgttttagagctagaaatagcaagttaaaataagg
gtggaaaggacgaaacaccgTACGCCCCACAAAGCCCTGCgttttagagctagaaatagcaagttaaaataagg
gtggaaaggacgaaacaccgATTCAGGCAACGCCTCGCGTgttttagagctagaaatagcaagttaaaataagg
gtggaaaggacgaaacaccgTCTAACTCCGGTGGTGTCACgttttagagctagaaatagcaagttaaaataagg
gtggaaaggacgaaacaccgTTGAGTACCATCGATCCTAGgttttagagctagaaatagcaagttaaaataagg
gtggaaaggacgaaacaccgACTGATTGACCGACTGTAGCgttttagagctagaaatagcaagttaaaataagg
gtggaaaggacgaaacaccgCTTACCTCACTATGACACACgttttagagctagaaatagcaagttaaaataagg
gtggaaaggacgaaacaccgCCTCTAAACAGCTTAACAACgttttagagctagaaatagcaagttaaaataagg
gtggaaaggacgaaacaccgTGTTCGAGGTGAACCATTAAgttttagagctagaaatagcaagttaaaataagg
gtggaaaggacgaaacaccgACTCCTGTTCTGACCTCGCCgttttagagctagaaatagcaagttaaaataagg
gtggaaaggacgaaacaccgATATGGTTCTTTGAGCAACAgttttagagctagaaatagcaagttaaaataagg
gtggaaaggacgaaacaccgGCATGAAACGCGCTTGGTAGgttttagagctagaaatagcaagttaaaataagg
gtggaaaggacgaaacaccgCATATTCTCGAAGCTTGATCgttttagagctagaaatagcaagttaaaataagg
gtggaaaggacgaaacaccgTCGTTGTCAGAGCCTTACTGgttttagagctagaaatagcaagttaaaataagg
gtggaaaggacgaaacaccgGGGCATCTCGCAGGAGTCCTgttttagagctagaaatagcaagttaaaataagg
gtggaaaggacgaaacaccgTAGAAAACCACCACAACTCCgttttagagctagaaatagcaagttaaaataagg
gtggaaaggacgaaacaccgGGGTCACTGCTCCTCCTCCGgttttagagctagaaatagcaagttaaaataagg
gtggaaaggacgaaacaccgTGGCGCCCCCTAGTCCTCTTgttttagagctagaaatagcaagttaaaataagg
gtggaaaggacgaaacaccgCTCACAAGAGTCTGCCGAAGgttttagagctagaaatagcaagttaaaataagg
gtggaaaggacgaaacaccgTCCCTCTAAAGCAGCTCAAAgttttagagctagaaatagcaagttaaaataagg
gtggaaaggacgaaacaccgAACCAGGCTCGCTTTGATGCgttttagagctagaaatagcaagttaaaataagg
gtggaaaggacgaaacaccgCATCCTGGATGACGTGTCCTgttttagagctagaaatagcaagttaaaataagg
gtggaaaggacgaaacaccgCACTCACCACCACTGACTTGgttttagagctagaaatagcaagttaaaataagg
gtggaaaggacgaaacaccgCATACTACTTACAACCGGGCgttttagagctagaaatagcaagttaaaataagg
gtggaaaggacgaaacaccgGCAGCCTGTAGACGTACCATgttttagagctagaaatagcaagttaaaataagg
gtggaaaggacgaaacaccgAGAAAATGTTTGCGATGATCgttttagagctagaaatagcaagttaaaataagg
gtggaaaggacgaaacaccgCGCCGCCGCAATGGGCAAAAgttttagagctagaaatagcaagttaaaataagg
gtggaaaggacgaaacaccgCCTCATGCAGAACTATGAAAgttttagagctagaaatagcaagttaaaataagg
gtggaaaggacgaaacaccgTTGCAAGGTAAAGATGTACTgttttagagctagaaatagcaagttaaaataagg
gtggaaaggacgaaacaccgGCTTCTCGATCTTCTTACGCgttttagagctagaaatagcaagttaaaataagg
gtggaaaggacgaaacaccgTGCGTAAGAAGATCGAGAAGgttttagagctagaaatagcaagttaaaataagg
gtggaaaggacgaaacaccgTCATACCTGCCTTCCAGAAGgttttagagctagaaatagcaagttaaaataagg
gtggaaaggacgaaacaccgGTACTCACATTGACCTCCATgttttagagctagaaatagcaagttaaaataagg
gtggaaaggacgaaacaccgCTAGTTTGCCATTCTGTATGgttttagagctagaaatagcaagttaaaataagg
gtggaaaggacgaaacaccgAGTGGACCAGATGTTGGATAgttttagagctagaaatagcaagttaaaataagg
gtggaaaggacgaaacaccgAGTAACACCGAAGCACCACCgttttagagctagaaatagcaagttaaaataagg
gtggaaaggacgaaacaccgACGCTTTGGATATGCCTTACgttttagagctagaaatagcaagttaaaataagg
gtggaaaggacgaaacaccgCCTGGAGCAGTTTGCCCGTCgttttagagctagaaatagcaagttaaaataagg
gtggaaaggacgaaacaccgGCTTGCATTTGGATTGGCGTgttttagagctagaaatagcaagttaaaataagg
gtggaaaggacgaaacaccgAAACACAAAATTCACGTCCAgttttagagctagaaatagcaagttaaaataagg
gtggaaaggacgaaacaccgATATGACTTTGATTCTTCGGgttttagagctagaaatagcaagttaaaataagg
gtggaaaggacgaaacaccgGTCGCGACCTACGCTGATCCgttttagagctagaaatagcaagttaaaataagg
gtggaaaggacgaaacaccgCTCCTAGGCTGTCACCGATCgttttagagctagaaatagcaagttaaaataagg
gtggaaaggacgaaacaccgATTCTTACAGACAGGTCCGGgttttagagctagaaatagcaagttaaaataagg
gtggaaaggacgaaacaccgAACAAGCATACCTCTTTGGCgttttagagctagaaatagcaagttaaaataagg
gtggaaaggacgaaacaccgTATTAGGATTCTCAAAGACCgttttagagctagaaatagcaagttaaaataagg
gtggaaaggacgaaacaccgCTTACTGACAATCTTATCCAgttttagagctagaaatagcaagttaaaataagg
gtggaaaggacgaaacaccgTGCAGGAGTTTGGACCCATCgttttagagctagaaatagcaagttaaaataagg
gtggaaaggacgaaacaccgTACCGTGGTGATCGAATAAAgttttagagctagaaatagcaagttaaaataagg
gtggaaaggacgaaacaccgGACCGAGGAGAACTTCTTTGgttttagagctagaaatagcaagttaaaataagg
gtggaaaggacgaaacaccgGTCGGTTAAGAGGATCCGCGgttttagagctagaaatagcaagttaaaataagg
gtggaaaggacgaaacaccgCAGCGTCGCTGCACCGATCTgttttagagctagaaatagcaagttaaaataagg
gtggaaaggacgaaacaccgGGAGTCAATTCCGGCGAATCgttttagagctagaaatagcaagttaaaataagg
gtggaaaggacgaaacaccgTTATTACACCATAACGCTCCgttttagagctagaaatagcaagttaaaataagg
gtggaaaggacgaaacaccgGAGTACATGCGATCATTACCgttttagagctagaaatagcaagttaaaataagg
gtggaaaggacgaaacaccgGTGTACGCCCAGGAATAGTTgttttagagctagaaatagcaagttaaaataagg
gtggaaaggacgaaacaccgTCATCGCTGTCAGAATCTACgttttagagctagaaatagcaagttaaaataagg
gtggaaaggacgaaacaccgGAATGGAATTGCTGGCGAGTgttttagagctagaaatagcaagttaaaataagg
gtggaaaggacgaaacaccgCCATACCTCTGAATGATCAAgttttagagctagaaatagcaagttaaaataagg
gtggaaaggacgaaacaccgCCACAGTACCAACACTATAAgttttagagctagaaatagcaagttaaaataagg
gtggaaaggacgaaacaccgCTTCTCACCAAATTCACCATgttttagagctagaaatagcaagttaaaataagg
gtggaaaggacgaaacaccgACGCATTCTGCTTCAGAGCAgttttagagctagaaatagcaagttaaaataagg
gtggaaaggacgaaacaccgTCAACAAAAGCCTCGCCACTgttttagagctagaaatagcaagttaaaataagg
gtggaaaggacgaaacaccgTGATCCACCACGAAAGCTTAgttttagagctagaaatagcaagttaaaataagg
gtggaaaggacgaaacaccgGATGGCTTTGTACGGCTTAGgttttagagctagaaatagcaagttaaaataagg
gtggaaaggacgaaacaccgCTAGTGAGCTCATCGAAAAGgttttagagctagaaatagcaagttaaaataagg
gtggaaaggacgaaacaccgATGAAGGCATCGAAACGCTCgttttagagctagaaatagcaagttaaaataagg
gtggaaaggacgaaacaccgCACCACACTTGATGACCCCCgttttagagctagaaatagcaagttaaaataagg
gtggaaaggacgaaacaccgGATCAACCGCAACGCCCGTGgttttagagctagaaatagcaagttaaaataagg
gtggaaaggacgaaacaccgCTGGTCGCGCACGATCAGGGgttttagagctagaaatagcaagttaaaataagg
gtggaaaggacgaaacaccgCCGTGTTCCTCATCACCGCCgttttagagctagaaatagcaagttaaaataagg
gtggaaaggacgaaacaccgCCTGGGAGCAAAAGACTCGCgttttagagctagaaatagcaagttaaaataagg
gtggaaaggacgaaacaccgATGGCACCAGAAGCTTTGCGgttttagagctagaaatagcaagttaaaataagg
gtggaaaggacgaaacaccgACACCGTGAACCTCAGTTATgttttagagctagaaatagcaagttaaaataagg
gtggaaaggacgaaacaccgTACTATACTCATCAGAGAACgttttagagctagaaatagcaagttaaaataagg
gtggaaaggacgaaacaccgACGTGAGATTCTTTCTCTGAgttttagagctagaaatagcaagttaaaataagg
gtggaaaggacgaaacaccgTCACAAGAAACCTGTCTCCTgttttagagctagaaatagcaagttaaaataagg
gtggaaaggacgaaacaccgGGTGCGCGTAGGCATCCGACgttttagagctagaaatagcaagttaaaataagg
gtggaaaggacgaaacaccgTCCCTCGCGCTCGTACTCGTgttttagagctagaaatagcaagttaaaataagg
gtggaaaggacgaaacaccgCAGAGCGCGCGAACGTCTGTgttttagagctagaaatagcaagttaaaataagg
gtggaaaggacgaaacaccgACCGAATGTCCCGCGTGCAAgttttagagctagaaatagcaagttaaaataagg
gtggaaaggacgaaacaccgGCCTTTGCACGCGGGACATTgttttagagctagaaatagcaagttaaaataagg
gtggaaaggacgaaacaccgGGGGACCCTGAAAGAATACGgttttagagctagaaatagcaagttaaaataagg
gtggaaaggacgaaacaccgCGGCTTTCAGCACGTGCATCgttttagagctagaaatagcaagttaaaataagg
gtggaaaggacgaaacaccgGCTCGGGCGCCATGTAGTAGgttttagagctagaaatagcaagttaaaataagg
gtggaaaggacgaaacaccgGCTTTGCGTTGACGTCATTCgttttagagctagaaatagcaagttaaaataagg
gtggaaaggacgaaacaccgAGAGCCTGATGACTCGTTGTgttttagagctagaaatagcaagttaaaataagg
gtggaaaggacgaaacaccgTAGACCAACAACGAGTCATCgttttagagctagaaatagcaagttaaaataagg
gtggaaaggacgaaacaccgTACACTGGATCACCAACTACgttttagagctagaaatagcaagttaaaataagg
gtggaaaggacgaaacaccgGGCAGCAGATCAGGACGTACgttttagagctagaaatagcaagttaaaataagg
gtggaaaggacgaaacaccgTCAGGAGCGCCCTGTTCTGAgttttagagctagaaatagcaagttaaaataagg
gtggaaaggacgaaacaccgCTACCTGCTGGCATCTCTTCgttttagagctagaaatagcaagttaaaataagg
gtggaaaggacgaaacaccgACAGACGTTCCCGAAGCCGCgttttagagctagaaatagcaagttaaaataagg
gtggaaaggacgaaacaccgACGTCTGTCTGTACCAGCATgttttagagctagaaatagcaagttaaaataagg
gtggaaaggacgaaacaccgTTCTGGAGGAGATCTCCGAAgttttagagctagaaatagcaagttaaaataagg
gtggaaaggacgaaacaccgTGTTGTTGTAGGTCATTCAGgttttagagctagaaatagcaagttaaaataagg
gtggaaaggacgaaacaccgAATGAACTTACCTTCCAACAgttttagagctagaaatagcaagttaaaataagg
gtggaaaggacgaaacaccgTGTGACTATTAAGACCATGTgttttagagctagaaatagcaagttaaaataagg
gtggaaaggacgaaacaccgCATCCTTACCTCTGACGGCAgttttagagctagaaatagcaagttaaaataagg
gtggaaaggacgaaacaccgTACATTTGCCTTGCCGTCAGgttttagagctagaaatagcaagttaaaataagg
gtggaaaggacgaaacaccgGAACTCCAGCTCCTCGTGCTgttttagagctagaaatagcaagttaaaataagg
gtggaaaggacgaaacaccgCATCACTTTACGCCGTGTCCgttttagagctagaaatagcaagttaaaataagg
gtggaaaggacgaaacaccgGTGGCTAGGCTGCGCCAACCgttttagagctagaaatagcaagttaaaataagg
gtggaaaggacgaaacaccgCTGATGATCCACTAACAACCgttttagagctagaaatagcaagttaaaataagg
gtggaaaggacgaaacaccgGCCCCGCCGCCCTCCCCTCCgttttagagctagaaatagcaagttaaaataagg
gtggaaaggacgaaacaccgAAAGAAAGAGGAATAGTAGCgttttagagctagaaatagcaagttaaaataagg
gtggaaaggacgaaacaccgGAGAAGTGGGGAGCCATTGGgttttagagctagaaatagcaagttaaaataagg
gtggaaaggacgaaacaccgAGAAGAAAAAAATGTCTACGgttttagagctagaaatagcaagttaaaataagg
gtggaaaggacgaaacaccgGACTGAAATCCAAGGACTGTgttttagagctagaaatagcaagttaaaataagg
gtggaaaggacgaaacaccgATATTTTATGACATAAAAATgttttagagctagaaatagcaagttaaaataagg
gtggaaaggacgaaacaccgTAAACAAAAAGGAAATAGTTgttttagagctagaaatagcaagttaaaataagg
gtggaaaggacgaaacaccgTTTCCCATGATCATTTAGTGgttttagagctagaaatagcaagttaaaataagg
gtggaaaggacgaaacaccgCTGAGTGAAAAATAAAAGTTgttttagagctagaaatagcaagttaaaataagg
gtggaaaggacgaaacaccgGACAATCATGGTGAAAGCGGgttttagagctagaaatagcaagttaaaataagg
gtggaaaggacgaaacaccgCTCGGTGGTAGGTCGCCACTgttttagagctagaaatagcaagttaaaataagg
gtggaaaggacgaaacaccgGGACGTGCCGGATGGTACGGgttttagagctagaaatagcaagttaaaataagg
gtggaaaggacgaaacaccgTTGTTACTCACCGCGGATGAgttttagagctagaaatagcaagttaaaataagg
gtggaaaggacgaaacaccgGCCGGCAATCGAATTACCTTgttttagagctagaaatagcaagttaaaataagg
gtggaaaggacgaaacaccgTTTGTCTGTACCCCGGACGCgttttagagctagaaatagcaagttaaaataagg
gtggaaaggacgaaacaccgGCGAGGATCAAAATCTTCGAgttttagagctagaaatagcaagttaaaataagg
gtggaaaggacgaaacaccgGGACCGTCCGTGTCTGTGAAgttttagagctagaaatagcaagttaaaataagg
gtggaaaggacgaaacaccgCAGCTCTTCGTGATCGACAAgttttagagctagaaatagcaagttaaaataagg
gtggaaaggacgaaacaccgGACCCCACCGCTATACTTGCgttttagagctagaaatagcaagttaaaataagg
gtggaaaggacgaaacaccgCCGTCAGACCTACATCCGCCgttttagagctagaaatagcaagttaaaataagg
gtggaaaggacgaaacaccgCCAGCAGACTGTGCGGAACCgttttagagctagaaatagcaagttaaaataagg
gtggaaaggacgaaacaccgAACTCACTGCAGACACGCGCgttttagagctagaaatagcaagttaaaataagg
gtggaaaggacgaaacaccgCGGGAAGTAGCTAGTCAACTgttttagagctagaaatagcaagttaaaataagg
gtggaaaggacgaaacaccgTGGTTTGATTCGTATGACTGgttttagagctagaaatagcaagttaaaataagg
gtggaaaggacgaaacaccgTAAAGATCTGCTACTTCATGgttttagagctagaaatagcaagttaaaataagg
gtggaaaggacgaaacaccgAGTCCTGTCCCATGCGATTCgttttagagctagaaatagcaagttaaaataagg
gtggaaaggacgaaacaccgCTCATGGGACCAGAATCGCAgttttagagctagaaatagcaagttaaaataagg
gtggaaaggacgaaacaccgCAGGGCTGCATGTATCTACCgttttagagctagaaatagcaagttaaaataagg
gtggaaaggacgaaacaccgCCATCTCGTAGTCGCCCGCGgttttagagctagaaatagcaagttaaaataagg
gtggaaaggacgaaacaccgACGTTCACGCGCCGCACCTGgttttagagctagaaatagcaagttaaaataagg
gtggaaaggacgaaacaccgTTCATTCTGACAAGCTGCACgttttagagctagaaatagcaagttaaaataagg
gtggaaaggacgaaacaccgAGCCGCTACGTCACCTTAACgttttagagctagaaatagcaagttaaaataagg
gtggaaaggacgaaacaccgGTTGGGAGTTTAGACCGTGGgttttagagctagaaatagcaagttaaaataagg
gtggaaaggacgaaacaccgGCTGGATGGGGAATCCACAAgttttagagctagaaatagcaagttaaaataagg
gtggaaaggacgaaacaccgTCAGCAGAGCTCGACGTCGCgttttagagctagaaatagcaagttaaaataagg
gtggaaaggacgaaacaccgGGAGCTTCTCGTGCCGTGCAgttttagagctagaaatagcaagttaaaataagg
gtggaaaggacgaaacaccgTGTGCGAAGGATCGATCGGGgttttagagctagaaatagcaagttaaaataagg
gtggaaaggacgaaacaccgGCCACCCATGGCATCGTCGAgttttagagctagaaatagcaagttaaaataagg
gtggaaaggacgaaacaccgACATCTTCTTCGACGGGGCCgttttagagctagaaatagcaagttaaaataagg
gtggaaaggacgaaacaccgGATGCCCGGCAACCCGCTGAgttttagagctagaaatagcaagttaaaataagg
gtggaaaggacgaaacaccgCAAATCCTGTCCAATGCTAGgttttagagctagaaatagcaagttaaaataagg
gtggaaaggacgaaacaccgGCTACCACAATCAGACCATTgttttagagctagaaatagcaagttaaaataagg
gtggaaaggacgaaacaccgTGGAGGCCACTCGACGCCAGgttttagagctagaaatagcaagttaaaataagg
gtggaaaggacgaaacaccgCGCGCATCGGCATGTCCCCCgttttagagctagaaatagcaagttaaaataagg
gtggaaaggacgaaacaccgGGCCGCGTTGTCGCAGTTCCgttttagagctagaaatagcaagttaaaataagg
gtggaaaggacgaaacaccgCCAGCGCTGAAGCATTCCGAgttttagagctagaaatagcaagttaaaataagg
gtggaaaggacgaaacaccgAGGAATCAAATCACAACCCAgttttagagctagaaatagcaagttaaaataagg
gtggaaaggacgaaacaccgCATTTCAATTTCCATAACAGgttttagagctagaaatagcaagttaaaataagg
gtggaaaggacgaaacaccgATGAACAGCATGAATAGAAAgttttagagctagaaatagcaagttaaaataagg
gtggaaaggacgaaacaccgTCCTTATTTAGATGCCGGATgttttagagctagaaatagcaagttaaaataagg
gtggaaaggacgaaacaccgACGAGGCTACCGCTGCAGACgttttagagctagaaatagcaagttaaaataagg
gtggaaaggacgaaacaccgCTCCACCTTTAGAAGTCAACgttttagagctagaaatagcaagttaaaataagg
gtggaaaggacgaaacaccgTGCACTTAGCAATGCGTCTCgttttagagctagaaatagcaagttaaaataagg
gtggaaaggacgaaacaccgCCTGTCTGCTGCATAGCCTAgttttagagctagaaatagcaagttaaaataagg
gtggaaaggacgaaacaccgTCTTCCGAGTAATCAGCCAAgttttagagctagaaatagcaagttaaaataagg
gtggaaaggacgaaacaccgGACTACCGTAGAAAGTGCAAgttttagagctagaaatagcaagttaaaataagg
gtggaaaggacgaaacaccgGCCAAACTTCGTTTGATTTCgttttagagctagaaatagcaagttaaaataagg
gtggaaaggacgaaacaccgTCGATGGTATTATGACAAACgttttagagctagaaatagcaagttaaaataagg
gtggaaaggacgaaacaccgACGTTCATATTTAATGTAACgttttagagctagaaatagcaagttaaaataagg
gtggaaaggacgaaacaccgTGTTACATTAAATATGAACGgttttagagctagaaatagcaagttaaaataagg
gtggaaaggacgaaacaccgCAGTATCTCCCAATCCATGCgttttagagctagaaatagcaagttaaaataagg
gtggaaaggacgaaacaccgCACGCCCGACACGTCCCCGCgttttagagctagaaatagcaagttaaaataagg
gtggaaaggacgaaacaccgTCGCGCCGTAGTACACGTGAgttttagagctagaaatagcaagttaaaataagg
gtggaaaggacgaaacaccgGCCGGCGAACAGCGGAGCACgttttagagctagaaatagcaagttaaaataagg
gtggaaaggacgaaacaccgCTCCAATGAAGGATCTACCCgttttagagctagaaatagcaagttaaaataagg
gtggaaaggacgaaacaccgAAAGCGCTACACTGAAGACCgttttagagctagaaatagcaagttaaaataagg
gtggaaaggacgaaacaccgTTCTCTAGAAAGGGCTCCGAgttttagagctagaaatagcaagttaaaataagg
gtggaaaggacgaaacaccgGTCGCGCTTAACCGCTTGTCgttttagagctagaaatagcaagttaaaataagg
gtggaaaggacgaaacaccgCAAGCGGTTAAGCGCGACCCgttttagagctagaaatagcaagttaaaataagg
gtggaaaggacgaaacaccgCCAGGCCGTGACAGAGTACGgttttagagctagaaatagcaagttaaaataagg
gtggaaaggacgaaacaccgCTGCAGTCCCCTCATCCAGCgttttagagctagaaatagcaagttaaaataagg
gtggaaaggacgaaacaccgAGGCACTGCAGCTGTGCTACgttttagagctagaaatagcaagttaaaataagg
gtggaaaggacgaaacaccgCAATATACGATCTCCAGATCgttttagagctagaaatagcaagttaaaataagg
gtggaaaggacgaaacaccgTCAGCATGGCCGTCCGCCAGgttttagagctagaaatagcaagttaaaataagg
gtggaaaggacgaaacaccgAGGCCAGGGCGATTACCCACgttttagagctagaaatagcaagttaaaataagg
gtggaaaggacgaaacaccgGCCCATCAGTGCCGCAGACCgttttagagctagaaatagcaagttaaaataagg
gtggaaaggacgaaacaccgTGCATAAGAACATCTCGTTCgttttagagctagaaatagcaagttaaaataagg
gtggaaaggacgaaacaccgACTGCATCATCTGCTATTAAgttttagagctagaaatagcaagttaaaataagg
gtggaaaggacgaaacaccgGTTCTTACCAAGTAATCATCgttttagagctagaaatagcaagttaaaataagg
gtggaaaggacgaaacaccgGACCACTGAGGAATCGATCAgttttagagctagaaatagcaagttaaaataagg
gtggaaaggacgaaacaccgCTGCTCCTTGCCGACATTACgttttagagctagaaatagcaagttaaaataagg
gtggaaaggacgaaacaccgTTCCTTGATCGATTCCTCAGgttttagagctagaaatagcaagttaaaataagg
gtggaaaggacgaaacaccgTCAGCAGCGTGATGAGCGTCgttttagagctagaaatagcaagttaaaataagg
gtggaaaggacgaaacaccgCATCACGCTGCTGACGATCGgttttagagctagaaatagcaagttaaaataagg
gtggaaaggacgaaacaccgTCGGGGCCTTTACCGTGTGCgttttagagctagaaatagcaagttaaaataagg
gtggaaaggacgaaacaccgCTATGAGCTGTACGACCCCGgttttagagctagaaatagcaagttaaaataagg
gtggaaaggacgaaacaccgCTGCCGAACCAAGTATACACgttttagagctagaaatagcaagttaaaataagg
gtggaaaggacgaaacaccgTGTATACTTGGTTCGGCAGAgttttagagctagaaatagcaagttaaaataagg
gtggaaaggacgaaacaccgCCGCGCATGACGGGCTTGCGgttttagagctagaaatagcaagttaaaataagg
gtggaaaggacgaaacaccgCCGCGCAAGCCCGTCATGCGgttttagagctagaaatagcaagttaaaataagg
gtggaaaggacgaaacaccgGCTCTGCAACTGCGCGAAGTgttttagagctagaaatagcaagttaaaataagg
gtggaaaggacgaaacaccgTGGACGGATGGTAGCAGTCTgttttagagctagaaatagcaagttaaaataagg
gtggaaaggacgaaacaccgAGGAGATGCTCACTTCGATGgttttagagctagaaatagcaagttaaaataagg
gtggaaaggacgaaacaccgTAACCTGTAGGTGACCACTTgttttagagctagaaatagcaagttaaaataagg
gtggaaaggacgaaacaccgCGGGGTAGCAGCCGTACACCgttttagagctagaaatagcaagttaaaataagg
gtggaaaggacgaaacaccgCCCTGTATCCAAGCCCAATAgttttagagctagaaatagcaagttaaaataagg
gtggaaaggacgaaacaccgTGTCCGAACAGACAGCCTGAgttttagagctagaaatagcaagttaaaataagg
gtggaaaggacgaaacaccgTCGCTGTTTGACGGGCACGCgttttagagctagaaatagcaagttaaaataagg
gtggaaaggacgaaacaccgCACTCGAGTGAAATCTGCCGgttttagagctagaaatagcaagttaaaataagg
gtggaaaggacgaaacaccgGCAGGACGGCGGAGTTCTTCgttttagagctagaaatagcaagttaaaataagg
gtggaaaggacgaaacaccgACCGAGTCTTCAATGACCTAgttttagagctagaaatagcaagttaaaataagg
gtggaaaggacgaaacaccgGACATCATTCTTGCGGTCAAgttttagagctagaaatagcaagttaaaataagg
gtggaaaggacgaaacaccgCGTCTCTTCAAGCGCAAAGTgttttagagctagaaatagcaagttaaaataagg
gtggaaaggacgaaacaccgGAAATTTCCAGGACCACCGCgttttagagctagaaatagcaagttaaaataagg
gtggaaaggacgaaacaccgGCTGGTACCAGTGTTTCACCgttttagagctagaaatagcaagttaaaataagg
gtggaaaggacgaaacaccgGAGAACCGTGCCATTCCCGAgttttagagctagaaatagcaagttaaaataagg
gtggaaaggacgaaacaccgCCGACCCGTTTCAAGACCTTgttttagagctagaaatagcaagttaaaataagg
gtggaaaggacgaaacaccgGTAAATGCGCGCAACTCAGAgttttagagctagaaatagcaagttaaaataagg
gtggaaaggacgaaacaccgTTTCAGATCAACTCCAACGAgttttagagctagaaatagcaagttaaaataagg
gtggaaaggacgaaacaccgCTCGGTTATACAGTCACCGCgttttagagctagaaatagcaagttaaaataagg
gtggaaaggacgaaacaccgCGCCCTACCTGCCGAGCCGTgttttagagctagaaatagcaagttaaaataagg
gtggaaaggacgaaacaccgCTGCGACAATGACCGCCAGCgttttagagctagaaatagcaagttaaaataagg
gtggaaaggacgaaacaccgGATACTCACCAGAGCCCCGCgttttagagctagaaatagcaagttaaaataagg
gtggaaaggacgaaacaccgATCGACCTCAGCAAGCAATTgttttagagctagaaatagcaagttaaaataagg
gtggaaaggacgaaacaccgCTACATGGATGAACTAGAGCgttttagagctagaaatagcaagttaaaataagg
gtggaaaggacgaaacaccgCTGCAGCCAAATGCCGCAACgttttagagctagaaatagcaagttaaaataagg
gtggaaaggacgaaacaccgAGGTGACCACCGGAGTGCACgttttagagctagaaatagcaagttaaaataagg
gtggaaaggacgaaacaccgCTTCGTCTTCACCTACCCCGgttttagagctagaaatagcaagttaaaataagg
gtggaaaggacgaaacaccgTCCCCGCAGGTGAAAACTTTgttttagagctagaaatagcaagttaaaataagg
gtggaaaggacgaaacaccgCTAAATCCATGTACATAGTCgttttagagctagaaatagcaagttaaaataagg
gtggaaaggacgaaacaccgAAACATTAAGACCTACTACCgttttagagctagaaatagcaagttaaaataagg
gtggaaaggacgaaacaccgCGACTCCACGCGCCACTACCgttttagagctagaaatagcaagttaaaataagg
gtggaaaggacgaaacaccgGTGGCGCGTGGAGTCGAACTgttttagagctagaaatagcaagttaaaataagg
gtggaaaggacgaaacaccgTGTTGAGGGCAACAATCTCGgttttagagctagaaatagcaagttaaaataagg
gtggaaaggacgaaacaccgTAAACTGGTTGTTCCGGTAGgttttagagctagaaatagcaagttaaaataagg
gtggaaaggacgaaacaccgCTAGGTACCTGCGGCGGTCAgttttagagctagaaatagcaagttaaaataagg
gtggaaaggacgaaacaccgCTCATCAAAGATCTCGCTGCgttttagagctagaaatagcaagttaaaataagg
gtggaaaggacgaaacaccgGTACCAATACCAGTAGCCCTgttttagagctagaaatagcaagttaaaataagg
gtggaaaggacgaaacaccgGGGATTGCAGCTGTATGAACgttttagagctagaaatagcaagttaaaataagg
gtggaaaggacgaaacaccgCCAGCGCCGCCTTCACCCTCgttttagagctagaaatagcaagttaaaataagg
gtggaaaggacgaaacaccgTGGAGCGCTCGAGACGCACCgttttagagctagaaatagcaagttaaaataagg
gtggaaaggacgaaacaccgGTGCAAGGGGTGCAGCTCCGgttttagagctagaaatagcaagttaaaataagg
gtggaaaggacgaaacaccgCACCCCCCTGAGCGCGCCCGgttttagagctagaaatagcaagttaaaataagg
gtggaaaggacgaaacaccgCGTAGCCGTGCTCGTACTCTgttttagagctagaaatagcaagttaaaataagg
gtggaaaggacgaaacaccgGGACACCCTTCCCCCCTACGgttttagagctagaaatagcaagttaaaataagg
gtggaaaggacgaaacaccgCGACACCGAGAGTACGAGCAgttttagagctagaaatagcaagttaaaataagg
gtggaaaggacgaaacaccgCGAAGGCCGCCAAGCGAAGCgttttagagctagaaatagcaagttaaaataagg
gtggaaaggacgaaacaccgGGAGATATTGGAGTTCGCCGgttttagagctagaaatagcaagttaaaataagg
gtggaaaggacgaaacaccgCCGCGAGTGCCTGCTTCGCTgttttagagctagaaatagcaagttaaaataagg
gtggaaaggacgaaacaccgCGCGGATGGAGTAGAACTTGgttttagagctagaaatagcaagttaaaataagg
gtggaaaggacgaaacaccgGAAGATGTGCCCGAGCGACTgttttagagctagaaatagcaagttaaaataagg
gtggaaaggacgaaacaccgGACGTGCCCCTGGTCATCTGgttttagagctagaaatagcaagttaaaataagg
gtggaaaggacgaaacaccgGCTGCCGCGAGCTCGCGTACgttttagagctagaaatagcaagttaaaataagg
gtggaaaggacgaaacaccgGTACGCGAGCTCGCGGCAGCgttttagagctagaaatagcaagttaaaataagg
gtggaaaggacgaaacaccgGTCTGGCCACTTCGTGCCTAgttttagagctagaaatagcaagttaaaataagg
gtggaaaggacgaaacaccgTACAAGTACGTGCATGACGAgttttagagctagaaatagcaagttaaaataagg
gtggaaaggacgaaacaccgGTCTACCTCGCACACCACCAgttttagagctagaaatagcaagttaaaataagg
gtggaaaggacgaaacaccgAGTTGCCGGAGAGACAGCCCgttttagagctagaaatagcaagttaaaataagg
gtggaaaggacgaaacaccgAGTTCGTGCGCAATGTGCCCgttttagagctagaaatagcaagttaaaataagg
gtggaaaggacgaaacaccgGCTCTGTGTAGATCGGAATAgttttagagctagaaatagcaagttaaaataagg
gtggaaaggacgaaacaccgCGTAATTCCCGACTATGTGCgttttagagctagaaatagcaagttaaaataagg
gtggaaaggacgaaacaccgAGATGAACTTGCGTTGCTCCgttttagagctagaaatagcaagttaaaataagg
gtggaaaggacgaaacaccgGCCCCGTTTGCAGCACAGACgttttagagctagaaatagcaagttaaaataagg
gtggaaaggacgaaacaccgGGAGCAACGCAAGTTCATCTgttttagagctagaaatagcaagttaaaataagg
gtggaaaggacgaaacaccgTCTCATTGTCGAAGCGTTCCgttttagagctagaaatagcaagttaaaataagg
gtggaaaggacgaaacaccgAGAGGGTACGGCTGTCGAGCgttttagagctagaaatagcaagttaaaataagg
gtggaaaggacgaaacaccgGGTCAATCCGCGGCACAACCgttttagagctagaaatagcaagttaaaataagg
gtggaaaggacgaaacaccgTACCAAGCCCACGACTGTAAgttttagagctagaaatagcaagttaaaataagg
gtggaaaggacgaaacaccgTGCGATGTCTGACGTTCTCAgttttagagctagaaatagcaagttaaaataagg
gtggaaaggacgaaacaccgACGAGCTGAAGCTACTGGTGgttttagagctagaaatagcaagttaaaataagg
gtggaaaggacgaaacaccgATTGCATTCCTCGCAGTGACgttttagagctagaaatagcaagttaaaataagg
gtggaaaggacgaaacaccgGACTGATAGAATCCACATAGgttttagagctagaaatagcaagttaaaataagg
gtggaaaggacgaaacaccgATTGTACAAGTGTAGCTCAAgttttagagctagaaatagcaagttaaaataagg
gtggaaaggacgaaacaccgTGTGGGACGGCTTTAAGTGCgttttagagctagaaatagcaagttaaaataagg
gtggaaaggacgaaacaccgGATTCGCCCCCGGGACGCCAgttttagagctagaaatagcaagttaaaataagg
gtggaaaggacgaaacaccgAGCATGTAAGCTCCGCCCGAgttttagagctagaaatagcaagttaaaataagg
gtggaaaggacgaaacaccgAGAGAGCTTCCACCTGAACGgttttagagctagaaatagcaagttaaaataagg
gtggaaaggacgaaacaccgTCTGACTCACCACGTTCAGGgttttagagctagaaatagcaagttaaaataagg
gtggaaaggacgaaacaccgAGAGGAGTCCCCCGATGTAGgttttagagctagaaatagcaagttaaaataagg
gtggaaaggacgaaacaccgGCTCCAAATCGTCCGTACCCgttttagagctagaaatagcaagttaaaataagg
gtggaaaggacgaaacaccgGGAGGATCATATCGGGTTCCgttttagagctagaaatagcaagttaaaataagg
gtggaaaggacgaaacaccgCCCCAATGGTCTTGCCCAGCgttttagagctagaaatagcaagttaaaataagg
gtggaaaggacgaaacaccgGACAGCCGTATGCTTGTGAGgttttagagctagaaatagcaagttaaaataagg
gtggaaaggacgaaacaccgCATGACCTTGTCCTCCGAGAgttttagagctagaaatagcaagttaaaataagg
gtggaaaggacgaaacaccgCTCATTGCTCTTCTTCTTAAgttttagagctagaaatagcaagttaaaataagg
gtggaaaggacgaaacaccgAGGCGCCCACGCTGCGTACCgttttagagctagaaatagcaagttaaaataagg
gtggaaaggacgaaacaccgAGTGTTTGTCCTCGCACAACgttttagagctagaaatagcaagttaaaataagg
gtggaaaggacgaaacaccgGGGCGCAGCATGACTGCCGTgttttagagctagaaatagcaagttaaaataagg
gtggaaaggacgaaacaccgTGCACAATGCTCCGAAATTTgttttagagctagaaatagcaagttaaaataagg
gtggaaaggacgaaacaccgATTGTGCATGCTGTTCAAGCgttttagagctagaaatagcaagttaaaataagg
gtggaaaggacgaaacaccgGTACCGAAAAACATATCATAgttttagagctagaaatagcaagttaaaataagg
gtggaaaggacgaaacaccgGCCCGTAGACTGCTGTCAAAgttttagagctagaaatagcaagttaaaataagg
gtggaaaggacgaaacaccgCATTTAAGGGAGATCGGATGgttttagagctagaaatagcaagttaaaataagg
gtggaaaggacgaaacaccgAACTTACGAGAACCCATCCAgttttagagctagaaatagcaagttaaaataagg
gtggaaaggacgaaacaccgCAACTTTGGGATCAGCTCCGgttttagagctagaaatagcaagttaaaataagg
gtggaaaggacgaaacaccgAATGGAATGTCTTCGTAATGgttttagagctagaaatagcaagttaaaataagg
gtggaaaggacgaaacaccgATTCAGCTGGTCGATATCACgttttagagctagaaatagcaagttaaaataagg
gtggaaaggacgaaacaccgGAGTCCATGGGTACCGTGTCgttttagagctagaaatagcaagttaaaataagg
gtggaaaggacgaaacaccgTGCTCTGTTCTCGACAGCTTgttttagagctagaaatagcaagttaaaataagg
gtggaaaggacgaaacaccgGTTTCCAGACACGGTACCCAgttttagagctagaaatagcaagttaaaataagg
gtggaaaggacgaaacaccgCGAGATCGATGCCCGCTACGgttttagagctagaaatagcaagttaaaataagg
gtggaaaggacgaaacaccgCGAAGTTGAAGACGCCCATCgttttagagctagaaatagcaagttaaaataagg
gtggaaaggacgaaacaccgCCGCTCGCGTTTCCAGACGCgttttagagctagaaatagcaagttaaaataagg
gtggaaaggacgaaacaccgGTTTGCATATTGTGCGACCCgttttagagctagaaatagcaagttaaaataagg
gtggaaaggacgaaacaccgTCCCATTCCAAGGCCGTAACgttttagagctagaaatagcaagttaaaataagg
gtggaaaggacgaaacaccgTGTACAATCACTCCACTATCgttttagagctagaaatagcaagttaaaataagg
gtggaaaggacgaaacaccgCGGTCCGAGAAATCCGAGCTgttttagagctagaaatagcaagttaaaataagg
gtggaaaggacgaaacaccgCACCGCGCTCATGAAGAAACgttttagagctagaaatagcaagttaaaataagg
gtggaaaggacgaaacaccgCTAGCTCGGATTTCTCGGACgttttagagctagaaatagcaagttaaaataagg
gtggaaaggacgaaacaccgGAAGACCGTACACGCTTTGTgttttagagctagaaatagcaagttaaaataagg
gtggaaaggacgaaacaccgTATTACAGATTCTCAGTCCCgttttagagctagaaatagcaagttaaaataagg
gtggaaaggacgaaacaccgATGACCACCTCGCCGGGCGCgttttagagctagaaatagcaagttaaaataagg
gtggaaaggacgaaacaccgGCTCAGCTCGCCGCGCGCAGgttttagagctagaaatagcaagttaaaataagg
gtggaaaggacgaaacaccgTAGAGCATTCAGCACAAGCAgttttagagctagaaatagcaagttaaaataagg
gtggaaaggacgaaacaccgAACTAGACATGCCAACAGCTgttttagagctagaaatagcaagttaaaataagg
gtggaaaggacgaaacaccgTCAACTAGCATGAATCTTGAgttttagagctagaaatagcaagttaaaataagg
gtggaaaggacgaaacaccgGACCGTGTATAGTTTGCCCCgttttagagctagaaatagcaagttaaaataagg
gtggaaaggacgaaacaccgCTGTTGACACCCGCACCGACgttttagagctagaaatagcaagttaaaataagg
gtggaaaggacgaaacaccgGAATTTGTCGGGCAACTCACgttttagagctagaaatagcaagttaaaataagg
gtggaaaggacgaaacaccgTGGCACGCCGGCATCGCGAGgttttagagctagaaatagcaagttaaaataagg
gtggaaaggacgaaacaccgATACGATGCCGCTTGTTCTCgttttagagctagaaatagcaagttaaaataagg
gtggaaaggacgaaacaccgGCCCACGGTAGCTCTCCCGGgttttagagctagaaatagcaagttaaaataagg
gtggaaaggacgaaacaccgATGCATCATCGCCGTGCTGCgttttagagctagaaatagcaagttaaaataagg
gtggaaaggacgaaacaccgCGGCATCGTTGTCTGCATCCgttttagagctagaaatagcaagttaaaataagg
gtggaaaggacgaaacaccgCTTCCTGCTGATCCGGTACAgttttagagctagaaatagcaagttaaaataagg
gtggaaaggacgaaacaccgGCCAGCCCCGCCGAACCATGgttttagagctagaaatagcaagttaaaataagg
gtggaaaggacgaaacaccgTGTCGAGTGTGAAAGCGTCGgttttagagctagaaatagcaagttaaaataagg
gtggaaaggacgaaacaccgAGTCACCCTCGCCACGGCGCgttttagagctagaaatagcaagttaaaataagg
gtggaaaggacgaaacaccgGAATCCCTGGAAATCGCCGAgttttagagctagaaatagcaagttaaaataagg
gtggaaaggacgaaacaccgGGCATTATAAGCGAACCCGTgttttagagctagaaatagcaagttaaaataagg
gtggaaaggacgaaacaccgGATCGCCGAGCTGTCGTAGTgttttagagctagaaatagcaagttaaaataagg
gtggaaaggacgaaacaccgTTCGTCCAAGCGCGCGCGCAgttttagagctagaaatagcaagttaaaataagg
gtggaaaggacgaaacaccgCGCCTTCGCCTCGACCGTTCgttttagagctagaaatagcaagttaaaataagg
gtggaaaggacgaaacaccgGCCCTCGTCCGTCTTGTCGCgttttagagctagaaatagcaagttaaaataagg
gtggaaaggacgaaacaccgGACTGCCGCCGCAGCTCCCGgttttagagctagaaatagcaagttaaaataagg
gtggaaaggacgaaacaccgCTGCGCTGAACTTGCGGCTAgttttagagctagaaatagcaagttaaaataagg
gtggaaaggacgaaacaccgTGCCGTGGCACGCAGCATCGgttttagagctagaaatagcaagttaaaataagg
gtggaaaggacgaaacaccgTACCTTCTGGAGCTGACTCGgttttagagctagaaatagcaagttaaaataagg
gtggaaaggacgaaacaccgAGATGAAGCTATTCACGCAGgttttagagctagaaatagcaagttaaaataagg
gtggaaaggacgaaacaccgTCTGCGTGAATAGCTTCATCgttttagagctagaaatagcaagttaaaataagg
gtggaaaggacgaaacaccgGTTTCGAAGACCTACTCCCAgttttagagctagaaatagcaagttaaaataagg
gtggaaaggacgaaacaccgACCCCGCTCAGATTTGCTTGgttttagagctagaaatagcaagttaaaataagg
gtggaaaggacgaaacaccgCTGACTTACCATAACGTTCCgttttagagctagaaatagcaagttaaaataagg
gtggaaaggacgaaacaccgTAGCCACGCTCGCCTGCTTCgttttagagctagaaatagcaagttaaaataagg
gtggaaaggacgaaacaccgACCACCATTTAATCCTAATGgttttagagctagaaatagcaagttaaaataagg
gtggaaaggacgaaacaccgGGAATCTTCAGGGCCATAGCgttttagagctagaaatagcaagttaaaataagg
gtggaaaggacgaaacaccgTCCACAGGTTTATAAAGTTCgttttagagctagaaatagcaagttaaaataagg
gtggaaaggacgaaacaccgTGACTTGCCATCACTCTCATgttttagagctagaaatagcaagttaaaataagg
gtggaaaggacgaaacaccgGTCAGAGCTTTAACCTTATCgttttagagctagaaatagcaagttaaaataagg
gtggaaaggacgaaacaccgAGTTTGAAAAGCCCTTTCACgttttagagctagaaatagcaagttaaaataagg
gtggaaaggacgaaacaccgGGTGATGAGCGCGATGTACGgttttagagctagaaatagcaagttaaaataagg
gtggaaaggacgaaacaccgGCGTCTCCCGGGGCCGGTGTgttttagagctagaaatagcaagttaaaataagg
gtggaaaggacgaaacaccgCCAGCGCCACCAACCGACCCgttttagagctagaaatagcaagttaaaataagg
gtggaaaggacgaaacaccgAGATGCTCCACATCCGCTACgttttagagctagaaatagcaagttaaaataagg
gtggaaaggacgaaacaccgCCCCGCCATGGGTCGACAGAgttttagagctagaaatagcaagttaaaataagg
gtggaaaggacgaaacaccgTGATCCAGGGCTCACGAGCCgttttagagctagaaatagcaagttaaaataagg
gtggaaaggacgaaacaccgTGGCGGGCCAAGATCGCCATgttttagagctagaaatagcaagttaaaataagg
gtggaaaggacgaaacaccgACACGGACTTGGCTTCCGCCgttttagagctagaaatagcaagttaaaataagg
gtggaaaggacgaaacaccgTCAGTGTGACCAGTACCGCAgttttagagctagaaatagcaagttaaaataagg
gtggaaaggacgaaacaccgGGTTCCGAGAAGTAAAGCTTgttttagagctagaaatagcaagttaaaataagg
gtggaaaggacgaaacaccgCAACTCTGGTCGATGAAAAGgttttagagctagaaatagcaagttaaaataagg
gtggaaaggacgaaacaccgCTGCATACCTTTAGAGACATgttttagagctagaaatagcaagttaaaataagg
gtggaaaggacgaaacaccgAATGTAATGAGAACGACATCgttttagagctagaaatagcaagttaaaataagg
gtggaaaggacgaaacaccgGGATCCGGCATTCTTCTATCgttttagagctagaaatagcaagttaaaataagg
gtggaaaggacgaaacaccgCATGCATCAGTCTCAGACCAgttttagagctagaaatagcaagttaaaataagg
gtggaaaggacgaaacaccgGTTGAAGTCGCACTGTTTCTgttttagagctagaaatagcaagttaaaataagg
gtggaaaggacgaaacaccgCTGCTACCTGACTTTCTCCGgttttagagctagaaatagcaagttaaaataagg
gtggaaaggacgaaacaccgTGAGACTGGAGCAATCAGTCgttttagagctagaaatagcaagttaaaataagg
gtggaaaggacgaaacaccgCTCGGCGATCGTCAAAATACgttttagagctagaaatagcaagttaaaataagg
gtggaaaggacgaaacaccgGCGCTTGGCCTGATTTCAACgttttagagctagaaatagcaagttaaaataagg
gtggaaaggacgaaacaccgAATATCTTACCAACGATGGGgttttagagctagaaatagcaagttaaaataagg
gtggaaaggacgaaacaccgGAGCGATTCCTGACCCGCCGgttttagagctagaaatagcaagttaaaataagg
gtggaaaggacgaaacaccgGAAGAAAAACCTGGCGCTGCgttttagagctagaaatagcaagttaaaataagg
gtggaaaggacgaaacaccgGGGGCACTTACTTGGCCGGCgttttagagctagaaatagcaagttaaaataagg
gtggaaaggacgaaacaccgCGTACTCGTCCCGCTACGCGgttttagagctagaaatagcaagttaaaataagg
gtggaaaggacgaaacaccgTGCCCGAGCGCGTAAAGGGCgttttagagctagaaatagcaagttaaaataagg
gtggaaaggacgaaacaccgTGCGCTCGCTCTCGTCCCCTgttttagagctagaaatagcaagttaaaataagg
gtggaaaggacgaaacaccgGGCCCTGCAAAATCAGCTTAgttttagagctagaaatagcaagttaaaataagg
gtggaaaggacgaaacaccgAAGTTTCTGAACATCAGTTTgttttagagctagaaatagcaagttaaaataagg
gtggaaaggacgaaacaccgAACTGATGTTCAGAAACTTCgttttagagctagaaatagcaagttaaaataagg
gtggaaaggacgaaacaccgGACAGTATTCCTAGAAGAACgttttagagctagaaatagcaagttaaaataagg
gtggaaaggacgaaacaccgTAATGAGAGCAAGACGTGTGgttttagagctagaaatagcaagttaaaataagg
gtggaaaggacgaaacaccgGCTCCCTAGAAGAAGCTCAAgttttagagctagaaatagcaagttaaaataagg
gtggaaaggacgaaacaccgACGCTTATGCCCAGTACCTCgttttagagctagaaatagcaagttaaaataagg
gtggaaaggacgaaacaccgATTGAACGACATGAACCCTCgttttagagctagaaatagcaagttaaaataagg
gtggaaaggacgaaacaccgAGAAGTCAAACGTGATCCAGgttttagagctagaaatagcaagttaaaataagg
gtggaaaggacgaaacaccgACCAGACCTAATCGAGCCTCgttttagagctagaaatagcaagttaaaataagg
gtggaaaggacgaaacaccgAACTGACCTGAGGCTCGATTgttttagagctagaaatagcaagttaaaataagg
gtggaaaggacgaaacaccgGAATCACCCATGATTGGGGAgttttagagctagaaatagcaagttaaaataagg
gtggaaaggacgaaacaccgTGTCCCGGACTAGCGCTAGCgttttagagctagaaatagcaagttaaaataagg
gtggaaaggacgaaacaccgGAGAAGCCGCTCCCGTTCATgttttagagctagaaatagcaagttaaaataagg
gtggaaaggacgaaacaccgACTCACCTGCAGCTCGGTGAgttttagagctagaaatagcaagttaaaataagg
gtggaaaggacgaaacaccgACCGGAGAAGTTCCGTTACCgttttagagctagaaatagcaagttaaaataagg
gtggaaaggacgaaacaccgGGTGAAACGCCTGTACACGTgttttagagctagaaatagcaagttaaaataagg
gtggaaaggacgaaacaccgCTTGACGTTCACCGACCAGTgttttagagctagaaatagcaagttaaaataagg
gtggaaaggacgaaacaccgTCCGGGACACCCGCCATTACgttttagagctagaaatagcaagttaaaataagg
gtggaaaggacgaaacaccgACTCCCCGGCATCATTAAGCgttttagagctagaaatagcaagttaaaataagg
gtggaaaggacgaaacaccgGTGTCCCGGATGGGCCGGTCgttttagagctagaaatagcaagttaaaataagg
gtggaaaggacgaaacaccgGCCCTTCATCAGCACGATGTgttttagagctagaaatagcaagttaaaataagg
gtggaaaggacgaaacaccgCTCCAACATCGTGCTGATGAgttttagagctagaaatagcaagttaaaataagg
gtggaaaggacgaaacaccgCTCAATGGTGAATCAATGGCgttttagagctagaaatagcaagttaaaataagg
gtggaaaggacgaaacaccgGGACGTCTCGCACAACCGCCgttttagagctagaaatagcaagttaaaataagg
gtggaaaggacgaaacaccgCAGGCCGCGGAACGCCGCATgttttagagctagaaatagcaagttaaaataagg
gtggaaaggacgaaacaccgGGGGGCCTCACCTTTCCTCAgttttagagctagaaatagcaagttaaaataagg
gtggaaaggacgaaacaccgGTACGTGTCCCTGTGCGACCgttttagagctagaaatagcaagttaaaataagg
gtggaaaggacgaaacaccgCTGCGACGTGTCGAAGTAGTgttttagagctagaaatagcaagttaaaataagg
gtggaaaggacgaaacaccgGGTCCCACCGTTGAGCACGAgttttagagctagaaatagcaagttaaaataagg
gtggaaaggacgaaacaccgAGGGACGGGTACAATTCTCGgttttagagctagaaatagcaagttaaaataagg
gtggaaaggacgaaacaccgGGTAGCGGTAGCCCTCCGCTgttttagagctagaaatagcaagttaaaataagg
gtggaaaggacgaaacaccgTGGATGGGGCTCGCTACCGCgttttagagctagaaatagcaagttaaaataagg
gtggaaaggacgaaacaccgCCTACATAGCTCCCCTGATGgttttagagctagaaatagcaagttaaaataagg
gtggaaaggacgaaacaccgGCTCCTCCGTCAACCAGAAAgttttagagctagaaatagcaagttaaaataagg
gtggaaaggacgaaacaccgGTGATGTAAACAGCCCAACAgttttagagctagaaatagcaagttaaaataagg
gtggaaaggacgaaacaccgCTCGGTGACCTTCGCAGACGgttttagagctagaaatagcaagttaaaataagg
gtggaaaggacgaaacaccgTCCGTGAAGACGGATCCCTTgttttagagctagaaatagcaagttaaaataagg
gtggaaaggacgaaacaccgACCCATAAATGCCCCGAATGgttttagagctagaaatagcaagttaaaataagg
gtggaaaggacgaaacaccgAAAATTTCTGCCATCAAGTGgttttagagctagaaatagcaagttaaaataagg
gtggaaaggacgaaacaccgTACGTACCCTGGACAGGTGAgttttagagctagaaatagcaagttaaaataagg
gtggaaaggacgaaacaccgTCATTGTCTTCCTCACTTGAgttttagagctagaaatagcaagttaaaataagg
gtggaaaggacgaaacaccgAGCAGTGGAACACATGTTTGgttttagagctagaaatagcaagttaaaataagg
gtggaaaggacgaaacaccgCATGAAGACCCCCAACGCACgttttagagctagaaatagcaagttaaaataagg
gtggaaaggacgaaacaccgCCAAATCGTAGACATAGATAgttttagagctagaaatagcaagttaaaataagg
gtggaaaggacgaaacaccgCGATCCAAATTTGAACGCCGgttttagagctagaaatagcaagttaaaataagg
gtggaaaggacgaaacaccgTACACTGGCGTAATCGCACAgttttagagctagaaatagcaagttaaaataagg
gtggaaaggacgaaacaccgATGCCGAACCAATTCTCCACgttttagagctagaaatagcaagttaaaataagg
gtggaaaggacgaaacaccgGCTTGTCCATAGCCTCAACCgttttagagctagaaatagcaagttaaaataagg
gtggaaaggacgaaacaccgGTATCAAGTCCCATTGTTGCgttttagagctagaaatagcaagttaaaataagg
gtggaaaggacgaaacaccgTACGCCCCACAAAGCCCTGCgttttagagctagaaatagcaagttaaaataagg
gtggaaaggacgaaacaccgATTCAGGCAACGCCTCGCGTgttttagagctagaaatagcaagttaaaataagg
gtggaaaggacgaaacaccgTCTAACTCCGGTGGTGTCACgttttagagctagaaatagcaagttaaaataagg
gtggaaaggacgaaacaccgTTGAGTACCATCGATCCTAGgttttagagctagaaatagcaagttaaaataagg
gtggaaaggacgaaacaccgACTGATTGACCGACTGTAGCgttttagagctagaaatagcaagttaaaataagg
gtggaaaggacgaaacaccgCTTACCTCACTATGACACACgttttagagctagaaatagcaagttaaaataagg
gtggaaaggacgaaacaccgCCTCTAAACAGCTTAACAACgttttagagctagaaatagcaagttaaaataagg
gtggaaaggacgaaacaccgTGTTCGAGGTGAACCATTAAgttttagagctagaaatagcaagttaaaataagg
gtggaaaggacgaaacaccgACTCCTGTTCTGACCTCGCCgttttagagctagaaatagcaagttaaaataagg
gtggaaaggacgaaacaccgATATGGTTCTTTGAGCAACAgttttagagctagaaatagcaagttaaaataagg
gtggaaaggacgaaacaccgGCATGAAACGCGCTTGGTAGgttttagagctagaaatagcaagttaaaataagg
gtggaaaggacgaaacaccgCATATTCTCGAAGCTTGATCgttttagagctagaaatagcaagttaaaataagg
gtggaaaggacgaaacaccgTCGTTGTCAGAGCCTTACTGgttttagagctagaaatagcaagttaaaataagg
gtggaaaggacgaaacaccgGGGCATCTCGCAGGAGTCCTgttttagagctagaaatagcaagttaaaataagg
gtggaaaggacgaaacaccgTAGAAAACCACCACAACTCCgttttagagctagaaatagcaagttaaaataagg
gtggaaaggacgaaacaccgGGGTCACTGCTCCTCCTCCGgttttagagctagaaatagcaagttaaaataagg
gtggaaaggacgaaacaccgTGGCGCCCCCTAGTCCTCTTgttttagagctagaaatagcaagttaaaataagg
gtggaaaggacgaaacaccgCTCACAAGAGTCTGCCGAAGgttttagagctagaaatagcaagttaaaataagg
gtggaaaggacgaaacaccgTCCCTCTAAAGCAGCTCAAAgttttagagctagaaatagcaagttaaaataagg
gtggaaaggacgaaacaccgAACCAGGCTCGCTTTGATGCgttttagagctagaaatagcaagttaaaataagg
gtggaaaggacgaaacaccgCATCCTGGATGACGTGTCCTgttttagagctagaaatagcaagttaaaataagg
gtggaaaggacgaaacaccgCACTCACCACCACTGACTTGgttttagagctagaaatagcaagttaaaataagg
gtggaaaggacgaaacaccgCATACTACTTACAACCGGGCgttttagagctagaaatagcaagttaaaataagg
gtggaaaggacgaaacaccgGCAGCCTGTAGACGTACCATgttttagagctagaaatagcaagttaaaataagg
gtggaaaggacgaaacaccgAGAAAATGTTTGCGATGATCgttttagagctagaaatagcaagttaaaataagg
gtggaaaggacgaaacaccgCGCCGCCGCAATGGGCAAAAgttttagagctagaaatagcaagttaaaataagg
gtggaaaggacgaaacaccgCCTCATGCAGAACTATGAAAgttttagagctagaaatagcaagttaaaataagg
gtggaaaggacgaaacaccgTTGCAAGGTAAAGATGTACTgttttagagctagaaatagcaagttaaaataagg
gtggaaaggacgaaacaccgGCTTCTCGATCTTCTTACGCgttttagagctagaaatagcaagttaaaataagg
gtggaaaggacgaaacaccgTGCGTAAGAAGATCGAGAAGgttttagagctagaaatagcaagttaaaataagg
gtggaaaggacgaaacaccgTCATACCTGCCTTCCAGAAGgttttagagctagaaatagcaagttaaaataagg
gtggaaaggacgaaacaccgGTACTCACATTGACCTCCATgttttagagctagaaatagcaagttaaaataagg
gtggaaaggacgaaacaccgCTAGTTTGCCATTCTGTATGgttttagagctagaaatagcaagttaaaataagg
gtggaaaggacgaaacaccgAGTGGACCAGATGTTGGATAgttttagagctagaaatagcaagttaaaataagg
gtggaaaggacgaaacaccgAGTAACACCGAAGCACCACCgttttagagctagaaatagcaagttaaaataagg
gtggaaaggacgaaacaccgACGCTTTGGATATGCCTTACgttttagagctagaaatagcaagttaaaataagg
gtggaaaggacgaaacaccgCCTGGAGCAGTTTGCCCGTCgttttagagctagaaatagcaagttaaaataagg
gtggaaaggacgaaacaccgGCTTGCATTTGGATTGGCGTgttttagagctagaaatagcaagttaaaataagg
gtggaaaggacgaaacaccgAAACACAAAATTCACGTCCAgttttagagctagaaatagcaagttaaaataagg
gtggaaaggacgaaacaccgATATGACTTTGATTCTTCGGgttttagagctagaaatagcaagttaaaataagg
gtggaaaggacgaaacaccgGTCGCGACCTACGCTGATCCgttttagagctagaaatagcaagttaaaataagg
gtggaaaggacgaaacaccgCTCCTAGGCTGTCACCGATCgttttagagctagaaatagcaagttaaaataagg
gtggaaaggacgaaacaccgATTCTTACAGACAGGTCCGGgttttagagctagaaatagcaagttaaaataagg
gtggaaaggacgaaacaccgAACAAGCATACCTCTTTGGCgttttagagctagaaatagcaagttaaaataagg
gtggaaaggacgaaacaccgTATTAGGATTCTCAAAGACCgttttagagctagaaatagcaagttaaaataagg
gtggaaaggacgaaacaccgCTTACTGACAATCTTATCCAgttttagagctagaaatagcaagttaaaataagg
gtggaaaggacgaaacaccgTGCAGGAGTTTGGACCCATCgttttagagctagaaatagcaagttaaaataagg
gtggaaaggacgaaacaccgTACCGTGGTGATCGAATAAAgttttagagctagaaatagcaagttaaaataagg
gtggaaaggacgaaacaccgGACCGAGGAGAACTTCTTTGgttttagagctagaaatagcaagttaaaataagg
gtggaaaggacgaaacaccgGTCGGTTAAGAGGATCCGCGgttttagagctagaaatagcaagttaaaataagg
gtggaaaggacgaaacaccgCAGCGTCGCTGCACCGATCTgttttagagctagaaatagcaagttaaaataagg
gtggaaaggacgaaacaccgGGAGTCAATTCCGGCGAATCgttttagagctagaaatagcaagttaaaataagg
gtggaaaggacgaaacaccgTTATTACACCATAACGCTCCgttttagagctagaaatagcaagttaaaataagg
gtggaaaggacgaaacaccgGAGTACATGCGATCATTACCgttttagagctagaaatagcaagttaaaataagg
gtggaaaggacgaaacaccgGTGTACGCCCAGGAATAGTTgttttagagctagaaatagcaagttaaaataagg
gtggaaaggacgaaacaccgTCATCGCTGTCAGAATCTACgttttagagctagaaatagcaagttaaaataagg
gtggaaaggacgaaacaccgGAATGGAATTGCTGGCGAGTgttttagagctagaaatagcaagttaaaataagg
gtggaaaggacgaaacaccgCCATACCTCTGAATGATCAAgttttagagctagaaatagcaagttaaaataagg
gtggaaaggacgaaacaccgCCACAGTACCAACACTATAAgttttagagctagaaatagcaagttaaaataagg
gtggaaaggacgaaacaccgCTTCTCACCAAATTCACCATgttttagagctagaaatagcaagttaaaataagg
gtggaaaggacgaaacaccgACGCATTCTGCTTCAGAGCAgttttagagctagaaatagcaagttaaaataagg
gtggaaaggacgaaacaccgTCAACAAAAGCCTCGCCACTgttttagagctagaaatagcaagttaaaataagg
gtggaaaggacgaaacaccgTGATCCACCACGAAAGCTTAgttttagagctagaaatagcaagttaaaataagg
gtggaaaggacgaaacaccgGATGGCTTTGTACGGCTTAGgttttagagctagaaatagcaagttaaaataagg
gtggaaaggacgaaacaccgCTAGTGAGCTCATCGAAAAGgttttagagctagaaatagcaagttaaaataagg
gtggaaaggacgaaacaccgATGAAGGCATCGAAACGCTCgttttagagctagaaatagcaagttaaaataagg
gtggaaaggacgaaacaccgCACCACACTTGATGACCCCCgttttagagctagaaatagcaagttaaaataagg
gtggaaaggacgaaacaccgGATCAACCGCAACGCCCGTGgttttagagctagaaatagcaagttaaaataagg
gtggaaaggacgaaacaccgCTGGTCGCGCACGATCAGGGgttttagagctagaaatagcaagttaaaataagg
gtggaaaggacgaaacaccgCCGTGTTCCTCATCACCGCCgttttagagctagaaatagcaagttaaaataagg
gtggaaaggacgaaacaccgCCTGGGAGCAAAAGACTCGCgttttagagctagaaatagcaagttaaaataagg
gtggaaaggacgaaacaccgATGGCACCAGAAGCTTTGCGgttttagagctagaaatagcaagttaaaataagg
gtggaaaggacgaaacaccgACACCGTGAACCTCAGTTATgttttagagctagaaatagcaagttaaaataagg
gtggaaaggacgaaacaccgTACTATACTCATCAGAGAACgttttagagctagaaatagcaagttaaaataagg
gtggaaaggacgaaacaccgACGTGAGATTCTTTCTCTGAgttttagagctagaaatagcaagttaaaataagg
gtggaaaggacgaaacaccgTCACAAGAAACCTGTCTCCTgttttagagctagaaatagcaagttaaaataagg
gtggaaaggacgaaacaccgGGTGCGCGTAGGCATCCGACgttttagagctagaaatagcaagttaaaataagg
gtggaaaggacgaaacaccgTCCCTCGCGCTCGTACTCGTgttttagagctagaaatagcaagttaaaataagg
gtggaaaggacgaaacaccgCAGAGCGCGCGAACGTCTGTgttttagagctagaaatagcaagttaaaataagg
gtggaaaggacgaaacaccgACCGAATGTCCCGCGTGCAAgttttagagctagaaatagcaagttaaaataagg
gtggaaaggacgaaacaccgGCCTTTGCACGCGGGACATTgttttagagctagaaatagcaagttaaaataagg
gtggaaaggacgaaacaccgGGGGACCCTGAAAGAATACGgttttagagctagaaatagcaagttaaaataagg
gtggaaaggacgaaacaccgCGGCTTTCAGCACGTGCATCgttttagagctagaaatagcaagttaaaataagg
gtggaaaggacgaaacaccgGCTCGGGCGCCATGTAGTAGgttttagagctagaaatagcaagttaaaataagg
gtggaaaggacgaaacaccgGCTTTGCGTTGACGTCATTCgttttagagctagaaatagcaagttaaaataagg
gtggaaaggacgaaacaccgAGAGCCTGATGACTCGTTGTgttttagagctagaaatagcaagttaaaataagg
gtggaaaggacgaaacaccgTAGACCAACAACGAGTCATCgttttagagctagaaatagcaagttaaaataagg
gtggaaaggacgaaacaccgTACACTGGATCACCAACTACgttttagagctagaaatagcaagttaaaataagg
gtggaaaggacgaaacaccgGGCAGCAGATCAGGACGTACgttttagagctagaaatagcaagttaaaataagg
gtggaaaggacgaaacaccgTCAGGAGCGCCCTGTTCTGAgttttagagctagaaatagcaagttaaaataagg
gtggaaaggacgaaacaccgCTACCTGCTGGCATCTCTTCgttttagagctagaaatagcaagttaaaataagg
gtggaaaggacgaaacaccgACAGACGTTCCCGAAGCCGCgttttagagctagaaatagcaagttaaaataagg
gtggaaaggacgaaacaccgACGTCTGTCTGTACCAGCATgttttagagctagaaatagcaagttaaaataagg
gtggaaaggacgaaacaccgTTCTGGAGGAGATCTCCGAAgttttagagctagaaatagcaagttaaaataagg
gtggaaaggacgaaacaccgTGTTGTTGTAGGTCATTCAGgttttagagctagaaatagcaagttaaaataagg
gtggaaaggacgaaacaccgAATGAACTTACCTTCCAACAgttttagagctagaaatagcaagttaaaataagg
gtggaaaggacgaaacaccgTGTGACTATTAAGACCATGTgttttagagctagaaatagcaagttaaaataagg
gtggaaaggacgaaacaccgCATCCTTACCTCTGACGGCAgttttagagctagaaatagcaagttaaaataagg
gtggaaaggacgaaacaccgTACATTTGCCTTGCCGTCAGgttttagagctagaaatagcaagttaaaataagg
gtggaaaggacgaaacaccgGAACTCCAGCTCCTCGTGCTgttttagagctagaaatagcaagttaaaataagg
gtggaaaggacgaaacaccgCATCACTTTACGCCGTGTCCgttttagagctagaaatagcaagttaaaataagg
gtggaaaggacgaaacaccgGTGGCTAGGCTGCGCCAACCgttttagagctagaaatagcaagttaaaataagg
gtggaaaggacgaaacaccgCTGATGATCCACTAACAACCgttttagagctagaaatagcaagttaaaataagg
gtggaaaggacgaaacaccgGCCCCGCCGCCCTCCCCTCCgttttagagctagaaatagcaagttaaaataagg
gtggaaaggacgaaacaccgAAAGAAAGAGGAATAGTAGCgttttagagctagaaatagcaagttaaaataagg
gtggaaaggacgaaacaccgGAGAAGTGGGGAGCCATTGGgttttagagctagaaatagcaagttaaaataagg
gtggaaaggacgaaacaccgAGAAGAAAAAAATGTCTACGgttttagagctagaaatagcaagttaaaataagg
gtggaaaggacgaaacaccgGACTGAAATCCAAGGACTGTgttttagagctagaaatagcaagttaaaataagg
gtggaaaggacgaaacaccgATATTTTATGACATAAAAATgttttagagctagaaatagcaagttaaaataagg
gtggaaaggacgaaacaccgTAAACAAAAAGGAAATAGTTgttttagagctagaaatagcaagttaaaataagg
gtggaaaggacgaaacaccgTTTCCCATGATCATTTAGTGgttttagagctagaaatagcaagttaaaataagg
gtggaaaggacgaaacaccgCTGAGTGAAAAATAAAAGTTgttttagagctagaaatagcaagttaaaataagg
gtggaaaggacgaaacaccgGACAATCATGGTGAAAGCGGgttttagagctagaaatagcaagttaaaataagg
gtggaaaggacgaaacaccgCTCGGTGGTAGGTCGCCACTgttttagagctagaaatagcaagttaaaataagg
gtggaaaggacgaaacaccgGGACGTGCCGGATGGTACGGgttttagagctagaaatagcaagttaaaataagg
gtggaaaggacgaaacaccgTTGTTACTCACCGCGGATGAgttttagagctagaaatagcaagttaaaataagg
gtggaaaggacgaaacaccgGCCGGCAATCGAATTACCTTgttttagagctagaaatagcaagttaaaataagg
gtggaaaggacgaaacaccgTTTGTCTGTACCCCGGACGCgttttagagctagaaatagcaagttaaaataagg
gtggaaaggacgaaacaccgGCGAGGATCAAAATCTTCGAgttttagagctagaaatagcaagttaaaataagg
gtggaaaggacgaaacaccgGGACCGTCCGTGTCTGTGAAgttttagagctagaaatagcaagttaaaataagg
gtggaaaggacgaaacaccgCAGCTCTTCGTGATCGACAAgttttagagctagaaatagcaagttaaaataagg
gtggaaaggacgaaacaccgGACCCCACCGCTATACTTGCgttttagagctagaaatagcaagttaaaataagg
gtggaaaggacgaaacaccgCCGTCAGACCTACATCCGCCgttttagagctagaaatagcaagttaaaataagg
gtggaaaggacgaaacaccgCCAGCAGACTGTGCGGAACCgttttagagctagaaatagcaagttaaaataagg
gtggaaaggacgaaacaccgAACTCACTGCAGACACGCGCgttttagagctagaaatagcaagttaaaataagg
gtggaaaggacgaaacaccgCGGGAAGTAGCTAGTCAACTgttttagagctagaaatagcaagttaaaataagg
gtggaaaggacgaaacaccgTGGTTTGATTCGTATGACTGgttttagagctagaaatagcaagttaaaataagg
gtggaaaggacgaaacaccgTAAAGATCTGCTACTTCATGgttttagagctagaaatagcaagttaaaataagg
gtggaaaggacgaaacaccgAGTCCTGTCCCATGCGATTCgttttagagctagaaatagcaagttaaaataagg
gtggaaaggacgaaacaccgCTCATGGGACCAGAATCGCAgttttagagctagaaatagcaagttaaaataagg
gtggaaaggacgaaacaccgCAGGGCTGCATGTATCTACCgttttagagctagaaatagcaagttaaaataagg
gtggaaaggacgaaacaccgCCATCTCGTAGTCGCCCGCGgttttagagctagaaatagcaagttaaaataagg
gtggaaaggacgaaacaccgACGTTCACGCGCCGCACCTGgttttagagctagaaatagcaagttaaaataagg
gtggaaaggacgaaacaccgTTCATTCTGACAAGCTGCACgttttagagctagaaatagcaagttaaaataagg
gtggaaaggacgaaacaccgAGCCGCTACGTCACCTTAACgttttagagctagaaatagcaagttaaaataagg
gtggaaaggacgaaacaccgGTTGGGAGTTTAGACCGTGGgttttagagctagaaatagcaagttaaaataagg
gtggaaaggacgaaacaccgGCTGGATGGGGAATCCACAAgttttagagctagaaatagcaagttaaaataagg
gtggaaaggacgaaacaccgTCAGCAGAGCTCGACGTCGCgttttagagctagaaatagcaagttaaaataagg
gtggaaaggacgaaacaccgGGAGCTTCTCGTGCCGTGCAgttttagagctagaaatagcaagttaaaataagg
gtggaaaggacgaaacaccgTGTGCGAAGGATCGATCGGGgttttagagctagaaatagcaagttaaaataagg
gtggaaaggacgaaacaccgGCCACCCATGGCATCGTCGAgttttagagctagaaatagcaagttaaaataagg
gtggaaaggacgaaacaccgACATCTTCTTCGACGGGGCCgttttagagctagaaatagcaagttaaaataagg
gtggaaaggacgaaacaccgGATGCCCGGCAACCCGCTGAgttttagagctagaaatagcaagttaaaataagg
gtggaaaggacgaaacaccgCAAATCCTGTCCAATGCTAGgttttagagctagaaatagcaagttaaaataagg
gtggaaaggacgaaacaccgGCTACCACAATCAGACCATTgttttagagctagaaatagcaagttaaaataagg
gtggaaaggacgaaacaccgTGGAGGCCACTCGACGCCAGgttttagagctagaaatagcaagttaaaataagg
gtggaaaggacgaaacaccgCGCGCATCGGCATGTCCCCCgttttagagctagaaatagcaagttaaaataagg
gtggaaaggacgaaacaccgGGCCGCGTTGTCGCAGTTCCgttttagagctagaaatagcaagttaaaataagg
gtggaaaggacgaaacaccgCCAGCGCTGAAGCATTCCGAgttttagagctagaaatagcaagttaaaataagg
gtggaaaggacgaaacaccgAGGAATCAAATCACAACCCAgttttagagctagaaatagcaagttaaaataagg
gtggaaaggacgaaacaccgCATTTCAATTTCCATAACAGgttttagagctagaaatagcaagttaaaataagg
gtggaaaggacgaaacaccgATGAACAGCATGAATAGAAAgttttagagctagaaatagcaagttaaaataagg
gtggaaaggacgaaacaccgTCCTTATTTAGATGCCGGATgttttagagctagaaatagcaagttaaaataagg
gtggaaaggacgaaacaccgACGAGGCTACCGCTGCAGACgttttagagctagaaatagcaagttaaaataagg
gtggaaaggacgaaacaccgCTCCACCTTTAGAAGTCAACgttttagagctagaaatagcaagttaaaataagg
gtggaaaggacgaaacaccgTGCACTTAGCAATGCGTCTCgttttagagctagaaatagcaagttaaaataagg
gtggaaaggacgaaacaccgCCTGTCTGCTGCATAGCCTAgttttagagctagaaatagcaagttaaaataagg
gtggaaaggacgaaacaccgTCTTCCGAGTAATCAGCCAAgttttagagctagaaatagcaagttaaaataagg
gtggaaaggacgaaacaccgGACTACCGTAGAAAGTGCAAgttttagagctagaaatagcaagttaaaataagg
gtggaaaggacgaaacaccgGCCAAACTTCGTTTGATTTCgttttagagctagaaatagcaagttaaaataagg
gtggaaaggacgaaacaccgTCGATGGTATTATGACAAACgttttagagctagaaatagcaagttaaaataagg
gtggaaaggacgaaacaccgACGTTCATATTTAATGTAACgttttagagctagaaatagcaagttaaaataagg
gtggaaaggacgaaacaccgTGTTACATTAAATATGAACGgttttagagctagaaatagcaagttaaaataagg
gtggaaaggacgaaacaccgCAGTATCTCCCAATCCATGCgttttagagctagaaatagcaagttaaaataagg
gtggaaaggacgaaacaccgCACGCCCGACACGTCCCCGCgttttagagctagaaatagcaagttaaaataagg
gtggaaaggacgaaacaccgTCGCGCCGTAGTACACGTGAgttttagagctagaaatagcaagttaaaataagg
gtggaaaggacgaaacaccgGCCGGCGAACAGCGGAGCACgttttagagctagaaatagcaagttaaaataagg
gtggaaaggacgaaacaccgCTCCAATGAAGGATCTACCCgttttagagctagaaatagcaagttaaaataagg
gtggaaaggacgaaacaccgAAAGCGCTACACTGAAGACCgttttagagctagaaatagcaagttaaaataagg
gtggaaaggacgaaacaccgTTCTCTAGAAAGGGCTCCGAgttttagagctagaaatagcaagttaaaataagg
gtggaaaggacgaaacaccgGTCGCGCTTAACCGCTTGTCgttttagagctagaaatagcaagttaaaataagg
gtggaaaggacgaaacaccgCAAGCGGTTAAGCGCGACCCgttttagagctagaaatagcaagttaaaataagg
gtggaaaggacgaaacaccgCCAGGCCGTGACAGAGTACGgttttagagctagaaatagcaagttaaaataagg
gtggaaaggacgaaacaccgCTGCAGTCCCCTCATCCAGCgttttagagctagaaatagcaagttaaaataagg
gtggaaaggacgaaacaccgAGGCACTGCAGCTGTGCTACgttttagagctagaaatagcaagttaaaataagg
gtggaaaggacgaaacaccgCAATATACGATCTCCAGATCgttttagagctagaaatagcaagttaaaataagg
gtggaaaggacgaaacaccgTCAGCATGGCCGTCCGCCAGgttttagagctagaaatagcaagttaaaataagg
gtggaaaggacgaaacaccgAGGCCAGGGCGATTACCCACgttttagagctagaaatagcaagttaaaataagg
gtggaaaggacgaaacaccgGCCCATCAGTGCCGCAGACCgttttagagctagaaatagcaagttaaaataagg
gtggaaaggacgaaacaccgTGCATAAGAACATCTCGTTCgttttagagctagaaatagcaagttaaaataagg
gtggaaaggacgaaacaccgACTGCATCATCTGCTATTAAgttttagagctagaaatagcaagttaaaataagg
gtggaaaggacgaaacaccgGTTCTTACCAAGTAATCATCgttttagagctagaaatagcaagttaaaataagg
gtggaaaggacgaaacaccgGACCACTGAGGAATCGATCAgttttagagctagaaatagcaagttaaaataagg
gtggaaaggacgaaacaccgCTGCTCCTTGCCGACATTACgttttagagctagaaatagcaagttaaaataagg
gtggaaaggacgaaacaccgTTCCTTGATCGATTCCTCAGgttttagagctagaaatagcaagttaaaataagg
gtggaaaggacgaaacaccgTCAGCAGCGTGATGAGCGTCgttttagagctagaaatagcaagttaaaataagg
gtggaaaggacgaaacaccgCATCACGCTGCTGACGATCGgttttagagctagaaatagcaagttaaaataagg
gtggaaaggacgaaacaccgTCGGGGCCTTTACCGTGTGCgttttagagctagaaatagcaagttaaaataagg
gtggaaaggacgaaacaccgCTATGAGCTGTACGACCCCGgttttagagctagaaatagcaagttaaaataagg
gtggaaaggacgaaacaccgCTGCCGAACCAAGTATACACgttttagagctagaaatagcaagttaaaataagg
gtggaaaggacgaaacaccgTGTATACTTGGTTCGGCAGAgttttagagctagaaatagcaagttaaaataagg
gtggaaaggacgaaacaccgCCGCGCATGACGGGCTTGCGgttttagagctagaaatagcaagttaaaataagg
gtggaaaggacgaaacaccgCCGCGCAAGCCCGTCATGCGgttttagagctagaaatagcaagttaaaataagg
gtggaaaggacgaaacaccgGCTCTGCAACTGCGCGAAGTgttttagagctagaaatagcaagttaaaataagg
gtggaaaggacgaaacaccgTGGACGGATGGTAGCAGTCTgttttagagctagaaatagcaagttaaaataagg
gtggaaaggacgaaacaccgAGGAGATGCTCACTTCGATGgttttagagctagaaatagcaagttaaaataagg
gtggaaaggacgaaacaccgTAACCTGTAGGTGACCACTTgttttagagctagaaatagcaagttaaaataagg
gtggaaaggacgaaacaccgCGGGGTAGCAGCCGTACACCgttttagagctagaaatagcaagttaaaataagg
gtggaaaggacgaaacaccgCCCTGTATCCAAGCCCAATAgttttagagctagaaatagcaagttaaaataagg
gtggaaaggacgaaacaccgTGTCCGAACAGACAGCCTGAgttttagagctagaaatagcaagttaaaataagg
gtggaaaggacgaaacaccgTCGCTGTTTGACGGGCACGCgttttagagctagaaatagcaagttaaaataagg
gtggaaaggacgaaacaccgCACTCGAGTGAAATCTGCCGgttttagagctagaaatagcaagttaaaataagg
gtggaaaggacgaaacaccgGCAGGACGGCGGAGTTCTTCgttttagagctagaaatagcaagttaaaataagg
gtggaaaggacgaaacaccgACCGAGTCTTCAATGACCTAgttttagagctagaaatagcaagttaaaataagg
gtggaaaggacgaaacaccgGACATCATTCTTGCGGTCAAgttttagagctagaaatagcaagttaaaataagg
gtggaaaggacgaaacaccgCGTCTCTTCAAGCGCAAAGTgttttagagctagaaatagcaagttaaaataagg
gtggaaaggacgaaacaccgGAAATTTCCAGGACCACCGCgttttagagctagaaatagcaagttaaaataagg
gtggaaaggacgaaacaccgGCTGGTACCAGTGTTTCACCgttttagagctagaaatagcaagttaaaataagg
gtggaaaggacgaaacaccgGAGAACCGTGCCATTCCCGAgttttagagctagaaatagcaagttaaaataagg
gtggaaaggacgaaacaccgCCGACCCGTTTCAAGACCTTgttttagagctagaaatagcaagttaaaataagg
gtggaaaggacgaaacaccgGTAAATGCGCGCAACTCAGAgttttagagctagaaatagcaagttaaaataagg
gtggaaaggacgaaacaccgTTTCAGATCAACTCCAACGAgttttagagctagaaatagcaagttaaaataagg
gtggaaaggacgaaacaccgCTCGGTTATACAGTCACCGCgttttagagctagaaatagcaagttaaaataagg
gtggaaaggacgaaacaccgCGCCCTACCTGCCGAGCCGTgttttagagctagaaatagcaagttaaaataagg
gtggaaaggacgaaacaccgCTGCGACAATGACCGCCAGCgttttagagctagaaatagcaagttaaaataagg
gtggaaaggacgaaacaccgGATACTCACCAGAGCCCCGCgttttagagctagaaatagcaagttaaaataagg
gtggaaaggacgaaacaccgATCGACCTCAGCAAGCAATTgttttagagctagaaatagcaagttaaaataagg
gtggaaaggacgaaacaccgCTACATGGATGAACTAGAGCgttttagagctagaaatagcaagttaaaataagg
gtggaaaggacgaaacaccgCTGCAGCCAAATGCCGCAACgttttagagctagaaatagcaagttaaaataagg
gtggaaaggacgaaacaccgAGGTGACCACCGGAGTGCACgttttagagctagaaatagcaagttaaaataagg
gtggaaaggacgaaacaccgCTTCGTCTTCACCTACCCCGgttttagagctagaaatagcaagttaaaataagg
gtggaaaggacgaaacaccgTCCCCGCAGGTGAAAACTTTgttttagagctagaaatagcaagttaaaataagg
gtggaaaggacgaaacaccgCTAAATCCATGTACATAGTCgttttagagctagaaatagcaagttaaaataagg
gtggaaaggacgaaacaccgAAACATTAAGACCTACTACCgttttagagctagaaatagcaagttaaaataagg
gtggaaaggacgaaacaccgCGACTCCACGCGCCACTACCgttttagagctagaaatagcaagttaaaataagg
gtggaaaggacgaaacaccgGTGGCGCGTGGAGTCGAACTgttttagagctagaaatagcaagttaaaataagg
gtggaaaggacgaaacaccgTGTTGAGGGCAACAATCTCGgttttagagctagaaatagcaagttaaaataagg
gtggaaaggacgaaacaccgTAAACTGGTTGTTCCGGTAGgttttagagctagaaatagcaagttaaaataagg
gtggaaaggacgaaacaccgCTAGGTACCTGCGGCGGTCAgttttagagctagaaatagcaagttaaaataagg
gtggaaaggacgaaacaccgCTCATCAAAGATCTCGCTGCgttttagagctagaaatagcaagttaaaataagg
gtggaaaggacgaaacaccgGTACCAATACCAGTAGCCCTgttttagagctagaaatagcaagttaaaataagg
gtggaaaggacgaaacaccgGGGATTGCAGCTGTATGAACgttttagagctagaaatagcaagttaaaataagg
gtggaaaggacgaaacaccgCCAGCGCCGCCTTCACCCTCgttttagagctagaaatagcaagttaaaataagg
gtggaaaggacgaaacaccgTGGAGCGCTCGAGACGCACCgttttagagctagaaatagcaagttaaaataagg
gtggaaaggacgaaacaccgGTGCAAGGGGTGCAGCTCCGgttttagagctagaaatagcaagttaaaataagg
gtggaaaggacgaaacaccgCACCCCCCTGAGCGCGCCCGgttttagagctagaaatagcaagttaaaataagg
gtggaaaggacgaaacaccgCGTAGCCGTGCTCGTACTCTgttttagagctagaaatagcaagttaaaataagg
gtggaaaggacgaaacaccgGGACACCCTTCCCCCCTACGgttttagagctagaaatagcaagttaaaataagg
gtggaaaggacgaaacaccgCGACACCGAGAGTACGAGCAgttttagagctagaaatagcaagttaaaataagg
gtggaaaggacgaaacaccgCGAAGGCCGCCAAGCGAAGCgttttagagctagaaatagcaagttaaaataagg
gtggaaaggacgaaacaccgGGAGATATTGGAGTTCGCCGgttttagagctagaaatagcaagttaaaataagg
gtggaaaggacgaaacaccgCCGCGAGTGCCTGCTTCGCTgttttagagctagaaatagcaagttaaaataagg
gtggaaaggacgaaacaccgCGCGGATGGAGTAGAACTTGgttttagagctagaaatagcaagttaaaataagg
gtggaaaggacgaaacaccgGAAGATGTGCCCGAGCGACTgttttagagctagaaatagcaagttaaaataagg
gtggaaaggacgaaacaccgGACGTGCCCCTGGTCATCTGgttttagagctagaaatagcaagttaaaataagg
gtggaaaggacgaaacaccgGCTGCCGCGAGCTCGCGTACgttttagagctagaaatagcaagttaaaataagg
gtggaaaggacgaaacaccgGTACGCGAGCTCGCGGCAGCgttttagagctagaaatagcaagttaaaataagg
gtggaaaggacgaaacaccgGTCTGGCCACTTCGTGCCTAgttttagagctagaaatagcaagttaaaataagg
gtggaaaggacgaaacaccgTACAAGTACGTGCATGACGAgttttagagctagaaatagcaagttaaaataagg
gtggaaaggacgaaacaccgGTCTACCTCGCACACCACCAgttttagagctagaaatagcaagttaaaataagg
gtggaaaggacgaaacaccgAGTTGCCGGAGAGACAGCCCgttttagagctagaaatagcaagttaaaataagg
gtggaaaggacgaaacaccgAGTTCGTGCGCAATGTGCCCgttttagagctagaaatagcaagttaaaataagg
gtggaaaggacgaaacaccgGCTCTGTGTAGATCGGAATAgttttagagctagaaatagcaagttaaaataagg
gtggaaaggacgaaacaccgCGTAATTCCCGACTATGTGCgttttagagctagaaatagcaagttaaaataagg
gtggaaaggacgaaacaccgAGATGAACTTGCGTTGCTCCgttttagagctagaaatagcaagttaaaataagg
gtggaaaggacgaaacaccgGCCCCGTTTGCAGCACAGACgttttagagctagaaatagcaagttaaaataagg
gtggaaaggacgaaacaccgGGAGCAACGCAAGTTCATCTgttttagagctagaaatagcaagttaaaataagg
gtggaaaggacgaaacaccgTCTCATTGTCGAAGCGTTCCgttttagagctagaaatagcaagttaaaataagg
gtggaaaggacgaaacaccgAGAGGGTACGGCTGTCGAGCgttttagagctagaaatagcaagttaaaataagg
gtggaaaggacgaaacaccgGGTCAATCCGCGGCACAACCgttttagagctagaaatagcaagttaaaataagg
gtggaaaggacgaaacaccgTACCAAGCCCACGACTGTAAgttttagagctagaaatagcaagttaaaataagg
gtggaaaggacgaaacaccgTGCGATGTCTGACGTTCTCAgttttagagctagaaatagcaagttaaaataagg
gtggaaaggacgaaacaccgACGAGCTGAAGCTACTGGTGgttttagagctagaaatagcaagttaaaataagg
gtggaaaggacgaaacaccgATTGCATTCCTCGCAGTGACgttttagagctagaaatagcaagttaaaataagg
gtggaaaggacgaaacaccgGACTGATAGAATCCACATAGgttttagagctagaaatagcaagttaaaataagg
gtggaaaggacgaaacaccgATTGTACAAGTGTAGCTCAAgttttagagctagaaatagcaagttaaaataagg
gtggaaaggacgaaacaccgTGTGGGACGGCTTTAAGTGCgttttagagctagaaatagcaagttaaaataagg
gtggaaaggacgaaacaccgGATTCGCCCCCGGGACGCCAgttttagagctagaaatagcaagttaaaataagg
gtggaaaggacgaaacaccgAGCATGTAAGCTCCGCCCGAgttttagagctagaaatagcaagttaaaataagg
gtggaaaggacgaaacaccgAGAGAGCTTCCACCTGAACGgttttagagctagaaatagcaagttaaaataagg
gtggaaaggacgaaacaccgTCTGACTCACCACGTTCAGGgttttagagctagaaatagcaagttaaaataagg
gtggaaaggacgaaacaccgAGAGGAGTCCCCCGATGTAGgttttagagctagaaatagcaagttaaaataagg
gtggaaaggacgaaacaccgGCTCCAAATCGTCCGTACCCgttttagagctagaaatagcaagttaaaataagg
gtggaaaggacgaaacaccgGGAGGATCATATCGGGTTCCgttttagagctagaaatagcaagttaaaataagg
gtggaaaggacgaaacaccgCCCCAATGGTCTTGCCCAGCgttttagagctagaaatagcaagttaaaataagg
gtggaaaggacgaaacaccgGACAGCCGTATGCTTGTGAGgttttagagctagaaatagcaagttaaaataagg
gtggaaaggacgaaacaccgCATGACCTTGTCCTCCGAGAgttttagagctagaaatagcaagttaaaataagg
gtggaaaggacgaaacaccgCTCATTGCTCTTCTTCTTAAgttttagagctagaaatagcaagttaaaataagg
gtggaaaggacgaaacaccgAGGCGCCCACGCTGCGTACCgttttagagctagaaatagcaagttaaaataagg
gtggaaaggacgaaacaccgAGTGTTTGTCCTCGCACAACgttttagagctagaaatagcaagttaaaataagg
gtggaaaggacgaaacaccgGGGCGCAGCATGACTGCCGTgttttagagctagaaatagcaagttaaaataagg
gtggaaaggacgaaacaccgTGCACAATGCTCCGAAATTTgttttagagctagaaatagcaagttaaaataagg
gtggaaaggacgaaacaccgATTGTGCATGCTGTTCAAGCgttttagagctagaaatagcaagttaaaataagg
gtggaaaggacgaaacaccgGTACCGAAAAACATATCATAgttttagagctagaaatagcaagttaaaataagg
gtggaaaggacgaaacaccgGCCCGTAGACTGCTGTCAAAgttttagagctagaaatagcaagttaaaataagg
gtggaaaggacgaaacaccgCATTTAAGGGAGATCGGATGgttttagagctagaaatagcaagttaaaataagg
gtggaaaggacgaaacaccgAACTTACGAGAACCCATCCAgttttagagctagaaatagcaagttaaaataagg
gtggaaaggacgaaacaccgCAACTTTGGGATCAGCTCCGgttttagagctagaaatagcaagttaaaataagg
gtggaaaggacgaaacaccgAATGGAATGTCTTCGTAATGgttttagagctagaaatagcaagttaaaataagg
gtggaaaggacgaaacaccgATTCAGCTGGTCGATATCACgttttagagctagaaatagcaagttaaaataagg
gtggaaaggacgaaacaccgGAGTCCATGGGTACCGTGTCgttttagagctagaaatagcaagttaaaataagg
gtggaaaggacgaaacaccgTGCTCTGTTCTCGACAGCTTgttttagagctagaaatagcaagttaaaataagg
gtggaaaggacgaaacaccgGTTTCCAGACACGGTACCCAgttttagagctagaaatagcaagttaaaataagg
gtggaaaggacgaaacaccgCGAGATCGATGCCCGCTACGgttttagagctagaaatagcaagttaaaataagg
gtggaaaggacgaaacaccgCGAAGTTGAAGACGCCCATCgttttagagctagaaatagcaagttaaaataagg
gtggaaaggacgaaacaccgCCGCTCGCGTTTCCAGACGCgttttagagctagaaatagcaagttaaaataagg
gtggaaaggacgaaacaccgGTTTGCATATTGTGCGACCCgttttagagctagaaatagcaagttaaaataagg
gtggaaaggacgaaacaccgTCCCATTCCAAGGCCGTAACgttttagagctagaaatagcaagttaaaataagg
gtggaaaggacgaaacaccgTGTACAATCACTCCACTATCgttttagagctagaaatagcaagttaaaataagg
gtggaaaggacgaaacaccgCGGTCCGAGAAATCCGAGCTgttttagagctagaaatagcaagttaaaataagg
gtggaaaggacgaaacaccgCACCGCGCTCATGAAGAAACgttttagagctagaaatagcaagttaaaataagg
gtggaaaggacgaaacaccgCTAGCTCGGATTTCTCGGACgttttagagctagaaatagcaagttaaaataagg
gtggaaaggacgaaacaccgGAAGACCGTACACGCTTTGTgttttagagctagaaatagcaagttaaaataagg
gtggaaaggacgaaacaccgTATTACAGATTCTCAGTCCCgttttagagctagaaatagcaagttaaaataagg
gtggaaaggacgaaacaccgATGACCACCTCGCCGGGCGCgttttagagctagaaatagcaagttaaaataagg
gtggaaaggacgaaacaccgGCTCAGCTCGCCGCGCGCAGgttttagagctagaaatagcaagttaaaataagg
gtggaaaggacgaaacaccgTAGAGCATTCAGCACAAGCAgttttagagctagaaatagcaagttaaaataagg
gtggaaaggacgaaacaccgAACTAGACATGCCAACAGCTgttttagagctagaaatagcaagttaaaataagg
gtggaaaggacgaaacaccgTCAACTAGCATGAATCTTGAgttttagagctagaaatagcaagttaaaataagg
gtggaaaggacgaaacaccgGACCGTGTATAGTTTGCCCCgttttagagctagaaatagcaagttaaaataagg
gtggaaaggacgaaacaccgCTGTTGACACCCGCACCGACgttttagagctagaaatagcaagttaaaataagg
gtggaaaggacgaaacaccgGAATTTGTCGGGCAACTCACgttttagagctagaaatagcaagttaaaataagg
gtggaaaggacgaaacaccgTGGCACGCCGGCATCGCGAGgttttagagctagaaatagcaagttaaaataagg
gtggaaaggacgaaacaccgATACGATGCCGCTTGTTCTCgttttagagctagaaatagcaagttaaaataagg
gtggaaaggacgaaacaccgGCCCACGGTAGCTCTCCCGGgttttagagctagaaatagcaagttaaaataagg
gtggaaaggacgaaacaccgATGCATCATCGCCGTGCTGCgttttagagctagaaatagcaagttaaaataagg
gtggaaaggacgaaacaccgCGGCATCGTTGTCTGCATCCgttttagagctagaaatagcaagttaaaataagg
gtggaaaggacgaaacaccgCTTCCTGCTGATCCGGTACAgttttagagctagaaatagcaagttaaaataagg
gtggaaaggacgaaacaccgGCCAGCCCCGCCGAACCATGgttttagagctagaaatagcaagttaaaataagg
gtggaaaggacgaaacaccgTGTCGAGTGTGAAAGCGTCGgttttagagctagaaatagcaagttaaaataagg
gtggaaaggacgaaacaccgAGTCACCCTCGCCACGGCGCgttttagagctagaaatagcaagttaaaataagg
gtggaaaggacgaaacaccgGAATCCCTGGAAATCGCCGAgttttagagctagaaatagcaagttaaaataagg
gtggaaaggacgaaacaccgGGCATTATAAGCGAACCCGTgttttagagctagaaatagcaagttaaaataagg
gtggaaaggacgaaacaccgGATCGCCGAGCTGTCGTAGTgttttagagctagaaatagcaagttaaaataagg
gtggaaaggacgaaacaccgTTCGTCCAAGCGCGCGCGCAgttttagagctagaaatagcaagttaaaataagg
gtggaaaggacgaaacaccgCGCCTTCGCCTCGACCGTTCgttttagagctagaaatagcaagttaaaataagg
gtggaaaggacgaaacaccgGCCCTCGTCCGTCTTGTCGCgttttagagctagaaatagcaagttaaaataagg
gtggaaaggacgaaacaccgGACTGCCGCCGCAGCTCCCGgttttagagctagaaatagcaagttaaaataagg
gtggaaaggacgaaacaccgCTGCGCTGAACTTGCGGCTAgttttagagctagaaatagcaagttaaaataagg
gtggaaaggacgaaacaccgTGCCGTGGCACGCAGCATCGgttttagagctagaaatagcaagttaaaataagg
gtggaaaggacgaaacaccgTACCTTCTGGAGCTGACTCGgttttagagctagaaatagcaagttaaaataagg
gtggaaaggacgaaacaccgAGATGAAGCTATTCACGCAGgttttagagctagaaatagcaagttaaaataagg
gtggaaaggacgaaacaccgTCTGCGTGAATAGCTTCATCgttttagagctagaaatagcaagttaaaataagg
gtggaaaggacgaaacaccgGTTTCGAAGACCTACTCCCAgttttagagctagaaatagcaagttaaaataagg
gtggaaaggacgaaacaccgACCCCGCTCAGATTTGCTTGgttttagagctagaaatagcaagttaaaataagg
gtggaaaggacgaaacaccgCTGACTTACCATAACGTTCCgttttagagctagaaatagcaagttaaaataagg
gtggaaaggacgaaacaccgTAGCCACGCTCGCCTGCTTCgttttagagctagaaatagcaagttaaaataagg
gtggaaaggacgaaacaccgACCACCATTTAATCCTAATGgttttagagctagaaatagcaagttaaaataagg
gtggaaaggacgaaacaccgGGAATCTTCAGGGCCATAGCgttttagagctagaaatagcaagttaaaataagg
gtggaaaggacgaaacaccgTCCACAGGTTTATAAAGTTCgttttagagctagaaatagcaagttaaaataagg
gtggaaaggacgaaacaccgTGACTTGCCATCACTCTCATgttttagagctagaaatagcaagttaaaataagg
gtggaaaggacgaaacaccgGTCAGAGCTTTAACCTTATCgttttagagctagaaatagcaagttaaaataagg
gtggaaaggacgaaacaccgAGTTTGAAAAGCCCTTTCACgttttagagctagaaatagcaagttaaaataagg
gtggaaaggacgaaacaccgGGTGATGAGCGCGATGTACGgttttagagctagaaatagcaagttaaaataagg
gtggaaaggacgaaacaccgGCGTCTCCCGGGGCCGGTGTgttttagagctagaaatagcaagttaaaataagg
gtggaaaggacgaaacaccgCCAGCGCCACCAACCGACCCgttttagagctagaaatagcaagttaaaataagg
gtggaaaggacgaaacaccgAGATGCTCCACATCCGCTACgttttagagctagaaatagcaagttaaaataagg
gtggaaaggacgaaacaccgCCCCGCCATGGGTCGACAGAgttttagagctagaaatagcaagttaaaataagg
gtggaaaggacgaaacaccgTGATCCAGGGCTCACGAGCCgttttagagctagaaatagcaagttaaaataagg
gtggaaaggacgaaacaccgTGGCGGGCCAAGATCGCCATgttttagagctagaaatagcaagttaaaataagg
gtggaaaggacgaaacaccgACACGGACTTGGCTTCCGCCgttttagagctagaaatagcaagttaaaataagg
gtggaaaggacgaaacaccgTCAGTGTGACCAGTACCGCAgttttagagctagaaatagcaagttaaaataagg
gtggaaaggacgaaacaccgGGTTCCGAGAAGTAAAGCTTgttttagagctagaaatagcaagttaaaataagg
gtggaaaggacgaaacaccgCAACTCTGGTCGATGAAAAGgttttagagctagaaatagcaagttaaaataagg
gtggaaaggacgaaacaccgCTGCATACCTTTAGAGACATgttttagagctagaaatagcaagttaaaataagg
gtggaaaggacgaaacaccgAATGTAATGAGAACGACATCgttttagagctagaaatagcaagttaaaataagg
gtggaaaggacgaaacaccgGGATCCGGCATTCTTCTATCgttttagagctagaaatagcaagttaaaataagg
gtggaaaggacgaaacaccgCATGCATCAGTCTCAGACCAgttttagagctagaaatagcaagttaaaataagg
gtggaaaggacgaaacaccgGTTGAAGTCGCACTGTTTCTgttttagagctagaaatagcaagttaaaataagg
gtggaaaggacgaaacaccgCTGCTACCTGACTTTCTCCGgttttagagctagaaatagcaagttaaaataagg
gtggaaaggacgaaacaccgTGAGACTGGAGCAATCAGTCgttttagagctagaaatagcaagttaaaataagg
gtggaaaggacgaaacaccgCTCGGCGATCGTCAAAATACgttttagagctagaaatagcaagttaaaataagg
gtggaaaggacgaaacaccgGCGCTTGGCCTGATTTCAACgttttagagctagaaatagcaagttaaaataagg
gtggaaaggacgaaacaccgAATATCTTACCAACGATGGGgttttagagctagaaatagcaagttaaaataagg
gtggaaaggacgaaacaccgGAGCGATTCCTGACCCGCCGgttttagagctagaaatagcaagttaaaataagg
gtggaaaggacgaaacaccgGAAGAAAAACCTGGCGCTGCgttttagagctagaaatagcaagttaaaataagg
gtggaaaggacgaaacaccgGGGGCACTTACTTGGCCGGCgttttagagctagaaatagcaagttaaaataagg
gtggaaaggacgaaacaccgCGTACTCGTCCCGCTACGCGgttttagagctagaaatagcaagttaaaataagg
gtggaaaggacgaaacaccgTGCCCGAGCGCGTAAAGGGCgttttagagctagaaatagcaagttaaaataagg
gtggaaaggacgaaacaccgTGCGCTCGCTCTCGTCCCCTgttttagagctagaaatagcaagttaaaataagg
gtggaaaggacgaaacaccgGGCCCTGCAAAATCAGCTTAgttttagagctagaaatagcaagttaaaataagg
gtggaaaggacgaaacaccgAAGTTTCTGAACATCAGTTTgttttagagctagaaatagcaagttaaaataagg
gtggaaaggacgaaacaccgAACTGATGTTCAGAAACTTCgttttagagctagaaatagcaagttaaaataagg
gtggaaaggacgaaacaccgGACAGTATTCCTAGAAGAACgttttagagctagaaatagcaagttaaaataagg
gtggaaaggacgaaacaccgTAATGAGAGCAAGACGTGTGgttttagagctagaaatagcaagttaaaataagg
gtggaaaggacgaaacaccgGCTCCCTAGAAGAAGCTCAAgttttagagctagaaatagcaagttaaaataagg
gtggaaaggacgaaacaccgACGCTTATGCCCAGTACCTCgttttagagctagaaatagcaagttaaaataagg
gtggaaaggacgaaacaccgATTGAACGACATGAACCCTCgttttagagctagaaatagcaagttaaaataagg
gtggaaaggacgaaacaccgAGAAGTCAAACGTGATCCAGgttttagagctagaaatagcaagttaaaataagg
gtggaaaggacgaaacaccgACCAGACCTAATCGAGCCTCgttttagagctagaaatagcaagttaaaataagg
gtggaaaggacgaaacaccgAACTGACCTGAGGCTCGATTgttttagagctagaaatagcaagttaaaataagg
gtggaaaggacgaaacaccgGAATCACCCATGATTGGGGAgttttagagctagaaatagcaagttaaaataagg
gtggaaaggacgaaacaccgTGTCCCGGACTAGCGCTAGCgttttagagctagaaatagcaagttaaaataagg
gtggaaaggacgaaacaccgGAGAAGCCGCTCCCGTTCATgttttagagctagaaatagcaagttaaaataagg
gtggaaaggacgaaacaccgACTCACCTGCAGCTCGGTGAgttttagagctagaaatagcaagttaaaataagg
gtggaaaggacgaaacaccgACCGGAGAAGTTCCGTTACCgttttagagctagaaatagcaagttaaaataagg
gtggaaaggacgaaacaccgGGTGAAACGCCTGTACACGTgttttagagctagaaatagcaagttaaaataagg
gtggaaaggacgaaacaccgCTTGACGTTCACCGACCAGTgttttagagctagaaatagcaagttaaaataagg
gtggaaaggacgaaacaccgTCCGGGACACCCGCCATTACgttttagagctagaaatagcaagttaaaataagg
gtggaaaggacgaaacaccgACTCCCCGGCATCATTAAGCgttttagagctagaaatagcaagttaaaataagg
gtggaaaggacgaaacaccgGTGTCCCGGATGGGCCGGTCgttttagagctagaaatagcaagttaaaataagg
gtggaaaggacgaaacaccgGCCCTTCATCAGCACGATGTgttttagagctagaaatagcaagttaaaataagg
gtggaaaggacgaaacaccgCTCCAACATCGTGCTGATGAgttttagagctagaaatagcaagttaaaataagg
gtggaaaggacgaaacaccgCTCAATGGTGAATCAATGGCgttttagagctagaaatagcaagttaaaataagg
gtggaaaggacgaaacaccgGGACGTCTCGCACAACCGCCgttttagagctagaaatagcaagttaaaataagg
gtggaaaggacgaaacaccgCAGGCCGCGGAACGCCGCATgttttagagctagaaatagcaagttaaaataagg
gtggaaaggacgaaacaccgGGGGGCCTCACCTTTCCTCAgttttagagctagaaatagcaagttaaaataagg
gtggaaaggacgaaacaccgGTACGTGTCCCTGTGCGACCgttttagagctagaaatagcaagttaaaataagg
gtggaaaggacgaaacaccgCTGCGACGTGTCGAAGTAGTgttttagagctagaaatagcaagttaaaataagg
gtggaaaggacgaaacaccgGGTCCCACCGTTGAGCACGAgttttagagctagaaatagcaagttaaaataagg
gtggaaaggacgaaacaccgAGGGACGGGTACAATTCTCGgttttagagctagaaatagcaagttaaaataagg
gtggaaaggacgaaacaccgGGTAGCGGTAGCCCTCCGCTgttttagagctagaaatagcaagttaaaataagg
gtggaaaggacgaaacaccgTGGATGGGGCTCGCTACCGCgttttagagctagaaatagcaagttaaaataagg
gtggaaaggacgaaacaccgCCTACATAGCTCCCCTGATGgttttagagctagaaatagcaagttaaaataagg
gtggaaaggacgaaacaccgGCTCCTCCGTCAACCAGAAAgttttagagctagaaatagcaagttaaaataagg
gtggaaaggacgaaacaccgGTGATGTAAACAGCCCAACAgttttagagctagaaatagcaagttaaaataagg
gtggaaaggacgaaacaccgCTCGGTGACCTTCGCAGACGgttttagagctagaaatagcaagttaaaataagg
gtggaaaggacgaaacaccgTCCGTGAAGACGGATCCCTTgttttagagctagaaatagcaagttaaaataagg
gtggaaaggacgaaacaccgACCCATAAATGCCCCGAATGgttttagagctagaaatagcaagttaaaataagg
gtggaaaggacgaaacaccgAAAATTTCTGCCATCAAGTGgttttagagctagaaatagcaagttaaaataagg
gtggaaaggacgaaacaccgTACGTACCCTGGACAGGTGAgttttagagctagaaatagcaagttaaaataagg
gtggaaaggacgaaacaccgTCATTGTCTTCCTCACTTGAgttttagagctagaaatagcaagttaaaataagg
gtggaaaggacgaaacaccgAGCAGTGGAACACATGTTTGgttttagagctagaaatagcaagttaaaataagg
gtggaaaggacgaaacaccgCATGAAGACCCCCAACGCACgttttagagctagaaatagcaagttaaaataagg
gtggaaaggacgaaacaccgCCAAATCGTAGACATAGATAgttttagagctagaaatagcaagttaaaataagg
gtggaaaggacgaaacaccgCGATCCAAATTTGAACGCCGgttttagagctagaaatagcaagttaaaataagg
gtggaaaggacgaaacaccgTACACTGGCGTAATCGCACAgttttagagctagaaatagcaagttaaaataagg
gtggaaaggacgaaacaccgATGCCGAACCAATTCTCCACgttttagagctagaaatagcaagttaaaataagg
gtggaaaggacgaaacaccgGCTTGTCCATAGCCTCAACCgttttagagctagaaatagcaagttaaaataagg
gtggaaaggacgaaacaccgGTATCAAGTCCCATTGTTGCgttttagagctagaaatagcaagttaaaataagg
gtggaaaggacgaaacaccgTACGCCCCACAAAGCCCTGCgttttagagctagaaatagcaagttaaaataagg
gtggaaaggacgaaacaccgATTCAGGCAACGCCTCGCGTgttttagagctagaaatagcaagttaaaataagg
gtggaaaggacgaaacaccgTCTAACTCCGGTGGTGTCACgttttagagctagaaatagcaagttaaaataagg
gtggaaaggacgaaacaccgTTGAGTACCATCGATCCTAGgttttagagctagaaatagcaagttaaaataagg
gtggaaaggacgaaacaccgACTGATTGACCGACTGTAGCgttttagagctagaaatagcaagttaaaataagg
gtggaaaggacgaaacaccgCTTACCTCACTATGACACACgttttagagctagaaatagcaagttaaaataagg
gtggaaaggacgaaacaccgCCTCTAAACAGCTTAACAACgttttagagctagaaatagcaagttaaaataagg
gtggaaaggacgaaacaccgTGTTCGAGGTGAACCATTAAgttttagagctagaaatagcaagttaaaataagg
gtggaaaggacgaaacaccgACTCCTGTTCTGACCTCGCCgttttagagctagaaatagcaagttaaaataagg
gtggaaaggacgaaacaccgATATGGTTCTTTGAGCAACAgttttagagctagaaatagcaagttaaaataagg
gtggaaaggacgaaacaccgGCATGAAACGCGCTTGGTAGgttttagagctagaaatagcaagttaaaataagg
gtggaaaggacgaaacaccgCATATTCTCGAAGCTTGATCgttttagagctagaaatagcaagttaaaataagg
gtggaaaggacgaaacaccgTCGTTGTCAGAGCCTTACTGgttttagagctagaaatagcaagttaaaataagg
gtggaaaggacgaaacaccgGGGCATCTCGCAGGAGTCCTgttttagagctagaaatagcaagttaaaataagg
gtggaaaggacgaaacaccgTAGAAAACCACCACAACTCCgttttagagctagaaatagcaagttaaaataagg
gtggaaaggacgaaacaccgGGGTCACTGCTCCTCCTCCGgttttagagctagaaatagcaagttaaaataagg
gtggaaaggacgaaacaccgTGGCGCCCCCTAGTCCTCTTgttttagagctagaaatagcaagttaaaataagg
gtggaaaggacgaaacaccgCTCACAAGAGTCTGCCGAAGgttttagagctagaaatagcaagttaaaataagg
gtggaaaggacgaaacaccgTCCCTCTAAAGCAGCTCAAAgttttagagctagaaatagcaagttaaaataagg
gtggaaaggacgaaacaccgAACCAGGCTCGCTTTGATGCgttttagagctagaaatagcaagttaaaataagg
gtggaaaggacgaaacaccgCATCCTGGATGACGTGTCCTgttttagagctagaaatagcaagttaaaataagg
gtggaaaggacgaaacaccgCACTCACCACCACTGACTTGgttttagagctagaaatagcaagttaaaataagg
gtggaaaggacgaaacaccgCATACTACTTACAACCGGGCgttttagagctagaaatagcaagttaaaataagg
gtggaaaggacgaaacaccgGCAGCCTGTAGACGTACCATgttttagagctagaaatagcaagttaaaataagg
gtggaaaggacgaaacaccgAGAAAATGTTTGCGATGATCgttttagagctagaaatagcaagttaaaataagg
gtggaaaggacgaaacaccgCGCCGCCGCAATGGGCAAAAgttttagagctagaaatagcaagttaaaataagg
gtggaaaggacgaaacaccgCCTCATGCAGAACTATGAAAgttttagagctagaaatagcaagttaaaataagg
gtggaaaggacgaaacaccgTTGCAAGGTAAAGATGTACTgttttagagctagaaatagcaagttaaaataagg
gtggaaaggacgaaacaccgGCTTCTCGATCTTCTTACGCgttttagagctagaaatagcaagttaaaataagg
gtggaaaggacgaaacaccgTGCGTAAGAAGATCGAGAAGgttttagagctagaaatagcaagttaaaataagg
gtggaaaggacgaaacaccgTCATACCTGCCTTCCAGAAGgttttagagctagaaatagcaagttaaaataagg
gtggaaaggacgaaacaccgGTACTCACATTGACCTCCATgttttagagctagaaatagcaagttaaaataagg
gtggaaaggacgaaacaccgCTAGTTTGCCATTCTGTATGgttttagagctagaaatagcaagttaaaataagg
gtggaaaggacgaaacaccgAGTGGACCAGATGTTGGATAgttttagagctagaaatagcaagttaaaataagg
gtggaaaggacgaaacaccgAGTAACACCGAAGCACCACCgttttagagctagaaatagcaagttaaaataagg
gtggaaaggacgaaacaccgACGCTTTGGATATGCCTTACgttttagagctagaaatagcaagttaaaataagg
gtggaaaggacgaaacaccgCCTGGAGCAGTTTGCCCGTCgttttagagctagaaatagcaagttaaaataagg
gtggaaaggacgaaacaccgGCTTGCATTTGGATTGGCGTgttttagagctagaaatagcaagttaaaataagg
gtggaaaggacgaaacaccgAAACACAAAATTCACGTCCAgttttagagctagaaatagcaagttaaaataagg
gtggaaaggacgaaacaccgATATGACTTTGATTCTTCGGgttttagagctagaaatagcaagttaaaataagg
gtggaaaggacgaaacaccgGTCGCGACCTACGCTGATCCgttttagagctagaaatagcaagttaaaataagg
gtggaaaggacgaaacaccgCTCCTAGGCTGTCACCGATCgttttagagctagaaatagcaagttaaaataagg
gtggaaaggacgaaacaccgATTCTTACAGACAGGTCCGGgttttagagctagaaatagcaagttaaaataagg
gtggaaaggacgaaacaccgAACAAGCATACCTCTTTGGCgttttagagctagaaatagcaagttaaaataagg
gtggaaaggacgaaacaccgTATTAGGATTCTCAAAGACCgttttagagctagaaatagcaagttaaaataagg
gtggaaaggacgaaacaccgCTTACTGACAATCTTATCCAgttttagagctagaaatagcaagttaaaataagg
gtggaaaggacgaaacaccgTGCAGGAGTTTGGACCCATCgttttagagctagaaatagcaagttaaaataagg
gtggaaaggacgaaacaccgTACCGTGGTGATCGAATAAAgttttagagctagaaatagcaagttaaaataagg
gtggaaaggacgaaacaccgGACCGAGGAGAACTTCTTTGgttttagagctagaaatagcaagttaaaataagg
gtggaaaggacgaaacaccgGTCGGTTAAGAGGATCCGCGgttttagagctagaaatagcaagttaaaataagg
gtggaaaggacgaaacaccgCAGCGTCGCTGCACCGATCTgttttagagctagaaatagcaagttaaaataagg
gtggaaaggacgaaacaccgGGAGTCAATTCCGGCGAATCgttttagagctagaaatagcaagttaaaataagg
gtggaaaggacgaaacaccgTTATTACACCATAACGCTCCgttttagagctagaaatagcaagttaaaataagg
gtggaaaggacgaaacaccgGAGTACATGCGATCATTACCgttttagagctagaaatagcaagttaaaataagg
gtggaaaggacgaaacaccgGTGTACGCCCAGGAATAGTTgttttagagctagaaatagcaagttaaaataagg
gtggaaaggacgaaacaccgTCATCGCTGTCAGAATCTACgttttagagctagaaatagcaagttaaaataagg
gtggaaaggacgaaacaccgGAATGGAATTGCTGGCGAGTgttttagagctagaaatagcaagttaaaataagg
gtggaaaggacgaaacaccgCCATACCTCTGAATGATCAAgttttagagctagaaatagcaagttaaaataagg
gtggaaaggacgaaacaccgCCACAGTACCAACACTATAAgttttagagctagaaatagcaagttaaaataagg
gtggaaaggacgaaacaccgCTTCTCACCAAATTCACCATgttttagagctagaaatagcaagttaaaataagg
gtggaaaggacgaaacaccgACGCATTCTGCTTCAGAGCAgttttagagctagaaatagcaagttaaaataagg
gtggaaaggacgaaacaccgTCAACAAAAGCCTCGCCACTgttttagagctagaaatagcaagttaaaataagg
gtggaaaggacgaaacaccgTGATCCACCACGAAAGCTTAgttttagagctagaaatagcaagttaaaataagg
gtggaaaggacgaaacaccgGATGGCTTTGTACGGCTTAGgttttagagctagaaatagcaagttaaaataagg
gtggaaaggacgaaacaccgCTAGTGAGCTCATCGAAAAGgttttagagctagaaatagcaagttaaaataagg
gtggaaaggacgaaacaccgATGAAGGCATCGAAACGCTCgttttagagctagaaatagcaagttaaaataagg
gtggaaaggacgaaacaccgCACCACACTTGATGACCCCCgttttagagctagaaatagcaagttaaaataagg
gtggaaaggacgaaacaccgGATCAACCGCAACGCCCGTGgttttagagctagaaatagcaagttaaaataagg
gtggaaaggacgaaacaccgCTGGTCGCGCACGATCAGGGgttttagagctagaaatagcaagttaaaataagg
gtggaaaggacgaaacaccgCCGTGTTCCTCATCACCGCCgttttagagctagaaatagcaagttaaaataagg
gtggaaaggacgaaacaccgCCTGGGAGCAAAAGACTCGCgttttagagctagaaatagcaagttaaaataagg
gtggaaaggacgaaacaccgATGGCACCAGAAGCTTTGCGgttttagagctagaaatagcaagttaaaataagg
gtggaaaggacgaaacaccgACACCGTGAACCTCAGTTATgttttagagctagaaatagcaagttaaaataagg
gtggaaaggacgaaacaccgTACTATACTCATCAGAGAACgttttagagctagaaatagcaagttaaaataagg
gtggaaaggacgaaacaccgACGTGAGATTCTTTCTCTGAgttttagagctagaaatagcaagttaaaataagg
gtggaaaggacgaaacaccgTCACAAGAAACCTGTCTCCTgttttagagctagaaatagcaagttaaaataagg
gtggaaaggacgaaacaccgGGTGCGCGTAGGCATCCGACgttttagagctagaaatagcaagttaaaataagg
gtggaaaggacgaaacaccgTCCCTCGCGCTCGTACTCGTgttttagagctagaaatagcaagttaaaataagg
gtggaaaggacgaaacaccgCAGAGCGCGCGAACGTCTGTgttttagagctagaaatagcaagttaaaataagg
gtggaaaggacgaaacaccgACCGAATGTCCCGCGTGCAAgttttagagctagaaatagcaagttaaaataagg
gtggaaaggacgaaacaccgGCCTTTGCACGCGGGACATTgttttagagctagaaatagcaagttaaaataagg
gtggaaaggacgaaacaccgGGGGACCCTGAAAGAATACGgttttagagctagaaatagcaagttaaaataagg
gtggaaaggacgaaacaccgCGGCTTTCAGCACGTGCATCgttttagagctagaaatagcaagttaaaataagg
gtggaaaggacgaaacaccgGCTCGGGCGCCATGTAGTAGgttttagagctagaaatagcaagttaaaataagg
gtggaaaggacgaaacaccgGCTTTGCGTTGACGTCATTCgttttagagctagaaatagcaagttaaaataagg
gtggaaaggacgaaacaccgAGAGCCTGATGACTCGTTGTgttttagagctagaaatagcaagttaaaataagg
gtggaaaggacgaaacaccgTAGACCAACAACGAGTCATCgttttagagctagaaatagcaagttaaaataagg
gtggaaaggacgaaacaccgTACACTGGATCACCAACTACgttttagagctagaaatagcaagttaaaataagg
gtggaaaggacgaaacaccgGGCAGCAGATCAGGACGTACgttttagagctagaaatagcaagttaaaataagg
gtggaaaggacgaaacaccgTCAGGAGCGCCCTGTTCTGAgttttagagctagaaatagcaagttaaaataagg
gtggaaaggacgaaacaccgCTACCTGCTGGCATCTCTTCgttttagagctagaaatagcaagttaaaataagg
gtggaaaggacgaaacaccgACAGACGTTCCCGAAGCCGCgttttagagctagaaatagcaagttaaaataagg
gtggaaaggacgaaacaccgACGTCTGTCTGTACCAGCATgttttagagctagaaatagcaagttaaaataagg
gtggaaaggacgaaacaccgTTCTGGAGGAGATCTCCGAAgttttagagctagaaatagcaagttaaaataagg
gtggaaaggacgaaacaccgTGTTGTTGTAGGTCATTCAGgttttagagctagaaatagcaagttaaaataagg
gtggaaaggacgaaacaccgAATGAACTTACCTTCCAACAgttttagagctagaaatagcaagttaaaataagg
gtggaaaggacgaaacaccgTGTGACTATTAAGACCATGTgttttagagctagaaatagcaagttaaaataagg
gtggaaaggacgaaacaccgCATCCTTACCTCTGACGGCAgttttagagctagaaatagcaagttaaaataagg
gtggaaaggacgaaacaccgTACATTTGCCTTGCCGTCAGgttttagagctagaaatagcaagttaaaataagg
gtggaaaggacgaaacaccgGAACTCCAGCTCCTCGTGCTgttttagagctagaaatagcaagttaaaataagg
gtggaaaggacgaaacaccgCATCACTTTACGCCGTGTCCgttttagagctagaaatagcaagttaaaataagg
gtggaaaggacgaaacaccgGTGGCTAGGCTGCGCCAACCgttttagagctagaaatagcaagttaaaataagg
gtggaaaggacgaaacaccgCTGATGATCCACTAACAACCgttttagagctagaaatagcaagttaaaataagg
gtggaaaggacgaaacaccgGCCCCGCCGCCCTCCCCTCCgttttagagctagaaatagcaagttaaaataagg
gtggaaaggacgaaacaccgAAAGAAAGAGGAATAGTAGCgttttagagctagaaatagcaagttaaaataagg
gtggaaaggacgaaacaccgGAGAAGTGGGGAGCCATTGGgttttagagctagaaatagcaagttaaaataagg
gtggaaaggacgaaacaccgAGAAGAAAAAAATGTCTACGgttttagagctagaaatagcaagttaaaataagg
gtggaaaggacgaaacaccgGACTGAAATCCAAGGACTGTgttttagagctagaaatagcaagttaaaataagg
gtggaaaggacgaaacaccgATATTTTATGACATAAAAATgttttagagctagaaatagcaagttaaaataagg
gtggaaaggacgaaacaccgTAAACAAAAAGGAAATAGTTgttttagagctagaaatagcaagttaaaataagg
gtggaaaggacgaaacaccgTTTCCCATGATCATTTAGTGgttttagagctagaaatagcaagttaaaataagg
gtggaaaggacgaaacaccgCTGAGTGAAAAATAAAAGTTgttttagagctagaaatagcaagttaaaataagg
gtggaaaggacgaaacaccgGACAATCATGGTGAAAGCGGgttttagagctagaaatagcaagttaaaataagg
gtggaaaggacgaaacaccgCTCGGTGGTAGGTCGCCACTgttttagagctagaaatagcaagttaaaataagg
gtggaaaggacgaaacaccgGGACGTGCCGGATGGTACGGgttttagagctagaaatagcaagttaaaataagg
gtggaaaggacgaaacaccgTTGTTACTCACCGCGGATGAgttttagagctagaaatagcaagttaaaataagg
gtggaaaggacgaaacaccgGCCGGCAATCGAATTACCTTgttttagagctagaaatagcaagttaaaataagg
gtggaaaggacgaaacaccgTTTGTCTGTACCCCGGACGCgttttagagctagaaatagcaagttaaaataagg
gtggaaaggacgaaacaccgGCGAGGATCAAAATCTTCGAgttttagagctagaaatagcaagttaaaataagg
gtggaaaggacgaaacaccgGGACCGTCCGTGTCTGTGAAgttttagagctagaaatagcaagttaaaataagg
gtggaaaggacgaaacaccgCAGCTCTTCGTGATCGACAAgttttagagctagaaatagcaagttaaaataagg
gtggaaaggacgaaacaccgGACCCCACCGCTATACTTGCgttttagagctagaaatagcaagttaaaataagg
gtggaaaggacgaaacaccgCCGTCAGACCTACATCCGCCgttttagagctagaaatagcaagttaaaataagg
gtggaaaggacgaaacaccgCCAGCAGACTGTGCGGAACCgttttagagctagaaatagcaagttaaaataagg
gtggaaaggacgaaacaccgAACTCACTGCAGACACGCGCgttttagagctagaaatagcaagttaaaataagg
gtggaaaggacgaaacaccgCGGGAAGTAGCTAGTCAACTgttttagagctagaaatagcaagttaaaataagg
gtggaaaggacgaaacaccgTGGTTTGATTCGTATGACTGgttttagagctagaaatagcaagttaaaataagg
gtggaaaggacgaaacaccgTAAAGATCTGCTACTTCATGgttttagagctagaaatagcaagttaaaataagg
gtggaaaggacgaaacaccgAGTCCTGTCCCATGCGATTCgttttagagctagaaatagcaagttaaaataagg
gtggaaaggacgaaacaccgCTCATGGGACCAGAATCGCAgttttagagctagaaatagcaagttaaaataagg
gtggaaaggacgaaacaccgCAGGGCTGCATGTATCTACCgttttagagctagaaatagcaagttaaaataagg
gtggaaaggacgaaacaccgCCATCTCGTAGTCGCCCGCGgttttagagctagaaatagcaagttaaaataagg
gtggaaaggacgaaacaccgACGTTCACGCGCCGCACCTGgttttagagctagaaatagcaagttaaaataagg
gtggaaaggacgaaacaccgTTCATTCTGACAAGCTGCACgttttagagctagaaatagcaagttaaaataagg
gtggaaaggacgaaacaccgAGCCGCTACGTCACCTTAACgttttagagctagaaatagcaagttaaaataagg
gtggaaaggacgaaacaccgGTTGGGAGTTTAGACCGTGGgttttagagctagaaatagcaagttaaaataagg
gtggaaaggacgaaacaccgGCTGGATGGGGAATCCACAAgttttagagctagaaatagcaagttaaaataagg
gtggaaaggacgaaacaccgTCAGCAGAGCTCGACGTCGCgttttagagctagaaatagcaagttaaaataagg
gtggaaaggacgaaacaccgGGAGCTTCTCGTGCCGTGCAgttttagagctagaaatagcaagttaaaataagg
gtggaaaggacgaaacaccgTGTGCGAAGGATCGATCGGGgttttagagctagaaatagcaagttaaaataagg
gtggaaaggacgaaacaccgGCCACCCATGGCATCGTCGAgttttagagctagaaatagcaagttaaaataagg
gtggaaaggacgaaacaccgACATCTTCTTCGACGGGGCCgttttagagctagaaatagcaagttaaaataagg
gtggaaaggacgaaacaccgGATGCCCGGCAACCCGCTGAgttttagagctagaaatagcaagttaaaataagg
gtggaaaggacgaaacaccgCAAATCCTGTCCAATGCTAGgttttagagctagaaatagcaagttaaaataagg
gtggaaaggacgaaacaccgGCTACCACAATCAGACCATTgttttagagctagaaatagcaagttaaaataagg
gtggaaaggacgaaacaccgTGGAGGCCACTCGACGCCAGgttttagagctagaaatagcaagttaaaataagg
gtggaaaggacgaaacaccgCGCGCATCGGCATGTCCCCCgttttagagctagaaatagcaagttaaaataagg
gtggaaaggacgaaacaccgGGCCGCGTTGTCGCAGTTCCgttttagagctagaaatagcaagttaaaataagg
gtggaaaggacgaaacaccgCCAGCGCTGAAGCATTCCGAgttttagagctagaaatagcaagttaaaataagg
gtggaaaggacgaaacaccgAGGAATCAAATCACAACCCAgttttagagctagaaatagcaagttaaaataagg
gtggaaaggacgaaacaccgCATTTCAATTTCCATAACAGgttttagagctagaaatagcaagttaaaataagg
gtggaaaggacgaaacaccgATGAACAGCATGAATAGAAAgttttagagctagaaatagcaagttaaaataagg
gtggaaaggacgaaacaccgTCCTTATTTAGATGCCGGATgttttagagctagaaatagcaagttaaaataagg
gtggaaaggacgaaacaccgACGAGGCTACCGCTGCAGACgttttagagctagaaatagcaagttaaaataagg
gtggaaaggacgaaacaccgCTCCACCTTTAGAAGTCAACgttttagagctagaaatagcaagttaaaataagg
gtggaaaggacgaaacaccgTGCACTTAGCAATGCGTCTCgttttagagctagaaatagcaagttaaaataagg
gtggaaaggacgaaacaccgCCTGTCTGCTGCATAGCCTAgttttagagctagaaatagcaagttaaaataagg
gtggaaaggacgaaacaccgTCTTCCGAGTAATCAGCCAAgttttagagctagaaatagcaagttaaaataagg
gtggaaaggacgaaacaccgGACTACCGTAGAAAGTGCAAgttttagagctagaaatagcaagttaaaataagg
gtggaaaggacgaaacaccgGCCAAACTTCGTTTGATTTCgttttagagctagaaatagcaagttaaaataagg
gtggaaaggacgaaacaccgTCGATGGTATTATGACAAACgttttagagctagaaatagcaagttaaaataagg
gtggaaaggacgaaacaccgACGTTCATATTTAATGTAACgttttagagctagaaatagcaagttaaaataagg
gtggaaaggacgaaacaccgTGTTACATTAAATATGAACGgttttagagctagaaatagcaagttaaaataagg
gtggaaaggacgaaacaccgCAGTATCTCCCAATCCATGCgttttagagctagaaatagcaagttaaaataagg
gtggaaaggacgaaacaccgCACGCCCGACACGTCCCCGCgttttagagctagaaatagcaagttaaaataagg
gtggaaaggacgaaacaccgTCGCGCCGTAGTACACGTGAgttttagagctagaaatagcaagttaaaataagg
gtggaaaggacgaaacaccgGCCGGCGAACAGCGGAGCACgttttagagctagaaatagcaagttaaaataagg
gtggaaaggacgaaacaccgCTCCAATGAAGGATCTACCCgttttagagctagaaatagcaagttaaaataagg
gtggaaaggacgaaacaccgAAAGCGCTACACTGAAGACCgttttagagctagaaatagcaagttaaaataagg
gtggaaaggacgaaacaccgTTCTCTAGAAAGGGCTCCGAgttttagagctagaaatagcaagttaaaataagg
gtggaaaggacgaaacaccgGTCGCGCTTAACCGCTTGTCgttttagagctagaaatagcaagttaaaataagg
gtggaaaggacgaaacaccgCAAGCGGTTAAGCGCGACCCgttttagagctagaaatagcaagttaaaataagg
gtggaaaggacgaaacaccgCCAGGCCGTGACAGAGTACGgttttagagctagaaatagcaagttaaaataagg
gtggaaaggacgaaacaccgCTGCAGTCCCCTCATCCAGCgttttagagctagaaatagcaagttaaaataagg
gtggaaaggacgaaacaccgAGGCACTGCAGCTGTGCTACgttttagagctagaaatagcaagttaaaataagg
gtggaaaggacgaaacaccgCAATATACGATCTCCAGATCgttttagagctagaaatagcaagttaaaataagg
gtggaaaggacgaaacaccgTCAGCATGGCCGTCCGCCAGgttttagagctagaaatagcaagttaaaataagg
gtggaaaggacgaaacaccgAGGCCAGGGCGATTACCCACgttttagagctagaaatagcaagttaaaataagg
gtggaaaggacgaaacaccgGCCCATCAGTGCCGCAGACCgttttagagctagaaatagcaagttaaaataagg
gtggaaaggacgaaacaccgTGCATAAGAACATCTCGTTCgttttagagctagaaatagcaagttaaaataagg
gtggaaaggacgaaacaccgACTGCATCATCTGCTATTAAgttttagagctagaaatagcaagttaaaataagg
gtggaaaggacgaaacaccgGTTCTTACCAAGTAATCATCgttttagagctagaaatagcaagttaaaataagg
gtggaaaggacgaaacaccgGACCACTGAGGAATCGATCAgttttagagctagaaatagcaagttaaaataagg
gtggaaaggacgaaacaccgCTGCTCCTTGCCGACATTACgttttagagctagaaatagcaagttaaaataagg
gtggaaaggacgaaacaccgTTCCTTGATCGATTCCTCAGgttttagagctagaaatagcaagttaaaataagg
gtggaaaggacgaaacaccgTCAGCAGCGTGATGAGCGTCgttttagagctagaaatagcaagttaaaataagg
gtggaaaggacgaaacaccgCATCACGCTGCTGACGATCGgttttagagctagaaatagcaagttaaaataagg
gtggaaaggacgaaacaccgTCGGGGCCTTTACCGTGTGCgttttagagctagaaatagcaagttaaaataagg
gtggaaaggacgaaacaccgCTATGAGCTGTACGACCCCGgttttagagctagaaatagcaagttaaaataagg
gtggaaaggacgaaacaccgCTGCCGAACCAAGTATACACgttttagagctagaaatagcaagttaaaataagg
gtggaaaggacgaaacaccgTGTATACTTGGTTCGGCAGAgttttagagctagaaatagcaagttaaaataagg
gtggaaaggacgaaacaccgCCGCGCATGACGGGCTTGCGgttttagagctagaaatagcaagttaaaataagg
gtggaaaggacgaaacaccgCCGCGCAAGCCCGTCATGCGgttttagagctagaaatagcaagttaaaataagg
gtggaaaggacgaaacaccgGCTCTGCAACTGCGCGAAGTgttttagagctagaaatagcaagttaaaataagg
gtggaaaggacgaaacaccgTGGACGGATGGTAGCAGTCTgttttagagctagaaatagcaagttaaaataagg
gtggaaaggacgaaacaccgAGGAGATGCTCACTTCGATGgttttagagctagaaatagcaagttaaaataagg
gtggaaaggacgaaacaccgTAACCTGTAGGTGACCACTTgttttagagctagaaatagcaagttaaaataagg
gtggaaaggacgaaacaccgCGGGGTAGCAGCCGTACACCgttttagagctagaaatagcaagttaaaataagg
gtggaaaggacgaaacaccgCCCTGTATCCAAGCCCAATAgttttagagctagaaatagcaagttaaaataagg
gtggaaaggacgaaacaccgTGTCCGAACAGACAGCCTGAgttttagagctagaaatagcaagttaaaataagg
gtggaaaggacgaaacaccgTCGCTGTTTGACGGGCACGCgttttagagctagaaatagcaagttaaaataagg
gtggaaaggacgaaacaccgCACTCGAGTGAAATCTGCCGgttttagagctagaaatagcaagttaaaataagg
gtggaaaggacgaaacaccgGCAGGACGGCGGAGTTCTTCgttttagagctagaaatagcaagttaaaataagg
gtggaaaggacgaaacaccgACCGAGTCTTCAATGACCTAgttttagagctagaaatagcaagttaaaataagg
gtggaaaggacgaaacaccgGACATCATTCTTGCGGTCAAgttttagagctagaaatagcaagttaaaataagg
gtggaaaggacgaaacaccgCGTCTCTTCAAGCGCAAAGTgttttagagctagaaatagcaagttaaaataagg
gtggaaaggacgaaacaccgGAAATTTCCAGGACCACCGCgttttagagctagaaatagcaagttaaaataagg
gtggaaaggacgaaacaccgGCTGGTACCAGTGTTTCACCgttttagagctagaaatagcaagttaaaataagg
gtggaaaggacgaaacaccgGAGAACCGTGCCATTCCCGAgttttagagctagaaatagcaagttaaaataagg
gtggaaaggacgaaacaccgCCGACCCGTTTCAAGACCTTgttttagagctagaaatagcaagttaaaataagg
gtggaaaggacgaaacaccgGTAAATGCGCGCAACTCAGAgttttagagctagaaatagcaagttaaaataagg
gtggaaaggacgaaacaccgTTTCAGATCAACTCCAACGAgttttagagctagaaatagcaagttaaaataagg
gtggaaaggacgaaacaccgCTCGGTTATACAGTCACCGCgttttagagctagaaatagcaagttaaaataagg
gtggaaaggacgaaacaccgCGCCCTACCTGCCGAGCCGTgttttagagctagaaatagcaagttaaaataagg
gtggaaaggacgaaacaccgCTGCGACAATGACCGCCAGCgttttagagctagaaatagcaagttaaaataagg
gtggaaaggacgaaacaccgGATACTCACCAGAGCCCCGCgttttagagctagaaatagcaagttaaaataagg
gtggaaaggacgaaacaccgATCGACCTCAGCAAGCAATTgttttagagctagaaatagcaagttaaaataagg
gtggaaaggacgaaacaccgCTACATGGATGAACTAGAGCgttttagagctagaaatagcaagttaaaataagg
gtggaaaggacgaaacaccgCTGCAGCCAAATGCCGCAACgttttagagctagaaatagcaagttaaaataagg
gtggaaaggacgaaacaccgAGGTGACCACCGGAGTGCACgttttagagctagaaatagcaagttaaaataagg
gtggaaaggacgaaacaccgCTTCGTCTTCACCTACCCCGgttttagagctagaaatagcaagttaaaataagg
gtggaaaggacgaaacaccgTCCCCGCAGGTGAAAACTTTgttttagagctagaaatagcaagttaaaataagg
gtggaaaggacgaaacaccgCTAAATCCATGTACATAGTCgttttagagctagaaatagcaagttaaaataagg
gtggaaaggacgaaacaccgAAACATTAAGACCTACTACCgttttagagctagaaatagcaagttaaaataagg
gtggaaaggacgaaacaccgCGACTCCACGCGCCACTACCgttttagagctagaaatagcaagttaaaataagg
gtggaaaggacgaaacaccgGTGGCGCGTGGAGTCGAACTgttttagagctagaaatagcaagttaaaataagg
gtggaaaggacgaaacaccgTGTTGAGGGCAACAATCTCGgttttagagctagaaatagcaagttaaaataagg
gtggaaaggacgaaacaccgTAAACTGGTTGTTCCGGTAGgttttagagctagaaatagcaagttaaaataagg
gtggaaaggacgaaacaccgCTAGGTACCTGCGGCGGTCAgttttagagctagaaatagcaagttaaaataagg
gtggaaaggacgaaacaccgCTCATCAAAGATCTCGCTGCgttttagagctagaaatagcaagttaaaataagg
gtggaaaggacgaaacaccgGTACCAATACCAGTAGCCCTgttttagagctagaaatagcaagttaaaataagg
gtggaaaggacgaaacaccgGGGATTGCAGCTGTATGAACgttttagagctagaaatagcaagttaaaataagg
gtggaaaggacgaaacaccgCCAGCGCCGCCTTCACCCTCgttttagagctagaaatagcaagttaaaataagg
gtggaaaggacgaaacaccgTGGAGCGCTCGAGACGCACCgttttagagctagaaatagcaagttaaaataagg
gtggaaaggacgaaacaccgGTGCAAGGGGTGCAGCTCCGgttttagagctagaaatagcaagttaaaataagg
gtggaaaggacgaaacaccgCACCCCCCTGAGCGCGCCCGgttttagagctagaaatagcaagttaaaataagg
gtggaaaggacgaaacaccgCGTAGCCGTGCTCGTACTCTgttttagagctagaaatagcaagttaaaataagg
gtggaaaggacgaaacaccgGGACACCCTTCCCCCCTACGgttttagagctagaaatagcaagttaaaataagg
gtggaaaggacgaaacaccgCGACACCGAGAGTACGAGCAgttttagagctagaaatagcaagttaaaataagg
gtggaaaggacgaaacaccgCGAAGGCCGCCAAGCGAAGCgttttagagctagaaatagcaagttaaaataagg
gtggaaaggacgaaacaccgGGAGATATTGGAGTTCGCCGgttttagagctagaaatagcaagttaaaataagg
gtggaaaggacgaaacaccgCCGCGAGTGCCTGCTTCGCTgttttagagctagaaatagcaagttaaaataagg
gtggaaaggacgaaacaccgCGCGGATGGAGTAGAACTTGgttttagagctagaaatagcaagttaaaataagg
gtggaaaggacgaaacaccgGAAGATGTGCCCGAGCGACTgttttagagctagaaatagcaagttaaaataagg
gtggaaaggacgaaacaccgGACGTGCCCCTGGTCATCTGgttttagagctagaaatagcaagttaaaataagg
gtggaaaggacgaaacaccgGCTGCCGCGAGCTCGCGTACgttttagagctagaaatagcaagttaaaataagg
gtggaaaggacgaaacaccgGTACGCGAGCTCGCGGCAGCgttttagagctagaaatagcaagttaaaataagg
gtggaaaggacgaaacaccgGTCTGGCCACTTCGTGCCTAgttttagagctagaaatagcaagttaaaataagg
gtggaaaggacgaaacaccgTACAAGTACGTGCATGACGAgttttagagctagaaatagcaagttaaaataagg
gtggaaaggacgaaacaccgGTCTACCTCGCACACCACCAgttttagagctagaaatagcaagttaaaataagg
gtggaaaggacgaaacaccgAGTTGCCGGAGAGACAGCCCgttttagagctagaaatagcaagttaaaataagg
gtggaaaggacgaaacaccgAGTTCGTGCGCAATGTGCCCgttttagagctagaaatagcaagttaaaataagg
gtggaaaggacgaaacaccgGCTCTGTGTAGATCGGAATAgttttagagctagaaatagcaagttaaaataagg
gtggaaaggacgaaacaccgCGTAATTCCCGACTATGTGCgttttagagctagaaatagcaagttaaaataagg
gtggaaaggacgaaacaccgAGATGAACTTGCGTTGCTCCgttttagagctagaaatagcaagttaaaataagg
gtggaaaggacgaaacaccgGCCCCGTTTGCAGCACAGACgttttagagctagaaatagcaagttaaaataagg
gtggaaaggacgaaacaccgGGAGCAACGCAAGTTCATCTgttttagagctagaaatagcaagttaaaataagg
gtggaaaggacgaaacaccgTCTCATTGTCGAAGCGTTCCgttttagagctagaaatagcaagttaaaataagg
gtggaaaggacgaaacaccgAGAGGGTACGGCTGTCGAGCgttttagagctagaaatagcaagttaaaataagg
gtggaaaggacgaaacaccgGGTCAATCCGCGGCACAACCgttttagagctagaaatagcaagttaaaataagg
gtggaaaggacgaaacaccgTACCAAGCCCACGACTGTAAgttttagagctagaaatagcaagttaaaataagg
gtggaaaggacgaaacaccgTGCGATGTCTGACGTTCTCAgttttagagctagaaatagcaagttaaaataagg
gtggaaaggacgaaacaccgACGAGCTGAAGCTACTGGTGgttttagagctagaaatagcaagttaaaataagg
gtggaaaggacgaaacaccgATTGCATTCCTCGCAGTGACgttttagagctagaaatagcaagttaaaataagg
gtggaaaggacgaaacaccgGACTGATAGAATCCACATAGgttttagagctagaaatagcaagttaaaataagg
gtggaaaggacgaaacaccgATTGTACAAGTGTAGCTCAAgttttagagctagaaatagcaagttaaaataagg
gtggaaaggacgaaacaccgTGTGGGACGGCTTTAAGTGCgttttagagctagaaatagcaagttaaaataagg
gtggaaaggacgaaacaccgGATTCGCCCCCGGGACGCCAgttttagagctagaaatagcaagttaaaataagg
gtggaaaggacgaaacaccgAGCATGTAAGCTCCGCCCGAgttttagagctagaaatagcaagttaaaataagg
gtggaaaggacgaaacaccgAGAGAGCTTCCACCTGAACGgttttagagctagaaatagcaagttaaaataagg
gtggaaaggacgaaacaccgTCTGACTCACCACGTTCAGGgttttagagctagaaatagcaagttaaaataagg
gtggaaaggacgaaacaccgAGAGGAGTCCCCCGATGTAGgttttagagctagaaatagcaagttaaaataagg
gtggaaaggacgaaacaccgGCTCCAAATCGTCCGTACCCgttttagagctagaaatagcaagttaaaataagg
gtggaaaggacgaaacaccgGGAGGATCATATCGGGTTCCgttttagagctagaaatagcaagttaaaataagg
gtggaaaggacgaaacaccgCCCCAATGGTCTTGCCCAGCgttttagagctagaaatagcaagttaaaataagg
gtggaaaggacgaaacaccgGACAGCCGTATGCTTGTGAGgttttagagctagaaatagcaagttaaaataagg
gtggaaaggacgaaacaccgCATGACCTTGTCCTCCGAGAgttttagagctagaaatagcaagttaaaataagg
gtggaaaggacgaaacaccgCTCATTGCTCTTCTTCTTAAgttttagagctagaaatagcaagttaaaataagg
gtggaaaggacgaaacaccgAGGCGCCCACGCTGCGTACCgttttagagctagaaatagcaagttaaaataagg
gtggaaaggacgaaacaccgAGTGTTTGTCCTCGCACAACgttttagagctagaaatagcaagttaaaataagg
gtggaaaggacgaaacaccgGGGCGCAGCATGACTGCCGTgttttagagctagaaatagcaagttaaaataagg
gtggaaaggacgaaacaccgTGCACAATGCTCCGAAATTTgttttagagctagaaatagcaagttaaaataagg
gtggaaaggacgaaacaccgATTGTGCATGCTGTTCAAGCgttttagagctagaaatagcaagttaaaataagg
gtggaaaggacgaaacaccgGTACCGAAAAACATATCATAgttttagagctagaaatagcaagttaaaataagg
gtggaaaggacgaaacaccgGCCCGTAGACTGCTGTCAAAgttttagagctagaaatagcaagttaaaataagg
gtggaaaggacgaaacaccgCATTTAAGGGAGATCGGATGgttttagagctagaaatagcaagttaaaataagg
gtggaaaggacgaaacaccgAACTTACGAGAACCCATCCAgttttagagctagaaatagcaagttaaaataagg
gtggaaaggacgaaacaccgCAACTTTGGGATCAGCTCCGgttttagagctagaaatagcaagttaaaataagg
gtggaaaggacgaaacaccgAATGGAATGTCTTCGTAATGgttttagagctagaaatagcaagttaaaataagg
gtggaaaggacgaaacaccgATTCAGCTGGTCGATATCACgttttagagctagaaatagcaagttaaaataagg
gtggaaaggacgaaacaccgGAGTCCATGGGTACCGTGTCgttttagagctagaaatagcaagttaaaataagg
gtggaaaggacgaaacaccgTGCTCTGTTCTCGACAGCTTgttttagagctagaaatagcaagttaaaataagg
gtggaaaggacgaaacaccgGTTTCCAGACACGGTACCCAgttttagagctagaaatagcaagttaaaataagg
gtggaaaggacgaaacaccgCGAGATCGATGCCCGCTACGgttttagagctagaaatagcaagttaaaataagg
gtggaaaggacgaaacaccgCGAAGTTGAAGACGCCCATCgttttagagctagaaatagcaagttaaaataagg
gtggaaaggacgaaacaccgCCGCTCGCGTTTCCAGACGCgttttagagctagaaatagcaagttaaaataagg
gtggaaaggacgaaacaccgGTTTGCATATTGTGCGACCCgttttagagctagaaatagcaagttaaaataagg
gtggaaaggacgaaacaccgTCCCATTCCAAGGCCGTAACgttttagagctagaaatagcaagttaaaataagg
gtggaaaggacgaaacaccgTGTACAATCACTCCACTATCgttttagagctagaaatagcaagttaaaataagg
gtggaaaggacgaaacaccgCGGTCCGAGAAATCCGAGCTgttttagagctagaaatagcaagttaaaataagg
gtggaaaggacgaaacaccgCACCGCGCTCATGAAGAAACgttttagagctagaaatagcaagttaaaataagg
gtggaaaggacgaaacaccgCTAGCTCGGATTTCTCGGACgttttagagctagaaatagcaagttaaaataagg
gtggaaaggacgaaacaccgGAAGACCGTACACGCTTTGTgttttagagctagaaatagcaagttaaaataagg
gtggaaaggacgaaacaccgTATTACAGATTCTCAGTCCCgttttagagctagaaatagcaagttaaaataagg
gtggaaaggacgaaacaccgATGACCACCTCGCCGGGCGCgttttagagctagaaatagcaagttaaaataagg
gtggaaaggacgaaacaccgGCTCAGCTCGCCGCGCGCAGgttttagagctagaaatagcaagttaaaataagg
gtggaaaggacgaaacaccgTAGAGCATTCAGCACAAGCAgttttagagctagaaatagcaagttaaaataagg
gtggaaaggacgaaacaccgAACTAGACATGCCAACAGCTgttttagagctagaaatagcaagttaaaataagg
gtggaaaggacgaaacaccgTCAACTAGCATGAATCTTGAgttttagagctagaaatagcaagttaaaataagg
gtggaaaggacgaaacaccgGACCGTGTATAGTTTGCCCCgttttagagctagaaatagcaagttaaaataagg
gtggaaaggacgaaacaccgCTGTTGACACCCGCACCGACgttttagagctagaaatagcaagttaaaataagg
gtggaaaggacgaaacaccgGAATTTGTCGGGCAACTCACgttttagagctagaaatagcaagttaaaataagg
gtggaaaggacgaaacaccgTGGCACGCCGGCATCGCGAGgttttagagctagaaatagcaagttaaaataagg
gtggaaaggacgaaacaccgATACGATGCCGCTTGTTCTCgttttagagctagaaatagcaagttaaaataagg
gtggaaaggacgaaacaccgGCCCACGGTAGCTCTCCCGGgttttagagctagaaatagcaagttaaaataagg
gtggaaaggacgaaacaccgATGCATCATCGCCGTGCTGCgttttagagctagaaatagcaagttaaaataagg
gtggaaaggacgaaacaccgCGGCATCGTTGTCTGCATCCgttttagagctagaaatagcaagttaaaataagg
gtggaaaggacgaaacaccgCTTCCTGCTGATCCGGTACAgttttagagctagaaatagcaagttaaaataagg
gtggaaaggacgaaacaccgGCCAGCCCCGCCGAACCATGgttttagagctagaaatagcaagttaaaataagg
gtggaaaggacgaaacaccgTGTCGAGTGTGAAAGCGTCGgttttagagctagaaatagcaagttaaaataagg
gtggaaaggacgaaacaccgAGTCACCCTCGCCACGGCGCgttttagagctagaaatagcaagttaaaataagg
gtggaaaggacgaaacaccgGAATCCCTGGAAATCGCCGAgttttagagctagaaatagcaagttaaaataagg
gtggaaaggacgaaacaccgGGCATTATAAGCGAACCCGTgttttagagctagaaatagcaagttaaaataagg
gtggaaaggacgaaacaccgGATCGCCGAGCTGTCGTAGTgttttagagctagaaatagcaagttaaaataagg
gtggaaaggacgaaacaccgTTCGTCCAAGCGCGCGCGCAgttttagagctagaaatagcaagttaaaataagg
gtggaaaggacgaaacaccgCGCCTTCGCCTCGACCGTTCgttttagagctagaaatagcaagttaaaataagg
gtggaaaggacgaaacaccgGCCCTCGTCCGTCTTGTCGCgttttagagctagaaatagcaagttaaaataagg
gtggaaaggacgaaacaccgGACTGCCGCCGCAGCTCCCGgttttagagctagaaatagcaagttaaaataagg
gtggaaaggacgaaacaccgCTGCGCTGAACTTGCGGCTAgttttagagctagaaatagcaagttaaaataagg
gtggaaaggacgaaacaccgTGCCGTGGCACGCAGCATCGgttttagagctagaaatagcaagttaaaataagg
gtggaaaggacgaaacaccgTACCTTCTGGAGCTGACTCGgttttagagctagaaatagcaagttaaaataagg
gtggaaaggacgaaacaccgAGATGAAGCTATTCACGCAGgttttagagctagaaatagcaagttaaaataagg
gtggaaaggacgaaacaccgTCTGCGTGAATAGCTTCATCgttttagagctagaaatagcaagttaaaataagg
gtggaaaggacgaaacaccgGTTTCGAAGACCTACTCCCAgttttagagctagaaatagcaagttaaaataagg
gtggaaaggacgaaacaccgACCCCGCTCAGATTTGCTTGgttttagagctagaaatagcaagttaaaataagg
gtggaaaggacgaaacaccgCTGACTTACCATAACGTTCCgttttagagctagaaatagcaagttaaaataagg
gtggaaaggacgaaacaccgTAGCCACGCTCGCCTGCTTCgttttagagctagaaatagcaagttaaaataagg
gtggaaaggacgaaacaccgACCACCATTTAATCCTAATGgttttagagctagaaatagcaagttaaaataagg
gtggaaaggacgaaacaccgGGAATCTTCAGGGCCATAGCgttttagagctagaaatagcaagttaaaataagg
gtggaaaggacgaaacaccgTCCACAGGTTTATAAAGTTCgttttagagctagaaatagcaagttaaaataagg
gtggaaaggacgaaacaccgTGACTTGCCATCACTCTCATgttttagagctagaaatagcaagttaaaataagg
gtggaaaggacgaaacaccgGTCAGAGCTTTAACCTTATCgttttagagctagaaatagcaagttaaaataagg
gtggaaaggacgaaacaccgAGTTTGAAAAGCCCTTTCACgttttagagctagaaatagcaagttaaaataagg
gtggaaaggacgaaacaccgGGTGATGAGCGCGATGTACGgttttagagctagaaatagcaagttaaaataagg
gtggaaaggacgaaacaccgGCGTCTCCCGGGGCCGGTGTgttttagagctagaaatagcaagttaaaataagg
gtggaaaggacgaaacaccgCCAGCGCCACCAACCGACCCgttttagagctagaaatagcaagttaaaataagg
gtggaaaggacgaaacaccgAGATGCTCCACATCCGCTACgttttagagctagaaatagcaagttaaaataagg
gtggaaaggacgaaacaccgCCCCGCCATGGGTCGACAGAgttttagagctagaaatagcaagttaaaataagg
gtggaaaggacgaaacaccgTGATCCAGGGCTCACGAGCCgttttagagctagaaatagcaagttaaaataagg
gtggaaaggacgaaacaccgTGGCGGGCCAAGATCGCCATgttttagagctagaaatagcaagttaaaataagg
gtggaaaggacgaaacaccgACACGGACTTGGCTTCCGCCgttttagagctagaaatagcaagttaaaataagg
gtggaaaggacgaaacaccgTCAGTGTGACCAGTACCGCAgttttagagctagaaatagcaagttaaaataagg
gtggaaaggacgaaacaccgGGTTCCGAGAAGTAAAGCTTgttttagagctagaaatagcaagttaaaataagg
gtggaaaggacgaaacaccgCAACTCTGGTCGATGAAAAGgttttagagctagaaatagcaagttaaaataagg
gtggaaaggacgaaacaccgCTGCATACCTTTAGAGACATgttttagagctagaaatagcaagttaaaataagg
gtggaaaggacgaaacaccgAATGTAATGAGAACGACATCgttttagagctagaaatagcaagttaaaataagg
gtggaaaggacgaaacaccgGGATCCGGCATTCTTCTATCgttttagagctagaaatagcaagttaaaataagg
gtggaaaggacgaaacaccgCATGCATCAGTCTCAGACCAgttttagagctagaaatagcaagttaaaataagg
gtggaaaggacgaaacaccgGTTGAAGTCGCACTGTTTCTgttttagagctagaaatagcaagttaaaataagg
gtggaaaggacgaaacaccgCTGCTACCTGACTTTCTCCGgttttagagctagaaatagcaagttaaaataagg
gtggaaaggacgaaacaccgTGAGACTGGAGCAATCAGTCgttttagagctagaaatagcaagttaaaataagg
gtggaaaggacgaaacaccgCTCGGCGATCGTCAAAATACgttttagagctagaaatagcaagttaaaataagg
gtggaaaggacgaaacaccgGCGCTTGGCCTGATTTCAACgttttagagctagaaatagcaagttaaaataagg
gtggaaaggacgaaacaccgAATATCTTACCAACGATGGGgttttagagctagaaatagcaagttaaaataagg
gtggaaaggacgaaacaccgGAGCGATTCCTGACCCGCCGgttttagagctagaaatagcaagttaaaataagg
gtggaaaggacgaaacaccgGAAGAAAAACCTGGCGCTGCgttttagagctagaaatagcaagttaaaataagg
gtggaaaggacgaaacaccgGGGGCACTTACTTGGCCGGCgttttagagctagaaatagcaagttaaaataagg
gtggaaaggacgaaacaccgCGTACTCGTCCCGCTACGCGgttttagagctagaaatagcaagttaaaataagg
gtggaaaggacgaaacaccgTGCCCGAGCGCGTAAAGGGCgttttagagctagaaatagcaagttaaaataagg
gtggaaaggacgaaacaccgTGCGCTCGCTCTCGTCCCCTgttttagagctagaaatagcaagttaaaataagg
gtggaaaggacgaaacaccgGGCCCTGCAAAATCAGCTTAgttttagagctagaaatagcaagttaaaataagg
gtggaaaggacgaaacaccgAAGTTTCTGAACATCAGTTTgttttagagctagaaatagcaagttaaaataagg
gtggaaaggacgaaacaccgAACTGATGTTCAGAAACTTCgttttagagctagaaatagcaagttaaaataagg
gtggaaaggacgaaacaccgGACAGTATTCCTAGAAGAACgttttagagctagaaatagcaagttaaaataagg
gtggaaaggacgaaacaccgTAATGAGAGCAAGACGTGTGgttttagagctagaaatagcaagttaaaataagg
gtggaaaggacgaaacaccgGCTCCCTAGAAGAAGCTCAAgttttagagctagaaatagcaagttaaaataagg
gtggaaaggacgaaacaccgACGCTTATGCCCAGTACCTCgttttagagctagaaatagcaagttaaaataagg
gtggaaaggacgaaacaccgATTGAACGACATGAACCCTCgttttagagctagaaatagcaagttaaaataagg
gtggaaaggacgaaacaccgAGAAGTCAAACGTGATCCAGgttttagagctagaaatagcaagttaaaataagg
gtggaaaggacgaaacaccgACCAGACCTAATCGAGCCTCgttttagagctagaaatagcaagttaaaataagg
gtggaaaggacgaaacaccgAACTGACCTGAGGCTCGATTgttttagagctagaaatagcaagttaaaataagg
gtggaaaggacgaaacaccgGAATCACCCATGATTGGGGAgttttagagctagaaatagcaagttaaaataagg
gtggaaaggacgaaacaccgTGTCCCGGACTAGCGCTAGCgttttagagctagaaatagcaagttaaaataagg
gtggaaaggacgaaacaccgGAGAAGCCGCTCCCGTTCATgttttagagctagaaatagcaagttaaaataagg
gtggaaaggacgaaacaccgACTCACCTGCAGCTCGGTGAgttttagagctagaaatagcaagttaaaataagg
gtggaaaggacgaaacaccgACCGGAGAAGTTCCGTTACCgttttagagctagaaatagcaagttaaaataagg
gtggaaaggacgaaacaccgGGTGAAACGCCTGTACACGTgttttagagctagaaatagcaagttaaaataagg
gtggaaaggacgaaacaccgCTTGACGTTCACCGACCAGTgttttagagctagaaatagcaagttaaaataagg
gtggaaaggacgaaacaccgTCCGGGACACCCGCCATTACgttttagagctagaaatagcaagttaaaataagg
gtggaaaggacgaaacaccgACTCCCCGGCATCATTAAGCgttttagagctagaaatagcaagttaaaataagg
gtggaaaggacgaaacaccgGTGTCCCGGATGGGCCGGTCgttttagagctagaaatagcaagttaaaataagg
gtggaaaggacgaaacaccgGCCCTTCATCAGCACGATGTgttttagagctagaaatagcaagttaaaataagg
gtggaaaggacgaaacaccgCTCCAACATCGTGCTGATGAgttttagagctagaaatagcaagttaaaataagg
gtggaaaggacgaaacaccgCTCAATGGTGAATCAATGGCgttttagagctagaaatagcaagttaaaataagg
gtggaaaggacgaaacaccgGGACGTCTCGCACAACCGCCgttttagagctagaaatagcaagttaaaataagg
gtggaaaggacgaaacaccgCAGGCCGCGGAACGCCGCATgttttagagctagaaatagcaagttaaaataagg
gtggaaaggacgaaacaccgGGGGGCCTCACCTTTCCTCAgttttagagctagaaatagcaagttaaaataagg
gtggaaaggacgaaacaccgGTACGTGTCCCTGTGCGACCgttttagagctagaaatagcaagttaaaataagg
gtggaaaggacgaaacaccgCTGCGACGTGTCGAAGTAGTgttttagagctagaaatagcaagttaaaataagg
gtggaaaggacgaaacaccgGGTCCCACCGTTGAGCACGAgttttagagctagaaatagcaagttaaaataagg
gtggaaaggacgaaacaccgAGGGACGGGTACAATTCTCGgttttagagctagaaatagcaagttaaaataagg
gtggaaaggacgaaacaccgGGTAGCGGTAGCCCTCCGCTgttttagagctagaaatagcaagttaaaataagg
gtggaaaggacgaaacaccgTGGATGGGGCTCGCTACCGCgttttagagctagaaatagcaagttaaaataagg
gtggaaaggacgaaacaccgCCTACATAGCTCCCCTGATGgttttagagctagaaatagcaagttaaaataagg
gtggaaaggacgaaacaccgGCTCCTCCGTCAACCAGAAAgttttagagctagaaatagcaagttaaaataagg
gtggaaaggacgaaacaccgGTGATGTAAACAGCCCAACAgttttagagctagaaatagcaagttaaaataagg
gtggaaaggacgaaacaccgCTCGGTGACCTTCGCAGACGgttttagagctagaaatagcaagttaaaataagg
gtggaaaggacgaaacaccgTCCGTGAAGACGGATCCCTTgttttagagctagaaatagcaagttaaaataagg
gtggaaaggacgaaacaccgACCCATAAATGCCCCGAATGgttttagagctagaaatagcaagttaaaataagg
gtggaaaggacgaaacaccgAAAATTTCTGCCATCAAGTGgttttagagctagaaatagcaagttaaaataagg
gtggaaaggacgaaacaccgTACGTACCCTGGACAGGTGAgttttagagctagaaatagcaagttaaaataagg
gtggaaaggacgaaacaccgTCATTGTCTTCCTCACTTGAgttttagagctagaaatagcaagttaaaataagg
gtggaaaggacgaaacaccgAGCAGTGGAACACATGTTTGgttttagagctagaaatagcaagttaaaataagg
gtggaaaggacgaaacaccgCATGAAGACCCCCAACGCACgttttagagctagaaatagcaagttaaaataagg
gtggaaaggacgaaacaccgCCAAATCGTAGACATAGATAgttttagagctagaaatagcaagttaaaataagg
gtggaaaggacgaaacaccgCGATCCAAATTTGAACGCCGgttttagagctagaaatagcaagttaaaataagg
gtggaaaggacgaaacaccgTACACTGGCGTAATCGCACAgttttagagctagaaatagcaagttaaaataagg
gtggaaaggacgaaacaccgATGCCGAACCAATTCTCCACgttttagagctagaaatagcaagttaaaataagg
gtggaaaggacgaaacaccgGCTTGTCCATAGCCTCAACCgttttagagctagaaatagcaagttaaaataagg
gtggaaaggacgaaacaccgGTATCAAGTCCCATTGTTGCgttttagagctagaaatagcaagttaaaataagg
gtggaaaggacgaaacaccgTACGCCCCACAAAGCCCTGCgttttagagctagaaatagcaagttaaaataagg
gtggaaaggacgaaacaccgATTCAGGCAACGCCTCGCGTgttttagagctagaaatagcaagttaaaataagg
gtggaaaggacgaaacaccgTCTAACTCCGGTGGTGTCACgttttagagctagaaatagcaagttaaaataagg
gtggaaaggacgaaacaccgTTGAGTACCATCGATCCTAGgttttagagctagaaatagcaagttaaaataagg
gtggaaaggacgaaacaccgACTGATTGACCGACTGTAGCgttttagagctagaaatagcaagttaaaataagg
gtggaaaggacgaaacaccgCTTACCTCACTATGACACACgttttagagctagaaatagcaagttaaaataagg
gtggaaaggacgaaacaccgCCTCTAAACAGCTTAACAACgttttagagctagaaatagcaagttaaaataagg
gtggaaaggacgaaacaccgTGTTCGAGGTGAACCATTAAgttttagagctagaaatagcaagttaaaataagg
gtggaaaggacgaaacaccgACTCCTGTTCTGACCTCGCCgttttagagctagaaatagcaagttaaaataagg
gtggaaaggacgaaacaccgATATGGTTCTTTGAGCAACAgttttagagctagaaatagcaagttaaaataagg
gtggaaaggacgaaacaccgGCATGAAACGCGCTTGGTAGgttttagagctagaaatagcaagttaaaataagg
gtggaaaggacgaaacaccgCATATTCTCGAAGCTTGATCgttttagagctagaaatagcaagttaaaataagg
gtggaaaggacgaaacaccgTCGTTGTCAGAGCCTTACTGgttttagagctagaaatagcaagttaaaataagg
[truncated: 10,180 more rows]

## Sheet: Primers
primer name	usage	sequence
sgRNA-Oligo-Fwd	primers for amplifying the sgRNA oligo library	GTAACTTGAAAGTATTTCGATTTCTTGGCTTTATATATCTTGTGGAAAGGACGAAACACC
sgRNA-Oligo-Knockout-Rev		ACTTTTTCAAGTTGATAACGGACTAG CCTTATTTTAACTTGCTATTTCTAGCT CTAAAAC
