# Supplementary material for: Perturb-tracing enables high-content screening of multi-scale 3D genome regulators
Source: Nat Methods. 2025 Apr 10;22(5):950–61. doi: 10.1038/s41592-025-02652-z (PMC12074983; doi:10.1038/s41592-025-02652-z)
Supplement: Supplementary file 9 — PCR primers for sgRNA–barcode CRISPR screen library cloning. [file 41592_2025_2652_MOESM9_ESM.xlsx]

## Sheet: Sheet1
primer name	primer usage	sequence
G/2G-bc-assem-F-sg-bc lib	forward primer for amplifying barcode fragments from the barcode plasmid library	CACCGAGTCGGTGCTTTTTTGGTACCTGCT CAA ATA CCG GCG TGT G
bc assem rev_sg-bc-v3	reverse primer for amplifying barcode fragments from the barcode plasmid library	GTCTCAAGATCTAGTTACGCCAAGCTTGGATCCTNNNNNNNNNNNNNNNNNNNNACGCGAAGTCCGCGACATAG
sgRNA-Oligo-Fwd	forward primer for amplifying sgRNA	gtaacttgaaagtatttcgatttcttggctttatatatcttgtggaaaggacgaaacacc
sgRNA-R-2G-pWL36	reverse primer for amplifying sgRNA	CACACGCCGGTATTTGAGCAGGTACCAAAAAAGCACCGACTCGGTG
