# Supplementary material for: Perturb-tracing enables high-content screening of multi-scale 3D genome regulators
Source: Nat Methods. 2025 Apr 10;22(5):950–61. doi: 10.1038/s41592-025-02652-z (PMC12074983; doi:10.1038/s41592-025-02652-z)
Supplement: Supplementary file 10 — Primers for CHD7 overexpression plasmid cloning. [file 41592_2025_2652_MOESM10_ESM.xlsx]

## Sheet: Sheet1
primers for cloning of pLenti-CHD7
pLenti-CHD7-2F-F	CCGAGGAGATCTGCCGCCGCGATCGCCatggcagatccaggaatgatgagtc
pLenti-CHD7-2F-R	CTCGAGCGGCCGCGTACGCGTAGGTCCAGGGTTCTCCTCCACGTCTCCAGCCTGCTTCAGCAGGCTGAAGTTAGTAGCTCCGCTTCCttcatcattttcattgttttctatttcatcc
primers for sanger sequencing
pLenti_seq_F	AGCAGAGCTCGTTTAGTGAACC
pLenti_seq_R	GAAGCACTGGATGCCGTAGC
CHD7_Seq1	gaggcaacaagctctacctc
CHD7_Seq2	cctgtgactcactatctggt
CHD7 ORF readthrough seq primers
CHD7-seq-2	accctcagcacatgcagcagatg
CHD7-seq-3	cccatgtcacccatgaaagcaatg
CHD7-seq-4	agatgacttccctggtggggtag
CHD7-seq-5	ctcttatcttcattgtcagtgggc
CHD7-seq-6	agtcgtcggaccattcagttgtatg
CHD7-seq-7	gaaacacacaatgcagagtctccag
CHD7-seq-8	gatcagatcctcctacgtcgaac
CHD7-seq-9	tggtgcaggatgccgactg
CHD7-seq-10	aaggcaacagatgaggcaagag
CHD7-seq-11	actggcagttggatttgtccag
CHD7-seq-12	tgctgagctctccatggtcg
CHD7-seq-13	gaagatgggactaggctggtg
CHD7-seq-14	tgatgctgccaggaatggc
CHD7-seq-15	GAGGATCTGGCAGCAAATGATATCC
