# Supplementary material for: Perturb-tracing enables high-content screening of multi-scale 3D genome regulators
Source: Nat Methods. 2025 Apr 10;22(5):950–61. doi: 10.1038/s41592-025-02652-z (PMC12074983; doi:10.1038/s41592-025-02652-z)
Supplement: Supplementary file 11 — Oligonucleotide sequences for sgRNA–barcode sequencing library preparation. [file 41592_2025_2652_MOESM11_ESM.xlsx]

## Sheet: Sheet1
library	source	fragments	name	direction	i5/i7	variable length	fwd priming region	rev priming region	final primer sequence
sg-bc-v5-3F library	plasmid	sg-bc	NGS-sg-bc-fwd-8	F	UDP0045 - i5	10	gtggaaaggacgaaacaccg	-	AATGATACGGCGACCACCGAGATCTACAC CCATAAGGTT ACACTCTTTCCCTACACGACGCTCTTCCGATCT NNNNNNNNNN gtggaaaggacgaaacaccg
			NGS-sg-bc-rev-8	R	UDP0045 - i7	12	-	gttacgccaagcttGGATCC	CAAGCAGAAGACGGCATACGAGAT TAGAATAACG GTGACTGGAGTTCAGACGTGTGCTCTTCCGATCT NNNNNNNNNNNN gttacgccaagcttGGATCC
		bc only	NGS-bc-fwd-8	F	UDP0046 - i5	13	TGCTCAAATACCGGCGTGTG	-	AATGATACGGCGACCACCGAGATCTACAC ATCTCTACCA ACACTCTTTCCCTACACGACGCTCTTCCGATCT NNNNNNNNNNNNN TGCTCAAATACCGGCGTGTG
			NGS-bc-rev-8	R	UDP0046 - i7	9	-	gttacgccaagcttGGATCC	CAAGCAGAAGACGGCATACGAGAT TAATGGATCT GTGACTGGAGTTCAGACGTGTGCTCTTCCGATCT NNNNNNNNN gttacgccaagcttGGATCC
	cell gDNA	sg-bc	NGS-sg-bc-fwd-9	F	UDP0047 - i5	12	gtggaaaggacgaaacaccg	-	AATGATACGGCGACCACCGAGATCTACAC CGGTGGCGAA ACACTCTTTCCCTACACGACGCTCTTCCGATCT NNNNNNNNNNNN gtggaaaggacgaaacaccg
			NGS-sg-bc-rev-9	R	UDP0047 - i7	10	-	gttacgccaagcttGGATCC	CAAGCAGAAGACGGCATACGAGAT TATCCAGGAC GTGACTGGAGTTCAGACGTGTGCTCTTCCGATCT NNNNNNNNNN gttacgccaagcttGGATCC
		bc only	NGS-bc-fwd-9	F	UDP0048 - i5	11	TGCTCAAATACCGGCGTGTG	-	AATGATACGGCGACCACCGAGATCTACAC TAACAATAGG ACACTCTTTCCCTACACGACGCTCTTCCGATCT NNNNNNNNNNN TGCTCAAATACCGGCGTGTG
			NGS-bc-rev-9	R	UDP0048 - i7	11	-	gttacgccaagcttGGATCC	CAAGCAGAAGACGGCATACGAGAT AGTGCCACTG GTGACTGGAGTTCAGACGTGTGCTCTTCCGATCT NNNNNNNNNNN gttacgccaagcttGGATCC
