# Supplementary material for: Perturb-tracing enables high-content screening of multi-scale 3D genome regulators
Source: Nat Methods. 2025 Apr 10;22(5):950–61. doi: 10.1038/s41592-025-02652-z (PMC12074983; doi:10.1038/s41592-025-02652-z)
Supplement: Supplementary file 12 — BARC-FISH codebook determined by sequencing. The ‘Goodcodes’ worksheet contains good barcodes that each uniquely associate with an sgRNA, in which the first column represents the ten-digit barcode, and the second column represents the name of the sgRNAs listed in Supplementary Table 6. The ‘Badcodes’ worksheet contains barcodes that associate with multiple sgRNAs. [file 41592_2025_2652_MOESM12_ESM.xlsx]

## Sheet: GoodCodes
Barcode	sgRNA name
'0000000201'	CUL1-sgRNA1
'0000001221'	HNRNPK-sgRNA2
'0000002020'	RASGRP3-sgRNA1
'0000002101'	SHISA2-sgRNA3
'0000002122'	SMCHD1-sgRNA1
'0000011122'	SPIN2A-sgRNA2
'0000012011'	FBXW11-sgRNA1
'0000012222'	SEL1L3-sgRNA3
'0000022111'	SHISA2-sgRNA3
'0000101000'	DDX18-sgRNA3
'0000101100'	SOX17-sgRNA1
'0000101111'	PHB1-sgRNA1
'0000110100'	AKR1C3-sgRNA2
'0000111010'	HES7-sgRNA3
'0000111101'	SORL1-sgRNA2
'0000111102'	ERCC1-sgRNA1
'0000111111'	FBXW11-sgRNA1
'0000111200'	BEAN1-sgRNA2
'0000112021'	HNRNPK-sgRNA2
'0000120210'	GPRC5B-sgRNA1
'0000120222'	LRRC10B-sgRNA2
'0000122111'	HMGA1-sgRNA2
'0000122120'	RASD1-sgRNA1
'0000200110'	SMCHD1-sgRNA3
'0000202010'	SPIN2A-sgRNA2
'0000202101'	IRAK1-sgRNA1
'0000211010'	C2CD2-sgRNA2
'0000211011'	DDX56-sgRNA2
'0000212021'	FBXW11-sgRNA1
'0000212210'	TMEM37-sgRNA1
'0000212211'	MAP3K7-sgRNA2
'0000221121'	C2CD2-sgRNA2
'0000221201'	CASP1-sgRNA1
'0001012022'	GDA-sgRNA2
'0001012221'	OASL-sgRNA3
'0001020202'	HOXA7-sgRNA3
'0001100001'	LUZP2-sgRNA2
'0001100210'	PIP5K1B-sgRNA2
'0001101002'	SEMA4A-sgRNA3
'0001101010'	PIP5K1B-sgRNA2
'0001102020'	IP6K3-sgRNA1
'0001110000'	DDX56-sgRNA1
'0001110001'	DCLK1-sgRNA2
'0001112022'	GDA-sgRNA2
'0001112202'	PCDHA4-sgRNA3
'0001120001'	BMP7-sgRNA1
'0001120200'	RUNX3-sgRNA2
'0001121001'	SEL1L3-sgRNA2
'0001122121'	ACOT12-sgRNA3
'0001200220'	SPIN2A-sgRNA2
'0001201111'	LONRF2-sgRNA3
'0001202001'	IP6K3-sgRNA1
'0001211102'	DDX42-sgRNA3
'0001211121'	SPINK4-sgRNA2
'0001212102'	FAM69B-sgRNA2
'0001220010'	HNRNPH1-sgRNA2
'0001220011'	TRADD-sgRNA3
'0001220012'	OASL-sgRNA1
'0001222002'	SLC35F1-sgRNA1
'0002001021'	OASL-sgRNA2
'0002002101'	LRRC10B-sgRNA2
'0002002111'	MMP7-sgRNA1
'0002010111'	C2CD2-sgRNA1
'0002010202'	RUNX3-sgRNA2
'0002012121'	ARHGAP25-sgRNA2
'0002020011'	IL16-sgRNA1
'0002022111'	HTR7-sgRNA2
'0002100012'	KCNC1-sgRNA2
'0002100112'	KCNN3-sgRNA2
'0002100201'	CUL1-sgRNA1
'0002101001'	PDE1A-sgRNA1
'0002101101'	BMP7-sgRNA2
'0002101112'	RB1-sgRNA2
'0002101121'	KCNN3-sgRNA1
'0002102022'	ACOT12-sgRNA2
'0002102101'	RASGRP3-sgRNA3
'0002110020'	GDA-sgRNA3
'0002110220'	FOS-sgRNA3
'0002111110'	NR4A1-sgRNA3
'0002112111'	PPM1H-sgRNA1
'0002120121'	FBXW11-sgRNA1
'0002121121'	HOXA7-sgRNA3
'0002122022'	LONRF2-sgRNA2
'0002201101'	DHX15-sgRNA2
'0002201122'	IRAK1-sgRNA1
'0002202121'	CELF2-sgRNA3
'0002210121'	CASP1-sgRNA3
'0002210212'	SOX17-sgRNA3
'0002211021'	CHD7-sgRNA3
'0002211100'	SKP1-sgRNA3
'0002211101'	PCBP1-sgRNA1
'0002211102'	HOXA2-sgRNA2
'0002211121'	IRAK4-sgRNA2
'0002212012'	MAP3K7-sgRNA2
'0002212101'	RIPK1-sgRNA2
'0002212200'	NonTargetingControlGuideForHuman_0996
'0002221001'	SEMA4A-sgRNA2
'0002222100'	HTR7-sgRNA1
'0002222221'	IGFALS-sgRNA2
'0010000201'	CUL1-sgRNA1
'0010002010'	FOS-sgRNA1
'0010002011'	TNFAIP8L3-sgRNA2
'0010002012'	CASP1-sgRNA1
'0010002100'	TRAF2-sgRNA3
'0010010200'	STOX2-sgRNA1
'0010011002'	GDA-sgRNA2
'0010011011'	CUL1-sgRNA3
'0010012001'	SH3TC1-sgRNA1
'0010012112'	SPINK4-sgRNA1
'0010020112'	GDA-sgRNA2
'0010021111'	MAB21L2-sgRNA2
'0010100021'	ERCC1-sgRNA3
'0010100101'	C22orf43-sgRNA1
'0010100121'	C22orf43-sgRNA2
'0010101112'	NFE2-sgRNA2
'0010101202'	CCNA1-sgRNA2
'0010101212'	IFLTD1-sgRNA1
'0010110201'	SGK3-sgRNA1
'0010112102'	MYD88-sgRNA2
'0010112122'	CTCF-sgRNA2
'0010112211'	NonTargetingControlGuideForHuman_0995
'0010120220'	NFE2-sgRNA2
'0010121121'	LONRF2-sgRNA2
'0010122020'	NFE2-sgRNA2
'0010122121'	KCNC1-sgRNA3
'0010200011'	IFLTD1-sgRNA1
'0010200012'	DDX10-sgRNA1
'0010202011'	TRAF2-sgRNA1
'0010212020'	NDP-sgRNA3
'0010212101'	SLC22A3-sgRNA1
'0010220001'	CASP1-sgRNA2
'0010220120'	SPINK4-sgRNA2
'0010221001'	SORL1-sgRNA3
'0011000210'	SPINK4-sgRNA2
'0011001221'	HNRNPL-sgRNA2
'0011010200'	KCNN3-sgRNA3
'0011010211'	TRAF2-sgRNA1
'0011011121'	BEGAIN-sgRNA2
'0011101111'	LONRF3-sgRNA3
'0011102102'	IL16-sgRNA2
'0011102201'	SLC16A9-sgRNA2
'0011111101'	AQP3-sgRNA3
'0011111112'	TMEM169-sgRNA3
'0011111121'	GALNT16-sgRNA2
'0011112202'	MMP7-sgRNA2
'0011120000'	FOS-sgRNA3
'0011120100'	DDX21-sgRNA2
'0011120112'	SGK3-sgRNA3
'0011120121'	TMEM169-sgRNA1
'0011120201'	NPM2-sgRNA2
'0011120210'	HMGA2-sgRNA1
'0011120212'	FOS-sgRNA3
'0011120220'	NFE2-sgRNA3
'0011121012'	NIPBL-sgRNA1
'0011121111'	HTR7-sgRNA2
'0011122020'	FAM13C-sgRNA2
'0011122202'	C2CD2-sgRNA1
'0011201001'	KCNN3-sgRNA1
'0011201010'	TMEM176B-sgRNA2
'0011201021'	PDE1A-sgRNA1
'0011202011'	HOXB9-sgRNA2
'0011210021'	HNRNPA1-sgRNA1
'0011212001'	MMP7-sgRNA3
'0011212011'	IL16-sgRNA1
'0011212020'	SPINK4-sgRNA3
'0011220001'	IL16-sgRNA3
'0011220111'	CXXC4-sgRNA2
'0011221120'	AQP3-sgRNA2
'0012000200'	HTR7-sgRNA1
'0012000210'	NonTargetingControlGuideForHuman_1000
'0012001202'	PIP5K1B-sgRNA3
'0012001211'	KCNC1-sgRNA3
'0012020110'	ERCC1-sgRNA3
'0012021001'	KCNN3-sgRNA3
'0012022001'	RIPK1-sgRNA2
'0012022101'	HOXA3-sgRNA1
'0012100001'	SOX17-sgRNA1
'0012100020'	PPARG-sgRNA2
'0012100101'	KCNC1-sgRNA2
'0012100120'	GLDC-sgRNA2
'0012101002'	NOS1-sgRNA3
'0012101101'	AQP3-sgRNA1
'0012102220'	IRAK1-sgRNA3
'0012112011'	AQP3-sgRNA1
'0012112121'	PPARG-sgRNA3
'0012112211'	CELF2-sgRNA2
'0012120000'	CCNA1-sgRNA3
'0012121002'	CUL1-sgRNA1
'0012121101'	FAM13C-sgRNA2
'0012122112'	HOXA7-sgRNA3
'0012122221'	SORL1-sgRNA1
'0012200211'	MYBPH-sgRNA3
'0012200221'	BEGAIN-sgRNA1
'0012201002'	SPINK4-sgRNA2
'0012201102'	GALNT16-sgRNA2
'0012202211'	MYBPH-sgRNA1
'0012202222'	HNRNPK-sgRNA2
'0012210001'	GALNT16-sgRNA2
'0012210020'	MYD88-sgRNA1
'0012211122'	TRAF6-sgRNA2
'0012211222'	CELF2-sgRNA2
'0012212002'	CHUK-sgRNA1
'0012212101'	MAB21L2-sgRNA3
'0012220121'	RASD1-sgRNA2
'0012220222'	SORL1-sgRNA3
'0020001012'	IP6K3-sgRNA3
'0020001120'	NFE2-sgRNA2
'0020001121'	NR4A1-sgRNA2
'0020010001'	CUL1-sgRNA2
'0020010010'	EEPD1-sgRNA1
'0020011100'	IRAK1-sgRNA1
'0020012012'	HNRNPK-sgRNA3
'0020012211'	SORL1-sgRNA2
'0020021022'	MRVI1-sgRNA1
'0020022011'	NR4A1-sgRNA2
'0020022202'	ERCC1-sgRNA2
'0020100010'	RB1-sgRNA2
'0020100202'	SEL1L3-sgRNA2
'0020111012'	NPM2-sgRNA3
'0020111020'	HIVEP3-sgRNA3
'0020111102'	TMEM176B-sgRNA3
'0020120101'	PHB1-sgRNA3
'0020121011'	HNRNPA1-sgRNA3
'0020122210'	ARID3B-sgRNA1
'0020201200'	LRRC10B-sgRNA2
'0020202002'	LONRF3-sgRNA1
'0020220012'	HTR7-sgRNA2
'0020220121'	SLC40A1-sgRNA2
'0020220200'	TRAF6-sgRNA3
'0021000210'	SH3TC1-sgRNA2
'0021010200'	RASD1-sgRNA3
'0021011000'	CUL1-sgRNA1
'0021022202'	SMCHD1-sgRNA2
'0021101002'	MYD88-sgRNA3
'0021101121'	NonTargetingControlGuideForHuman_1000
'0021102001'	MYBPH-sgRNA1
'0021102211'	LRRC10B-sgRNA3
'0021102221'	HOXA3-sgRNA1
'0021111021'	DDX21-sgRNA3
'0021112022'	MYD88-sgRNA3
'0021112101'	TSSK3-sgRNA1
'0021112220'	MAN1C1-sgRNA1
'0021120100'	HNRNPK-sgRNA3
'0021201122'	BEGAIN-sgRNA1
'0021201220'	HNRNPL-sgRNA3
'0021202100'	GPRC5B-sgRNA1
'0021202111'	GPRC5B-sgRNA1
'0021210001'	HOXB9-sgRNA2
'0021210102'	NIPBL-sgRNA3
'0021212021'	SLC40A1-sgRNA1
'0022000010'	DDX24-sgRNA1
'0022000122'	GMFG-sgRNA1
'0022000201'	HMGA2-sgRNA1
'0022001021'	TSSK3-sgRNA3
'0022002210'	HNRNPK-sgRNA3
'0022010020'	MRVI1-sgRNA1
'0022010212'	NPM2-sgRNA1
'0022012202'	TNFAIP8L3-sgRNA3
'0022012222'	GMFG-sgRNA3
'0022100102'	HOXA7-sgRNA1
'0022101001'	C22orf43-sgRNA3
'0022101010'	SORL1-sgRNA1
'0022101201'	EEPD1-sgRNA2
'0022102021'	C19orf57-sgRNA1
'0022102202'	IL16-sgRNA1
'0022112010'	SHISA2-sgRNA2
'0022112022'	SHISA2-sgRNA2
'0022120210'	SPIN2A-sgRNA2
'0022122101'	CCNA1-sgRNA2
'0022122120'	NonTargetingControlGuideForHuman_0998
'0022122121'	HMGA2-sgRNA2
'0022201001'	KCNN3-sgRNA3
'0022201122'	NDP-sgRNA2
'0022202100'	BEGAIN-sgRNA1
'0022202122'	SPINK4-sgRNA2
'0022210221'	SPIN2A-sgRNA1
'0022220221'	NIPBL-sgRNA2
'0100000012'	CASP1-sgRNA2
'0100000102'	MAB21L2-sgRNA3
'0100000220'	RASD1-sgRNA1
'0100001010'	AKR1C3-sgRNA3
'0100001021'	STOX2-sgRNA2
'0100002121'	ERCC1-sgRNA1
'0100002202'	EEPD1-sgRNA2
'0100010122'	TSSK3-sgRNA3
'0100011012'	IFLTD1-sgRNA2
'0100020120'	CXXC4-sgRNA2
'0100101020'	CXXC4-sgRNA3
'0100101201'	LUZP2-sgRNA2
'0100102100'	ACOT12-sgRNA1
'0100102101'	ACOT12-sgRNA1
'0100102110'	NIPBL-sgRNA3
'0100102111'	NOS1-sgRNA3
'0100102122'	HNRNPL-sgRNA2
'0100102212'	SORL1-sgRNA2
'0100102222'	NIPBL-sgRNA3
'0100110010'	SLC35F1-sgRNA1
'0100110200'	MYBPH-sgRNA2
'0100110211'	RBM20-sgRNA2
'0100111022'	HOXA7-sgRNA3
'0100111112'	EPHA3-sgRNA1
'0100112001'	SEL1L3-sgRNA3
'0100112110'	CELF2-sgRNA2
'0100112111'	SLC35F1-sgRNA1
'0100112210'	RUNX3-sgRNA1
'0100112211'	CHUK-sgRNA3
'0100120121'	AKR1C3-sgRNA3
'0100120210'	PRSS22-sgRNA1
'0100120222'	CHUK-sgRNA2
'0100121100'	BEAN1-sgRNA2
'0100200002'	HNRNPA1-sgRNA3
'0100201012'	ACOT12-sgRNA1
'0100201021'	TMEM37-sgRNA3
'0100202101'	DCLK1-sgRNA2
'0100202120'	NPM2-sgRNA2
'0100202201'	TMEM154-sgRNA2
'0100202220'	PPM1H-sgRNA1
'0100210110'	SEL1L3-sgRNA2
'0100211001'	MYBPH-sgRNA1
'0100212011'	DDX24-sgRNA3
'0100220201'	ACOT12-sgRNA1
'0100221101'	NonTargetingControlGuideForHuman_0998
'0100222000'	CCNA1-sgRNA1
'0101000020'	HNRNPA1-sgRNA1
'0101000222'	MRVI1-sgRNA1
'0101001122'	AQP3-sgRNA3
'0101002022'	TRADD-sgRNA3
'0101011100'	PDE1A-sgRNA1
'0101011101'	IGFALS-sgRNA2
'0101011121'	IGFALS-sgRNA2
'0101020022'	HMGA1-sgRNA3
'0101100111'	DDX52-sgRNA2
'0101100202'	HNRNPL-sgRNA3
'0101100212'	LONRF3-sgRNA3
'0101100220'	CASP1-sgRNA3
'0101102002'	KCNN3-sgRNA1
'0101110201'	SHISA2-sgRNA3
'0101120101'	C2CD2-sgRNA2
'0101120202'	EPHA3-sgRNA1
'0101120210'	NonTargetingControlGuideForHuman_1000
'0101121012'	KCNC1-sgRNA2
'0101121020'	MAB21L2-sgRNA2
'0101122010'	MAPK15-sgRNA1
'0101122120'	C19orf57-sgRNA3
'0101122121'	HMGA2-sgRNA1
'0101200022'	DDX18-sgRNA3
'0101200200'	MYBPH-sgRNA3
'0101201201'	IKBKG-sgRNA3
'0101210020'	SHISA2-sgRNA3
'0101211202'	SH3TC1-sgRNA1
'0101212202'	NFE2-sgRNA2
'0101212211'	PHB1-sgRNA1
'0101222100'	SLC16A9-sgRNA3
'0102000020'	RASD1-sgRNA3
'0102000202'	CTCF-sgRNA1
'0102001001'	PDE1A-sgRNA1
'0102001010'	HNRNPH1-sgRNA1
'0102001102'	AKR1C3-sgRNA3
'0102001111'	IP6K3-sgRNA3
'0102002212'	KCNN3-sgRNA3
'0102010022'	GDA-sgRNA1
'0102010121'	CXXC4-sgRNA1
'0102020011'	ARHGAP25-sgRNA2
'0102021112'	MYD88-sgRNA1
'0102022111'	TBX6-sgRNA2
'0102022210'	DCLK1-sgRNA2
'0102100002'	PHB1-sgRNA2
'0102100102'	HMGA1-sgRNA1
'0102100201'	TNFAIP8L3-sgRNA2
'0102101010'	TBX6-sgRNA3
'0102102001'	ARID3B-sgRNA1
'0102102102'	OASL-sgRNA1
'0102102112'	NR4A1-sgRNA2
'0102102212'	LMNB1-sgRNA1
'0102120011'	BEGAIN-sgRNA1
'0102120111'	LMTK3-sgRNA2
'0102120121'	BEAN1-sgRNA3
'0102120200'	MAN1C1-sgRNA1
'0102121021'	DDX42-sgRNA3
'0102122101'	SKP1-sgRNA1
'0102200010'	TMEM37-sgRNA1
'0102200022'	SLC35F1-sgRNA3
'0102200101'	HOXA3-sgRNA3
'0102201110'	GDA-sgRNA2
'0102202010'	DHX15-sgRNA3
'0102202012'	HOXA7-sgRNA3
'0102202020'	HES7-sgRNA3
'0102202022'	RUNX3-sgRNA1
'0102202110'	RFESD-sgRNA3
'0102210002'	SLC22A3-sgRNA2
'0102210111'	SEMA4A-sgRNA3
'0102211011'	NPM2-sgRNA1
'0102212120'	ZNF114-sgRNA3
'0102220011'	C2CD2-sgRNA2
'0102220100'	LONRF2-sgRNA3
'0102221021'	ZNF572-sgRNA1
'0102221101'	SGK3-sgRNA2
'0102221111'	C22orf43-sgRNA3
'0102222212'	LUZP2-sgRNA3
'0110002011'	AQP3-sgRNA2
'0110002200'	WDR17-sgRNA2
'0110012020'	GDA-sgRNA2
'0110012022'	IRAK1-sgRNA3
'0110020000'	CSRNP1-sgRNA1
'0110022002'	TMEM154-sgRNA3
'0110100000'	KCNC1-sgRNA1
'0110101000'	WDR17-sgRNA1
'0110101112'	GLDC-sgRNA1
'0110102110'	LRRC10B-sgRNA1
'0110110101'	IKBKG-sgRNA2
'0110110212'	CHUK-sgRNA1
'0110110220'	ARID3B-sgRNA3
'0110112012'	MYD88-sgRNA3
'0110120020'	SLC35F1-sgRNA3
'0110120112'	IKBKG-sgRNA3
'0110121022'	HOXA2-sgRNA3
'0110121121'	HNRNPA1-sgRNA1
'0110122100'	ZNF114-sgRNA2
'0110200010'	PCBP1-sgRNA2
'0110200102'	HNRNPK-sgRNA1
'0110201111'	TNFAIP8L3-sgRNA3
'0110201120'	IGFALS-sgRNA2
'0110202222'	HMGA1-sgRNA2
'0110210022'	TRAF6-sgRNA1
'0110210221'	MYD88-sgRNA3
'0110211102'	RASD1-sgRNA2
'0110212112'	GALNT16-sgRNA3
'0110221102'	HNRNPK-sgRNA1
'0110222002'	AQP3-sgRNA2
'0110222112'	RUNX3-sgRNA2
'0110222122'	RUNX3-sgRNA2
'0110222211'	DDX56-sgRNA3
'0111000111'	SH3TC1-sgRNA3
'0111000202'	SPINK4-sgRNA1
'0111000220'	RB1-sgRNA2
'0111001112'	HOXB9-sgRNA1
'0111010202'	SMCHD1-sgRNA2
'0111011011'	PCBP1-sgRNA3
'0111011020'	PRSS22-sgRNA2
'0111012020'	MAN1C1-sgRNA2
'0111012102'	SPINK4-sgRNA2
'0111021100'	TMEM176B-sgRNA1
'0111100021'	MAN1C1-sgRNA1
'0111100102'	MMP7-sgRNA3
'0111100110'	SKP1-sgRNA2
'0111100221'	SLC35F1-sgRNA3
'0111102101'	DDX18-sgRNA3
'0111102121'	EEPD1-sgRNA3
'0111102212'	IRAK4-sgRNA3
'0111110111'	MRVI1-sgRNA1
'0111110120'	TMEM37-sgRNA1
'0111110211'	BEAN1-sgRNA2
'0111110221'	TMEM37-sgRNA1
'0111111011'	GDA-sgRNA1
'0111111211'	LONRF2-sgRNA1
'0111112011'	PPM1H-sgRNA3
'0111112012'	HMGA2-sgRNA1
'0111112220'	BEAN1-sgRNA1
'0111120001'	FOS-sgRNA3
'0111121100'	RFESD-sgRNA1
'0111122202'	LONRF2-sgRNA1
'0111200001'	IKBKG-sgRNA1
'0111200201'	IRAK1-sgRNA3
'0111201011'	SLC22A3-sgRNA1
'0111202000'	WDR17-sgRNA1
'0111202111'	PRSS22-sgRNA3
'0111202112'	CSRNP1-sgRNA3
'0111212212'	FAM13C-sgRNA2
'0111220111'	DDX24-sgRNA1
'0111221020'	SON-sgRNA3
'0111221021'	SGCG-sgRNA1
'0111221100'	SON-sgRNA3
'0112000021'	LMNB1-sgRNA1
'0112002100'	CASP1-sgRNA1
'0112010011'	HTR7-sgRNA2
'0112010121'	PRSS22-sgRNA2
'0112020221'	ZNF114-sgRNA3
'0112021111'	BEGAIN-sgRNA2
'0112021212'	IRAK4-sgRNA2
'0112022020'	TMEM37-sgRNA2
'0112100002'	SLC40A1-sgRNA1
'0112100101'	NR4A1-sgRNA1
'0112100110'	HMGA2-sgRNA1
'0112100201'	NPM2-sgRNA3
'0112100210'	GDA-sgRNA1
'0112100222'	SLC22A3-sgRNA2
'0112102010'	IRAK4-sgRNA3
'0112110011'	SLC22A3-sgRNA1
'0112110122'	AQP3-sgRNA1
'0112112202'	HOXA7-sgRNA1
'0112112221'	EEPD1-sgRNA1
'0112120120'	NPM2-sgRNA1
'0112121010'	HES7-sgRNA3
'0112121111'	LRIF1-sgRNA1
'0112122010'	KCNN3-sgRNA3
'0112122210'	CTCF-sgRNA3
'0112200020'	FOXD4-sgRNA3
'0112200201'	CELF2-sgRNA3
'0112200221'	LMTK3-sgRNA2
'0112201121'	KCNN3-sgRNA1
'0112202102'	SOX17-sgRNA1
'0112202112'	OASL-sgRNA3
'0112210211'	HNRNPA1-sgRNA3
'0112211020'	RB1-sgRNA2
'0112211120'	CHUK-sgRNA1
'0112221121'	BEGAIN-sgRNA2
'0112221122'	NIPBL-sgRNA2
'0112222211'	TMEM37-sgRNA2
'0120000010'	NPM2-sgRNA1
'0120001001'	LUZP2-sgRNA3
'0120001110'	BEGAIN-sgRNA1
'0120001112'	HMGA1-sgRNA2
'0120002210'	HNRNPH1-sgRNA3
'0120002221'	ZNF114-sgRNA1
'0120012102'	BEGAIN-sgRNA1
'0120012111'	ERCC1-sgRNA3
'0120100201'	BEGAIN-sgRNA2
'0120101010'	CSRNP1-sgRNA2
'0120101100'	PPARG-sgRNA2
'0120101111'	IRAK1-sgRNA3
'0120102202'	NIPBL-sgRNA3
'0120111002'	LONRF3-sgRNA3
'0120112201'	HMGA1-sgRNA2
'0120120212'	NDP-sgRNA1
'0120121022'	SLC16A9-sgRNA2
'0120122012'	FBXW11-sgRNA3
'0120200101'	HOXA3-sgRNA3
'0120200112'	BEGAIN-sgRNA3
'0120200202'	NDP-sgRNA2
'0120202220'	NFE2-sgRNA1
'0120210210'	CHUK-sgRNA1
'0120212121'	ERCC1-sgRNA1
'0120220200'	C2CD2-sgRNA2
'0120220211'	MAP3K7-sgRNA1
'0121000101'	LONRF2-sgRNA1
'0121000221'	GMFG-sgRNA2
'0121000222'	HOXA7-sgRNA2
'0121001022'	IP6K3-sgRNA1
'0121001111'	TMEM169-sgRNA3
'0121002000'	SKP1-sgRNA2
'0121002212'	KCNC1-sgRNA2
'0121012210'	NDP-sgRNA1
'0121021100'	BMP7-sgRNA1
'0121022221'	PPARG-sgRNA3
'0121100001'	SMCHD1-sgRNA1
'0121100220'	MAPK15-sgRNA2
'0121101110'	SPINK4-sgRNA1
'0121101202'	PHB1-sgRNA2
'0121102000'	NOS1-sgRNA1
'0121102010'	PCDHA4-sgRNA2
'0121102102'	LMTK3-sgRNA2
'0121102221'	ACOT12-sgRNA1
'0121102222'	ACOT12-sgRNA1
'0121111011'	PRSS22-sgRNA3
'0121111012'	PHB1-sgRNA3
'0121111022'	DDX18-sgRNA1
'0121112112'	HNRNPH1-sgRNA3
'0121112120'	NIPBL-sgRNA2
'0121120221'	LRRC10B-sgRNA2
'0121121121'	EEPD1-sgRNA1
'0121200011'	FAM13C-sgRNA2
'0121200122'	C22orf43-sgRNA3
'0121202201'	SORL1-sgRNA2
'0121210001'	FOXD4-sgRNA1
'0121210101'	ACOT12-sgRNA1
'0121212101'	LMNB1-sgRNA1
'0121221111'	DDX24-sgRNA3
'0122000012'	CUL1-sgRNA2
'0122000020'	DDX24-sgRNA3
'0122000201'	SOX17-sgRNA2
'0122001001'	ZNF572-sgRNA3
'0122002020'	CHD7-sgRNA2
'0122002022'	GMFG-sgRNA3
'0122002110'	COL28A1-sgRNA3
'0122010101'	PCDHA4-sgRNA2
'0122010212'	BMP7-sgRNA3
'0122012212'	TBX6-sgRNA1
'0122020100'	GLDC-sgRNA2
'0122020220'	RASGRP3-sgRNA3
'0122022000'	TMEM176B-sgRNA3
'0122022101'	CSRNP1-sgRNA3
'0122100002'	IL16-sgRNA2
'0122100111'	LONRF3-sgRNA3
'0122100121'	CELF2-sgRNA1
'0122101002'	HMGA2-sgRNA1
'0122102202'	CCDC88C-sgRNA1
'0122110100'	RB1-sgRNA2
'0122110112'	SEL1L3-sgRNA2
'0122200202'	PCDHA4-sgRNA2
'0122202000'	NFE2-sgRNA2
'0122210221'	C2CD2-sgRNA3
'0122210222'	C2CD2-sgRNA3
'0122211000'	CELF2-sgRNA3
'0122211021'	ARID3B-sgRNA3
'0122212021'	RBM20-sgRNA2
'0122212022'	CSRNP1-sgRNA1
'0122220010'	MAPK15-sgRNA1
'0122220201'	CCNA1-sgRNA2
'0200000012'	BMP7-sgRNA3
'0200000211'	DDX52-sgRNA2
'0200000212'	IRAK1-sgRNA1
'0200001111'	IL16-sgRNA3
'0200002200'	MMP7-sgRNA2
'0200002212'	BEGAIN-sgRNA2
'0200011121'	IGFALS-sgRNA2
'0200012011'	C2CD2-sgRNA2
'0200012110'	KCNC1-sgRNA3
'0200012222'	LMTK3-sgRNA2
'0200021102'	HNRNPL-sgRNA1
'0200021110'	MAB21L2-sgRNA2
'0200022112'	SLC40A1-sgRNA1
'0200022200'	DDX10-sgRNA2
'0200022212'	LMTK3-sgRNA2
'0200100001'	PHB1-sgRNA1
'0200100112'	KCNN3-sgRNA1
'0200100210'	MYD88-sgRNA3
'0200100211'	TMEM176B-sgRNA1
'0200101120'	HES7-sgRNA3
'0200102021'	PRSS22-sgRNA3
'0200111120'	SLC35F1-sgRNA3
'0200112000'	PHB1-sgRNA1
'0200112012'	SORL1-sgRNA2
'0200112221'	DDX18-sgRNA1
'0200120111'	RBM20-sgRNA1
'0200120121'	TMEM176B-sgRNA3
'0200120201'	PPARG-sgRNA1
'0200120211'	SKP1-sgRNA1
'0200121002'	RIPK1-sgRNA2
'0200121011'	RIPK1-sgRNA2
'0200121101'	LONRF3-sgRNA2
'0200122022'	NPM2-sgRNA1
'0200122101'	RIPK1-sgRNA2
'0200200100'	IKBKG-sgRNA3
'0200201012'	HIVEP3-sgRNA1
'0200201120'	IRAK1-sgRNA3
'0200202001'	TNFAIP8L3-sgRNA1
'0200202102'	TRAF6-sgRNA1
'0200210121'	ZNF572-sgRNA1
'0200211102'	TRAF2-sgRNA2
'0200212121'	IRAK1-sgRNA2
'0200212122'	RANBP3L-sgRNA1
'0200220001'	DDX24-sgRNA3
'0200220020'	HNRNPH1-sgRNA2
'0200220022'	MYD88-sgRNA1
'0200220210'	RASGRP3-sgRNA1
'0200220222'	FAM13C-sgRNA3
'0200221011'	PHB1-sgRNA2
'0201000212'	PRSS22-sgRNA2
'0201001001'	SPIN2A-sgRNA2
'0201001002'	SPIN2A-sgRNA2
'0201001012'	DDX24-sgRNA1
'0201001102'	HNRNPK-sgRNA2
'0201002002'	FAM69B-sgRNA3
'0201002201'	FAM69B-sgRNA3
'0201010010'	HTR7-sgRNA1
'0201010012'	IGFALS-sgRNA3
'0201010212'	PDE1A-sgRNA2
'0201012022'	BMP7-sgRNA3
'0201012120'	RIPK1-sgRNA2
'0201020211'	PRSS22-sgRNA3
'0201100010'	LRRC10B-sgRNA2
'0201100100'	PPARG-sgRNA2
'0201100212'	FAM13C-sgRNA2
'0201101001'	SEMA4A-sgRNA3
'0201101011'	MMP7-sgRNA3
'0201101111'	FAM13C-sgRNA1
'0201101121'	SON-sgRNA2
'0201102002'	SLC35F1-sgRNA1
'0201102020'	DDX56-sgRNA2
'0201102100'	SPINK4-sgRNA2
'0201102112'	CUL1-sgRNA2
'0201110221'	HOXA3-sgRNA1
'0201111021'	RUNX3-sgRNA1
'0201112021'	DHX15-sgRNA1
'0201112121'	RASGRP3-sgRNA3
'0201120112'	COL28A1-sgRNA2
'0201120201'	SORL1-sgRNA1
'0201120202'	MRVI1-sgRNA3
'0201120221'	HNRNPH1-sgRNA2
'0201121112'	HOXB9-sgRNA3
'0201122122'	MYBPH-sgRNA3
'0201122210'	LRRC10B-sgRNA2
'0201201001'	WDR17-sgRNA2
'0201201112'	NIPBL-sgRNA1
'0201201120'	TRIM36-sgRNA3
'0201210011'	C2CD2-sgRNA2
'0201210020'	CUL1-sgRNA3
'0201210120'	IP6K3-sgRNA1
'0201210202'	SHISA2-sgRNA3
'0201210221'	CUL1-sgRNA3
'0201211012'	RBM20-sgRNA1
'0201211100'	FBXW11-sgRNA1
'0201212102'	FAM13C-sgRNA1
'0201212221'	HTR7-sgRNA2
'0201221011'	SHISA2-sgRNA2
'0201221211'	HOXA7-sgRNA1
'0201222102'	HMGA2-sgRNA1
'0202000001'	KCNC1-sgRNA2
'0202001121'	IRAK4-sgRNA1
'0202002100'	LONRF3-sgRNA2
'0202002102'	OASL-sgRNA1
'0202002112'	SPIN2A-sgRNA3
'0202011021'	DDX18-sgRNA3
'0202012011'	NIPBL-sgRNA3
'0202012020'	DHX15-sgRNA3
'0202012021'	PHB1-sgRNA2
'0202012200'	NIPBL-sgRNA1
'0202012212'	PCDHA4-sgRNA1
'0202020111'	PPM1H-sgRNA2
'0202021002'	HOXA7-sgRNA2
'0202021201'	GLDC-sgRNA1
'0202022001'	NIPBL-sgRNA3
'0202100011'	DDX24-sgRNA3
'0202100022'	DDX24-sgRNA3
'0202100121'	TRADD-sgRNA1
'0202101121'	CHUK-sgRNA1
'0202102001'	ZNF114-sgRNA2
'0202102101'	HOXA7-sgRNA2
'0202102102'	CUL1-sgRNA3
'0202102111'	ERCC1-sgRNA3
'0202110022'	NDP-sgRNA3
'0202111200'	IP6K3-sgRNA2
'0202120202'	PRSS22-sgRNA1
'0202121101'	LRRC10B-sgRNA1
'0202122021'	SORL1-sgRNA2
'0202122101'	HIVEP3-sgRNA1
'0202122102'	SOX17-sgRNA1
'0202122120'	DDX21-sgRNA3
'0202200220'	HOXA2-sgRNA3
'0202200221'	SLC35F1-sgRNA1
'0202201102'	RASGRP3-sgRNA1
'0202201210'	SORL1-sgRNA2
'0202202002'	PIP5K1B-sgRNA2
'0202202220'	MRVI1-sgRNA3
'0202211022'	AQP3-sgRNA1
'0202211112'	MAB21L2-sgRNA1
'0202211222'	SON-sgRNA2
'0202212020'	TMEM37-sgRNA1
'0202212201'	SLC16A9-sgRNA1
'0202220101'	HNRNPA1-sgRNA1
'0202222010'	SGK3-sgRNA3
'0210000000'	CHUK-sgRNA1
'0210000121'	SORL1-sgRNA1
'0210000202'	PPARG-sgRNA2
'0210001000'	TMEM176B-sgRNA2
'0210001001'	LONRF2-sgRNA3
'0210001010'	C22orf43-sgRNA3
'0210001112'	HTR7-sgRNA1
'0210002212'	IFLTD1-sgRNA3
'0210010200'	HOXA7-sgRNA1
'0210012021'	SORL1-sgRNA2
'0210012022'	ZNF572-sgRNA3
'0210020211'	TMEM176B-sgRNA3
'0210100022'	DDX56-sgRNA1
'0210100110'	DDX24-sgRNA1
'0210100112'	DDX24-sgRNA1
'0210102001'	GDA-sgRNA1
'0210102100'	C19orf57-sgRNA2
'0210102111'	DDX24-sgRNA1
'0210110222'	IFLTD1-sgRNA2
'0210112120'	HTR7-sgRNA1
'0210112121'	MAPK15-sgRNA2
'0210122101'	SGCG-sgRNA1
'0210200011'	RIPK1-sgRNA1
'0210200012'	RIPK1-sgRNA1
'0210202101'	CHUK-sgRNA2
'0210212001'	TRAF2-sgRNA3
'0210212222'	TSSK3-sgRNA3
'0210220011'	BEAN1-sgRNA1
'0210220020'	SOX17-sgRNA1
'0210220212'	SLC40A1-sgRNA2
'0210221102'	CHUK-sgRNA2
'0210222020'	PDE1A-sgRNA3
'0211000011'	SLC22A3-sgRNA1
'0211001101'	SGCG-sgRNA3
'0211001220'	HIVEP3-sgRNA2
'0211001222'	SLC35F1-sgRNA3
'0211002001'	FBXW11-sgRNA2
'0211002111'	PDE1A-sgRNA1
'0211002120'	NFE2-sgRNA1
'0211002202'	ZNF572-sgRNA2
'0211011012'	GALNT16-sgRNA1
'0211011022'	NFE2-sgRNA2
'0211011122'	CSRNP1-sgRNA2
'0211012102'	SPINK4-sgRNA2
'0211021210'	LRRC10B-sgRNA3
'0211022112'	GMFG-sgRNA2
'0211100011'	MYBPH-sgRNA2
'0211100012'	CSRNP1-sgRNA1
'0211100022'	FBXW11-sgRNA1
'0211100100'	FAM69B-sgRNA3
'0211101100'	RUNX3-sgRNA3
'0211101122'	DDX24-sgRNA3
'0211102100'	IRAK1-sgRNA3
'0211102110'	RUNX3-sgRNA2
'0211102111'	FAM69B-sgRNA3
'0211102121'	DDX21-sgRNA1
'0211102122'	NDP-sgRNA2
'0211110120'	PPARG-sgRNA3
'0211110211'	BEAN1-sgRNA2
'0211111201'	TMEM176B-sgRNA2
'0211112100'	SLC40A1-sgRNA2
'0211112221'	WDR17-sgRNA3
'0211112222'	RANBP3L-sgRNA1
'0211120221'	HOXA3-sgRNA1
'0211120222'	LONRF2-sgRNA3
'0211121022'	EEPD1-sgRNA2
'0211121112'	SLC22A3-sgRNA2
'0211122020'	DCLK1-sgRNA1
'0211122221'	IRAK4-sgRNA3
'0211200102'	IL16-sgRNA2
'0211200200'	AQP3-sgRNA1
'0211201100'	DDX56-sgRNA1
'0211201222'	LRRC10B-sgRNA2
'0211202010'	RBM20-sgRNA1
'0211202101'	HMGA1-sgRNA1
'0211202201'	SLC40A1-sgRNA3
'0211210001'	SEMA4A-sgRNA2
'0211210100'	HNRNPA1-sgRNA1
'0211210111'	MAB21L2-sgRNA3
'0211211020'	BMP7-sgRNA1
'0211212012'	SKP1-sgRNA1
'0211212202'	BEAN1-sgRNA2
'0211212211'	NIPBL-sgRNA3
'0211212222'	GLDC-sgRNA1
'0211220210'	CCDC88C-sgRNA3
'0211221121'	HIVEP3-sgRNA2
'0212000101'	PDE1A-sgRNA1
'0212000200'	FOS-sgRNA1
'0212000202'	RB1-sgRNA2
'0212001012'	LRIF1-sgRNA3
'0212001021'	ARHGAP25-sgRNA3
'0212001112'	ARHGAP25-sgRNA3
'0212010020'	LMTK3-sgRNA2
'0212011100'	RBM20-sgRNA1
'0212012211'	IRAK1-sgRNA3
'0212021020'	GMFG-sgRNA1
'0212022111'	FOXD4-sgRNA3
'0212100002'	KCNN3-sgRNA3
'0212100022'	ZNF114-sgRNA2
'0212100101'	C22orf43-sgRNA1
'0212100111'	FBXW11-sgRNA3
'0212102111'	RANBP3L-sgRNA2
'0212102112'	RBM20-sgRNA1
'0212102210'	SH3TC1-sgRNA2
'0212110100'	HIVEP3-sgRNA1
'0212111021'	GLDC-sgRNA2
'0212111101'	C19orf57-sgRNA3
'0212112111'	MRVI1-sgRNA1
'0212112112'	SHISA2-sgRNA2
'0212112201'	SHISA2-sgRNA1
'0212112211'	SPINK4-sgRNA1
'0212120022'	PRSS22-sgRNA3
'0212120212'	CSRNP1-sgRNA2
'0212121111'	GALNT16-sgRNA3
'0212122022'	HNRNPH1-sgRNA2
'0212122201'	HMGA2-sgRNA1
'0212200111'	RIPK1-sgRNA2
'0212202010'	TMEM37-sgRNA1
'0212202011'	PPARG-sgRNA1
'0212202210'	LONRF2-sgRNA1
'0212212200'	DDX21-sgRNA1
'0212212201'	LRRC10B-sgRNA2
'0212212212'	LUZP2-sgRNA2
'0212221000'	STOX2-sgRNA2
'0212221001'	SOX17-sgRNA1
'0212221021'	SOX17-sgRNA1
'0212221111'	CSRNP1-sgRNA1
'0212222020'	ACOT12-sgRNA2
'0212222100'	IP6K3-sgRNA3
'0212222200'	FAM69B-sgRNA2
'0220000202'	TRAF6-sgRNA2
'0220000212'	LMTK3-sgRNA1
'0220001010'	STOX2-sgRNA1
'0220001201'	MYD88-sgRNA3
'0220002010'	MAB21L2-sgRNA3
'0220002012'	RIPK1-sgRNA1
'0220002120'	FBXW11-sgRNA2
'0220010200'	AKR1C3-sgRNA3
'0220012101'	GDA-sgRNA2
'0220012111'	CTCF-sgRNA2
'0220012121'	ARHGAP25-sgRNA2
'0220021001'	LONRF2-sgRNA3
'0220022012'	ARHGAP25-sgRNA2
'0220100021'	HMGA2-sgRNA1
'0220100200'	PDE1A-sgRNA3
'0220100222'	FAM69B-sgRNA1
'0220101002'	LMTK3-sgRNA2
'0220101101'	PCDHA4-sgRNA1
'0220102010'	KCNC1-sgRNA2
'0220102121'	KCNC1-sgRNA1
'0220102220'	CXXC4-sgRNA3
'0220110100'	CTCF-sgRNA2
'0220120111'	BEAN1-sgRNA1
'0220121011'	TRAF2-sgRNA1
'0220121012'	TRAF2-sgRNA1
'0220121211'	DDX24-sgRNA1
'0220200200'	C22orf43-sgRNA3
'0220200201'	HMGA2-sgRNA1
'0220201111'	MAPK15-sgRNA2
'0220201122'	CXXC4-sgRNA3
'0220202001'	CUL1-sgRNA1
'0220202010'	SORL1-sgRNA3
'0220202122'	TMEM176B-sgRNA2
'0220202212'	LRIF1-sgRNA2
'0220210201'	CELF2-sgRNA1
'0220211112'	HTR7-sgRNA3
'0220212202'	SHISA2-sgRNA2
'0220220220'	IL16-sgRNA2
'0220220222'	CUL1-sgRNA2
'0220221011'	HMGA2-sgRNA1
'0221001100'	RIPK1-sgRNA2
'0221002020'	SOX17-sgRNA1
'0221002101'	HNRNPK-sgRNA1
'0221002212'	RASGRP3-sgRNA1
'0221002221'	DDX24-sgRNA3
'0221010022'	ARHGAP25-sgRNA1
'0221012011'	SON-sgRNA2
'0221021110'	C2CD2-sgRNA1
'0221100101'	LRIF1-sgRNA1
'0221101102'	MAP3K7-sgRNA2
'0221101111'	NOS1-sgRNA1
'0221110001'	RASGRP3-sgRNA1
'0221110011'	HOXA3-sgRNA2
'0221111101'	CTCF-sgRNA1
'0221112121'	GMFG-sgRNA2
'0221120101'	FAM13C-sgRNA1
'0221120210'	IGFALS-sgRNA1
'0221120211'	ERCC1-sgRNA1
'0221121102'	HOXA2-sgRNA2
'0221121210'	HOXA3-sgRNA2
'0221122001'	MRVI1-sgRNA3
'0221200021'	C22orf43-sgRNA2
'0221200222'	SLC35F1-sgRNA1
'0221201201'	LRRC10B-sgRNA2
'0221202001'	LRRC10B-sgRNA2
'0221202021'	CHUK-sgRNA3
'0221210122'	IRAK1-sgRNA1
'0221211212'	KCNC1-sgRNA2
'0221212102'	NIPBL-sgRNA2
'0221220202'	SGCG-sgRNA3
'0222000002'	PCBP1-sgRNA3
'0222000220'	MYD88-sgRNA3
'0222002010'	BEAN1-sgRNA2
'0222002012'	COL28A1-sgRNA2
'0222002112'	BEAN1-sgRNA2
'0222002122'	SORL1-sgRNA1
'0222002200'	FAM13C-sgRNA1
'0222011111'	CUL1-sgRNA3
'0222012100'	SHISA2-sgRNA1
'0222020211'	SORL1-sgRNA1
'0222021002'	FBXW11-sgRNA1
'0222022222'	HOXA2-sgRNA2
'0222100201'	PCDHA4-sgRNA1
'0222100210'	FAM69B-sgRNA3
'0222101011'	MRVI1-sgRNA1
'0222101110'	SORL1-sgRNA2
'0222102002'	TNFAIP8L3-sgRNA2
'0222102102'	TNFAIP8L3-sgRNA2
'0222102210'	MAP3K7-sgRNA2
'0222102221'	TMEM176B-sgRNA3
'0222110022'	NIPBL-sgRNA1
'0222110121'	PCBP1-sgRNA2
'0222110211'	PCBP1-sgRNA2
'0222110212'	TMEM37-sgRNA3
'0222112001'	DDX21-sgRNA1
'0222112120'	PPM1H-sgRNA1
'0222120002'	TMEM176B-sgRNA1
'0222120200'	MAN1C1-sgRNA1
'0222120211'	TMEM176B-sgRNA1
'0222120222'	BEAN1-sgRNA2
'0222121101'	TNFAIP8L3-sgRNA1
'0222200000'	IGFALS-sgRNA1
'0222200010'	CCDC88C-sgRNA2
'0222200211'	SORL1-sgRNA1
'0222200221'	LONRF3-sgRNA3
'0222201101'	C2CD2-sgRNA1
'0222202002'	PCBP1-sgRNA2
'0222210010'	TRAF2-sgRNA3
'0222210022'	FAM69B-sgRNA1
'1000002120'	CUL1-sgRNA1
'1000010211'	CCNA1-sgRNA2
'1000011022'	PDE1A-sgRNA1
'1000021022'	GDA-sgRNA2
'1000022100'	LONRF3-sgRNA2
'1000022120'	C2CD2-sgRNA1
'1000101012'	SLC40A1-sgRNA3
'1000101110'	IRAK4-sgRNA1
'1000101122'	GLDC-sgRNA1
'1000102011'	RBM20-sgRNA2
'1000102110'	IL16-sgRNA2
'1000102200'	PRSS22-sgRNA1
'1000102202'	CXXC4-sgRNA2
'1000102211'	SGK3-sgRNA3
'1000110100'	PCBP1-sgRNA2
'1000112120'	HTR7-sgRNA1
'1000120102'	PCDHA4-sgRNA1
'1000200020'	LUZP2-sgRNA3
'1000200100'	HMGA2-sgRNA1
'1000201011'	MYBPH-sgRNA2
'1000201121'	NonTargetingControlGuideForHuman_0998
'1000201211'	IGFALS-sgRNA2
'1000202101'	CELF2-sgRNA1
'1000202122'	NPM2-sgRNA1
'1000210011'	OASL-sgRNA1
'1000211112'	HOXA7-sgRNA2
'1000212101'	TSSK3-sgRNA3
'1000212110'	NOS1-sgRNA1
'1000212121'	HOXA2-sgRNA3
'1000212210'	KCNN3-sgRNA1
'1000212211'	CCNA1-sgRNA1
'1000221122'	IFLTD1-sgRNA3
'1000222111'	CTCF-sgRNA2
'1000222122'	IRAK4-sgRNA1
'1000222202'	FAM13C-sgRNA3
'1001000112'	IRAK4-sgRNA1
'1001001010'	PPARG-sgRNA1
'1001002120'	NIPBL-sgRNA1
'1001012021'	MAPK15-sgRNA3
'1001021111'	IP6K3-sgRNA3
'1001022221'	KCNC1-sgRNA1
'1001100022'	RUNX3-sgRNA2
'1001100212'	FOS-sgRNA1
'1001101100'	PPARG-sgRNA3
'1001101101'	BMP7-sgRNA3
'1001102002'	RANBP3L-sgRNA2
'1001102210'	DDX24-sgRNA3
'1001110202'	SOX17-sgRNA3
'1001111001'	RB1-sgRNA3
'1001111120'	BEAN1-sgRNA1
'1001120021'	ARHGAP25-sgRNA1
'1001120022'	ARHGAP25-sgRNA1
'1001120110'	RASGRP3-sgRNA3
'1001121001'	PPM1H-sgRNA2
'1001121022'	MYBPH-sgRNA1
'1001121102'	DDX24-sgRNA1
'1001122101'	IL16-sgRNA2
'1001200122'	GMFG-sgRNA2
'1001200210'	CELF2-sgRNA1
'1001200221'	CELF2-sgRNA1
'1001201200'	LONRF2-sgRNA1
'1001201202'	STOX2-sgRNA2
'1001202101'	SOX17-sgRNA1
'1001202111'	GLDC-sgRNA3
'1001202211'	SKP1-sgRNA1
'1001210012'	TMEM176B-sgRNA2
'1001210101'	GALNT16-sgRNA1
'1001210200'	STOX2-sgRNA2
'1001210220'	STOX2-sgRNA2
'1001211000'	GLDC-sgRNA3
'1001211012'	IKBKG-sgRNA3
'1001211022'	HOXA7-sgRNA2
'1001212012'	MAP3K7-sgRNA1
'1001212112'	LRIF1-sgRNA1
'1001222002'	DDX24-sgRNA2
'1001222210'	GALNT16-sgRNA1
'1002000000'	SLC22A3-sgRNA2
'1002000210'	MAB21L2-sgRNA2
'1002001011'	TNFAIP8L3-sgRNA1
'1002001102'	SLC16A9-sgRNA2
'1002002110'	NIPBL-sgRNA1
'1002002212'	SLC16A9-sgRNA2
'1002012022'	HOXB9-sgRNA3
'1002012202'	TRADD-sgRNA2
'1002020020'	NonTargetingControlGuideForHuman_0995
'1002020121'	DCLK1-sgRNA2
'1002020212'	HNRNPH1-sgRNA2
'1002021020'	HOXA7-sgRNA1
'1002021111'	TMEM37-sgRNA1
'1002022020'	SLC22A3-sgRNA1
'1002022101'	DDX10-sgRNA3
'1002022210'	LRIF1-sgRNA3
'1002022222'	LONRF2-sgRNA1
'1002100001'	DDX56-sgRNA2
'1002100022'	ZNF114-sgRNA2
'1002100100'	SPINK4-sgRNA3
'1002100101'	NPM2-sgRNA3
'1002100201'	NPM2-sgRNA3
'1002101012'	NPM2-sgRNA1
'1002101022'	NOS1-sgRNA2
'1002101122'	MRVI1-sgRNA1
'1002110102'	FOXD4-sgRNA3
'1002110112'	SPINK4-sgRNA2
'1002111022'	DHX15-sgRNA2
'1002111201'	PCDHA4-sgRNA1
'1002112101'	NIPBL-sgRNA2
'1002120222'	LONRF3-sgRNA1
'1002121102'	PCDHA4-sgRNA1
'1002122000'	SPIN2A-sgRNA2
'1002200112'	SOX17-sgRNA1
'1002200202'	PDE1A-sgRNA3
'1002201000'	PCDHA4-sgRNA1
'1002201012'	RUNX3-sgRNA2
'1002202022'	FOXD4-sgRNA3
'1002202101'	HNRNPH1-sgRNA2
'1002210202'	MAPK15-sgRNA3
'1002210222'	SLC35F1-sgRNA3
'1002211000'	RIPK1-sgRNA1
'1002211112'	ACOT12-sgRNA3
'1002212010'	TRADD-sgRNA1
'1002212200'	FAM69B-sgRNA2
'1002220001'	IRAK4-sgRNA3
'1002220012'	DDX42-sgRNA2
'1002222011'	RFESD-sgRNA3
'1002222022'	NIPBL-sgRNA3
'1002222222'	DDX56-sgRNA2
'1010000212'	SLC22A3-sgRNA2
'1010001021'	SHISA2-sgRNA1
'1010002010'	DDX24-sgRNA1
'1010002020'	LMTK3-sgRNA2
'1010002211'	EEPD1-sgRNA2
'1010010002'	SON-sgRNA3
'1010011002'	CXXC4-sgRNA2
'1010012002'	LMNB1-sgRNA3
'1010020202'	BEAN1-sgRNA2
'1010021001'	TSSK3-sgRNA3
'1010021002'	PCDHA4-sgRNA3
'1010021012'	HOXA3-sgRNA3
'1010021100'	HOXA2-sgRNA2
'1010100202'	CCNA1-sgRNA2
'1010101010'	CCDC88C-sgRNA2
'1010101111'	EPHA3-sgRNA2
'1010101122'	ARID3B-sgRNA2
'1010102020'	AQP3-sgRNA1
'1010102100'	TMEM37-sgRNA1
'1010102222'	DDX56-sgRNA2
'1010110010'	EEPD1-sgRNA3
'1010110011'	EPHA3-sgRNA1
'1010110012'	EPHA3-sgRNA1
'1010111001'	DDX24-sgRNA1
'1010111111'	LRIF1-sgRNA1
'1010112221'	LRRC10B-sgRNA2
'1010120002'	PRSS22-sgRNA3
'1010120012'	RB1-sgRNA2
'1010120020'	TRAF6-sgRNA2
'1010120022'	TRAF6-sgRNA2
'1010120102'	DDX21-sgRNA3
'1010120111'	TRAF6-sgRNA2
'1010120220'	HOXA7-sgRNA3
'1010120221'	NIPBL-sgRNA1
'1010120222'	LRRC10B-sgRNA2
'1010200121'	SLC22A3-sgRNA3
'1010200202'	HNRNPK-sgRNA3
'1010202010'	PCDHA4-sgRNA1
'1010210000'	SLC16A9-sgRNA1
'1010210011'	RBM20-sgRNA2
'1010211100'	HOXA7-sgRNA3
'1010211101'	HIVEP3-sgRNA2
'1010211201'	AQP3-sgRNA1
'1010212111'	FAM69B-sgRNA1
'1010220012'	SPIN2A-sgRNA2
'1010220212'	SPIN2A-sgRNA2
'1010221000'	HES7-sgRNA3
'1010222200'	AKR1C3-sgRNA3
'1010222210'	SPIN2A-sgRNA2
'1010222221'	STOX2-sgRNA3
'1011000001'	TMEM154-sgRNA3
'1011000002'	NFE2-sgRNA2
'1011000121'	ACOT12-sgRNA1
'1011000122'	SKP1-sgRNA1
'1011000200'	CSRNP1-sgRNA1
'1011001000'	ACOT12-sgRNA1
'1011001201'	SOX17-sgRNA1
'1011002100'	LONRF3-sgRNA2
'1011002201'	FAM69B-sgRNA1
'1011010200'	SGCG-sgRNA2
'1011010201'	HOXA7-sgRNA3
'1011011012'	FOXD4-sgRNA3
'1011020212'	SEMA4A-sgRNA3
'1011101111'	MYD88-sgRNA3
'1011101112'	GPRC5B-sgRNA1
'1011101121'	SKP1-sgRNA2
'1011102001'	PPARG-sgRNA3
'1011102102'	HOXA7-sgRNA1
'1011102111'	CHUK-sgRNA2
'1011102211'	KCNC1-sgRNA2
'1011110221'	HMGA1-sgRNA1
'1011111222'	AQP3-sgRNA2
'1011112120'	HNRNPK-sgRNA2
'1011112202'	NDP-sgRNA1
'1011120011'	GMFG-sgRNA3
'1011120200'	TSSK3-sgRNA3
'1011120211'	NonTargetingControlGuideForHuman_0992
'1011121001'	SGK3-sgRNA2
'1011121011'	LRRC10B-sgRNA1
'1011122111'	PCBP1-sgRNA2
'1011200101'	IRAK4-sgRNA1
'1011200122'	SLC16A9-sgRNA3
'1011200201'	CCDC88C-sgRNA1
'1011201001'	IRAK4-sgRNA1
'1011202002'	HNRNPA1-sgRNA1
'1011202012'	RFESD-sgRNA3
'1011202102'	RFESD-sgRNA1
'1011202111'	RFESD-sgRNA1
'1011210112'	ARID3B-sgRNA3
'1011210210'	IFLTD1-sgRNA1
'1011211100'	HMGA2-sgRNA1
'1011212020'	PPARG-sgRNA3
'1011212022'	AKR1C3-sgRNA1
'1011212200'	EPHA3-sgRNA2
'1011212210'	PIP5K1B-sgRNA2
'1011220201'	RASGRP3-sgRNA3
'1011221010'	CTCF-sgRNA3
'1011222222'	MAB21L2-sgRNA1
'1012000000'	CELF2-sgRNA3
'1012001201'	GLDC-sgRNA2
'1012012100'	IL16-sgRNA2
'1012012200'	SLC35F1-sgRNA3
'1012012220'	FAM69B-sgRNA3
'1012020112'	CCNA1-sgRNA1
'1012021100'	HOXA7-sgRNA1
'1012021121'	SMCHD1-sgRNA2
'1012100001'	SGCG-sgRNA2
'1012100110'	IFLTD1-sgRNA2
'1012100211'	IRAK1-sgRNA3
'1012102011'	RASD1-sgRNA3
'1012102020'	NIPBL-sgRNA1
'1012102101'	CHUK-sgRNA1
'1012102120'	GALNT16-sgRNA3
'1012110022'	ZNF572-sgRNA3
'1012112111'	STOX2-sgRNA1
'1012112112'	STOX2-sgRNA1
'1012121102'	IL16-sgRNA2
'1012122010'	PRSS22-sgRNA1
'1012122120'	IGFALS-sgRNA1
'1012122210'	SEL1L3-sgRNA3
'1012201011'	SON-sgRNA3
'1012202000'	IL16-sgRNA3
'1012210122'	LONRF3-sgRNA1
'1012210201'	SEL1L3-sgRNA3
'1012210211'	CSRNP1-sgRNA3
'1012210221'	RIPK1-sgRNA1
'1012211001'	RANBP3L-sgRNA2
'1012211111'	SOX17-sgRNA1
'1012211112'	IFLTD1-sgRNA1
'1012212112'	FBXW11-sgRNA1
'1012220220'	TRADD-sgRNA3
'1012221201'	MAN1C1-sgRNA1
'1012222210'	NonTargetingControlGuideForHuman_0998
'1012222221'	HMGA1-sgRNA1
'1020000212'	GALNT16-sgRNA1
'1020001022'	SON-sgRNA2
'1020001101'	HTR7-sgRNA3
'1020001111'	PCBP1-sgRNA3
'1020002211'	SPIN2A-sgRNA1
'1020010022'	TRAF6-sgRNA2
'1020011002'	MRVI1-sgRNA1
'1020012001'	RASGRP3-sgRNA2
'1020012020'	WDR17-sgRNA3
'1020020012'	ZNF572-sgRNA2
'1020020021'	KCNC1-sgRNA3
'1020021101'	MMP7-sgRNA2
'1020022001'	TMEM169-sgRNA2
'1020022101'	KCNC1-sgRNA2
'1020022121'	DDX42-sgRNA3
'1020022221'	SPIN2A-sgRNA1
'1020100010'	ARID3B-sgRNA3
'1020100101'	RANBP3L-sgRNA1
'1020100110'	HES7-sgRNA3
'1020101000'	BEAN1-sgRNA2
'1020101001'	PPM1H-sgRNA2
'1020102010'	TNFAIP8L3-sgRNA1
'1020102021'	DDX24-sgRNA2
'1020102101'	RB1-sgRNA1
'1020110102'	TMEM154-sgRNA2
'1020112012'	KCNN3-sgRNA2
'1020112222'	SMCHD1-sgRNA2
'1020120012'	HNRNPH1-sgRNA3
'1020120101'	TMEM37-sgRNA3
'1020122202'	RASD1-sgRNA2
'1020201101'	SEL1L3-sgRNA2
'1020201121'	RBM20-sgRNA1
'1020202111'	CCDC88C-sgRNA2
'1020202211'	SEL1L3-sgRNA2
'1020210200'	HOXA7-sgRNA2
'1020210201'	HOXA7-sgRNA2
'1020210211'	DDX42-sgRNA1
'1020211112'	SGCG-sgRNA1
'1020220101'	FOS-sgRNA3
'1020220202'	FOS-sgRNA3
'1020222012'	FOXD4-sgRNA3
'1020222100'	WDR17-sgRNA3
'1021001002'	TSSK3-sgRNA3
'1021002101'	GLDC-sgRNA3
'1021010102'	BEAN1-sgRNA2
'1021012201'	SGCG-sgRNA1
'1021012210'	SLC35F1-sgRNA1
'1021021100'	DCLK1-sgRNA3
'1021021120'	MYBPH-sgRNA3
'1021022020'	SH3TC1-sgRNA2
'1021022202'	ACOT12-sgRNA3
'1021022212'	LMTK3-sgRNA2
'1021101220'	NonTargetingControlGuideForHuman_0999
'1021101221'	NonTargetingControlGuideForHuman_0995
'1021102110'	IP6K3-sgRNA2
'1021110000'	RASGRP3-sgRNA3
'1021110122'	CUL1-sgRNA3
'1021121001'	SGCG-sgRNA2
'1021121002'	SGCG-sgRNA2
'1021122111'	BEGAIN-sgRNA3
'1021200001'	NonTargetingControlGuideForHuman_0998
'1021200121'	TBX6-sgRNA1
'1021200200'	MMP7-sgRNA1
'1021200202'	NOS1-sgRNA1
'1021201212'	CUL1-sgRNA3
'1021202210'	NIPBL-sgRNA1
'1021210021'	SLC35F1-sgRNA1
'1021210110'	SPINK4-sgRNA2
'1021212002'	TMEM176B-sgRNA2
'1021212210'	WDR17-sgRNA1
'1021221102'	GLDC-sgRNA1
'1021222111'	IRAK1-sgRNA3
'1022000000'	CTCF-sgRNA1
'1022000020'	SPIN2A-sgRNA2
'1022000112'	RIPK1-sgRNA1
'1022001012'	ARHGAP25-sgRNA2
'1022001112'	CCNA1-sgRNA2
'1022002112'	HIVEP3-sgRNA2
'1022002201'	SPIN2A-sgRNA2
'1022010000'	CUL1-sgRNA3
'1022010001'	ARID3B-sgRNA2
'1022010020'	DDX56-sgRNA2
'1022020022'	RUNX3-sgRNA3
'1022022200'	RFESD-sgRNA1
'1022100001'	MAP3K7-sgRNA3
'1022100022'	NDP-sgRNA1
'1022100120'	CXXC4-sgRNA3
'1022101011'	GLDC-sgRNA1
'1022101101'	SLC22A3-sgRNA2
'1022101200'	CSRNP1-sgRNA2
'1022102000'	LMTK3-sgRNA3
'1022102220'	LRIF1-sgRNA2
'1022110011'	IFLTD1-sgRNA1
'1022110020'	C19orf57-sgRNA1
'1022110211'	IFLTD1-sgRNA1
'1022110221'	SORL1-sgRNA2
'1022111000'	HOXB9-sgRNA3
'1022112002'	MAP3K7-sgRNA3
'1022112212'	PCDHA4-sgRNA3
'1022120022'	MAN1C1-sgRNA2
'1022120221'	C22orf43-sgRNA3
'1022121110'	HOXA7-sgRNA3
'1022121121'	HOXA7-sgRNA3
'1022122020'	HMGA2-sgRNA3
'1022122121'	HMGA2-sgRNA2
'1022200011'	HNRNPH1-sgRNA1
'1022202120'	IGFALS-sgRNA3
'1022202121'	NDP-sgRNA2
'1022210000'	RIPK1-sgRNA1
'1022210010'	SEL1L3-sgRNA1
'1022211001'	FOS-sgRNA3
'1022211002'	KCNN3-sgRNA1
'1022220001'	NonTargetingControlGuideForHuman_0994
'1022220020'	HIVEP3-sgRNA3
'1022220102'	FAM69B-sgRNA3
'1022220221'	MRVI1-sgRNA3
'1022221120'	BEGAIN-sgRNA2
'1022221121'	HNRNPA1-sgRNA3
'1022222001'	IKBKG-sgRNA2
'1022222200'	IKBKG-sgRNA3
'1100000000'	HNRNPA1-sgRNA1
'1100000100'	TMEM169-sgRNA1
'1100001121'	HNRNPK-sgRNA2
'1100001222'	RFESD-sgRNA1
'1100002101'	TSSK3-sgRNA1
'1100002121'	BMP7-sgRNA2
'1100002200'	SLC22A3-sgRNA1
'1100010021'	PHB1-sgRNA2
'1100010022'	SHISA2-sgRNA3
'1100010111'	HIVEP3-sgRNA2
'1100010120'	CSRNP1-sgRNA1
'1100011101'	FOS-sgRNA3
'1100020200'	HNRNPK-sgRNA2
'1100100102'	RB1-sgRNA1
'1100101101'	HOXA7-sgRNA1
'1100101102'	TSSK3-sgRNA1
'1100102121'	FAM13C-sgRNA2
'1100102200'	SON-sgRNA2
'1100102222'	CUL1-sgRNA3
'1100110121'	SOX17-sgRNA1
'1100111011'	DDX24-sgRNA1
'1100112012'	IRAK4-sgRNA2
'1100112022'	C2CD2-sgRNA1
'1100112102'	CHD7-sgRNA3
'1100112210'	HNRNPA1-sgRNA3
'1100120211'	ERCC1-sgRNA1
'1100121010'	SHISA2-sgRNA3
'1100121011'	SHISA2-sgRNA3
'1100121122'	HNRNPA1-sgRNA1
'1100200001'	GDA-sgRNA3
'1100200012'	KCNC1-sgRNA3
'1100200120'	TMEM37-sgRNA1
'1100201021'	CTCF-sgRNA3
'1100201201'	ACOT12-sgRNA2
'1100202010'	CASP1-sgRNA2
'1100202201'	TMEM169-sgRNA1
'1100210012'	TMEM37-sgRNA1
'1100211100'	HNRNPK-sgRNA2
'1100211102'	HIVEP3-sgRNA2
'1100212020'	CELF2-sgRNA1
'1100212102'	TRAF6-sgRNA2
'1100212120'	TRAF6-sgRNA2
'1100212201'	HTR7-sgRNA3
'1100220011'	PCDHA4-sgRNA1
'1100220120'	MAB21L2-sgRNA2
'1100220211'	DDX42-sgRNA3
'1100220220'	HNRNPH1-sgRNA1
'1100221012'	RIPK1-sgRNA2
'1100221020'	STOX2-sgRNA2
'1101000120'	LRIF1-sgRNA3
'1101002122'	DDX24-sgRNA3
'1101010102'	SEL1L3-sgRNA2
'1101010121'	HMGA1-sgRNA1
'1101012011'	CASP1-sgRNA3
'1101012101'	HOXA2-sgRNA1
'1101020201'	DDX24-sgRNA1
'1101020210'	C19orf57-sgRNA1
'1101020211'	PRSS22-sgRNA3
'1101021100'	ZNF572-sgRNA2
'1101021122'	HOXB9-sgRNA3
'1101100022'	MMP7-sgRNA3
'1101100202'	FBXW11-sgRNA1
'1101100211'	HOXA2-sgRNA2
'1101101111'	MYD88-sgRNA1
'1101101120'	BEGAIN-sgRNA1
'1101101210'	GALNT16-sgRNA1
'1101102112'	SORL1-sgRNA3
'1101102122'	RBM20-sgRNA2
'1101102221'	COL28A1-sgRNA3
'1101110201'	HMGA2-sgRNA1
'1101111000'	TMEM37-sgRNA1
'1101112100'	HOXB9-sgRNA1
'1101112111'	PRSS22-sgRNA3
'1101120112'	RB1-sgRNA2
'1101120212'	CSRNP1-sgRNA2
'1101121011'	RIPK1-sgRNA1
'1101121102'	HTR7-sgRNA3
'1101121111'	SPINK4-sgRNA3
'1101122021'	CXXC4-sgRNA2
'1101122222'	RIPK1-sgRNA1
'1101200010'	SLC40A1-sgRNA3
'1101200201'	HOXB9-sgRNA2
'1101201022'	IGFALS-sgRNA1
'1101202111'	LRIF1-sgRNA2
'1101210022'	MAN1C1-sgRNA1
'1101210122'	HOXB9-sgRNA2
'1101211002'	LRRC10B-sgRNA2
'1101211100'	PPM1H-sgRNA1
'1101212010'	SPIN2A-sgRNA1
'1101212101'	HMGA2-sgRNA2
'1101212102'	WDR17-sgRNA2
'1101212122'	RBM20-sgRNA2
'1101212201'	LRIF1-sgRNA1
'1101220212'	SLC22A3-sgRNA2
'1102000022'	RASD1-sgRNA1
'1102000111'	GMFG-sgRNA3
'1102001022'	CUL1-sgRNA2
'1102001101'	CASP1-sgRNA3
'1102001111'	TMEM169-sgRNA1
'1102001112'	HMGA1-sgRNA2
'1102002100'	CSRNP1-sgRNA3
'1102010010'	RB1-sgRNA2
'1102010111'	RUNX3-sgRNA2
'1102010202'	RUNX3-sgRNA2
'1102011110'	GDA-sgRNA3
'1102012122'	DDX10-sgRNA1
'1102021011'	NDP-sgRNA3
'1102021201'	GLDC-sgRNA1
'1102022122'	C22orf43-sgRNA1
'1102022211'	MYD88-sgRNA2
'1102100002'	KCNN3-sgRNA3
'1102100101'	GMFG-sgRNA3
'1102100112'	GDA-sgRNA2
'1102100120'	COL28A1-sgRNA2
'1102100220'	BEAN1-sgRNA2
'1102101001'	HOXA2-sgRNA3
'1102101012'	SLC40A1-sgRNA3
'1102101020'	SLC40A1-sgRNA1
'1102101112'	NonTargetingControlGuideForHuman_0992
'1102102021'	STOX2-sgRNA3
'1102111120'	NonTargetingControlGuideForHuman_0994
'1102112000'	SOX17-sgRNA1
'1102112020'	SOX17-sgRNA1
'1102112100'	ZNF114-sgRNA3
'1102112112'	IL16-sgRNA3
'1102120012'	SLC35F1-sgRNA2
'1102120102'	HNRNPK-sgRNA2
'1102120121'	AKR1C3-sgRNA3
'1102121100'	SHISA2-sgRNA3
'1102122111'	DDX52-sgRNA2
'1102122200'	BEGAIN-sgRNA1
'1102201011'	ACOT12-sgRNA2
'1102201102'	RIPK1-sgRNA2
'1102202020'	TMEM169-sgRNA1
'1102210122'	WDR17-sgRNA2
'1102210201'	SLC35F1-sgRNA1
'1102211120'	RB1-sgRNA2
'1102211202'	IRAK1-sgRNA3
'1102212211'	GALNT16-sgRNA2
'1102212220'	CSRNP1-sgRNA2
'1102220000'	IKBKG-sgRNA2
'1102222022'	KCNC1-sgRNA3
'1102222222'	IGFALS-sgRNA1
'1110000002'	NOS1-sgRNA1
'1110000111'	CCNA1-sgRNA2
'1110000202'	SHISA2-sgRNA2
'1110001101'	HOXA7-sgRNA1
'1110002011'	BEAN1-sgRNA1
'1110002021'	SON-sgRNA2
'1110002100'	RUNX3-sgRNA2
'1110011020'	NPM2-sgRNA3
'1110011102'	SLC35F1-sgRNA2
'1110011122'	GPRC5B-sgRNA3
'1110012002'	GPRC5B-sgRNA3
'1110012012'	GPRC5B-sgRNA3
'1110012111'	GALNT16-sgRNA2
'1110012121'	CUL1-sgRNA1
'1110012200'	PPM1H-sgRNA2
'1110012212'	RUNX3-sgRNA2
'1110020100'	IKBKG-sgRNA3
'1110021022'	HOXA2-sgRNA2
'1110021120'	CUL1-sgRNA1
'1110022002'	NOS1-sgRNA1
'1110022012'	NOS1-sgRNA1
'1110022122'	COL28A1-sgRNA2
'1110022220'	SGK3-sgRNA3
'1110100010'	HOXA3-sgRNA1
'1110100011'	C22orf43-sgRNA2
'1110100200'	TRIM36-sgRNA3
'1110102112'	IFLTD1-sgRNA3
'1110102212'	RIPK1-sgRNA1
'1110110110'	HMGA1-sgRNA1
'1110110201'	RBM20-sgRNA2
'1110111001'	TSSK3-sgRNA3
'1110111002'	CCNA1-sgRNA2
'1110111010'	MRVI1-sgRNA3
'1110112001'	CHUK-sgRNA3
'1110112012'	CHUK-sgRNA2
'1110121200'	SLC40A1-sgRNA3
'1110122020'	ZNF114-sgRNA3
'1110122222'	MAN1C1-sgRNA3
'1110200010'	EPHA3-sgRNA1
'1110200011'	PHB1-sgRNA2
'1110200101'	FAM13C-sgRNA3
'1110200112'	HIVEP3-sgRNA3
'1110200222'	RFESD-sgRNA1
'1110201001'	FAM13C-sgRNA2
'1110201002'	ZNF114-sgRNA2
'1110201101'	DDX42-sgRNA1
'1110201120'	LONRF3-sgRNA2
'1110201122'	IRAK4-sgRNA3
'1110201221'	IRAK4-sgRNA3
'1110202020'	CXXC4-sgRNA2
'1110202101'	DCLK1-sgRNA3
'1110210011'	GDA-sgRNA1
'1110210022'	NFE2-sgRNA2
'1110211000'	OASL-sgRNA1
'1110211001'	BEAN1-sgRNA2
'1110211101'	LRRC10B-sgRNA2
'1110212121'	RANBP3L-sgRNA2
'1110220011'	TMEM154-sgRNA1
'1110220210'	LONRF3-sgRNA3
'1110221020'	PHB1-sgRNA3
'1110221111'	TRAF2-sgRNA2
'1110222011'	LONRF2-sgRNA2
'1110222120'	CELF2-sgRNA1
'1111000021'	PCDHA4-sgRNA3
'1111000100'	HOXA2-sgRNA3
'1111000110'	HIVEP3-sgRNA2
'1111000200'	RFESD-sgRNA1
'1111001102'	SGK3-sgRNA3
'1111001112'	ARID3B-sgRNA3
'1111002000'	MYD88-sgRNA2
'1111002110'	CTCF-sgRNA1
'1111010021'	IRAK1-sgRNA3
'1111011110'	NDP-sgRNA1
'1111011111'	SH3TC1-sgRNA1
'1111012010'	PCBP1-sgRNA3
'1111012020'	HES7-sgRNA3
'1111012120'	SH3TC1-sgRNA1
'1111012211'	HTR7-sgRNA2
'1111020012'	TRIM36-sgRNA1
'1111022011'	STOX2-sgRNA3
'1111022112'	HNRNPL-sgRNA1
'1111100000'	TMEM169-sgRNA1
'1111100101'	GLDC-sgRNA1
'1111100211'	SLC35F1-sgRNA2
'1111100222'	SHISA2-sgRNA2
'1111101000'	BEAN1-sgRNA3
'1111101011'	IRAK4-sgRNA2
'1111101112'	SOX17-sgRNA1
'1111101200'	C19orf57-sgRNA2
'1111101202'	NDP-sgRNA1
'1111102011'	FOS-sgRNA2
'1111102022'	HOXB9-sgRNA3
'1111102210'	BMP7-sgRNA2
'1111110002'	SORL1-sgRNA3
'1111110020'	HMGA1-sgRNA2
'1111111001'	RB1-sgRNA3
'1111111101'	SMCHD1-sgRNA1
'1111112002'	SGK3-sgRNA3
'1111112010'	HOXA3-sgRNA2
'1111112120'	IRAK4-sgRNA3
'1111120000'	SPIN2A-sgRNA1
'1111120012'	HMGA1-sgRNA2
'1111120022'	ZNF572-sgRNA1
'1111120210'	CXXC4-sgRNA2
'1111120220'	BMP7-sgRNA1
'1111122220'	HOXA2-sgRNA3
'1111200112'	BEGAIN-sgRNA1
'1111200201'	LMTK3-sgRNA2
'1111201012'	HTR7-sgRNA3
'1111202021'	PCBP1-sgRNA3
'1111210011'	HES7-sgRNA3
'1111210100'	CTCF-sgRNA3
'1111210101'	ZNF114-sgRNA2
'1111210110'	TRAF6-sgRNA3
'1111210212'	TMEM169-sgRNA1
'1111210220'	IRAK4-sgRNA3
'1111211010'	LRRC10B-sgRNA3
'1111211012'	RBM20-sgRNA3
'1111211022'	SLC40A1-sgRNA2
'1111211111'	KCNC1-sgRNA1
'1111212002'	COL28A1-sgRNA3
'1111212021'	FAM69B-sgRNA2
'1111220101'	CSRNP1-sgRNA2
'1111220211'	C19orf57-sgRNA1
'1111220221'	NFE2-sgRNA2
'1111221000'	PPM1H-sgRNA2
'1111221012'	HNRNPK-sgRNA2
'1111222111'	SPINK4-sgRNA2
'1112000001'	PRSS22-sgRNA3
'1112000112'	MAP3K7-sgRNA1
'1112000201'	EPHA3-sgRNA1
'1112000202'	EPHA3-sgRNA1
'1112000220'	HNRNPA1-sgRNA3
'1112001100'	TRADD-sgRNA1
'1112001102'	AQP3-sgRNA3
'1112001111'	HES7-sgRNA3
'1112002001'	ZNF572-sgRNA2
'1112002010'	SOX17-sgRNA1
'1112002012'	RASGRP3-sgRNA1
'1112002100'	CUL1-sgRNA1
'1112002111'	RASGRP3-sgRNA1
'1112002210'	MAB21L2-sgRNA3
'1112010121'	NonTargetingControlGuideForHuman_0992
'1112010201'	TSSK3-sgRNA3
'1112010211'	RIPK1-sgRNA2
'1112011011'	PRSS22-sgRNA3
'1112012100'	SPINK4-sgRNA1
'1112012200'	MYD88-sgRNA3
'1112020202'	SLC16A9-sgRNA1
'1112022210'	BMP7-sgRNA2
'1112022211'	RIPK1-sgRNA3
'1112100022'	IRAK1-sgRNA3
'1112100120'	SHISA2-sgRNA3
'1112100201'	C19orf57-sgRNA3
'1112101221'	SEL1L3-sgRNA3
'1112101222'	LRRC10B-sgRNA2
'1112102002'	IGFALS-sgRNA2
'1112102101'	TMEM37-sgRNA2
'1112102211'	TSSK3-sgRNA3
'1112110102'	TSSK3-sgRNA3
'1112110112'	SPIN2A-sgRNA2
'1112111021'	TMEM37-sgRNA3
'1112111100'	CCNA1-sgRNA2
'1112112010'	SOX17-sgRNA2
'1112112110'	RFESD-sgRNA1
'1112112112'	SOX17-sgRNA1
'1112112200'	HIVEP3-sgRNA2
'1112120202'	TMEM176B-sgRNA2
'1112121001'	LRRC10B-sgRNA2
'1112121002'	PRSS22-sgRNA3
'1112121010'	FAM13C-sgRNA3
'1112121101'	SPINK4-sgRNA2
'1112121110'	OASL-sgRNA3
'1112121212'	PCBP1-sgRNA2
'1112122110'	SEL1L3-sgRNA3
'1112122202'	RUNX3-sgRNA3
'1112122212'	NFE2-sgRNA2
'1112200012'	PIP5K1B-sgRNA3
'1112200112'	MAN1C1-sgRNA3
'1112200211'	ARHGAP25-sgRNA2
'1112201100'	HES7-sgRNA3
'1112201101'	TMEM37-sgRNA1
'1112201112'	DDX10-sgRNA1
'1112201122'	TMEM37-sgRNA1
'1112202022'	ERCC1-sgRNA3
'1112202100'	RASGRP3-sgRNA2
'1112202121'	LONRF2-sgRNA1
'1112210011'	LONRF3-sgRNA1
'1112210202'	CHD7-sgRNA3
'1112210211'	DDX18-sgRNA1
'1112211002'	SORL1-sgRNA2
'1112211011'	RASD1-sgRNA3
'1112212011'	TRADD-sgRNA2
'1112212111'	NonTargetingControlGuideForHuman_0999
'1112222001'	BMP7-sgRNA1
'1120001100'	MAN1C1-sgRNA2
'1120001102'	STOX2-sgRNA1
'1120002100'	RANBP3L-sgRNA1
'1120011121'	EEPD1-sgRNA2
'1120012100'	AQP3-sgRNA2
'1120012202'	LONRF3-sgRNA1
'1120020200'	SHISA2-sgRNA3
'1120021001'	MAP3K7-sgRNA2
'1120021121'	HOXA2-sgRNA2
'1120022122'	DDX21-sgRNA2
'1120101000'	HMGA1-sgRNA1
'1120101002'	HTR7-sgRNA1
'1120101022'	GLDC-sgRNA1
'1120101101'	FOXD4-sgRNA3
'1120101102'	HIVEP3-sgRNA1
'1120101122'	BEAN1-sgRNA3
'1120102101'	BEGAIN-sgRNA1
'1120102111'	MAB21L2-sgRNA3
'1120102202'	TNFAIP8L3-sgRNA3
'1120110102'	DCLK1-sgRNA1
'1120110112'	TBX6-sgRNA2
'1120110122'	SGCG-sgRNA2
'1120111020'	PPARG-sgRNA3
'1120112100'	RB1-sgRNA2
'1120112202'	CHUK-sgRNA1
'1120121101'	SHISA2-sgRNA1
'1120121120'	BEGAIN-sgRNA1
'1120122120'	HOXA2-sgRNA2
'1120200011'	SLC40A1-sgRNA3
'1120200210'	NIPBL-sgRNA3
'1120200211'	SEL1L3-sgRNA1
'1120200220'	TNFAIP8L3-sgRNA3
'1120201120'	NFE2-sgRNA2
'1120202001'	MAP3K7-sgRNA2
'1120202020'	SLC40A1-sgRNA3
'1120210112'	IRAK4-sgRNA1
'1120210212'	HNRNPA1-sgRNA1
'1120210222'	ERCC1-sgRNA2
'1120211011'	SEL1L3-sgRNA2
'1120212111'	DCLK1-sgRNA2
'1120212200'	PPARG-sgRNA1
'1120212201'	MYD88-sgRNA2
'1120220222'	TRAF2-sgRNA3
'1120222021'	PCBP1-sgRNA1
'1121000022'	SGCG-sgRNA1
'1121001102'	RANBP3L-sgRNA1
'1121002100'	MYBPH-sgRNA2
'1121002111'	SHISA2-sgRNA1
'1121002201'	BEAN1-sgRNA1
'1121002220'	CSRNP1-sgRNA2
'1121010112'	KCNC1-sgRNA3
'1121020020'	NFE2-sgRNA1
'1121021220'	RBM20-sgRNA1
'1121100111'	CSRNP1-sgRNA3
'1121102010'	IRAK4-sgRNA1
'1121102012'	GMFG-sgRNA3
'1121102110'	HOXA3-sgRNA3
'1121102122'	IKBKG-sgRNA2
'1121102220'	CSRNP1-sgRNA2
'1121102221'	SLC16A9-sgRNA1
'1121102222'	TRAF6-sgRNA1
'1121110112'	IL16-sgRNA2
'1121110222'	CCNA1-sgRNA2
'1121112012'	HOXA7-sgRNA1
'1121112221'	HIVEP3-sgRNA1
'1121120002'	NonTargetingControlGuideForHuman_0996
'1121120021'	HIVEP3-sgRNA3
'1121120101'	DDX24-sgRNA3
'1121121102'	DCLK1-sgRNA2
'1121122012'	MYD88-sgRNA2
'1121122111'	AQP3-sgRNA3
'1121122211'	HOXA7-sgRNA2
'1121200012'	SOX17-sgRNA1
'1121200020'	LRIF1-sgRNA2
'1121200211'	KCNN3-sgRNA2
'1121201011'	HNRNPL-sgRNA2
'1121201110'	CUL1-sgRNA1
'1121210101'	SEL1L3-sgRNA2
'1121211001'	PPM1H-sgRNA1
'1121212022'	ACOT12-sgRNA1
'1121212111'	C22orf43-sgRNA3
'1121220111'	MMP7-sgRNA1
'1121221011'	CHD7-sgRNA3
'1121221111'	ARID3B-sgRNA3
'1121222012'	SEL1L3-sgRNA2
'1121222111'	NonTargetingControlGuideForHuman_0995
'1121222200'	LUZP2-sgRNA3
'1122000012'	SLC16A9-sgRNA3
'1122000121'	FOS-sgRNA3
'1122001000'	BEGAIN-sgRNA2
'1122001021'	SKP1-sgRNA1
'1122001101'	MRVI1-sgRNA2
'1122001111'	TMEM169-sgRNA1
'1122001122'	NonTargetingControlGuideForHuman_0995
'1122002020'	CXXC4-sgRNA1
'1122002110'	MRVI1-sgRNA2
'1122011012'	LMTK3-sgRNA2
'1122012212'	HMGA1-sgRNA2
'1122020011'	SGK3-sgRNA1
'1122020110'	SLC40A1-sgRNA2
'1122020211'	SPINK4-sgRNA2
'1122022122'	SOX17-sgRNA1
'1122100000'	HMGA1-sgRNA2
'1122100202'	IL16-sgRNA1
'1122100221'	TMEM37-sgRNA1
'1122101112'	AKR1C3-sgRNA3
'1122102022'	SLC40A1-sgRNA3
'1122102122'	SLC22A3-sgRNA3
'1122102221'	HNRNPL-sgRNA3
'1122102222'	HNRNPL-sgRNA3
'1122111021'	HOXA7-sgRNA2
'1122111102'	TMEM169-sgRNA1
'1122122101'	C19orf57-sgRNA3
'1122122121'	GDA-sgRNA1
'1122122202'	ARHGAP25-sgRNA1
'1122200222'	SPINK4-sgRNA2
'1122201010'	CCNA1-sgRNA1
'1122202120'	HOXA2-sgRNA3
'1122210111'	DDX52-sgRNA3
'1122212020'	FOS-sgRNA3
'1122212212'	LONRF2-sgRNA2
'1122221021'	OASL-sgRNA2
'1122221100'	C19orf57-sgRNA1
'1122222101'	SEMA4A-sgRNA1
'1200000012'	WDR17-sgRNA1
'1200000211'	SPINK4-sgRNA1
'1200002202'	TMEM169-sgRNA1
'1200002220'	SLC35F1-sgRNA1
'1200011021'	MAPK15-sgRNA2
'1200012012'	COL28A1-sgRNA3
'1200012111'	SLC16A9-sgRNA2
'1200012200'	SON-sgRNA2
'1200012222'	LMTK3-sgRNA2
'1200021201'	FOS-sgRNA1
'1200021211'	NPM2-sgRNA1
'1200022022'	SPIN2A-sgRNA2
'1200100101'	TRAF2-sgRNA1
'1200100112'	BEAN1-sgRNA2
'1200100200'	NFE2-sgRNA1
'1200101001'	PCDHA4-sgRNA3
'1200101021'	IP6K3-sgRNA1
'1200102012'	IRAK4-sgRNA2
'1200102111'	RUNX3-sgRNA3
'1200102122'	SORL1-sgRNA3
'1200102212'	CCDC88C-sgRNA1
'1200102220'	HTR7-sgRNA2
'1200110112'	MRVI1-sgRNA3
'1200110200'	MYBPH-sgRNA2
'1200112020'	TRAF2-sgRNA1
'1200112221'	TRAF2-sgRNA1
'1200120120'	IRAK1-sgRNA3
'1200120212'	BMP7-sgRNA3
'1200120220'	SGK3-sgRNA3
'1200122111'	NIPBL-sgRNA2
'1200200220'	FBXW11-sgRNA3
'1200202110'	DDX10-sgRNA2
'1200202212'	TMEM169-sgRNA3
'1200210120'	IRAK1-sgRNA1
'1200210211'	ACOT12-sgRNA1
'1200211100'	SH3TC1-sgRNA2
'1200220002'	SORL1-sgRNA1
'1200220022'	HOXA7-sgRNA1
'1200220121'	KCNC1-sgRNA2
'1200222020'	FBXW11-sgRNA2
'1201000110'	CSRNP1-sgRNA2
'1201000220'	MYD88-sgRNA3
'1201001100'	WDR17-sgRNA2
'1201001101'	LMTK3-sgRNA2
'1201001212'	GLDC-sgRNA1
'1201002100'	TSSK3-sgRNA3
'1201002110'	C2CD2-sgRNA1
'1201010111'	SPINK4-sgRNA2
'1201010222'	RBM20-sgRNA1
'1201011210'	NPM2-sgRNA3
'1201020011'	RASD1-sgRNA2
'1201020210'	NFE2-sgRNA2
'1201021211'	CTCF-sgRNA1
'1201100011'	IRAK1-sgRNA1
'1201100101'	BEAN1-sgRNA2
'1201100211'	STOX2-sgRNA1
'1201100212'	RIPK1-sgRNA3
'1201101210'	MYBPH-sgRNA1
'1201102200'	EEPD1-sgRNA3
'1201110112'	SEMA4A-sgRNA3
'1201110201'	IKBKG-sgRNA3
'1201110220'	IFLTD1-sgRNA3
'1201111000'	FBXW11-sgRNA3
'1201111021'	IP6K3-sgRNA1
'1201111022'	HNRNPH1-sgRNA2
'1201111120'	OASL-sgRNA3
'1201112101'	IP6K3-sgRNA2
'1201112102'	PCDHA4-sgRNA3
'1201112212'	CTCF-sgRNA1
'1201121212'	CELF2-sgRNA2
'1201200012'	PCBP1-sgRNA3
'1201200121'	SMCHD1-sgRNA1
'1201200201'	FAM13C-sgRNA2
'1201201000'	HNRNPK-sgRNA2
'1201202001'	FOXD4-sgRNA1
'1201202101'	RFESD-sgRNA3
'1201210220'	OASL-sgRNA1
'1201211010'	IL16-sgRNA3
'1201211121'	TMEM176B-sgRNA2
'1201211201'	FAM69B-sgRNA3
'1201220010'	IKBKG-sgRNA1
'1201220102'	MMP7-sgRNA1
'1201221101'	CHUK-sgRNA1
'1201221102'	RB1-sgRNA2
'1201222022'	IRAK1-sgRNA2
'1201222112'	MYD88-sgRNA3
'1202000002'	IP6K3-sgRNA1
'1202000210'	TMEM176B-sgRNA1
'1202001021'	LONRF2-sgRNA3
'1202001102'	SLC16A9-sgRNA2
'1202002001'	MYD88-sgRNA2
'1202002100'	FAM13C-sgRNA3
'1202010021'	FBXW11-sgRNA3
'1202010022'	IKBKG-sgRNA1
'1202022101'	TBX6-sgRNA2
'1202100001'	NR4A1-sgRNA1
'1202100012'	SH3TC1-sgRNA1
'1202100200'	BEAN1-sgRNA2
'1202101122'	SLC16A9-sgRNA3
'1202102211'	SLC16A9-sgRNA3
'1202110010'	PPARG-sgRNA3
'1202111101'	KCNC1-sgRNA3
'1202112001'	RB1-sgRNA2
'1202112022'	PPM1H-sgRNA1
'1202120012'	HOXA7-sgRNA3
'1202120112'	SGK3-sgRNA3
'1202120210'	TBX6-sgRNA3
'1202121101'	HNRNPK-sgRNA3
'1202122101'	IGFALS-sgRNA1
'1202122111'	ERCC1-sgRNA3
'1202122121'	ERCC1-sgRNA3
'1202200010'	SLC35F1-sgRNA1
'1202200022'	OASL-sgRNA1
'1202200112'	TMEM37-sgRNA1
'1202201002'	SON-sgRNA3
'1202202012'	ARID3B-sgRNA3
'1202202102'	MRVI1-sgRNA2
'1202202210'	ARID3B-sgRNA3
'1202202220'	SPINK4-sgRNA2
'1202210020'	NPM2-sgRNA3
'1202210121'	NIPBL-sgRNA1
'1202211102'	HNRNPL-sgRNA2
'1202211111'	HNRNPL-sgRNA2
'1202211121'	DDX42-sgRNA1
'1202212121'	NOS1-sgRNA2
'1202212222'	DDX56-sgRNA2
'1202220020'	HES7-sgRNA2
'1202221121'	MMP7-sgRNA3
'1210000011'	LMTK3-sgRNA2
'1210000210'	LONRF2-sgRNA1
'1210001101'	RBM20-sgRNA1
'1210001102'	CHUK-sgRNA1
'1210001210'	GALNT16-sgRNA1
'1210002201'	PPARG-sgRNA3
'1210002202'	TRIM36-sgRNA1
'1210002222'	HOXA3-sgRNA1
'1210010022'	ERCC1-sgRNA3
'1210010220'	HTR7-sgRNA1
'1210011011'	MRVI1-sgRNA1
'1210012120'	CHUK-sgRNA1
'1210020102'	CCNA1-sgRNA1
'1210021100'	KCNC1-sgRNA1
'1210022222'	WDR17-sgRNA1
'1210101111'	RB1-sgRNA2
'1210101120'	NR4A1-sgRNA1
'1210102020'	NIPBL-sgRNA2
'1210102021'	CASP1-sgRNA3
'1210110002'	FOXD4-sgRNA3
'1210110020'	LONRF2-sgRNA1
'1210110110'	HNRNPL-sgRNA1
'1210111111'	GALNT16-sgRNA2
'1210112211'	NDP-sgRNA1
'1210120001'	RBM20-sgRNA2
'1210120111'	DDX18-sgRNA1
'1210120112'	HIVEP3-sgRNA2
'1210121012'	HNRNPL-sgRNA2
'1210121102'	CASP1-sgRNA3
'1210121110'	FOXD4-sgRNA3
'1210122010'	HNRNPA1-sgRNA1
'1210122011'	MYD88-sgRNA3
'1210200002'	TBX6-sgRNA3
'1210200020'	FAM69B-sgRNA1
'1210200210'	KCNN3-sgRNA1
'1210202012'	BEGAIN-sgRNA1
'1210202021'	HOXA3-sgRNA2
'1210202121'	CCDC88C-sgRNA2
'1210202210'	HOXA2-sgRNA1
'1210210122'	SON-sgRNA3
'1210212020'	MMP7-sgRNA2
'1210212100'	NOS1-sgRNA2
'1210212112'	HOXA7-sgRNA3
'1210212120'	SEL1L3-sgRNA2
'1210220120'	RFESD-sgRNA3
'1210221102'	GPRC5B-sgRNA3
'1211001100'	IKBKG-sgRNA2
'1211001200'	CXXC4-sgRNA1
'1211001221'	TMEM37-sgRNA3
[truncated: 1,417 more rows]

## Sheet: BadCodes
'0000102212'
'0000121222'
'0001000201'
'0001001020'
'0001012110'
'0001100011'
'0001102121'
'0001202020'
'0001222001'
'0002010120'
'0002100022'
'0002101120'
'0002102100'
'0002110111'
'0002201022'
'0002202100'
'0002202122'
'0002211002'
'0002212021'
'0002212110'
'0010002021'
'0010010102'
'0010022101'
'0010100001'
'0010101012'
'0010120022'
'0010120210'
'0010200002'
'0010212001'
'0010221012'
'0010221220'
'0011000211'
'0011100022'
'0011100200'
'0011102001'
'0011102211'
'0011111220'
'0011112101'
'0011112221'
'0011200202'
'0011201121'
'0011202202'
'0012000011'
'0012010002'
'0012102121'
'0012110011'
'0012110022'
'0012110100'
'0012111102'
'0012112111'
'0012120020'
'0012120111'
'0012200011'
'0012200101'
'0012200102'
'0012201001'
'0012201220'
'0012212001'
'0020101121'
'0020101202'
'0020102002'
'0020110020'
'0020110112'
'0020120201'
'0020122100'
'0020221121'
'0020222002'
'0021021021'
'0021100012'
'0021100112'
'0021101111'
'0021102200'
'0021112001'
'0021112111'
'0021112221'
'0021120211'
'0021210011'
'0021212012'
'0021220011'
'0021220211'
'0021222112'
'0021222122'
'0022002221'
'0022020100'
'0022112221'
'0022200002'
'0022201111'
'0022202011'
'0022212020'
'0022220101'
'0100000111'
'0100102202'
'0100111121'
'0100200000'
'0101000001'
'0101002101'
'0101002221'
'0101102101'
'0101111102'
'0101120012'
'0101122101'
'0101202101'
'0101212012'
'0101221012'
'0102001211'
'0102002011'
'0102010211'
'0102020222'
'0102122222'
'0102200011'
'0102200200'
'0102201020'
'0102202111'
'0110101002'
'0110102021'
'0110102200'
'0110102211'
'0110110201'
'0110122110'
'0110122221'
'0111020022'
'0111022220'
'0111102210'
'0111112001'
'0111121021'
'0111122201'
'0111200211'
'0111210002'
'0111211001'
'0111212121'
'0111212220'
'0111222002'
'0112102200'
'0112111102'
'0112120221'
'0112210210'
'0120002101'
'0120012002'
'0120022012'
'0120102221'
'0120200022'
'0120202101'
'0120202222'
'0120212120'
'0121001001'
'0121012120'
'0121102201'
'0121110121'
'0121110122'
'0121222010'
'0121222122'
'0122000220'
'0122000222'
'0122022001'
'0122100110'
'0122111200'
'0122202100'
'0122202101'
'0200000122'
'0200001022'
'0200002011'
'0200010211'
'0200100022'
'0200101102'
'0200102022'
'0200102121'
'0200122102'
'0200202201'
'0200220201'
'0201012101'
'0201022110'
'0201022201'
'0201101102'
'0201101201'
'0201102001'
'0201102201'
'0201111022'
'0201111120'
'0201121120'
'0201121212'
'0201122101'
'0201122211'
'0201210001'
'0202000012'
'0202000202'
'0202000220'
'0202100001'
'0202100100'
'0202100111'
'0202100211'
'0202102120'
'0202110011'
'0202120001'
'0202121011'
'0202121120'
'0202200102'
'0202202200'
'0202210121'
'0202212121'
'0210000001'
'0210012101'
'0210100111'
'0210101100'
'0210102200'
'0210121110'
'0210211122'
'0210222202'
'0211000002'
'0211002021'
'0211002220'
'0211011001'
'0211020021'
'0211102202'
'0211102220'
'0211110012'
'0211112122'
'0211201020'
'0211201022'
'0211212221'
'0211221122'
'0211222011'
'0212000212'
'0212100001'
'0212101110'
'0212120001'
'0212120120'
'0212210021'
'0220002212'
'0220011010'
'0220102021'
'0220120021'
'0220201112'
'0220202021'
'0220212122'
'0220220201'
'0221000120'
'0221000201'
'0221001000'
'0221001022'
'0221022112'
'0221100102'
'0221112022'
'0221120000'
'0221120111'
'0221121101'
'0221201021'
'0221201202'
'0221202010'
'0221210001'
'0221221011'
'0222002222'
'0222012221'
'0222101120'
'0222102211'
'0222110102'
'0222200200'
'0222200210'
'1000000000'
'1000001001'
'1000002101'
'1000100102'
'1000110222'
'1000121112'
'1000210201'
'1000212000'
'1001011011'
'1001020222'
'1001100002'
'1001101000'
'1001101110'
'1001102202'
'1001112020'
'1001120200'
'1001121121'
'1001200022'
'1001201011'
'1001210222'
'1001211020'
'1001222112'
'1002002011'
'1002100010'
'1002102100'
'1002102211'
'1002102220'
'1002122221'
'1002200012'
'1002220002'
'1010000201'
'1010002001'
'1010012021'
'1010020121'
'1010101011'
'1010101020'
'1010101220'
'1010112212'
'1010120122'
'1010121001'
'1010122001'
'1010122101'
'1011002022'
'1011012020'
'1011020211'
'1011100100'
'1011100220'
'1011102010'
'1011102021'
'1011102101'
'1011110121'
'1011112022'
'1011120112'
'1011121010'
'1011121221'
'1011122020'
'1011200221'
'1011201112'
'1011201121'
'1011202021'
'1011210022'
'1011210201'
'1012010222'
'1012012210'
'1012100201'
'1012101100'
'1012101101'
'1012102210'
'1012112012'
'1012112101'
'1012112120'
'1012120121'
'1012121112'
'1012220201'
'1020001011'
'1020010121'
'1020012002'
'1020012212'
'1020102102'
'1020200011'
'1020202112'
'1020210101'
'1021000212'
'1021002212'
'1021010110'
'1021011111'
'1021012111'
'1021021122'
'1021022022'
'1021100211'
'1021101001'
'1021102021'
'1021111020'
'1021111101'
'1021112201'
'1021112220'
'1021120021'
'1021120102'
'1021121100'
'1021200002'
'1021200211'
'1021201002'
'1021210222'
'1022000010'
'1022000012'
'1022000120'
'1022002022'
'1022002110'
'1022002221'
'1022010111'
'1022020120'
'1022021001'
'1022021020'
'1022100100'
'1022101120'
'1022102011'
'1022102012'
'1022110112'
'1022112012'
'1022112211'
'1022120020'
'1022120100'
'1022120101'
'1022120122'
'1022120222'
'1022121101'
'1022121112'
'1022210221'
'1022211012'
'1100002102'
'1100002222'
'1100100202'
'1100102001'
'1100102120'
'1100102202'
'1100102212'
'1100110221'
'1100200002'
'1100200022'
'1100202022'
'1100212110'
'1100220001'
'1100220201'
'1101000021'
'1101010020'
'1101011111'
'1101022021'
'1101022210'
'1101100001'
'1101100102'
'1101100120'
'1101100201'
'1101101001'
'1101101011'
'1101102200'
'1101102201'
'1101111001'
'1101111022'
'1101111102'
'1101121121'
'1101200001'
'1101200212'
'1101210202'
'1101220012'
'1101220021'
'1101222010'
'1101222200'
'1102000020'
'1102001011'
'1102002112'
'1102020200'
'1102020202'
'1102100100'
'1102102000'
'1102102101'
'1102102222'
'1102110211'
'1102111110'
'1102112200'
'1102112201'
'1102202222'
'1102211112'
'1102212021'
'1102212101'
'1102212102'
'1102220101'
'1110000120'
'1110100201'
'1110101002'
'1110101021'
'1110102202'
'1110110211'
'1110202001'
'1110202202'
'1110210222'
'1110211012'
'1110212001'
'1110221010'
'1110222211'
'1111002010'
'1111002111'
'1111002221'
'1111100002'
'1111100020'
'1111102000'
'1111102102'
'1111102110'
'1111110001'
'1111112201'
'1111120120'
'1111120201'
'1111120202'
'1111122111'
'1111200002'
'1111201120'
'1111211102'
'1112002011'
'1112002211'
'1112100011'
'1112102022'
'1112102222'
'1112110010'
'1112112100'
'1112121000'
'1112122001'
'1112122002'
'1112122111'
'1112122201'
'1112200000'
'1112200001'
'1112201022'
'1112202001'
'1112202111'
'1112212101'
'1112212102'
'1112212202'
'1120020101'
'1120021120'
'1120022100'
'1120100011'
'1120100102'
'1120102221'
'1120121111'
'1120122011'
'1120220002'
'1120221111'
'1121000020'
'1121000100'
'1121002112'
'1121010212'
'1121101022'
'1121110110'
'1121110212'
'1121122202'
'1121201001'
'1121201021'
'1121202000'
'1121202110'
'1121211010'
'1122001012'
'1122012021'
'1122012201'
'1122100021'
'1122102220'
'1122111100'
'1122120020'
'1122121001'
'1122122010'
'1122122200'
'1122200011'
'1122200110'
'1122201122'
'1122202211'
'1200000020'
'1200001001'
'1200100001'
'1200100220'
'1200112111'
'1200200211'
'1200201100'
'1200210222'
'1200211111'
'1200212101'
'1200220021'
'1200220122'
'1200220201'
'1200221002'
'1201000202'
'1201002212'
'1201010001'
'1201012201'
'1201022212'
'1201022221'
'1201100120'
'1201100221'
'1201101001'
'1201101002'
'1201110211'
'1201111102'
'1201112010'
'1201120120'
'1201122112'
'1201200001'
'1201202220'
'1201220221'
'1201221111'
'1202000101'
'1202002112'
'1202100002'
'1202100022'
'1202100111'
'1202102001'
'1202110011'
'1202110020'
'1202110201'
'1202120202'
'1202122001'
'1202122220'
'1202201001'
'1202202021'
'1202202121'
'1202210120'
'1202212201'
'1202222021'
'1210002001'
'1210002011'
'1210010222'
'1210022000'
'1210022201'
'1210110010'
'1210112001'
'1210112212'
'1210120201'
'1210200022'
'1210201100'
'1210210220'
'1210212011'
'1210221020'
'1210221021'
'1211002002'
'1211100201'
'1211101022'
'1211112002'
'1211121122'
'1211122002'
'1211200222'
'1211202001'
'1211210001'
'1211212101'
'1211212110'
'1211222010'
'1212002100'
'1212002112'
'1212011101'
'1212101010'
'1212101111'
'1212101201'
'1212120102'
'1212120110'
'1212121101'
'1212121221'
'1212200010'
'1212210001'
'1212210210'
'1212212212'
'1212221021'
'1212221111'
'1220001122'
'1220012001'
'1220012002'
'1220012120'
'1220020101'
'1220020202'
'1220022112'
'1220102110'
'1220200211'
'1220201121'
'1220210212'
'1220212102'
'1221000121'
'1221002212'
'1221010000'
'1221010022'
'1221012221'
'1221022212'
'1221100002'
'1221100101'
'1221102211'
'1221112120'
'1221120000'
'1221120002'
'1221122021'
'1221122120'
'1221200012'
'1221202122'
'1221210011'
'1221210112'
'1221210200'
'1222002221'
'1222010021'
'1222010220'
'1222022111'
'1222100122'
'1222101100'
'1222102012'
'1222102022'
'1222111010'
'1222111120'
'1222121001'
'1222121002'
'1222122001'
'1222202001'
'1222220202'
'1222222111'
'1222222112'
'2000002012'
'2000002212'
'2000012211'
'2000100111'
'2000110012'
'2000110121'
'2000112201'
'2000120112'
'2000201021'
'2000202120'
'2000202221'
'2000211011'
'2000211021'
'2000212101'
'2001000010'
'2001000011'
'2001000201'
'2001021000'
'2001022011'
'2001101022'
'2001101122'
'2001102000'
'2001120001'
'2001200011'
'2001200101'
'2001200200'
'2001211111'
'2001212011'
'2002000010'
'2002000211'
'2002010010'
'2002010022'
'2002010102'
'2002022011'
'2002100001'
'2002101121'
'2002102021'
'2002110222'
'2002121102'
'2002122120'
'2002200002'
'2002200220'
'2002202112'
'2002202201'
'2002220000'
'2002221120'
'2010000001'
'2010001121'
'2010002011'
'2010102102'
'2010120221'
'2010122111'
'2010200021'
'2010202002'
'2010202010'
'2010212000'
'2011000002'
'2011000212'
'2011001121'
'2011100001'
'2011100002'
'2011100101'
'2011100200'
'2011102101'
'2011111002'
'2011112201'
'2011112211'
'2011202010'
'2011202101'
'2011210120'
'2011211101'
'2011212120'
'2012001202'
'2012002020'
'2012002122'
'2012020002'
'2012100110'
'2012100121'
'2012102211'
'2012111011'
'2012112120'
'2012120001'
'2012120020'
'2012200022'
'2012200100'
'2012202011'
'2012202101'
'2012210010'
'2012210200'
'2012210211'
'2012220222'
'2020002211'
'2020011100'
'2020012000'
'2020012121'
'2020022121'
'2020100201'
'2020102000'
'2020102010'
'2020112001'
'2020220220'
'2021000011'
'2021000012'
'2021001020'
'2021002010'
'2021010010'
'2021100111'
'2021110200'
'2021111101'
'2021112112'
'2021121111'
'2021202120'
'2022000111'
'2022002002'
'2022002121'
'2022010222'
'2022012121'
'2022020021'
'2022201112'
'2022212222'
'2022221021'
'2100000012'
'2100002002'
'2100020211'
'2100022120'
'2100101102'
'2100110011'
'2100112021'
'2100112211'
'2100120001'
'2100122011'
'2100200220'
'2100202220'
'2100202221'
'2100210012'
'2100211101'
'2100220022'
'2101000111'
'2101000220'
'2101011110'
'2101100001'
'2101100002'
'2101100201'
'2101101211'
'2101102220'
'2101110001'
'2101110210'
'2101122012'
'2101200220'
'2101210011'
'2101210112'
'2101220220'
'2101221011'
'2101221122'
'2101222001'
'2102010022'
'2102011100'
'2102100010'
'2102102000'
'2102112220'
'2102120102'
'2102121001'
'2102121020'
'2102200020'
'2102202010'
'2102202101'
'2102220211'
'2110020222'
'2110100011'
'2110100101'
'2110101102'
'2110101111'
'2110102000'
'2110111001'
'2110120001'
'2110120212'
'2110121020'
'2110122001'
'2110122222'
'2110202001'
'2110211021'
'2111002201'
'2111010100'
'2111011101'
'2111020112'
'2111022202'
'2111100200'
'2111101020'
'2111110020'
'2111112211'
'2111121010'
'2111200121'
'2111212001'
'2111222000'
'2112000221'
'2112002012'
'2112100001'
'2112101020'
'2112102221'
'2112110001'
'2112110022'
'2112122210'
'2112201100'
'2112201101'
'2112201102'
'2112202111'
'2112202202'
'2112202210'
'2112212101'
'2112222210'
'2120000021'
'2120000212'
'2120001020'
'2120022020'
'2120100010'
'2120101101'
'2120120221'
'2120121001'
'2120202210'
'2120212012'
'2121000021'
'2121100210'
'2121102000'
'2121102021'
'2121102122'
'2121102222'
'2121111021'
'2121112201'
'2121120022'
'2121121101'
'2121122012'
'2121122110'
'2121200000'
'2121201012'
'2121201022'
'2121202002'
'2121210011'
'2121212102'
'2121212111'
'2122001002'
'2122100202'
'2122101211'
'2122112010'
'2122122020'
'2122200000'
'2122201001'
'2122202101'
'2122212111'
'2122220211'
'2122220220'
'2200000010'
'2200000110'
'2200002101'
'2200010111'
'2200012110'
'2200102121'
'2200110012'
'2200121020'
'2200122022'
'2200122101'
'2200200002'
'2201000112'
'2201000211'
'2201002020'
'2201012201'
'2201101020'
'2201102012'
'2201102022'
'2201110210'
'2201110220'
'2201112222'
'2201120120'
'2201200201'
'2201202201'
'2201211020'
'2202002212'
'2202011002'
'2202011010'
'2202011020'
'2202100221'
'2202101002'
'2202102021'
'2202110011'
'2202200200'
'2202201021'
'2202202022'
'2202210212'
'2202211021'
'2202211101'
'2210000102'
'2210112001'
'2210112111'
'2210112112'
'2210122012'
'2210201011'
'2210202020'
'2210211002'
'2210222221'
'2211001100'
'2211002120'
'2211010001'
'2211012101'
'2211012210'
'2211100011'
'2211100020'
'2211100212'
'2211101120'
'2211102101'
'2211102110'
'2211102212'
'2211112100'
'2211120002'
'2211121111'
'2211202211'
'2211210011'
'2211210210'
'2212001001'
'2212010211'
'2212020121'
'2212102001'
'2212102011'
'2212102220'
'2212111001'
'2212122011'
'2212200012'
'2212211001'
'2212212021'
'2212221011'
'2212221102'
'2220000000'
'2220000011'
'2220000111'
'2220002012'
'2220002201'
'2220020001'
'2220021100'
'2220021101'
'2220110010'
'2220110211'
'2220120110'
'2220201002'
'2220211100'
'2220212011'
'2220212022'
'2220212211'
'2221000021'
'2221012121'
'2221020001'
'2221020002'
'2221100000'
'2221100012'
'2221100220'
'2221100221'
'2221110020'
'2221112210'
'2221122010'
'2221202021'
'2221202122'
'2221210100'
'2221210112'
'2221210221'
'2221221022'
'2221221120'
'2221222200'
'2222002202'
'2222011000'
'2222011001'
'2222020202'
'2222020220'
'2222021020'
'2222102121'
'2222102201'
'2222110001'
'2222120011'
'2222121120'
'2222122002'
'2222200011'
'2222201101'
'2222202102'
'2222210220'
'2222211011'
