# Supplementary material for: Perturb-tracing enables high-content screening of multi-scale 3D genome regulators
Source: Nat Methods. 2025 Apr 10;22(5):950–61. doi: 10.1038/s41592-025-02652-z (PMC12074983; doi:10.1038/s41592-025-02652-z)
Supplement: Supplementary file 13 — Template oligonucleotide sequences, PCR primers and reverse transcription primer used for chromatin tracing primary probe library synthesis. [file 41592_2025_2652_MOESM13_ESM.xlsx]

## Sheet: chr21 template oligo sequences
CCCGCGTTAACCATACACCGACGGTTCCAATCGGATCTATACCAAATGCTAGATGAGGAGTTTGTGGACGGTTCCAATCGGATCGGTAGCCACACGCTTCGATGCTAACACCATGGGATTCAGTTACCTC
CCCGCGTTAACCATACACCGACGGTTCCAATCGGATCCTTTGAAAATGGCAATCATTAAAAAGTCAGACGGTTCCAATCGGATCGGTAGCCACACGCTTCGATGTAAAAACCGTATGGTCGCGATCTTTG
CCCGCGTTAACCATACACCGACGGTTCCAATCGGATCCAAGACTGCACAGACTTAAAAACATACTATACGGTTCCAATCGGATCGGTAGCCACACGCTTCGATGTAAGCCAAAAGGGAAATAAGCTCTAT
CCCGCGTTAACCATACACCGACGGTTCCAATCGGATCTTGTAGAATGGGGAATAGAACGAGCTTGGCACGGTTCCAATCGGATCGGTAGCCACACGCTTCGATGCGGTCACCGGGAGTGGTTCTCTGGAG
CCCGCGTTAACCATACACCGACGGTTCCAATCGGATCCCCAAACAGAATCCTAGCGCTCTTGTGATTACGGTTCCAATCGGATCGGTAGCCACACGCTTCGATGCGCTAGGGGGGTACTATCAAGCGAGG
CCCGCGTTAACCATACACCGACGGTTCCAATCGGATCTCTGTAGTAAGAACTCTGTGTCCACGGCAAACGGTTCCAATCGGATCGGTAGCCACACGCTTCGATGGTACGAGTATTCGCATGATGCACGGT
CCCGCGTTAACCATACACCGACGGTTCCAATCGGATCGGTCTTTACCTCCTATTGAGAATAAGTCAGACGGTTCCAATCGGATCGGTAGCCACACGCTTCGATGCGATAACAGGGAATTGAACGGACTAC
CCCGCGTTAACCATACACCGACGGTTCCAATCGGATCAACAGCCAACAGAGAGGGCAGAGGATGGGAACGGTTCCAATCGGATCGGTAGCCACACGCTTCGATGTCCAAAAGGAGTAAAAGTCCTTTCTT
CCCGCGTTAACCATACACCGACGGTTCCAATCGGATCAAACTTTCCTGTCTATGGGCCGCAGAGACCACGGTTCCAATCGGATCGGTAGCCACACGCTTCGATGGAGACAAAACTCATCCCGATGAAATG
CCCGCGTTAACCATACACCGACGGTTCCAATCGGATCGCCAATCTAGTAAAGCATTTAATAAAATGGACGGTTCCAATCGGATCGGTAGCCACACGCTTCGATGCCGCGTTCCATCACATTTCCTTATTT
CCCGCGTTAACCATACACCGACGGTTCCAATCGGATCGTTTAATCAATCATGGTTTTTAACTGGACTACGGTTCCAATCGGATCGGTAGCCACACGCTTCGATGTGGGTTTTTCGAGAGGGAACCTGTGC
CCCGCGTTAACCATACACCGACGGTTCCAATCGGATCCAAATAAAACTGACAGGCAAGACCGCTTTTACGGTTCCAATCGGATCGGTAGCCACACGCTTCGATGTGGTCTAGGCTGCCAGTATCACTGTC
CCCGCGTTAACCATACACCGACGGTTCCAATCGGATCAAAGCCTACTCAACACGTGTGAAAAGCGGGACGGTTCCAATCGGATCGGTAGCCACACGCTTCGATGTAGTTCCCCCCACGTGACCCCATAAC
CCCGCGTTAACCATACACCGACGGTTCCAATCGGATCTGGTAAACAGACATTAATAAACTGGCTAAGACGGTTCCAATCGGATCGGTAGCCACACGCTTCGATGGCCGAAAGTTCATCGCAACCATAGGC
CCCGCGTTAACCATACACCGACGGTTCCAATCGGATCAAGATTGTACGAATCCAATTTAAAACCTCAACGGTTCCAATCGGATCGGTAGCCACACGCTTCGATGCCAACTGAGTCGTAGGATCTTGGTCG
CCCGCGTTAACCATACACCGACGGTTCCAATCGGATCGAAGTAAGAAAGTTCTTCCTTACATATCAAACGGTTCCAATCGGATCGGTAGCCACACGCTTCGATGCGGAGCGCTAGCCTTAGTATTACTTC
CCCGCGTTAACCATACACCGACGGTTCCAATCGGATCCCTCATGATTAGGAAGAAATGAAATCATTTACGGTTCCAATCGGATCGGTAGCCACACGCTTCGATGTGAGATAGGGATGCAGTTGTTGCCAA
CCCGCGTTAACCATACACCGACGGTTCCAATCGGATCAAAAGAAAACAGTAAATACAAGTTCCTGGAACGGTTCCAATCGGATCGGTAGCCACACGCTTCGATGGAGTTCAATGCGTTAACGCGTATTAT
CCCGCGTTAACCATACACCGACGGTTCCAATCGGATCTCTAGCAATATACTCTGTGACCTAATGGGTACGGTTCCAATCGGATCGGTAGCCACACGCTTCGATGGTAGGGATCAAGCTTCATCATCCAAG
CCCGCGTTAACCATACACCGACGGTTCCAATCGGATCAAAAGAAAAGTTTATAGACCAGGCACGGTGACGGTTCCAATCGGATCGGTAGCCACACGCTTCGATGGAGAACTTCCCAGGGCCGTCAGGCAG
CCCGCGTTAACCATACACCGACGGTTCCAATCGGATCATAATGGCTATGGACTTATGACTAAACCATACGGTTCCAATCGGATCGGTAGCCACACGCTTCGATGGTTGCGAATGACCAGCGCTTCGACGG
CCCGCGTTAACCATACACCGACGGTTCCAATCGGATCCTATATTTAAGGCCAATTCCATAACAATCTACGGTTCCAATCGGATCGGTAGCCACACGCTTCGATGGAAGCGAGACCATGGATGTAAGTGGA
CCCGCGTTAACCATACACCGACGGTTCCAATCGGATCCATGAACAGGGTATTTGTCTTTTCTTTTTTACGGTTCCAATCGGATCGGTAGCCACACGCTTCGATGATGTGCTCACGATACATGCCGCTCTG
CCCGCGTTAACCATACACCGACGGTTCCAATCGGATCAGGTACACAGATTTTCTTAGTAACAGGTGTACGGTTCCAATCGGATCGGTAGCCACACGCTTCGATGCGATGAGTGGCTGCAGTAAATATCCG
CCCGCGTTAACCATACACCGACGGTTCCAATCGGATCCGTCATGCTTCATTTTTATTGGTTCTTTAAACGGTTCCAATCGGATCGGTAGCCACACGCTTCGATGAAGTACGAGCTGGGAAAGGAAACCCT
CCCGCGTTAACCATACACCGACGGTTCCAATCGGATCTGTCAAACAGTTGTATGCTCGTATGTATGAACGGTTCCAATCGGATCGGTAGCCACACGCTTCGATGCAGTCATCCAACTCTTTCATATCTCC
CCCGCGTTAACCATACACCGACGGTTCCAATCGGATCGAACTATGCTCAGTTCTTTGAATGTATCAAACGGTTCCAATCGGATCGGTAGCCACACGCTTCGATGGTGGCAGATGGGGGCCATGCGATGTT
CCCGCGTTAACCATACACCGACGGTTCCAATCGGATCATTCCTACACCTCCAAACACATCCATACACACGGTTCCAATCGGATCGGTAGCCACACGCTTCGATGGTGTGGACTCCTTGCATAATTATTAA
CCCGCGTTAACCATACACCGACGGTTCCAATCGGATCCTGGAAGGTTACACGAGAAACCTCTGAGGTACGGTTCCAATCGGATCGGTAGCCACACGCTTCGATGGTCGTACCAACCAAACCTCTTCGTTG
CCCGCGTTAACCATACACCGACGGTTCCAATCGGATCACACATTTCCTTGTACATGCATAAAATACAACGGTTCCAATCGGATCGGTAGCCACACGCTTCGATGAACACAGGCCGCGAAACAACTGCGAA
CCCGCGTTAACCATACACCGACGGTTCCAATCGGATCAGTAAAAGATTGAAAGAAAGTCGGGCGCGGACGGTTCCAATCGGATCGGTAGCCACACGCTTCGATGCGGTTGGAAATAAACGTGGCGGTGCA
CCCGCGTTAACCATACACCGACGGTTCCAATCGGATCCAGTGGGTCTGTAAAGTTAAAACAAATTTAACGGTTCCAATCGGATCGGTAGCCACACGCTTCGATGTCAGACCCCGTGTGCCGGTGCTGTCT
CCCGCGTTAACCATACACCGACGGTTCCAATCGGATCGCAATAAGGACTAAGAGCTCCAGAAACCTAACGGTTCCAATCGGATCGGTAGCCACACGCTTCGATGGCGAAGGTCCGATTCCTAAGAGTACA
CCCGCGTTAACCATACACCGACGGTTCCAATCGGATCTCGCTGAGGTTAGGGAAGGCGAGGCAGTGGACGGTTCCAATCGGATCGGTAGCCACACGCTTCGATGCACACGACATGTCTTTACGTTATTGC
CCCGCGTTAACCATACACCGACGGTTCCAATCGGATCGGAGAACCTCAGCAGAGTAAAATCAATGGCACGGTTCCAATCGGATCGGTAGCCACACGCTTCGATGAGACCACCCAGTTGACGATACGCCCC
CCCGCGTTAACCATACACCGACGGTTCCAATCGGATCAGAAACATTTTCCAGAACGCTGCCCAGGGAACGGTTCCAATCGGATCGGTAGCCACACGCTTCGATGTGAACCCGTAGGAATTGGAGAGTTCA
CCCGCGTTAACCATACACCGACGGTTCCAATCGGATCCTGTTCTCCCATAAGATAGTAGAAAATTGGACGGTTCCAATCGGATCGGTAGCCACACGCTTCGATGCGCACATCGCGCGGGCCGAAGTAATG
CCCGCGTTAACCATACACCGACGGTTCCAATCGGATCCTTCAATGATAATGGAGTAGATGGGACCAGACGGTTCCAATCGGATCGGTAGCCACACGCTTCGATGTCAGGGCACCTAGGGAATATCCAGAC
CCCGCGTTAACCATACACCGACGGTTCCAATCGGATCGTGTAGATGAGATAAAGCAGAAATGTGCAAACGGTTCCAATCGGATCGGTAGCCACACGCTTCGATGACCGCTGTGAGACTTGGCCATCTGCA
CCCGCGTTAACCATACACCGACGGTTCCAATCGGATCCACTGAGAACAGGCAAGTAGTCTTCCTTCTACGGTTCCAATCGGATCGGTAGCCACACGCTTCGATGAGTACGTGCCACAACGCGCGTAAACT
CCCGCGTTAACCATACACCGACGGTTCCAATCGGATCGTGCTTAAATACTGTCACATACGTTTAATAACGGTTCCAATCGGATCGGTAGCCACACGCTTCGATGCAACCCCCCTGGAACTCAGTGGTCAT
CCCGCGTTAACCATACACCGACGGTTCCAATCGGATCCTCAGCTTTTTAAATCAACAGACAAAATGAACGGTTCCAATCGGATCGGTAGCCACACGCTTCGATGTTGGCGCTCGACGCGTTTTGGGCGCA
CCCGCGTTAACCATACACCGACGGTTCCAATCGGATCCGGTAAAGAACAGAATAGGCTAATAATTTTACGGTTCCAATCGGATCGGTAGCCACACGCTTCGATGTGGATCGAACACACTGGAGGTTTAGA
CCCGCGTTAACCATACACCGACGGTTCCAATCGGATCCCAAATTTCAGTATTAGCCAAATGATTATCACGGTTCCAATCGGATCGGTAGCCACACGCTTCGATGCAAAAGAAAGGCTATAAGTTTGATTT
CCCGCGTTAACCATACACCGACGGTTCCAATCGGATCGCACTGCTTTGGAATATTATTTTGAATAACACGGTTCCAATCGGATCGGTAGCCACACGCTTCGATGGTATATAGAACCACGCCATGTGTTCG
CCCGCGTTAACCATACACCGACGGTTCCAATCGGATCACTTATTAATGTGGCTACTAGGAAGTTTTAACGGTTCCAATCGGATCGGTAGCCACACGCTTCGATGCCATGCCTGGCAAATATACATATCAA
CCCGCGTTAACCATACACCGACGGTTCCAATCGGATCAGAATTCCTATAGACCAATAAGTAATGAGAACGGTTCCAATCGGATCGGTAGCCACACGCTTCGATGGAAAGTAGAAATCTCCATTGAGTGTA
CCCGCGTTAACCATACACCGACGGTTCCAATCGGATCGGAGTCATGACATTTTATTATTCACCTAATACGGTTCCAATCGGATCGGTAGCCACACGCTTCGATGCATTGGTGCCAGACCGAGATTTCTTG
CCCGCGTTAACCATACACCGACGGTTCCAATCGGATCACAACACAACCGTAGTGTGCATAGAGTTTTACGGTTCCAATCGGATCGGTAGCCACACGCTTCGATGGGGTAATATTACAACTATGGATTTCC
CCCGCGTTAACCATACACCGACGGTTCCAATCGGATCCTGTCAAATGAGGCATATTTATACTTCAATACGGTTCCAATCGGATCGGTAGCCACACGCTTCGATGAAATGGGCAACCACTCAGTTTGAAAA
CCCGCGTTAACCATACACCGACGGTTCCAATCGGATCTATCTTCTCCAACATGAAATGCTGACCCAGACGGTTCCAATCGGATCGGTAGCCACACGCTTCGATGAGTGGTTCCCATTACTTTAGATTATG
CCCGCGTTAACCATACACCGACGGTTCCAATCGGATCAGTGATTAAAAATCAAGACTACAGTAGTCTACGGTTCCAATCGGATCGGTAGCCACACGCTTCGATGGTGGTGCCAGTGCCTACATCTAATAC
CCCGCGTTAACCATACACCGACGGTTCCAATCGGATCCAACGGACGGATGGGGTCAGGTTAGTTTTTACGGTTCCAATCGGATCGGTAGCCACACGCTTCGATGCTAGAGGAGTGCAGCGAGACTCGAGT
CCCGCGTTAACCATACACCGACGGTTCCAATCGGATCCCCTTTAGAGAAGTGCATCAGGTTCTTTGCACGGTTCCAATCGGATCGGTAGCCACACGCTTCGATGCATTCTGAACTTGTATTAGGTTAAAG
CCCGCGTTAACCATACACCGACGGTTCCAATCGGATCAATGGCTTTTCTCCCTTTGGATGTAATAAAACGGTTCCAATCGGATCGGTAGCCACACGCTTCGATGGCGCCTGTGCTATCTGAGTGTAAAAC
CCCGCGTTAACCATACACCGACGGTTCCAATCGGATCATAGATACACATGAACAAAAGGAATGGGAGACGGTTCCAATCGGATCGGTAGCCACACGCTTCGATGACTGAGAGGTGTTGCCCATTCTAGCC
CCCGCGTTAACCATACACCGACGGTTCCAATCGGATCGTCTGTAAATTAAAAGACTAATCTCAGGAAACGGTTCCAATCGGATCGGTAGCCACACGCTTCGATGTGTGAACAATCCACGTGTCCTGGGGG
CCCGCGTTAACCATACACCGACGGTTCCAATCGGATCTCTTTGGATATAATCGTTGTTCTTCATCATACGGTTCCAATCGGATCGGTAGCCACACGCTTCGATGTATAGGGGCCTCGAAATCGTCTCCAC
CCCGCGTTAACCATACACCGACGGTTCCAATCGGATCTTAACCATACCTGCCAACCTAGCCAAAATAACGGTTCCAATCGGATCGGTAGCCACACGCTTCGATGCGTAAGTATCGGGTCTACCCTAACTG
CCCGCGTTAACCATACACCGACGGTTCCAATCGGATCCAGAAAAGATTTGCTAACCACCAATATTTAACGGTTCCAATCGGATCGGTAGCCACACGCTTCGATGCATAGACTTTTGCCAGAGTCAACATA
CCCGCGTTAACCATACACCGACGGTTCCAATCGGATCGTACCTAAGTTAAAAAGTAAAGACTGATCTACGGTTCCAATCGGATCGGTAGCCACACGCTTCGATGGGCGCCACTAGCGGCACCGGACCTTT
CCCGCGTTAACCATACACCGACGGTTCCAATCGGATCACAAGTACTTCCAAATGGATTGAAAATTACACGGTTCCAATCGGATCGGTAGCCACACGCTTCGATGTAGGTGGCCTACCTGCCCCGGTGATG
CCCGCGTTAACCATACACCGACGGTTCCAATCGGATCCCAGAAAACCTAATGAAAACATGTTTTACAACGGTTCCAATCGGATCGGTAGCCACACGCTTCGATGTACTGTCGGGGGAGGTATGTCCTCAT
CCCGCGTTAACCATACACCGACGGTTCCAATCGGATCCAAGGATTTATGGATTAGAATCAGCCATACACGGTTCCAATCGGATCGGTAGCCACACGCTTCGATGTAAACCAGTCCTTATACTTGTGATCA
CCCGCGTTAACCATACACCGACGGTTCCAATCGGATCCAGAACATTTGTTATGGTAATGTACAAACAACGGTTCCAATCGGATCGGTAGCCACACGCTTCGATGCCCCAAAGGTGTGTGTTTCGCGACAC
CCCGCGTTAACCATACACCGACGGTTCCAATCGGATCTCACTGTATGTTGGGATGATATTACAAAATACGGTTCCAATCGGATCGGTAGCCACACGCTTCGATGGTAGGCCAGGTAGTCAAAGTAAATCG
CCCGCGTTAACCATACACCGACGGTTCCAATCGGATCTCATTAGAAATCTGTTTTTCCAATTCGGTAACGGTTCCAATCGGATCGGTAGCCACACGCTTCGATGTGATGGACCGAGAAGTTGTGGCACTA
CCCGCGTTAACCATACACCGACGGTTCCAATCGGATCAGAAGACATTTTCATTTCTTCACTATCAGCACGGTTCCAATCGGATCGGTAGCCACACGCTTCGATGTACACTCAACGTTAGTGAGGTTCTCT
CCCGCGTTAACCATACACCGACGGTTCCAATCGGATCTAGGTTCCTCTAACAACTGCAGTTGCTCTTACGGTTCCAATCGGATCGGTAGCCACACGCTTCGATGGCTTCTACACAAGCAAATGCCCTCGG
CCCGCGTTAACCATACACCGACGGTTCCAATCGGATCAAGAGTGACAGATTCAATGACAAATTTTGGACGGTTCCAATCGGATCGGTAGCCACACGCTTCGATGACGCGAGCCCAAACGGCTGCAACCGT
CCCGCGTTAACCATACACCGACGGTTCCAATCGGATCAGATATATCTAAGTAAATGGGATATGGGTAACGGTTCCAATCGGATCGGTAGCCACACGCTTCGATGTGTACTGAGAAGAGCGCGCATGGGAC
CCCGCGTTAACCATACACCGACGGTTCCAATCGGATCGCATGCCCAATGATAATGAAATGCTAACAAACGGTTCCAATCGGATCGGTAGCCACACGCTTCGATGAAATACCTCTGTTCGTAATGTCCCTC
CCCGCGTTAACCATACACCGACGGTTCCAATCGGATCTAGGGGGTTGGGGGAATAGAGACACACACAACGGTTCCAATCGGATCGGTAGCCACACGCTTCGATGTCGCCTGGGTGGTTTGTGGTTCAGAC
CCCGCGTTAACCATACACCGACGGTTCCAATCGGATCGGCACAATGTATGTAATTAACCCTCAAATAACGGTTCCAATCGGATCGGTAGCCACACGCTTCGATGAAATGAAGGACCTGCCGAGACCCCTG
CCCGCGTTAACCATACACCGACGGTTCCAATCGGATCATGGCATTGATGTAAGTTTAGGAAGTTGATACGGTTCCAATCGGATCGGTAGCCACACGCTTCGATGTCCTCGACCGACTTATGTTAGTACAG
CCCGCGTTAACCATACACCGACGGTTCCAATCGGATCCTGTAATATGGCTGGTACATTAGATAAACAACGGTTCCAATCGGATCGGTAGCCACACGCTTCGATGAATGGGTCCGACCCGATGGCCAGGCT
CCCGCGTTAACCATACACCGACGGTTCCAATCGGATCGTTATGAAGGACATCAGATCAAATGACATAACGGTTCCAATCGGATCGGTAGCCACACGCTTCGATGCGAAACCTAGTAGCGGCGACCGTGGG
CCCGCGTTAACCATACACCGACGGTTCCAATCGGATCCAAAATGGGGAAATTTCTGTTTGAAAAAAGACGGTTCCAATCGGATCGGTAGCCACACGCTTCGATGAGACAATCCAATTCCTAACTTTCTCC
CCCGCGTTAACCATACACCGACGGTTCCAATCGGATCCTCTCATCTAATTATAAGGGGTTATCAAAAACGGTTCCAATCGGATCGGTAGCCACACGCTTCGATGACTGGGGTCTCGAAAGGAGGTTAGGC
CCCGCGTTAACCATACACCGACGGTTCCAATCGGATCTCCAGTTGTGATACCCTGAGGATGGATCAGACGGTTCCAATCGGATCGGTAGCCACACGCTTCGATGTACACGATCGGAAATAATAAGCGATT
CCCGCGTTAACCATACACCGACGGTTCCAATCGGATCTCTCATGAGGGAAAGTGGAATAATGTGTGCACGGTTCCAATCGGATCGGTAGCCACACGCTTCGATGGGTATGTGACTAAGCTAATAATTACG
CCCGCGTTAACCATACACCGACGGTTCCAATCGGATCTAGAAATTGGGCAACAGCCTGACCAGGTGAACGGTTCCAATCGGATCGGTAGCCACACGCTTCGATGTTAGAACTAGAGTAATGACTAGCATT
CCCGCGTTAACCATACACCGACGGTTCCAATCGGATCACTGCTTTATTAGATACAAGGGAGGGGGGAACGGTTCCAATCGGATCGGTAGCCACACGCTTCGATGTTTCCAATCTAGATATTTTATACAAA
CCCGCGTTAACCATACACCGACGGTTCCAATCGGATCATATTTGCATGGTCTTAAAGTATCCTCACAACGGTTCCAATCGGATCGGTAGCCACACGCTTCGATGGTGCCGAGAAAAATGTATCTCATTGC
CCCGCGTTAACCATACACCGACGGTTCCAATCGGATCAAAAAATACAATAATTAGGTAGGCATGGTGACGGTTCCAATCGGATCGGTAGCCACACGCTTCGATGTATACGCTGCGAGGCCCTAGATTAAG
CCCGCGTTAACCATACACCGACGGTTCCAATCGGATCCTTCCTAAACCAAATAAAAAGGACTTGTAAACGGTTCCAATCGGATCGGTAGCCACACGCTTCGATGAGACAAACGTATAACCGAGAACTCAG
CCCGCGTTAACCATACACCGACGGTTCCAATCGGATCCGCTTCAAACCCATATGTTACAATTAAATAACGGTTCCAATCGGATCGGTAGCCACACGCTTCGATGCTGTATCCGTTATGCCGACTCTGGCA
CCCGCGTTAACCATACACCGACGGTTCCAATCGGATCGAAGGAAAATAAAACACTACATTTAGGGGAACGGTTCCAATCGGATCGGTAGCCACACGCTTCGATGGTCCAAATTATCACCGACTGCCGGAA
CCCGCGTTAACCATACACCGACGGTTCCAATCGGATCACGAAAAGTACTGGAATATATCTAACATACACGGTTCCAATCGGATCGGTAGCCACACGCTTCGATGTACGAATGGGCGGTACTTGATGCTCT
CCCGCGTTAACCATACACCGACGGTTCCAATCGGATCTGCAGAAGCCTTTTGCACTAAAAATAATCTACGGTTCCAATCGGATCGGTAGCCACACGCTTCGATGTAAACATAATAATATACTCCATATCG
CCCGCGTTAACCATACACCGACGGTTCCAATCGGATCCAACTCATTAGCATAACTAATTTCTGCTAAACGGTTCCAATCGGATCGGTAGCCACACGCTTCGATGAACTTGTCCATACAGCATATTGTGCG
CCCGCGTTAACCATACACCGACGGTTCCAATCGGATCCGAAAGAAAAAGTACAATCAATCTGTTGAAACGGTTCCAATCGGATCGGTAGCCACACGCTTCGATGCATCTAAGAACGTATGGCGTGATTCT
CCCGCGTTAACCATACACCGACGGTTCCAATCGGATCAAATGTCCAAACAGAAAGTTCACGTAAATGACGGTTCCAATCGGATCGGTAGCCACACGCTTCGATGACGCTGTCCCCACTGTATAATTTTGA
CCCGCGTTAACCATACACCGACGGTTCCAATCGGATCTACAAAGCCAATTACGCAAAGTACAAACATACGGTTCCAATCGGATCGGTAGCCACACGCTTCGATGAAGAAGCGTAATCGTTCGTTAGTGCT
CCCGCGTTAACCATACACCGACGGTTCCAATCGGATCATAAACGACTTAGTAGCTCAATTATACGAAACGGTTCCAATCGGATCGGTAGCCACACGCTTCGATGACGCCTTCACTTAAGCTATGGCCAAG
CCCGCGTTAACCATACACCGACGGTTCCAATCGGATCCCAAAAGAAATGTACTGCAATGTTCACAGAACGGTTCCAATCGGATCGGTAGCCACACGCTTCGATGAAAGTTGTGCTGGATATCTTTTTTTA
CCCGCGTTAACCATACACCGACGGTTCCAATCGGATCGGGTTAGAATCCATAATACTCTCAGTGTCAACGGTTCCAATCGGATCGGTAGCCACACGCTTCGATGAATCTGCTGACTCGGGCCGCGTAGGG
CCCGCGTTAACCATACACCGACGGTTCCAATCGGATCAAGAAAGTAAGAAAAGAAAGTAGCCACTTTACGGTTCCAATCGGATCGGTAGCCACACGCTTCGATGCGGCGTTTAGTAATTAGAACTATCAG
CCCGCGTTAACCATACACCGACGGTTCCAATCGGATCTAAGAAAATAACATATAACCAGGCACGGTGACGGTTCCAATCGGATCGGTAGCCACACGCTTCGATGAGTGCGGTTCCTTGCAATCTCGAGAG
CCCGCGTTAACCATACACCGACGGTTCCAATCGGATCCTGAGTATTTTGTCTTGTTTACATAATGGTACGGTTCCAATCGGATCGGTAGCCACACGCTTCGATGTAGATTTTGTTGAACGCGACTAGACA
CCCGCGTTAACCATACACCGACGGTTCCAATCGGATCGAACTGAACTCAAGGAGTTCATAATTATTTACGGTTCCAATCGGATCGGTAGCCACACGCTTCGATGACGTACCTAGTAGGATGTGTGGCATC
CCCGCGTTAACCATACACCGACGGTTCCAATCGGATCTTCAAGTCCATAGAGTCAGGAAATGAAAAAACGGTTCCAATCGGATCGGTAGCCACACGCTTCGATGATCTCCGGGAGGCGCAGGTCCATGAC
CCCGCGTTAACCATACACCGACGGTTCCAATCGGATCACAAATGAAGCAGAGAGGTTAAATTTCCTTACGGTTCCAATCGGATCGGTAGCCACACGCTTCGATGTCTTCCTTCGAAGTTACGCAGCTCGC
CCCGCGTTAACCATACACCGACGGTTCCAATCGGATCCCACTTTAGGTAGATATCACTATTTTTCATACGGTTCCAATCGGATCGGTAGCCACACGCTTCGATGTGACTGCATTGTATGCGCAAGTTCTG
CCCGCGTTAACCATACACCGACGGTTCCAATCGGATCACACCACTACACCACTTCCCTCCAGGCTGGACGGTTCCAATCGGATCGGTAGCCACACGCTTCGATGTGTTGAGGAAGTAGAGCAGGATCCTC
CCCGCGTTAACCATACACCGACGGTTCCAATCGGATCATCTACAAAAACTAGCTGGGAATGGCTGGGACGGTTCCAATCGGATCGGTAGCCACACGCTTCGATGTCAGACAACGAAGGTCAAATTCCGAC
CCCGCGTTAACCATACACCGACGGTTCCAATCGGATCAGACTTCAAAAAGGAAGACAGGGCAGGGCAACGGTTCCAATCGGATCGGTAGCCACACGCTTCGATGTTCGAAGAGGACCCACTAATTTGTTA
CCCGCGTTAACCATACACCGACGGTTCCAATCGGATCCAAAGACATGACGAGAGAAAAAATAAGTATACGGTTCCAATCGGATCGGTAGCCACACGCTTCGATGCGCCGTAGTGTCGCATGTTTCAACAG
CCCGCGTTAACCATACACCGACGGTTCCAATCGGATCTGACAGAGTAAGACTCCAAAAAAGACAGGGACGGTTCCAATCGGATCGGTAGCCACACGCTTCGATGCGTCCATTAGAGATTTTTCTTGCGGC
CCCGCGTTAACCATACACCGACGGTTCCAATCGGATCAACAAAAATGGGCAAAGGAGCCAGGCGTGGACGGTTCCAATCGGATCGGTAGCCACACGCTTCGATGAGTGTACAAAGCATCTCTACTCCATC
CCCGCGTTAACCATACACCGACGGTTCCAATCGGATCCTCCTATCTATAATCCCAGCACTTTCAGAGACGGTTCCAATCGGATCGGTAGCCACACGCTTCGATGCTTCCTTGGTCTTGAGCTCCACACGA
CCCGCGTTAACCATACACCGACGGTTCCAATCGGATCCTGTTCTGTGCTCCTTGGGTTTTTGTTTGTACGGTTCCAATCGGATCGGTAGCCACACGCTTCGATGAGTGGTTCTCTTCCAAGATACCCGCA
CCCGCGTTAACCATACACCGACGGTTCCAATCGGATCTACTCCAATATTTAGCTGTTCCAATATGTAACGGTTCCAATCGGATCGGTAGCCACACGCTTCGATGCCTGTCTAATGTTAAACTTCGCACCT
CCCGCGTTAACCATACACCGACGGTTCCAATCGGATCCCATGCTGTGGAATGGTCAACACACAGTAGACGGTTCCAATCGGATCGGTAGCCACACGCTTCGATGCGGAGGAAATGGGCTGAGTTTTAAGT
CCCGCGTTAACCATACACCGACGGTTCCAATCGGATCTATGTTATTTCTCTTACCACCTGAATAGTGACGGTTCCAATCGGATCGGTAGCCACACGCTTCGATGACGGAGCTAATGCTTGTCACCATCTT
CCCGCGTTAACCATACACCGACGGTTCCAATCGGATCTAACACTGTCTGCATTATGCCTAGCCCTGGACGGTTCCAATCGGATCGGTAGCCACACGCTTCGATGTGTGCAGCGGCTTACATTACTCTTTG
CCCGCGTTAACCATACACCGACGGTTCCAATCGGATCAAACATCAACCTGTAACCACCCTAATCGGCACGGTTCCAATCGGATCGGTAGCCACACGCTTCGATGCTATCGCAACTTGTTACTGGTCCTTG
CCCGCGTTAACCATACACCGACGGTTCCAATCGGATCTGGGCAGAAGTGGGTCAGAGGGTACAAATCACGGTTCCAATCGGATCGGTAGCCACACGCTTCGATGAAACATTAATACGGAGAGCCGCAGAG
CCCGCGTTAACCATACACCGACGGTTCCAATCGGATCTCAAGGGTCTGGAGGTAGGGGATGGGTAGGACGGTTCCAATCGGATCGGTAGCCACACGCTTCGATGATATGATGCACCATATGTAACCGGGC
CCCGCGTTAACCATACACCGACGGTTCCAATCGGATCATCTCACTTAAGAAGCAGAATGGGAAGCAGACGGTTCCAATCGGATCGGTAGCCACACGCTTCGATGGCTCGTTGAATCCGCGATAGAGATGT
CCCGCGTTAACCATACACCGACGGTTCCAATCGGATCGAATGGATAAAGAAATTGTGACGTTTGTATACGGTTCCAATCGGATCGGTAGCCACACGCTTCGATGAACGCGCTACAGTGGTGCAGGGATCC
CCCGCGTTAACCATACACCGACGGTTCCAATCGGATCTGAGAACACTAACATCAGAGAAGTTAAAAAACGGTTCCAATCGGATCGGTAGCCACACGCTTCGATGGGCAATCTGGGAATTCATACGTGGCC
CCCGCGTTAACCATACACCGACGGTTCCAATCGGATCAAACGTGGGATTTTGTTGAGTTCTGTTGGAACGGTTCCAATCGGATCGGTAGCCACACGCTTCGATGGATATGCCTCATATTTCTCCGCTAGA
CCCGCGTTAACCATACACCGACGGTTCCAATCGGATCAATAAAGGAAACTGTCAGAGATGCTATAATACGGTTCCAATCGGATCGGTAGCCACACGCTTCGATGATTGTTAAAGTCCAAGGTTGTCTCAA
CCCGCGTTAACCATACACCGACGGTTCCAATCGGATCTCAAGTCTCTCCCTAATGTAACATACTTTTACGGTTCCAATCGGATCGGTAGCCACACGCTTCGATGTCCTCCTTGAGCCGCTCGATATAGAA
CCCGCGTTAACCATACACCGACGGTTCCAATCGGATCCACAATTTGGATTCTATAGATGTGTGTAATACGGTTCCAATCGGATCGGTAGCCACACGCTTCGATGAGCAGGATACCGGGTCATCCTCAATG
CCCGCGTTAACCATACACCGACGGTTCCAATCGGATCCATAGGTTTTGTTCCAATACTCCAGGAACAACGGTTCCAATCGGATCGGTAGCCACACGCTTCGATGCGCCGTTCGGTGATATATATCTAGGG
CCCGCGTTAACCATACACCGACGGTTCCAATCGGATCCACCAAAGTGATAATGTATGACTTTTCTTAACGGTTCCAATCGGATCGGTAGCCACACGCTTCGATGACCGCACGCACAGTTAGCCCTGCTTT
CCCGCGTTAACCATACACCGACGGTTCCAATCGGATCCTTTTATTGCGTAAGGAATTTGTTTCTGATACGGTTCCAATCGGATCGGTAGCCACACGCTTCGATGAGACCGCACTAGTTTACTACCCAAAA
CCCGCGTTAACCATACACCGACGGTTCCAATCGGATCGGAAATGTGTTGTGTTTCCACACTTCAGACACGGTTCCAATCGGATCGGTAGCCACACGCTTCGATGTCGGTCCTCGCACTTACAATCTAGAG
CCCGCGTTAACCATACACCGACGGTTCCAATCGGATCTTTTAAAAAATGGTCTTCCTGGGCTGGGTGACGGTTCCAATCGGATCGGTAGCCACACGCTTCGATGTTCATTGGGCGACTTGATCGTATAGT
CCCGCGTTAACCATACACCGACGGTTCCAATCGGATCGTGACTGTAGTTCTAGAAAACAATTATGTAACGGTTCCAATCGGATCGGTAGCCACACGCTTCGATGCAGGAGAAATTAAACCTCCGAACTAT
CCCGCGTTAACCATACACCGACGGTTCCAATCGGATCTACTGTTCCAAAATACCCATATCAAGGGAAACGGTTCCAATCGGATCGGTAGCCACACGCTTCGATGCCTATCATACACATCAGAGCTCACGG
CCCGCGTTAACCATACACCGACGGTTCCAATCGGATCCACACATCATCCTGGGTATAAGTCTTGGGTACGGTTCCAATCGGATCGGTAGCCACACGCTTCGATGTACCCTGGTCGGCGCGTGCCTATTAA
CCCGCGTTAACCATACACCGACGGTTCCAATCGGATCCTGTAACTGAGTCATCCCTGATTCAATCAAACGGTTCCAATCGGATCGGTAGCCACACGCTTCGATGCGTCTCTTTGTCGCACCTCACTGTGC
CCCGCGTTAACCATACACCGACGGTTCCAATCGGATCGAGAAGGTTTGTGTCATTATCTAGCAAACTACGGTTCCAATCGGATCGGTAGCCACACGCTTCGATGGATATTGAGCAATTTCAGTGTGCACT
CCCGCGTTAACCATACACCGACGGTTCCAATCGGATCAGTGTAGTTATCAACAAAGAAGTCTGAAGGACGGTTCCAATCGGATCGGTAGCCACACGCTTCGATGTTTGGGCCTCCTAAAGATGGGTGGTG
CCCGCGTTAACCATACACCGACGGTTCCAATCGGATCTTACTACCTTGAAAGGGATCTTATTCAATTACGGTTCCAATCGGATCGGTAGCCACACGCTTCGATGCAGAGCCGCCACTTTTATCCGACCTC
CCCGCGTTAACCATACACCGACGGTTCCAATCGGATCAACAGTGTCGTGTAAAAGGAACCACACATAACGGTTCCAATCGGATCGGTAGCCACACGCTTCGATGCTAAGGTAGATGGCGGCGATTACGGG
CCCGCGTTAACCATACACCGACGGTTCCAATCGGATCTTGTTTTTGAGACAGTCTCTCCCTATGTCAACGGTTCCAATCGGATCGGTAGCCACACGCTTCGATGCGGGCTGCATTGGTAAAAGACGCGCG
CCCGCGTTAACCATACACCGACGGTTCCAATCGGATCGACTACATCTCGGTATTTTTCAATACAAATACGGTTCCAATCGGATCGGTAGCCACACGCTTCGATGGGTCTGTAGTTCATTGTCTCAAATAC
CCCGCGTTAACCATACACCGACGGTTCCAATCGGATCAAGGAAGTTTGGTTGGTTAACTAAATAGAAACGGTTCCAATCGGATCGGTAGCCACACGCTTCGATGGCCAAGCTGTGCCACCTCTCCAGCGG
CCCGCGTTAACCATACACCGACGGTTCCAATCGGATCACATAACACAACTGAATTACTTTTCTTGAGACGGTTCCAATCGGATCGGTAGCCACACGCTTCGATGGTTAGAAGTAATGTCGGTTGACCATG
CCCGCGTTAACCATACACCGACGGTTCCAATCGGATCAAAGCTTACAATCGAAGCCTGGAAAGACAGACGGTTCCAATCGGATCGGTAGCCACACGCTTCGATGCAGTCTAGTACTCTGAGACTCACGAG
CCCGCGTTAACCATACACCGACGGTTCCAATCGGATCTTTAAATCCTATCACATCCCCTCCCCGGTGACGGTTCCAATCGGATCGGTAGCCACACGCTTCGATGGATGCGCAGTCTATCGAGGTAGGGAC
CCCGCGTTAACCATACACCGACGGTTCCAATCGGATCACTCTAATTCTTCTACGTCTGTAGTGAGAGACGGTTCCAATCGGATCGGTAGCCACACGCTTCGATGGCGTAGGGCTACTTTCGGACGCTAGT
CCCGCGTTAACCATACACCGACGGTTCCAATCGGATCAATTCAAACACATGACTGACGTTTTGACTCACGGTTCCAATCGGATCGGTAGCCACACGCTTCGATGAGTCCGACATCCGGTCCTGTCGCAAC
CCCGCGTTAACCATACACCGACGGTTCCAATCGGATCTAATAGTAGAAAGTGTCCTTCCTGGAATGGACGGTTCCAATCGGATCGGTAGCCACACGCTTCGATGAGCCACAAAGCTTACTGCCCCTCTTG
CCCGCGTTAACCATACACCGACGGTTCCAATCGGATCAGAGATGAAATACAATAGGAAAAGATAACCACGGTTCCAATCGGATCGGTAGCCACACGCTTCGATGTATTATAGCGTTTAAACGCGTCCCTG
CCCGCGTTAACCATACACCGACGGTTCCAATCGGATCAATGAAGATGCTGGTAACATCCCCAAATTAACGGTTCCAATCGGATCGGTAGCCACACGCTTCGATGTGACAACAGACACACACCGCCCCTAG
CCCGCGTTAACCATACACCGACGGTTCCAATCGGATCGTAACTCTAAGATATTGACGCTTATTTCTTACGGTTCCAATCGGATCGGTAGCCACACGCTTCGATGTTTGGACATCCGGATGCTAACTGACC
CCCGCGTTAACCATACACCGACGGTTCCAATCGGATCATATGAAGGTACATAGTCCTATTTATGTCAACGGTTCCAATCGGATCGGTAGCCACACGCTTCGATGGATGCCGGGTCTCTATGTACCACGCT
CCCGCGTTAACCATACACCGACGGTTCCAATCGGATCGATACAAGGTATCGAATAAATGTTTACTGAACGGTTCCAATCGGATCGGTAGCCACACGCTTCGATGAGGTAATCATTGGTCCGAACATTGCG
CCCGCGTTAACCATACACCGACGGTTCCAATCGGATCTCTTTTAATCCTTCCCAAGAAACTGAGTGCACGGTTCCAATCGGATCGGTAGCCACACGCTTCGATGTGGCGTGAAGAGGCATATATATGTCT
CCCGCGTTAACCATACACCGACGGTTCCAATCGGATCACATGTTTTATCTCTTCAGCTACATGCAAAACGGTTCCAATCGGATCGGTAGCCACACGCTTCGATGTGCGTAGGTCAGATTTTATCATTTCT
CCCGCGTTAACCATACACCGACGGTTCCAATCGGATCATTATTCAGTTCAACCTCTCCATAAAAAGTACGGTTCCAATCGGATCGGTAGCCACACGCTTCGATGAGTATTGTCCGAGGGTAAACCGTATC
CCCGCGTTAACCATACACCGACGGTTCCAATCGGATCAACAGGAAGATGGGTCAGTTGGCCTCCAATACGGTTCCAATCGGATCGGTAGCCACACGCTTCGATGAAAAACAGTATCAGCCAAGGTGGCTC
CCCGCGTTAACCATACACCGACGGTTCCAATCGGATCCTGAATGAAATCTGGGGGATAAACAGAAGTACGGTTCCAATCGGATCGGTAGCCACACGCTTCGATGTGGAGTAAAATGGGGTCGAGCGGATT
CCCGCGTTAACCATACACCGACGGTTCCAATCGGATCATGATTTTAAATTCAAGAGGAGGGGAAGAGACGGTTCCAATCGGATCGGTAGCCACACGCTTCGATGTACCCACCTCCAAAAGATCCGCATTA
CCCGCGTTAACCATACACCGACGGTTCCAATCGGATCCCTGTCCTACAGCGTTATCTCTGTTGAGATACGGTTCCAATCGGATCGGTAGCCACACGCTTCGATGGGTCCTAGCCAGGTACCTGATACGAT
CCCGCGTTAACCATACACCGACGGTTCCAATCGGATCGAAAAATTGATCTCTTTTTGCTCACCGTAAACGGTTCCAATCGGATCGGTAGCCACACGCTTCGATGTTCCTGTGTTGCCGTTTCTGCAGAGT
CCCGCGTTAACCATACACCGACGGTTCCAATCGGATCGGATGTTATGTTTCTCATTATTAAGAGAGTACGGTTCCAATCGGATCGGTAGCCACACGCTTCGATGTACGTTTTTGGACTGCGCGGCCAGCT
CCCGCGTTAACCATACACCGACGGTTCCAATCGGATCCAGTGACTAGAGTTTATGCCACGGCACTCCACGGTTCCAATCGGATCGGTAGCCACACGCTTCGATGACAAAATCAGCGATTAATTCGCGGGC
CCCGCGTTAACCATACACCGACGGTTCCAATCGGATCCTCTGCTTGAAATTTAGTTTTTCTGCTGTGACGGTTCCAATCGGATCGGTAGCCACACGCTTCGATGCTGCTTTGAGGCCTGCGGTAATGTGA
CCCGCGTTAACCATACACCGACGGTTCCAATCGGATCACCACTCACTATTTCGTGGTCATGGTGGGTACGGTTCCAATCGGATCGGTAGCCACACGCTTCGATGGTCTGGTAAACCCGACCCTGGGAAAA
CCCGCGTTAACCATACACCGACGGTTCCAATCGGATCCCACCAATACCTCATTTTTCACCCAAAAGAACGGTTCCAATCGGATCGGTAGCCACACGCTTCGATGGGGAGGGTACATTCGGATATGTACCC
CCCGCGTTAACCATACACCGACGGTTCCAATCGGATCAAGTTGAGTCAATAAGGTGAACCAGATTCTACGGTTCCAATCGGATCGGTAGCCACACGCTTCGATGCCCCGCAACTATCCAAGTTACTCTAC
CCCGCGTTAACCATACACCGACGGTTCCAATCGGATCCTTGGTGTAATTTTAGTCCAAATTTGAAACACGGTTCCAATCGGATCGGTAGCCACACGCTTCGATGACGCATCTCCGCCCCGCTGGATGCAC
CCCGCGTTAACCATACACCGACGGTTCCAATCGGATCCAGATTATTTGCTTCCTCTTTAGTCCAAAAACGGTTCCAATCGGATCGGTAGCCACACGCTTCGATGAAAGAACATCGCAGGCTCTTGCGTCT
CCCGCGTTAACCATACACCGACGGTTCCAATCGGATCTAGGAGTAAACACAGACACACTAAGAATCTACGGTTCCAATCGGATCGGTAGCCACACGCTTCGATGAGCCGGCGCGAGCTCCCTAAGAGAGT
CCCGCGTTAACCATACACCGACGGTTCCAATCGGATCGTGGGAAAGAATTTAAAAGCTTTCATTTGAACGGTTCCAATCGGATCGGTAGCCACACGCTTCGATGCGCAACAAGTCTATTGGGAACATCAC
CCCGCGTTAACCATACACCGACGGTTCCAATCGGATCCTGCATATTACAGAAGAGTTAAATACTTCAACGGTTCCAATCGGATCGGTAGCCACACGCTTCGATGGTGGGGACGACTAGGAGGAGTAGTAC
CCCGCGTTAACCATACACCGACGGTTCCAATCGGATCCATAACTTCCACATAAAACATCCACCCTCAACGGTTCCAATCGGATCGGTAGCCACACGCTTCGATGGTACGCTGTATCCGCGCATATGTTAG
CCCGCGTTAACCATACACCGACGGTTCCAATCGGATCGACTGCGCCATAAAGCTAATTCTAAGGTATACGGTTCCAATCGGATCGGTAGCCACACGCTTCGATGATCAACAGGGAGATGCGCCTTGGGAA
CCCGCGTTAACCATACACCGACGGTTCCAATCGGATCGAGTTTTTCTTCTCAAGTAACCTGTATTATACGGTTCCAATCGGATCGGTAGCCACACGCTTCGATGTTGGGGAACATCTCTCCTCATATATG
CCCGCGTTAACCATACACCGACGGTTCCAATCGGATCCCTACCTGGCATCTCTCCAATACTGGGTTAACGGTTCCAATCGGATCGGTAGCCACACGCTTCGATGCATGCACAACCCCAATATTCCTGAAG
CCCGCGTTAACCATACACCGACGGTTCCAATCGGATCCTCACATGAAATCCTCTATCAAGGTTAGTAACGGTTCCAATCGGATCGGTAGCCACACGCTTCGATGATCGCCGGATCATCAATTCGAAATCA
CCCGCGTTAACCATACACCGACGGTTCCAATCGGATCTGTGTACCTATTATTCACTTGCTCTATATAACGGTTCCAATCGGATCGGTAGCCACACGCTTCGATGCAAGAATTAGCGTGTTGCTATTAATC
CCCGCGTTAACCATACACCGACGGTTCCAATCGGATCTAGGTTCTAATATTTGGGGTATTCCTAGAAACGGTTCCAATCGGATCGGTAGCCACACGCTTCGATGACTCGGTGGTGTTCGAATAAAGGCTC
CCCGCGTTAACCATACACCGACGGTTCCAATCGGATCCAACAGGAGGCTTGAATGGAATGTCTGGGGACGGTTCCAATCGGATCGGTAGCCACACGCTTCGATGCCCATTACATCTTACAATCAGGCTTA
CCCGCGTTAACCATACACCGACGGTTCCAATCGGATCTGCATGTCTCTGGGGAGTTAGGAATAGTAAACGGTTCCAATCGGATCGGTAGCCACACGCTTCGATGCGTATCCGCGCACATTCAGCCATAGT
CCCGCGTTAACCATACACCGACGGTTCCAATCGGATCAAACTGGCTGGAATGGGAGGACATTTTACCACGGTTCCAATCGGATCGGTAGCCACACGCTTCGATGAATTTATAGAACAAAATGTGAATATC
CCCGCGTTAACCATACACCGACGGTTCCAATCGGATCGGTAACAGCATAGGGGCTAATATCAGAATAACGGTTCCAATCGGATCGGTAGCCACACGCTTCGATGTAATAGATCCTCAATGCACACCACCA
CCCGCGTTAACCATACACCGACGGTTCCAATCGGATCCTTAACAAAACAATGACTCTCACACATAAAACGGTTCCAATCGGATCGGTAGCCACACGCTTCGATGGAAAATGAATGAATTAGTTAGAGCCA
CCCGCGTTAACCATACACCGACGGTTCCAATCGGATCGAAAGGGTGAATTATAGTGTATGCAAAATAACGGTTCCAATCGGATCGGTAGCCACACGCTTCGATGAGTTTACTAGGCGAATAATCGTGTGC
CCCGCGTTAACCATACACCGACGGTTCCAATCGGATCGGTAGGCAGTAACTTCAAAAAGTCATGAGCACGGTTCCAATCGGATCGGTAGCCACACGCTTCGATGACAGGATGTAAGCGCCGGCAGCCAAA
CCCGCGTTAACCATACACCGACGGTTCCAATCGGATCTGGACCAATCTCAAAACGATTATGCTAAGCACGGTTCCAATCGGATCGGTAGCCACACGCTTCGATGGAACATGGGCGCAAGCTCACGCACCA
CCCGCGTTAACCATACACCGACGGTTCCAATCGGATCGATACATCTACAACGAAGCATGTTACATAAACGGTTCCAATCGGATCGGTAGCCACACGCTTCGATGGAGATTGCGCTATCGTATCAGCGGTA
CCCGCGTTAACCATACACCGACGGTTCCAATCGGATCGAATATTATTTCCAACAAGTCAGAAATTCCACGGTTCCAATCGGATCGGTAGCCACACGCTTCGATGGCTATACACTATCTTTAGCGACCCTG
CCCGCGTTAACCATACACCGACGGTTCCAATCGGATCTCTAGAAATGGAAAAGTATACAGACACTTTACGGTTCCAATCGGATCGGTAGCCACACGCTTCGATGCCCAAAACCATCCGGCGTAATAATTG
CCCGCGTTAACCATACACCGACGGTTCCAATCGGATCTTGTCACTAAATGCCAACCAGATGGCTAAAACGGTTCCAATCGGATCGGTAGCCACACGCTTCGATGGGTTAAAATAGTCTGCGCTTTCCTAA
CCCGCGTTAACCATACACCGACGGTTCCAATCGGATCAATCATCAGAGAATGCAAAATCAAACCCACACGGTTCCAATCGGATCGGTAGCCACACGCTTCGATGCTGGATGGTTCATGCTATAACTTTGA
CCCGCGTTAACCATACACCGACGGTTCCAATCGGATCACTCAAGAAGATGACAAGCAAATCAATTGGACGGTTCCAATCGGATCGGTAGCCACACGCTTCGATGATAACCAAGGCTAGCCCGCAAAAAGC
CCCGCGTTAACCATACACCGACGGTTCCAATCGGATCCAACCAAATATACCATGTCATACCATACTAACGGTTCCAATCGGATCGGTAGCCACACGCTTCGATGCTAGTGTCGGATCGTCACAGGAAGGA
CCCGCGTTAACCATACACCGACGGTTCCAATCGGATCAAAAGGGGGGATTTAAATAAAATGCAGAGCACGGTTCCAATCGGATCGGTAGCCACACGCTTCGATGGCCGACTACTCATCCGGCTCAAGTGC
CCCGCGTTAACCATACACCGACGGTTCCAATCGGATCCTATGAAACTGGAATCTTCACATACACCTGACGGTTCCAATCGGATCGGTAGCCACACGCTTCGATGTCCATGGAGCTAAGCAAGGCGTCGTC
CCCGCGTTAACCATACACCGACGGTTCCAATCGGATCACGTCTCCATCAGTGAGTCAACAAAGGCCTACGGTTCCAATCGGATCGGTAGCCACACGCTTCGATGTGATGGATCACCCGTCGGATCACTTT
CCCGCGTTAACCATACACCGACGGTTCCAATCGGATCTTTTCATTCCTACTCAGCATTTACTAGGTGACGGTTCCAATCGGATCGGTAGCCACACGCTTCGATGTTCCCCTAGCAAGTTTCGGTAAGAAC
CCCGCGTTAACCATACACCGACGGTTCCAATCGGATCGTATTCACAAAGGTATAATGCAAGTCCAGAACGGTTCCAATCGGATCGGTAGCCACACGCTTCGATGCCCCTCAACCTCTTAGTAAGTTCCAC
CCCGCGTTAACCATACACCGACGGTTCCAATCGGATCACCCCTCCATCCCAGTGTCAGTGGAGGCCAACGGTTCCAATCGGATCGGTAGCCACACGCTTCGATGCTGCTTTCACCATCACTAGACCAAGC
CCCGCGTTAACCATACACCGACGGTTCCAATCGGATCTCCAAACTCAAAGCACTGCTCAGTGATAACACGGTTCCAATCGGATCGGTAGCCACACGCTTCGATGGACTGCATAAGGAATTTAGCGTCCGC
CCCGCGTTAACCATACACCGACGGTTCCAATCGGATCCTACAGAGATATGACAGCAGAGGCCTACTGACGGTTCCAATCGGATCGGTAGCCACACGCTTCGATGGCCTAGCGATCACCTGCTAACGCGCT
CCCGCGTTAACCATACACCGACGGTTCCAATCGGATCCAATGATAAGGACATATCCCTATCCCTCCCACGGTTCCAATCGGATCGGTAGCCACACGCTTCGATGTACATCAGCGATACTTAGATTCTGGG
CCCGCGTTAACCATACACCGACGGTTCCAATCGGATCACACAGGACACTCATACCCACTGAGCAGTAACGGTTCCAATCGGATCGGTAGCCACACGCTTCGATGGCCACTCTCCTGAACCTTCCATGCGA
CCCGCGTTAACCATACACCGACGGTTCCAATCGGATCACAACATGATACCACAGCAGGCCAAGTGGGACGGTTCCAATCGGATCGGTAGCCACACGCTTCGATGAACTACGTAGAATAAATAACAGATCC
CCCGCGTTAACCATACACCGACGGTTCCAATCGGATCATAGTCAGCCATTCCCCACTCCTACCCACAACGGTTCCAATCGGATCGGTAGCCACACGCTTCGATGCGAGGACGCCGCGAGGGTCTAACATC
CCCGCGTTAACCATACACCGACGGTTCCAATCGGATCAGCCAAAGGGTACAAATAAAACCCCAAGCCACGGTTCCAATCGGATCGGTAGCCACACGCTTCGATGCTTGTGCCAACTAGACAGAAGACATT
CCCGCGTTAACCATACACCGACGGTTCCAATCGGATCTACATAAAACTCCAAGAAAATTCTGCTGTCACGGTTCCAATCGGATCGGTAGCCACACGCTTCGATGATGTCTGGTGGTCTGAATAAACAAGT
CCCGCGTTAACCATACACCGACGGTTCCAATCGGATCAATTAGGGCTTCAGGTGCCAAGAAACACAAACGGTTCCAATCGGATCGGTAGCCACACGCTTCGATGTCATTTGGTGAGAACCCCGACTCGAG
CCCGCGTTAACCATACACCGACGGTTCCAATCGGATCATCTCAGAAAAGGAACATGATGCAGCTGAAACGGTTCCAATCGGATCGGTAGCCACACGCTTCGATGCCTATTCAATGCCATGGTTACCTACA
CCCGCGTTAACCATACACCGACGGTTCCAATCGGATCTAATAAATGATGCAACATTCCTGTCACTGGACGGTTCCAATCGGATCGGTAGCCACACGCTTCGATGGAAATGCAAGAGTTCACAGTGGGTAT
CCCGCGTTAACCATACACCGACGGTTCCAATCGGATCACCCAACCTAGAGAAGTAAATGAACTGATTACGGTTCCAATCGGATCGGTAGCCACACGCTTCGATGCAGTGATATGAAGAGAATCTTCTACT
CCCGCGTTAACCATACACCGACGGTTCCAATCGGATCAACTAAACTGAACAACAAAATGGGAGAGATACGGTTCCAATCGGATCGGTAGCCACACGCTTCGATGGCATGTCAATCGGGGTTGCAGACGGT
CCCGCGTTAACCATACACCGACGGTTCCAATCGGATCGAAACAAAGGAAACAATACAAAGTTTCACAACGGTTCCAATCGGATCGGTAGCCACACGCTTCGATGCTAGCCGTGCTTACCTTGCTGTTTCG
CCCGCGTTAACCATACACCGACGGTTCCAATCGGATCCAACAAGCAATTACAGCTGGACACAGTGGCACGGTTCCAATCGGATCGGTAGCCACACGCTTCGATGACGGGGGCAGGTACATTTGTACAGCG
CCCGCGTTAACCATACACCGACGGTTCCAATCGGATCCAAACAATGAGAATTCATAGAGGTCATAATACGGTTCCAATCGGATCGGTAGCCACACGCTTCGATGCATTGCCGTGTTAGGTACGGTAAACA
CCCGCGTTAACCATACACCGACGGTTCCAATCGGATCATTTTAGAATATAGACAACAGGTTGGGCGCACGGTTCCAATCGGATCGGTAGCCACACGCTTCGATGAACTGGTTGAGCGAACAGGGTTAGAC
CCCGCGTTAACCATACACCGACGGTTCCAATCGGATCGCCACATAAACTATACCATATCCAAATTATACGGTTCCAATCGGATCGGTAGCCACACGCTTCGATGCCGAACCGTTTTTTATAAGCCCCAGA
CCCGCGTTAACCATACACCGACGGTTCCAATCGGATCTGCAGCACTGTTTCCAATAGCGAAAAGCTAACGGTTCCAATCGGATCGGTAGCCACACGCTTCGATGCTTTCAACATGAAGGCGTACCCCGGC
CCCGCGTTAACCATACACCGACGGTTCCAATCGGATCCCTAGAGAAATATCACTCATGCAGAAAGCAACGGTTCCAATCGGATCGGTAGCCACACGCTTCGATGGTCTCCATTCCGGTAGTCTGGCTAAA
CCCGCGTTAACCATACACCGACGGTTCCAATCGGATCCACAGGAAGCACAGACATTAAATAAATTAAACGGTTCCAATCGGATCGGTAGCCACACGCTTCGATGGAGCTTGCTCGATCCTAAGGTAAGCG
CCCGCGTTAACCATACACCGACGGTTCCAATCGGATCTGGATTCCTCCCCTCATGGAGCTTGTATTTACGGTTCCAATCGGATCGGTAGCCACACGCTTCGATGAGGGCCAGGCGCACCTCCCATTGTGC
CCCGCGTTAACCATACACCGACGGTTCCAATCGGATCTAATAATTAAAGAGTGCGGCACAAAACAAAACGGTTCCAATCGGATCGGTAGCCACACGCTTCGATGGTTCGCAATACTCTCACCACCGCTCC
CCCGCGTTAACCATACACCGACGGTTCCAATCGGATCTGACCTCTCCTTTCTCCCAAGCACTTGGCTACGGTTCCAATCGGATCGGTAGCCACACGCTTCGATGCACTTGGATCCGCCACATCCGACAGG
CCCGCGTTAACCATACACCGACGGTTCCAATCGGATCCCTCTCTTAGGATACAAAACCACACCATGGACGGTTCCAATCGGATCGGTAGCCACACGCTTCGATGCGGTACTGGCTCCCAAAACGCAAGCG
CCCGCGTTAACCATACACCGACGGTTCCAATCGGATCGAATACGTTTTCCTAAATTCCACCAATAACACGGTTCCAATCGGATCGGTAGCCACACGCTTCGATGCTTACGCAGTTGTCGACTCGTGAGAA
CCCGCGTTAACCATACACCGACGGTTCCAATCGGATCCACCTCCTGTACCTGCCTTCTTTCTAGTCCACGGTTCCAATCGGATCGGTAGCCACACGCTTCGATGAGTACCAACAGGCGTATCGTATGCAT
CCCGCGTTAACCATACACCGACGGTTCCAATCGGATCTACTTAGTAAATCTCACAAATCCTATCCTTACGGTTCCAATCGGATCGGTAGCCACACGCTTCGATGGAATAACTAGGTCGACGTGTAAAAAC
CCCGCGTTAACCATACACCGACGGTTCCAATCGGATCTCTATGCTTTCTTTACTTCACCCCTTATAGACGGTTCCAATCGGATCGGTAGCCACACGCTTCGATGGTATGTGTCGAGCGCTGCTAAGCCCG
CCCGCGTTAACCATACACCGACGGTTCCAATCGGATCAAATACGGGCATACTAATTGTGGACAACCCACGGTTCCAATCGGATCGGTAGCCACACGCTTCGATGTTGTAGACTCGCTCACGCGATCATCA
CCCGCGTTAACCATACACCGACGGTTCCAATCGGATCAATGGGATGAAGATCGAAAATAGGACCAAGACGGTTCCAATCGGATCGGTAGCCACACGCTTCGATGATGAGGTCTAGTTGGTTTTCTGTGGC
CCCGCGTTAACCATACACCGACGGTTCCAATCGGATCATGAGGATTCCTGGGTGACCTTAAATGGAAACGGTTCCAATCGGATCGGTAGCCACACGCTTCGATGGAACAGAACCAACGAAGAAAGAGCAC
CCCGCGTTAACCATACACCGACGGTTCCAATCGGATCATAGGAAAGGAGAAAAACAAGTTAACGAAGACGGTTCCAATCGGATCGGTAGCCACACGCTTCGATGATTGGGAACATAAGGATTAACATAGT
CCCGCGTTAACCATACACCGACGGTTCCAATCGGATCCCCTACTAAAAACACACTGAAATAATCTATACGGTTCCAATCGGATCGGTAGCCACACGCTTCGATGTTGGGCCCAAGGCAAATAACTGCAGA
CCCGCGTTAACCATACACCGACGGTTCCAATCGGATCGGTGGCAGACTAAATTCATACATTAAAATTACGGTTCCAATCGGATCGGTAGCCACACGCTTCGATGATAGTTTTGCTTTCTCACGATCCGTA
CCCGCGTTAACCATACACCGACGGTTCCAATCGGATCTAAAAGTTAATGACAGGGAATTTTGGGTTAACGGTTCCAATCGGATCGGTAGCCACACGCTTCGATGTCGGCCGGCACCGACGGAAGCAAGCA
CCCGCGTTAACCATACACCGACGGTTCCAATCGGATCTACCAATTGTTTACCTTCAAATAAACCCACACGGTTCCAATCGGATCGGTAGCCACACGCTTCGATGCGTTCCAATGGTCATAATGGCGTAGA
CCCGCGTTAACCATACACCGACGGTTCCAATCGGATCCACTCACCTCTTTAAAATCTGTGCATATGGACGGTTCCAATCGGATCGGTAGCCACACGCTTCGATGATATCTTGCCCCAACCGTATGGCTGT
CCCGCGTTAACCATACACCGACGGTTCCAATCGGATCCCTTTACACTGGCTTCCTCACTGTCTGGGAACGGTTCCAATCGGATCGGTAGCCACACGCTTCGATGATTCTTAGTCGTGCTCCCGGTACCGC
CCCGCGTTAACCATACACCGACGGTTCCAATCGGATCAGCACAAACTACTGACACACCACCTTATGGACGGTTCCAATCGGATCGGTAGCCACACGCTTCGATGCCGGAGGTTTCTCTTCTTATCCAGTA
CCCGCGTTAACCATACACCGACGGTTCCAATCGGATCCATTCAATGGCCTCTCATTCCATTGCTATTACGGTTCCAATCGGATCGGTAGCCACACGCTTCGATGCGAAACAGTTCTAAGATGCCTAGCTA
CCCGCGTTAACCATACACCGACGGTTCCAATCGGATCACCTGGACCATTATTTCTCACTGATCTACCACGGTTCCAATCGGATCGGTAGCCACACGCTTCGATGTCATGTCTCTAAGTAGTACCATATTG
CCCGCGTTAACCATACACCGACGGTTCCAATCGGATCACATACCTTTTCAAAGCCACTATTACCTCTACGGTTCCAATCGGATCGGTAGCCACACGCTTCGATGTACCGCAGCGCGTCCACGGCCTTACT
CCCGCGTTAACCATACACCGACGGTTCCAATCGGATCCCTTCCAGGATTACCCTCAGGTGTTCTTTCACGGTTCCAATCGGATCGGTAGCCACACGCTTCGATGTTATCAGTGTAAGTCGAGCTCATGAT
CCCGCGTTAACCATACACCGACGGTTCCAATCGGATCTCATTCTCTCCAGCAAACACTTAATTTTTTACGGTTCCAATCGGATCGGTAGCCACACGCTTCGATGAGCAGTAAGGCCCCCGTTCATGCCTA
CCCGCGTTAACCATACACCGACGGTTCCAATCGGATCAGCCTGGTTTCATTTTTAAGTCACTAACTCACGGTTCCAATCGGATCGGTAGCCACACGCTTCGATGCGGTCGCTCCAGCCCGATGTGAACCA
CCCGCGTTAACCATACACCGACGGTTCCAATCGGATCAGTAACCAAAACTTAAGGTACATAGTACTTACGGTTCCAATCGGATCGGTAGCCACACGCTTCGATGATCGACTCTCCTGTGTTTGTCCCGTG
CCCGCGTTAACCATACACCGACGGTTCCAATCGGATCATACCCTGAACTAATCTGAAGATGTTAAACACGGTTCCAATCGGATCGGTAGCCACACGCTTCGATGCTAAAGTCCATTTTCACATTTTCTCT
CCCGCGTTAACCATACACCGACGGTTCCAATCGGATCGCATTTTACTTCTGAACAACCACATTCAGCACGGTTCCAATCGGATCGGTAGCCACACGCTTCGATGGGACTACAGCCACAAATCTACATGCA
CCCGCGTTAACCATACACCGACGGTTCCAATCGGATCGCCTAAAGTGCCTGATAAATTATATAGAAAACGGTTCCAATCGGATCGGTAGCCACACGCTTCGATGGTGAACTACCGATCGACGGTTTGCCG
CCCGCGTTAACCATACACCGACGGTTCCAATCGGATCGTTTGGTTTTGGTTTTTATTTAGGGAAATGACGGTTCCAATCGGATCGGTAGCCACACGCTTCGATGCCCGCGGGTATTGTGTCTCTTAATGA
CCCGCGTTAACCATACACCGACGGTTCCAATCGGATCCGATAAATGCATAAACTTTAAACTGTAGAGACGGTTCCAATCGGATCGGTAGCCACACGCTTCGATGAGGCAGGCAGGAGTCAACCATTGAGA
CCCGCGTTAACCATACACCGACGGTTCCAATCGGATCACATGCCAAGCTCTGTATCAATCAGAGCCCACGGTTCCAATCGGATCGGTAGCCACACGCTTCGATGGGCTGGTACACACGGTGCAGATAGAG
CCCGCGTTAACCATACACCGACGGTTCCAATCGGATCTTTTCTCCAACTTATCTTGTGGCACTTGTCACGGTTCCAATCGGATCGGTAGCCACACGCTTCGATGCTTAGCACCGCTCGTCCGTATGTCAA
CCCGCGTTAACCATACACCGACGGTTCCAATCGGATCGAGCACTTAAAATACAAACCTTTCCCAGTGACGGTTCCAATCGGATCGGTAGCCACACGCTTCGATGGGCTCATTATAGGATACCATCTAAAT
CCCGCGTTAACCATACACCGACGGTTCCAATCGGATCTCACTTCCACCACTAGTAGCACACTCGTGGACGGTTCCAATCGGATCGGTAGCCACACGCTTCGATGAGTGCTTTCTCACTACGCCGATGTTC
CCCGCGTTAACCATACACCGACGGTTCCAATCGGATCCTTCAGGCCTCTCCCCCAACACTTCATCAAACGGTTCCAATCGGATCGGTAGCCACACGCTTCGATGAGTTTTATATCTATCGCTTATCAGAT
CCCGCGTTAACCATACACCGACGGTTCCAATCGGATCCCATTTTCTCACACAAAACCCTTCTTAAGTACGGTTCCAATCGGATCGGTAGCCACACGCTTCGATGGGACTTCTTTGCATCACTTCGCGGAA
CCCGCGTTAACCATACACCGACGGTTCCAATCGGATCATTTCTGGCTTTAATCAAAGATCTCCAAATACGGTTCCAATCGGATCGGTAGCCACACGCTTCGATGGACTTCCCAACTCCCTCTATCCGGAT
CCCGCGTTAACCATACACCGACGGTTCCAATCGGATCCGTGTTCTTCCTCTATTTGGCTTCCAAAGCACGGTTCCAATCGGATCGGTAGCCACACGCTTCGATGACTCCGCGTTTTATATCGACGTATGC
CCCGCGTTAACCATACACCGACGGTTCCAATCGGATCCTGACATCTGGCATACGGTTCTGCTGGATTACGGTTCCAATCGGATCGGTAGCCACACGCTTCGATGATGGTGACAATAGTGATACTGCCTAA
CCCGCGTTAACCATACACCGACGGTTCCAATCGGATCAGTAATGTCTCCAAAAATACCACAACAAGCACGGTTCCAATCGGATCGGTAGCCACACGCTTCGATGTGATGGAAGATGTGTTGCCTCCTGTA
CCCGCGTTAACCATACACCGACGGTTCCAATCGGATCTTCACAATACAAATTAGGTAGTGCTAGCAAACGGTTCCAATCGGATCGGTAGCCACACGCTTCGATGAGACTCTCAACCTGTATCGGAGACCA
CCCGCGTTAACCATACACCGACGGTTCCAATCGGATCACAGTTATTATCAGCTTTAGCCTTCAATAAACGGTTCCAATCGGATCGGTAGCCACACGCTTCGATGTTTGTAATCACATCGCCGAGGTAAGG
CCCGCGTTAACCATACACCGACGGTTCCAATCGGATCTAGACCCAATCCTGTTTTGATAACTACAGGACGGTTCCAATCGGATCGGTAGCCACACGCTTCGATGCTGATCGGGGGCATGTAACTACTCGT
CCCGCGTTAACCATACACCGACGGTTCCAATCGGATCCTCTTTAGGGAATTATTAAAAGAAGTCTCAACGGTTCCAATCGGATCGGTAGCCACACGCTTCGATGATACGATCGGAACTTGGGTACAGTGC
CCCGCGTTAACCATACACCGACGGTTCCAATCGGATCATACACTGGAGTTACAGCAGCCAACACTTCACGGTTCCAATCGGATCGGTAGCCACACGCTTCGATGCCAAACTACACTAATCTCTTCTCATC
CCCGCGTTAACCATACACCGACGGTTCCAATCGGATCGTTTGTCTTTTTGGTAAATACAATCACTTGACGGTTCCAATCGGATCGGTAGCCACACGCTTCGATGTCACGCAGTCCGCGATGTAGACATCC
CCCGCGTTAACCATACACCGACGGTTCCAATCGGATCAGTGAAAGCAATGAAGACAGAGGGCAGAAAACGGTTCCAATCGGATCGGTAGCCACACGCTTCGATGAAAAACACCAATATATGTAGGAGTGG
CCCGCGTTAACCATACACCGACGGTTCCAATCGGATCTGCTTATAAACAGTAAGTCTAATTTGCGAAACGGTTCCAATCGGATCGGTAGCCACACGCTTCGATGTGATATCATAAGGGGCCCAGCGCTCT
CCCGCGTTAACCATACACCGACGGTTCCAATCGGATCCCTCCAAATCTTAAATCAACCCCGGCCCCAACGGTTCCAATCGGATCGGTAGCCACACGCTTCGATGGTTCGTTAGTCATCTAAACAAATGCT
CCCGCGTTAACCATACACCGACGGTTCCAATCGGATCAAGGTTTGGTGTCTCAAAGGCAAACTTTACACGGTTCCAATCGGATCGGTAGCCACACGCTTCGATGTTCGCGATCTAACAGCGTCCCGCACA
CCCGCGTTAACCATACACCGACGGTTCCAATCGGATCTAAATACGATCAAAGTCATTCTTACAGCCCACGGTTCCAATCGGATCGGTAGCCACACGCTTCGATGTGCTTAAGATGTGTAGAGGCCCACAA
CCCGCGTTAACCATACACCGACGGTTCCAATCGGATCAAATGAGAACAATAATGACAAGTGGAGGATACGGTTCCAATCGGATCGGTAGCCACACGCTTCGATGTAGGGTTACCTTCTTCATGTGAGGCT
CCCGCGTTAACCATACACCGACGGTTCCAATCGGATCTAGTAAATTATACAAGGACTGTGGGATGGGACGGTTCCAATCGGATCGGTAGCCACACGCTTCGATGATGGCGACGTCCACGTCCGGCCATAT
CCCGCGTTAACCATACACCGACGGTTCCAATCGGATCGGGACTGAATTTGAACCTAAGAAAAATAATACGGTTCCAATCGGATCGGTAGCCACACGCTTCGATGGGCACATTACGATCTAGGGTTAGCAC
CCCGCGTTAACCATACACCGACGGTTCCAATCGGATCGCATGTGTGTATGAATTCATCAATAAACAAACGGTTCCAATCGGATCGGTAGCCACACGCTTCGATGGTAGCTCATTTTTCAACTAAAACGAC
CCCGCGTTAACCATACACCGACGGTTCCAATCGGATCACAAGTAGCACATTTCTCTAGTTCAGGACTACGGTTCCAATCGGATCGGTAGCCACACGCTTCGATGGTGGCGAAACCCATCTTTACGTTGGC
CCCGCGTTAACCATACACCGACGGTTCCAATCGGATCCACCATTTTTAAAGAGCATTCCTTATAGTAACGGTTCCAATCGGATCGGTAGCCACACGCTTCGATGGTGCCTCCTCTGTGCATTGTGCACAC
CCCGCGTTAACCATACACCGACGGTTCCAATCGGATCTGATGATACATACAGGGTAAATCATACAAGACGGTTCCAATCGGATCGGTAGCCACACGCTTCGATGGCAGTGATACTACTACCTTTAGGACA
CCCGCGTTAACCATACACCGACGGTTCCAATCGGATCTGAAAGCAATTAGAACATGAGGGTGTCTGAACGGTTCCAATCGGATCGGTAGCCACACGCTTCGATGGAGAATGGCGCTCATGTCGAGTACCA
CCCGCGTTAACCATACACCGACGGTTCCAATCGGATCGAGCAAGACTCAATCTCAAAGAAATAAATAACGGTTCCAATCGGATCGGTAGCCACACGCTTCGATGACATATAACACGCCTCCGCCGTGGGC
CCCGCGTTAACCATACACCGACGGTTCCAATCGGATCTTTTCTTGAAATATTTACTGCAGGCTGGGCACGGTTCCAATCGGATCGGTAGCCACACGCTTCGATGGCACCTAAATGCCGAAATAGGCTGAT
CCCGCGTTAACCATACACCGACGGTTCCAATCGGATCCAAAATACAGTACCTATGTTTCCATTTATGACGGTTCCAATCGGATCGGTAGCCACACGCTTCGATGACTTGCGCGCCCATAGTTTCCATTTC
CCCGCGTTAACCATACACCGACGGTTCCAATCGGATCCTAAAAGCAAAGTCTGGTACTTCTAATCTGACGGTTCCAATCGGATCGGTAGCCACACGCTTCGATGTAAGTAATCGGCGTGACCGCGATCTT
CCCGCGTTAACCATACACCGACGGTTCCAATCGGATCCAGACAAGAGACAAAATTAAGAAACGTTAAACGGTTCCAATCGGATCGGTAGCCACACGCTTCGATGGTAATAAAGGGCCCCGATTACGTAAC
CCCGCGTTAACCATACACCGACGGTTCCAATCGGATCACAAGGAAAATACCAACTAAGAAATGCTTTACGGTTCCAATCGGATCGGTAGCCACACGCTTCGATGACCTCCGCGCATAACGCAACCGTAGT
CCCGCGTTAACCATACACCGACGGTTCCAATCGGATCTGCTCAATATATGCTCACTGCAAAGAACCAACGGTTCCAATCGGATCGGTAGCCACACGCTTCGATGAGGATATTATCAACAATCCCACTGTC
CCCGCGTTAACCATACACCGACGGTTCCAATCGGATCAATTATTTGTGGCTATATCTACTTAAGACCACGGTTCCAATCGGATCGGTAGCCACACGCTTCGATGAGAACGGGTAACGAGGACTCCGGAGT
CCCGCGTTAACCATACACCGACGGTTCCAATCGGATCGTCATCTAATCAGAAAGAGGTATCAATAAAACGGTTCCAATCGGATCGGTAGCCACACGCTTCGATGTTAAACTTTCACAACAAGGGAGTTCG
CCCGCGTTAACCATACACCGACGGTTCCAATCGGATCCCTTCGCTATAATTAACAGTAAAACAATGAACGGTTCCAATCGGATCGGTAGCCACACGCTTCGATGCCTGGACCCCAACTTCCATGTTGAGA
CCCGCGTTAACCATACACCGACGGTTCCAATCGGATCGCACGTTTTAATGGAGTAACCGCTGTATCCACGGTTCCAATCGGATCGGTAGCCACACGCTTCGATGCACTTGGTACGCGATTGCCGTCCGGC
CCCGCGTTAACCATACACCGACGGTTCCAATCGGATCTATATTACACAAACTTTTAGCGCCTAGTAAACGGTTCCAATCGGATCGGTAGCCACACGCTTCGATGCCTCTTAACTAAGATTCAACCCGGAG
CCCGCGTTAACCATACACCGACGGTTCCAATCGGATCTGAATACAGCCAAAATATGAACAACCTCTAACGGTTCCAATCGGATCGGTAGCCACACGCTTCGATGCGCCGCGGCGTCACCCTACAGGCTCC
CCCGCGTTAACCATACACCGACGGTTCCAATCGGATCCTCTTTAGAAGATCAGAGCAATTTAAATGAACGGTTCCAATCGGATCGGTAGCCACACGCTTCGATGGATGCCACTCTCCGCTCAAAGATAAA
CCCGCGTTAACCATACACCGACGGTTCCAATCGGATCCTCATGCTTGTTTTAAATTGTTAATATCGCACGGTTCCAATCGGATCGGTAGCCACACGCTTCGATGTCTTAGGGTAAAGGAGCATAAGTCCC
CCCGCGTTAACCATACACCGACGGTTCCAATCGGATCGGTTCTGACGTCCTCTCTAAATCATTTTCTACGGTTCCAATCGGATCGGTAGCCACACGCTTCGATGTTACCGAAAATACCCCTGCACGGTCA
CCCGCGTTAACCATACACCGACGGTTCCAATCGGATCTATCATACTAGGTTGGTGCAAAAGTAACTGACGGTTCCAATCGGATCGGTAGCCACACGCTTCGATGGCTGGATTTTACGTATACTATGAGGT
CCCGCGTTAACCATACACCGACGGTTCCAATCGGATCCTTCCTACACATCATTCTTTCTTTATATGTACGGTTCCAATCGGATCGGTAGCCACACGCTTCGATGCGAGATTAACCACTCGTGCGAACGTG
CCCGCGTTAACCATACACCGACGGTTCCAATCGGATCTTGACTCTGAACTCAGCTTTGACCCAACACACGGTTCCAATCGGATCGGTAGCCACACGCTTCGATGGGAAACAGTAACAGCGCTAGATGATA
CCCGCGTTAACCATACACCGACGGTTCCAATCGGATCACAGATAAAGGCAGAAACCTTAGTATCATTACGGTTCCAATCGGATCGGTAGCCACACGCTTCGATGTTCCTATCAAAACAATTCTGGTAATC
CCCGCGTTAACCATACACCGACGGTTCCAATCGGATCAAACCCGAAACAGCATCCATTTTTCTCAAGACGGTTCCAATCGGATCGGTAGCCACACGCTTCGATGGTCCCTAGTCCTTTCGTAGCTGTTCG
CCCGCGTTAACCATACACCGACGGTTCCAATCGGATCTCTCACGCCATAAAATGCCACCATGATTCCACGGTTCCAATCGGATCGGTAGCCACACGCTTCGATGAACAGAGAGGCTAGGAACGATCGCAT
CCCGCGTTAACCATACACCGACGGTTCCAATCGGATCTCCTAATTTCTCCTTAGTTTTCCCCCACTTACGGTTCCAATCGGATCGGTAGCCACACGCTTCGATGAAGCCCTCAACCATTTGACATGCCTA
CCCGCGTTAACCATACACCGACGGTTCCAATCGGATCCCTTTCCTTTGTTTCTATCATGGCAACTCTACGGTTCCAATCGGATCGGTAGCCACACGCTTCGATGATACCAAGAAGGCACGTGGCGTAGCT
CCCGCGTTAACCATACACCGACGGTTCCAATCGGATCGTCTTTGGCTTTTTTGCACTTTGTAGCATTACGGTTCCAATCGGATCGGTAGCCACACGCTTCGATGTGCCCAGCTGGTGGCAAGGCTGGCTC
CCCGCGTTAACCATACACCGACGGTTCCAATCGGATCGGCTGCCAATGCCCATAGGAAACCCGATTTACGGTTCCAATCGGATCGGTAGCCACACGCTTCGATGTTACTATCCCAAGGCTGTGGCTTCGG
CCCGCGTTAACCATACACCGACGGTTCCAATCGGATCCTCTGACATACTTCACGAAGGCTGGCTTAAACGGTTCCAATCGGATCGGTAGCCACACGCTTCGATGTTTGTACGGGGGTGAACCTGACTCCT
CCCGCGTTAACCATACACCGACGGTTCCAATCGGATCGTCAGACCTTTTGTTTTTATTTACACTCTTACGGTTCCAATCGGATCGGTAGCCACACGCTTCGATGTCTAGATACGCCTAGTCAGACATCAT
CCCGCGTTAACCATACACCGACGGTTCCAATCGGATCCATGACTGGCTTCTTACCATTCAGTTTTCCACGGTTCCAATCGGATCGGTAGCCACACGCTTCGATGGAACCTGAGAACAGAGGTCAGCTAAT
CCCGCGTTAACCATACACCGACGGTTCCAATCGGATCTGCTGTCTGTTCATGAATCATGCCAAGTCCACGGTTCCAATCGGATCGGTAGCCACACGCTTCGATGACACTACCAGCCCACAGGGGGGTTGC
CCCGCGTTAACCATACACCGACGGTTCCAATCGGATCCACCTTGATGATGTCTCTACTACCCCCACCACGGTTCCAATCGGATCGGTAGCCACACGCTTCGATGCTGAAGATGGCGCTGAATTGCATCGT
CCCGCGTTAACCATACACCGACGGTTCCAATCGGATCGCTTACAAGCCTACATGATCTAGCCTTTGTACGGTTCCAATCGGATCGGTAGCCACACGCTTCGATGGAGGAGTACCGCTCCGCGAGACATCA
CCCGCGTTAACCATACACCGACGGTTCCAATCGGATCCAGACCGAACAGAACCCAAACTCCTTCCCTACGGTTCCAATCGGATCGGTAGCCACACGCTTCGATGTGATATGCCTTTCGCGCGTGTTCCCC
CCCGCGTTAACCATACACCGACGGTTCCAATCGGATCCATGTTTAAACCTTGCAAAAACTTCTCATTACGGTTCCAATCGGATCGGTAGCCACACGCTTCGATGATGGATCAATCAGCTATTAAATGAGG
CCCGCGTTAACCATACACCGACGGTTCCAATCGGATCACAGGGGGTGAATTAAGATGTGTAGCATTTACGGTTCCAATCGGATCGGTAGCCACACGCTTCGATGTTATGCATGCGGAGTGGAAGCTCCCG
CCCGCGTTAACCATACACCGACGGTTCCAATCGGATCTAAAAGAAAAGCAGCAGGACTTAATGTCAAACGGTTCCAATCGGATCGGTAGCCACACGCTTCGATGCTTAGCCCAGAAGGGGATCTACGTGG
CCCGCGTTAACCATACACCGACGGTTCCAATCGGATCAAGAAAAAATAAATCACGGATGTCATCCAAACGGTTCCAATCGGATCGGTAGCCACACGCTTCGATGCACACTCTTTGATCCCTGCATTGCAA
CCCGCGTTAACCATACACCGACGGTTCCAATCGGATCCAATTTTCATCACTGGCAGGACACTGGGCTACGGTTCCAATCGGATCGGTAGCCACACGCTTCGATGGACGGGCATTTCCCGTATCGCAGCGC
CCCGCGTTAACCATACACCGACGGTTCCAATCGGATCGTGAATTGAAGAAGGACCAAATCAGCATTGACGGTTCCAATCGGATCGGTAGCCACACGCTTCGATGTGTCCAGCCCTCATAGTCCGACCGTC
CCCGCGTTAACCATACACCGACGGTTCCAATCGGATCGCAAGAAAAGTCAAAATAGCTGTCATACAGACGGTTCCAATCGGATCGGTAGCCACACGCTTCGATGAAGGAGACCGGCTAATCACCACACGC
CCCGCGTTAACCATACACCGACGGTTCCAATCGGATCTTGATGAAACTATTGCTTAAGAAAGTCCAGACGGTTCCAATCGGATCGGTAGCCACACGCTTCGATGCGCTACGTCCCCCCCGGTCATGGGAG
CCCGCGTTAACCATACACCGACGGTTCCAATCGGATCGACAGCTGTAAAAAGAGAAGAGATAAATAAACGGTTCCAATCGGATCGGTAGCCACACGCTTCGATGTGACCGACGAATCATTACGGTATCTT
CCCGCGTTAACCATACACCGACGGTTCCAATCGGATCGATCATCTTTAGAAAAGGTCATTTCCTAAGACGGTTCCAATCGGATCGGTAGCCACACGCTTCGATGTTACGGCCTTTAGTCATTTAACAGGG
CCCGCGTTAACCATACACCGACGGTTCCAATCGGATCCAAAAGTAGACACGAAATGCCAACAGTGGCACGGTTCCAATCGGATCGGTAGCCACACGCTTCGATGAATATGATTCCCGTTTAAGTAGTTTA
CCCGCGTTAACCATACACCGACGGTTCCAATCGGATCGATTGAAGAGTGTACAATCTAAAGCATTTTACGGTTCCAATCGGATCGGTAGCCACACGCTTCGATGGCTTCTGGGTAATATCCGCCAAAGGT
CCCGCGTTAACCATACACCGACGGTTCCAATCGGATCAGTTGCTGTGCATGAAAGTTCTTCTCTTCCACGGTTCCAATCGGATCGGTAGCCACACGCTTCGATGGTCGTCAAAAATACCTTCCATGCGAA
CCCGCGTTAACCATACACCGACGGTTCCAATCGGATCAGTAACTCAGTACATAAATAGTAGCCACAAACGGTTCCAATCGGATCGGTAGCCACACGCTTCGATGATGCTATTCAGAAACATTGTAGAGTA
CCCGCGTTAACCATACACCGACGGTTCCAATCGGATCTATTTATTAGGCCACCCAGAATATAATCCAACGGTTCCAATCGGATCGGTAGCCACACGCTTCGATGCCGTCGCATAATAGCTTGGGCACCAC
CCCGCGTTAACCATACACCGACGGTTCCAATCGGATCGCTGAATAAAATTCAGATTCTTACATACACACGGTTCCAATCGGATCGGTAGCCACACGCTTCGATGATAACCAAGCGAGTCTAGCGGCTCAA
CCCGCGTTAACCATACACCGACGGTTCCAATCGGATCTACTGAGGTCTAAAGCATGACTACACAAAAACGGTTCCAATCGGATCGGTAGCCACACGCTTCGATGCGTGACCACTAGCAGCTTATGAGGTG
CCCGCGTTAACCATACACCGACGGTTCCAATCGGATCGCAACATTCTTATACAAGTTTGCATGTTGTACGGTTCCAATCGGATCGGTAGCCACACGCTTCGATGAAAGTCTTAGGTCAAACGGCTGGGTG
CCCGCGTTAACCATACACCGACGGTTCCAATCGGATCCTGCCATTGAGTAATAAAATGTTCCAATATACGGTTCCAATCGGATCGGTAGCCACACGCTTCGATGTCTATTCGTAACTTTTCACAGCTTGA
CCCGCGTTAACCATACACCGACGGTTCCAATCGGATCGATTACTAACATGTAACTGAAGGTATACACACGGTTCCAATCGGATCGGTAGCCACACGCTTCGATGCGCGTGAGGGTAGAGGAGGTTCCCGA
CCCGCGTTAACCATACACCGACGGTTCCAATCGGATCGCAAATTATCTCACCTCAGTATTTAGTTTAACGGTTCCAATCGGATCGGTAGCCACACGCTTCGATGTTGGAGAGACGGATAAGGCTTAATCC
CCCGCGTTAACCATACACCGACGGTTCCAATCGGATCCTTTTAGCTTTATGTTGCCATAAACTTTTCACGGTTCCAATCGGATCGGTAGCCACACGCTTCGATGGTGTTAAGCCGATTTATTGGGCCCTT
CCCGCGTTAACCATACACCGACGGTTCCAATCGGATCGCTTATGTATTTTTATGAGTCTCCATAAGTACGGTTCCAATCGGATCGGTAGCCACACGCTTCGATGGTAGGATCGTCTACCTCCCGTCACGA
CCCGCGTTAACCATACACCGACGGTTCCAATCGGATCCCATTGCCAAATTTCCTTACTTATTTTTAGACGGTTCCAATCGGATCGGTAGCCACACGCTTCGATGAGTACTCCGGATTTAAGCAGGGGGCC
CCCGCGTTAACCATACACCGACGGTTCCAATCGGATCGGGTCTCTCTATTATCTTCATATTTATCCTACGGTTCCAATCGGATCGGTAGCCACACGCTTCGATGATTCCGTTGTAGTTAACTAGCCCGTC
CCCGCGTTAACCATACACCGACGGTTCCAATCGGATCTGTGGTTTGTCTGGAATTACATATTTTTGGACGGTTCCAATCGGATCGGTAGCCACACGCTTCGATGCTGCGTCCAGATGGGATGCGACATAG
CCCGCGTTAACCATACACCGACGGTTCCAATCGGATCATTGACTGTTGAAAAGGTATGGGGCCAAATACGGTTCCAATCGGATCGGTAGCCACACGCTTCGATGCCAGTGATTGACGGCCGGTGAAACTC
CCCGCGTTAACCATACACCGACGGTTCCAATCGGATCTGCATTCTATCAAGGGATGTCTTATTATTAACGGTTCCAATCGGATCGGTAGCCACACGCTTCGATGGTGTATAAGCTGAGAATATAAATCGG
CCCGCGTTAACCATACACCGACGGTTCCAATCGGATCGCAAGGTGGCTACTTTAAGACAATTTTTCAACGGTTCCAATCGGATCGGTAGCCACACGCTTCGATGCTGCAGACGTATGTCTGGGAGCCTTG
CCCGCGTTAACCATACACCGACGGTTCCAATCGGATCAACAGCCTTATGAAACTGGTATTTTTCTACACGGTTCCAATCGGATCGGTAGCCACACGCTTCGATGCTGATTTGTGGACCGGGCGGGTGGAT
CCCGCGTTAACCATACACCGACGGTTCCAATCGGATCCCACTGACTTAGTTTGAAGGCTGCTATAAGACGGTTCCAATCGGATCGGTAGCCACACGCTTCGATGTCCTGCTTGCTAGAAATAGCATGGGT
CCCGCGTTAACCATACACCGACGGTTCCAATCGGATCGAGCATCATTTTCTTTGAAGAGAGTCTGATACGGTTCCAATCGGATCGGTAGCCACACGCTTCGATGTCCGTAGCCTTGGGGATCCGACCATG
CCCGCGTTAACCATACACCGACGGTTCCAATCGGATCAAACTCTTCCTCATTCTCCCAAGTCCATTTACGGTTCCAATCGGATCGGTAGCCACACGCTTCGATGTACTATTGGTACAAGAGACCAACAGA
CCCGCGTTAACCATACACCGACGGTTCCAATCGGATCGGTAAAACACACAGAAATAAGCCCCAAACAACGGTTCCAATCGGATCGGTAGCCACACGCTTCGATGTTAGTAGATTTCCCTAAATAACCGCT
CCCGCGTTAACCATACACCGACGGTTCCAATCGGATCACTCAATTTAGTGCTTCGTGTGCTACCAACACGGTTCCAATCGGATCGGTAGCCACACGCTTCGATGCGACTGTGTTACAGGGACACGGTTAG
CCCGCGTTAACCATACACCGACGGTTCCAATCGGATCACTCTGTACATCACAAGTAAACAAATGGAAACGGTTCCAATCGGATCGGTAGCCACACGCTTCGATGTCTGTATCGAAAAACCGGCCACCACC
CCCGCGTTAACCATACACCGACGGTTCCAATCGGATCATAGTGGCTCCAAAGTGCTTACAAAATGCAACGGTTCCAATCGGATCGGTAGCCACACGCTTCGATGCATTGACTTACAGCGGGCCCAAGGTA
CCCGCGTTAACCATACACCGACGGTTCCAATCGGATCTGTCGGCTCCTGCAGCACAAGGATAATGATACGGTTCCAATCGGATCGGTAGCCACACGCTTCGATGCATCCGATGCTTGATGAAAGTACCAA
CCCGCGTTAACCATACACCGACGGTTCCAATCGGATCTTAAAAGTCTATGCGTAGTAAACTTACATCACGGTTCCAATCGGATCGGTAGCCACACGCTTCGATGCACCTGGTACTATCACCCACTATTGA
CCCGCGTTAACCATACACCGACGGTTCCAATCGGATCCAGAAAGTTTGAAATAACAAGGATAAAAGGACGGTTCCAATCGGATCGGTAGCCACACGCTTCGATGACTCTCGACTACCGCAACTCTCAGAC
CCCGCGTTAACCATACACCGACGGTTCCAATCGGATCCTCTTGATCTGTAACAATGCCTCCTTAAACACGGTTCCAATCGGATCGGTAGCCACACGCTTCGATGTTTGACAGGAGCACGCTCCGATCACG
CCCGCGTTAACCATACACCGACGGTTCCAATCGGATCACTTATCTCTGTATCCCTACAAAAATACTCACGGTTCCAATCGGATCGGTAGCCACACGCTTCGATGGATTGTTTAGATCGGATCCCACCCCG
CCCGCGTTAACCATACACCGACGGTTCCAATCGGATCCTAAAACCCAAAGAGTCATTATCACTGTTCACGGTTCCAATCGGATCGGTAGCCACACGCTTCGATGCACTTCTTGAGTTAGCGAACTCCTGA
CCCGCGTTAACCATACACCGACGGTTCCAATCGGATCTATATGAGTACCAGAAAGGGAGAAAATAGGACGGTTCCAATCGGATCGGTAGCCACACGCTTCGATGGCTAGTCGACTGTCTATAGAACTTAC
CCCGCGTTAACCATACACCGACGGTTCCAATCGGATCAAATCTGATCCAGAAGGTGCAACGTCTGTTACGGTTCCAATCGGATCGGTAGCCACACGCTTCGATGTGTGTGTGTTATGGGGTGGTTAACGT
CCCGCGTTAACCATACACCGACGGTTCCAATCGGATCGAAAGCAAGAGAAAGAGGTAGAATGACATGACGGTTCCAATCGGATCGGTAGCCACACGCTTCGATGCCTCCCTTAGGTAGGCGGAGAGGTAG
CCCGCGTTAACCATACACCGACGGTTCCAATCGGATCATCTGTTTTTAGTGTTAGGCAACTAGGATTACGGTTCCAATCGGATCGGTAGCCACACGCTTCGATGATTGCACATGCACTCACGTTGTCGCG
CCCGCGTTAACCATACACCGACGGTTCCAATCGGATCTGCTCCAATAAATAAGTATTGTAAGGCTCCACGGTTCCAATCGGATCGGTAGCCACACGCTTCGATGCACCTGACGGATAATACTACCTTGAC
CCCGCGTTAACCATACACCGACGGTTCCAATCGGATCCACAACAGAATGAACAAAATTTCTGAGATTACGGTTCCAATCGGATCGGTAGCCACACGCTTCGATGAGGCCCGCCAGCATTTACGGTGGCAA
CCCGCGTTAACCATACACCGACGGTTCCAATCGGATCGAATGAGTCTGAGGAATTTTCAAAACTTTTACGGTTCCAATCGGATCGGTAGCCACACGCTTCGATGGTAAGGTTGTCTCCAATGGTAAGGAA
CCCGCGTTAACCATACACCGACGGTTCCAATCGGATCAATAAGAACAACAAAAACTCAGTGAGAACTACGGTTCCAATCGGATCGGTAGCCACACGCTTCGATGCATGACCCCATCTTACACAGGGTGTC
CCCGCGTTAACCATACACCGACGGTTCCAATCGGATCGAATCAATAAAGAAAATTCCTAGACAGCATACGGTTCCAATCGGATCGGTAGCCACACGCTTCGATGGGCAGTTTTCATACCATCACGTATTG
CCCGCGTTAACCATACACCGACGGTTCCAATCGGATCCCCTTAAATGGTTTATCAACTAAATGGTTTACGGTTCCAATCGGATCGGTAGCCACACGCTTCGATGTTTAGCGCCGATAGTTAGCCACTCGC
CCCGCGTTAACCATACACCGACGGTTCCAATCGGATCCAACAAAAGTGAGAACCTGTCTATAAAAATACGGTTCCAATCGGATCGGTAGCCACACGCTTCGATGGCGTTCATGTTACCTGGTCGTAGCAT
CCCGCGTTAACCATACACCGACGGTTCCAATCGGATCACAGCAACACAGGAGCGGCTGTATATATATACGGTTCCAATCGGATCGGTAGCCACACGCTTCGATGGTTCGCGTGTTTATCTCAAATATCGC
CCCGCGTTAACCATACACCGACGGTTCCAATCGGATCTTATCAATTACCCAGCGACAGGTATTTCTTACGGTTCCAATCGGATCGGTAGCCACACGCTTCGATGGTGCTATATAAACTTCCCTCTGTACT
CCCGCGTTAACCATACACCGACGGTTCCAATCGGATCCCCCTTTCTCCTTCCACCGTTATTTCAAACACGGTTCCAATCGGATCGGTAGCCACACGCTTCGATGCTTAGAATAAATCTTACAATGAAGCC
CCCGCGTTAACCATACACCGACGGTTCCAATCGGATCTCTGCTCCTGTTCTTGCTATGTGAGATGCCACGGTTCCAATCGGATCGGTAGCCACACGCTTCGATGCCAAACGTACGAGCCCACGCCAGGGA
CCCGCGTTAACCATACACCGACGGTTCCAATCGGATCCGCCAAAATTTTATGTTGAAATGTAATCCCACGGTTCCAATCGGATCGGTAGCCACACGCTTCGATGCAATCCCCCGCGGGTATAATAAATCA
CCCGCGTTAACCATACACCGACGGTTCCAATCGGATCGTAAAAGACAGCAACTTTCAAAATATGCAAACGGTTCCAATCGGATCGGTAGCCACACGCTTCGATGTAGAACTGTTTTCGTAGATCATGCTT
CCCGCGTTAACCATACACCGACGGTTCCAATCGGATCGTCCACGGATAACAAATGTAAATAGTTTAAACGGTTCCAATCGGATCGGTAGCCACACGCTTCGATGCATGCAATCGTCCGGAAGACTTGCTA
CCCGCGTTAACCATACACCGACGGTTCCAATCGGATCCCCAAAAAATCATTATTTTCCTAGGTCTATACGGTTCCAATCGGATCGGTAGCCACACGCTTCGATGGTCGACGCAAAGCGCTCAGCAAACTC
CCCGCGTTAACCATACACCGACGGTTCCAATCGGATCCATCAGTTCTCATTACCAATACTGAATTAAACGGTTCCAATCGGATCGGTAGCCACACGCTTCGATGCACACCTGCAAGCCTGTCACACGTTC
CCCGCGTTAACCATACACCGACGGTTCCAATCGGATCGTTTTTACATGTAAGAACAACAAACCACAAACGGTTCCAATCGGATCGGTAGCCACACGCTTCGATGACGAAATACTCTGGTGATGACGATAG
CCCGCGTTAACCATACACCGACGGTTCCAATCGGATCACTGAAATAACTGCTTTTTTCATGGAACACACGGTTCCAATCGGATCGGTAGCCACACGCTTCGATGAACTGGTAACGCCTTCCTATTAGCGG
CCCGCGTTAACCATACACCGACGGTTCCAATCGGATCCTATGTGACAAAACGAGAAATAAAGCATAAACGGTTCCAATCGGATCGGTAGCCACACGCTTCGATGATTACCTTCTACGGGCGTTGAAGGGT
CCCGCGTTAACCATACACCGACGGTTCCAATCGGATCCTGATGAAGCAGCAAAAATCTTTAATGTTTACGGTTCCAATCGGATCGGTAGCCACACGCTTCGATGTACAAGGGGTCGGTCTAAACGGTAAG
CCCGCGTTAACCATACACCGACGGTTCCAATCGGATCTGCATTTCCAAAACTGAAGGCAGCTGGCACACGGTTCCAATCGGATCGGTAGCCACACGCTTCGATGGGGCGAAGCGCACTCGAGCCCTATTC
CCCGCGTTAACCATACACCGACGGTTCCAATCGGATCGTGCAAAAGCTATGGTGGGTAATACTGTTGACGGTTCCAATCGGATCGGTAGCCACACGCTTCGATGCCTTCGTCTATAACTGGTGCCAGTCA
CCCGCGTTAACCATACACCGACGGTTCCAATCGGATCGTTCCTTGAGTTTCCAAAATAATGTTTAACACGGTTCCAATCGGATCGGTAGCCACACGCTTCGATGGATCAAAGATCGAAAACGCGCTTGTC
CCCGCGTTAACCATACACCGACGGTTCCAATCGGATCAACTAAAACTTAGTCATGAGACAAAACTACACGGTTCCAATCGGATCGGTAGCCACACGCTTCGATGGACCAGATTTGGTGCAAGGGAGTGGC
CCCGCGTTAACCATACACCGACGGTTCCAATCGGATCAGTCCTAAAAGAACCGACAACAAAGAATTCACGGTTCCAATCGGATCGGTAGCCACACGCTTCGATGAATAGTGTTCTTACAGCAGGTCGACC
CCCGCGTTAACCATACACCGACGGTTCCAATCGGATCTATCAAACAGGAATATTCATTAGGGCTTGTACGGTTCCAATCGGATCGGTAGCCACACGCTTCGATGTGCCGATGCCATACCGGCCCGCAAAT
CCCGCGTTAACCATACACCGACGGTTCCAATCGGATCCCAGCCCATAAATTATAATTTTAAAGGGTAACGGTTCCAATCGGATCGGTAGCCACACGCTTCGATGACACATCTCCGTGTCAGATAGCGTTG
CCCGCGTTAACCATACACCGACGGTTCCAATCGGATCATAGTTGGACTATCTGGATCACTCAGTGAAACGGTTCCAATCGGATCGGTAGCCACACGCTTCGATGGGGGCGCACATTGATGCCCAGTCTGT
CCCGCGTTAACCATACACCGACGGTTCCAATCGGATCAAAAATATGTAGGACTAGGTAAGGTGGCTCACGGTTCCAATCGGATCGGTAGCCACACGCTTCGATGCCAACCCATCATCGTATATACTCAGG
CCCGCGTTAACCATACACCGACGGTTCCAATCGGATCGAGATCAGTCGATTATAACAAATGTGAATTACGGTTCCAATCGGATCGGTAGCCACACGCTTCGATGAATGGGGGTGACGAATGCAGGCATTA
CCCGCGTTAACCATACACCGACGGTTCCAATCGGATCCACTACCAGTTCTTGCTCGGCGACTCCCGCACGGTTCCAATCGGATCGGTAGCCACACGCTTCGATGGGAGGCTGTTGATGGTGCTGGATACT
CCCGCGTTAACCATACACCGACGGTTCCAATCGGATCCATAGGCGCGCCCCCGTTCCGCCCGCCGCCACGGTTCCAATCGGATCGGTAGCCACACGCTTCGATGCATACGATCTCCACTAGACTTTGCAG
CCCGCGTTAACCATACACCGACGGTTCCAATCGGATCGTTGTGCCCTCCCTTGGCCCCGCCGCTCGGACGGTTCCAATCGGATCGGTAGCCACACGCTTCGATGGTTTGTGCACACGCTATATGGTACGT
CCCGCGTTAACCATACACCGACGGTTCCAATCGGATCTGTTGGGTCAGAAACTGTTCAGGTAGCAGCACGGTTCCAATCGGATCGGTAGCCACACGCTTCGATGTGTCCGTAGGAGGACCAGTCAAATGC
CCCGCGTTAACCATACACCGACGGTTCCAATCGGATCCACCTCGGGCGCGGAGCTAAGTGTAGGCGCACGGTTCCAATCGGATCGGTAGCCACACGCTTCGATGACCCCATGGGTGGTACACCGCGCATT
CCCGCGTTAACCATACACCGACGGTTCCAATCGGATCGTTCAGCCATCCGCCGAGGCGCCTAGTGCCACGGTTCCAATCGGATCGGTAGCCACACGCTTCGATGTTTCTGCTTTAGAACGATATGAGGAC
CCCGCGTTAACCATACACCGACGGTTCCAATCGGATCAGGGAGGGAGGCGTCGCGGAGTTTTTCTCGACGGTTCCAATCGGATCGGTAGCCACACGCTTCGATGTAAGCTAATATAATCGATCGATAGAA
CCCGCGTTAACCATACACCGACGGTTCCAATCGGATCTCAGGCCGGCCGGGTTTGAATGAGGAGGAGACGGTTCCAATCGGATCGGTAGCCACACGCTTCGATGTGACCGACAACCTATTAGCAGAAAGG
CCCGCGTTAACCATACACCGACGGTTCCAATCGGATCGCTCCTAGGCCATTTCCTCACGCGGCGGCGACGGTTCCAATCGGATCGGTAGCCACACGCTTCGATGCCAGGTCGCGAGCCGGCGGGAATCGA
CCCGCGTTAACCATACACCGACGGTTCCAATCGGATCAGAGGAGCGGCTAGAAAGCAGACACGGGGAACGGTTCCAATCGGATCGGTAGCCACACGCTTCGATGGTCCTTGTTTCACGGCCGCACAGCAA
CCCGCGTTAACCATACACCGACGGTTCCAATCGGATCGCGCAGGAGCCAGCTGGGGAGGGGGCGCCCACGGTTCCAATCGGATCGGTAGCCACACGCTTCGATGGTTGGTTCACAGCCAACATTTTTTAT
CCCGCGTTAACCATACACCGACGGTTCCAATCGGATCGCACCCCAAGCCCTTCTAAATCGTGCAGCGACGGTTCCAATCGGATCGGTAGCCACACGCTTCGATGCACGAGACTCGAACTCTACAGTATTG
CCCGCGTTAACCATACACCGACGGTTCCAATCGGATCAACTGCTCAGAAACAGAGCCTGAGGAATCTACGGTTCCAATCGGATCGGTAGCCACACGCTTCGATGCTCTCCCTGCGACGTCCGGTCTGTCC
CCCGCGTTAACCATACACCGACGGTTCCAATCGGATCAGTCAGTACTATACCATCACCTCTGCAAGGACGGTTCCAATCGGATCGGTAGCCACACGCTTCGATGAATGTGAGTAAGAGAACTTCATTGTT
CCCGCGTTAACCATACACCGACGGTTCCAATCGGATCTTTCCAATAGAAATATCAAGACCAAGGGGTACGGTTCCAATCGGATCGGTAGCCACACGCTTCGATGTAAAAGTAGTCCAGGAAGCCTCGCGG
CCCGCGTTAACCATACACCGACGGTTCCAATCGGATCCTGTATTACAGATATGAACTCTATATGCACACGGTTCCAATCGGATCGGTAGCCACACGCTTCGATGGTATTGATTGTAATCGCAGTCGGACA
CCCGCGTTAACCATACACCGACGGTTCCAATCGGATCTTTGGAGATGACCATAAAGTACTTTATGTAACGGTTCCAATCGGATCGGTAGCCACACGCTTCGATGTGAATACTATCCAGAAAACGCAGCTC
CCCGCGTTAACCATACACCGACGGTTCCAATCGGATCCCCTAAGATAGGCAGATAGATAGATAGATAACGGTTCCAATCGGATCGGTAGCCACACGCTTCGATGTTCTCCCTCTGTAGTGGGTAGTTTAT
CCCGCGTTAACCATACACCGACGGTTCCAATCGGATCCTACATCAGAGGCTGAGGACAGGAGAATTGACGGTTCCAATCGGATCGGTAGCCACACGCTTCGATGGATGGTAATGGCTGTCTCAGACGAGC
CCCGCGTTAACCATACACCGACGGTTCCAATCGGATCAAGAGGGCTGAGCGCAGTGGCTGGCTCATGACGGTTCCAATCGGATCGGTAGCCACACGCTTCGATGCAACCATTCGAAATGCGAACGCCCAG
CCCGCGTTAACCATACACCGACGGTTCCAATCGGATCCAGGTTACTTCTACAACCATAACAATAATAACGGTTCCAATCGGATCGGTAGCCACACGCTTCGATGTGACTCCAATGCTCGTGAATAGAATA
CCCGCGTTAACCATACACCGACGGTTCCAATCGGATCCTCCATCAAAAGAAACGAAGAAAAGAGAAGACGGTTCCAATCGGATCGGTAGCCACACGCTTCGATGGTATTAAGTCCCTACCCAGCTTTGGT
CCCGCGTTAACCATACACCGACGGTTCCAATCGGATCAAAGAAAAAGACTGTTATCGGCCAGGCACGACGGTTCCAATCGGATCGGTAGCCACACGCTTCGATGGTGGTAATGCCGCAAGCCTACGGCTA
CCCGCGTTAACCATACACCGACGGTTCCAATCGGATCTACAGTGCCCTAACACAAGTGGTATCACTGACGGTTCCAATCGGATCGGTAGCCACACGCTTCGATGGGTGGTGGGGCACAATTAGCGTACAT
CCCGCGTTAACCATACACCGACGGTTCCAATCGGATCGATGAGGTTCACAGTGACACCAGTAAGCATACGGTTCCAATCGGATCGGTAGCCACACGCTTCGATGTCCCGGCAGGATGAACTCTCACCCGG
CCCGCGTTAACCATACACCGACGGTTCCAATCGGATCGCCACCTTTCACCTGAAACAATGCACCACAACGGTTCCAATCGGATCGGTAGCCACACGCTTCGATGAAGATGACTCAAAGGTTCGCCAGTGT
CCCGCGTTAACCATACACCGACGGTTCCAATCGGATCGGCCAAGGATAGCACTGGATCTAGCACAAAACGGTTCCAATCGGATCGGTAGCCACACGCTTCGATGTCTCGCCTCAGTACATTTTTAGATAC
CCCGCGTTAACCATACACCGACGGTTCCAATCGGATCGGAGCTATGGAAGATACGTTCCACCCAAATACGGTTCCAATCGGATCGGTAGCCACACGCTTCGATGGTAGATGACTTGAACTCTATACGCAA
CCCGCGTTAACCATACACCGACGGTTCCAATCGGATCGACAGTGGATCAATTGACTAAAAATGATAAACGGTTCCAATCGGATCGGTAGCCACACGCTTCGATGTGCAGCTCGCTAATTCAAACATCCGG
CCCGCGTTAACCATACACCGACGGTTCCAATCGGATCGCTTCCAAGAAAACACAGGTCACATAGAAAACGGTTCCAATCGGATCGGTAGCCACACGCTTCGATGCGGGACAGTATATCCACGCGGAACGG
CCCGCGTTAACCATACACCGACGGTTCCAATCGGATCTGAGGACAAAGAATTTCCTAAAATCTTAAGACGGTTCCAATCGGATCGGTAGCCACACGCTTCGATGCCCTGCGTAACGAGCTTTTTCCCTAT
CCCGCGTTAACCATACACCGACGGTTCCAATCGGATCCAGCTGGAAAAACCTTATATTTACTTTGATACGGTTCCAATCGGATCGGTAGCCACACGCTTCGATGCCGCGTTCCACGCTCAAGAATGTCAG
CCCGCGTTAACCATACACCGACGGTTCCAATCGGATCCCTCTTTAACTCATATTGGATTTTAGGTTAACGGTTCCAATCGGATCGGTAGCCACACGCTTCGATGCACTTCGTCCGATCGTTGAGTTCTGC
CCCGCGTTAACCATACACCGACGGTTCCAATCGGATCCCGCCCCAAAAATGAGCAAACCTACAGTAAACGGTTCCAATCGGATCGGTAGCCACACGCTTCGATGTGTAGATGAAGGCTGGTACCAGCTCA
CCCGCGTTAACCATACACCGACGGTTCCAATCGGATCTAATTCTATTGTCTCAAAGCCGGCTGCAGTACGGTTCCAATCGGATCGGTAGCCACACGCTTCGATGCGTGGCGCCGTCATTTCCTTTACGTG
CCCGCGTTAACCATACACCGACGGTTCCAATCGGATCGGCCTTGCCAAACACATTATAATTAACTGAACGGTTCCAATCGGATCGGTAGCCACACGCTTCGATGTATAAATCCACACTGCACGCCGTTGG
CCCGCGTTAACCATACACCGACGGTTCCAATCGGATCGTCCATGCAAGAAAGAAAACAGTATCATCTACGGTTCCAATCGGATCGGTAGCCACACGCTTCGATGTCTGTCGACGCGCAACTTGGTGAGTG
CCCGCGTTAACCATACACCGACGGTTCCAATCGGATCTATAAACCAGAAATAAAGTCTGCAGTAGAAACGGTTCCAATCGGATCGGTAGCCACACGCTTCGATGGTCCGCCGCTTCATCCGCCAAGGGAT
CCCGCGTTAACCATACACCGACGGTTCCAATCGGATCGTGAATGCTTTCACTGAAAACGATAAAAAAACGGTTCCAATCGGATCGGTAGCCACACGCTTCGATGATGACGTCCACTCGCCGTTTGCATAC
CCCGCGTTAACCATACACCGACGGTTCCAATCGGATCAAGATGATTCACAGAAGTAGAATCATCATCACGGTTCCAATCGGATCGGTAGCCACACGCTTCGATGAACGTTTCATGACGAGAACGTGTAGG
CCCGCGTTAACCATACACCGACGGTTCCAATCGGATCCTGATCTACCTATAACGCTTTAATTCTTTTACGGTTCCAATCGGATCGGTAGCCACACGCTTCGATGTACTTGGATCTTTTTTCAATAGTAAG
CCCGCGTTAACCATACACCGACGGTTCCAATCGGATCGGCACATATAATAGGTTGACTCATAAGAAAACGGTTCCAATCGGATCGGTAGCCACACGCTTCGATGTTCCGCTGGGCGATTAACGGCGTTGC
CCCGCGTTAACCATACACCGACGGTTCCAATCGGATCAAACATGCAACGTCATTATATGTAGTCTATACGGTTCCAATCGGATCGGTAGCCACACGCTTCGATGCCTCCAAAATGAGAGGACTCAGAAAC
CCCGCGTTAACCATACACCGACGGTTCCAATCGGATCGAAATTATCAAAAAGACACTGTTGAGTGAAACGGTTCCAATCGGATCGGTAGCCACACGCTTCGATGTGGGTAACAGCGGGACATGCCATGCC
CCCGCGTTAACCATACACCGACGGTTCCAATCGGATCCACTAGGAAAGTACGAAACATTTTAAAAGTACGGTTCCAATCGGATCGGTAGCCACACGCTTCGATGCTCCGTTAGGAAGCGACGGCGCACCT
CCCGCGTTAACCATACACCGACGGTTCCAATCGGATCGTGGTATCATTTTCAAGGGTGTATATATATACGGTTCCAATCGGATCGGTAGCCACACGCTTCGATGCTGCCAGAACTAGGTTACCCGGTTCA
CCCGCGTTAACCATACACCGACGGTTCCAATCGGATCTTGGGAGATGAATATATTCACTGTCATGATACGGTTCCAATCGGATCGGTAGCCACACGCTTCGATGTACGCGACAGTGTCGTTAGCTGCCCG
CCCGCGTTAACCATACACCGACGGTTCCAATCGGATCCAGTCCAAAAAGCATACAGTTCTGTATGATACGGTTCCAATCGGATCGGTAGCCACACGCTTCGATGTAGGTTATATAAGGAGGTACCACCGG
CCCGCGTTAACCATACACCGACGGTTCCAATCGGATCGGAGTACACGGTTAACAAATACAACAGCATACGGTTCCAATCGGATCGGTAGCCACACGCTTCGATGCCGTCTCTGAAAACATCATCATTTTG
CCCGCGTTAACCATACACCGACGGTTCCAATCGGATCCCACAGTTTTATTAATACACAGCAAGAAAAACGGTTCCAATCGGATCGGTAGCCACACGCTTCGATGCGCATAGGTCAGACCACTACGTATGT
CCCGCGTTAACCATACACCGACGGTTCCAATCGGATCAGACTACAGGCTGGGGCATGGTGACTGATGACGGTTCCAATCGGATCGGTAGCCACACGCTTCGATGGGCGTAGTCTGAGGTATAACGAATCC
CCCGCGTTAACCATACACCGACGGTTCCAATCGGATCTAAAAATTGTGAAAGCACACCCACAGTCTTACGGTTCCAATCGGATCGGTAGCCACACGCTTCGATGCTCGATTATCAACGTTTGCAATAAGA
CCCGCGTTAACCATACACCGACGGTTCCAATCGGATCAGATGTGAATGATTTGTTGCCACAACAAATACGGTTCCAATCGGATCGGTAGCCACACGCTTCGATGTTCAGCTGGAGTAGAGCGCAATGCCG
CCCGCGTTAACCATACACCGACGGTTCCAATCGGATCCCTCCTTAAAGGAACATAATTCTATATGATACGGTTCCAATCGGATCGGTAGCCACACGCTTCGATGGGATAGGATAGAAGTAGCTCCCTTCA
CCCGCGTTAACCATACACCGACGGTTCCAATCGGATCCTCAAACATGTCATAAAGAAAATAAGCATCACGGTTCCAATCGGATCGGTAGCCACACGCTTCGATGGTGCGTATGACAAGGGGCCTTTTTCC
CCCGCGTTAACCATACACCGACGGTTCCAATCGGATCGTCAGGTTCTAAATCATACATTTGAGATATACGGTTCCAATCGGATCGGTAGCCACACGCTTCGATGAGAGCGCCGTGCGCGCTTGCATAAAC
CCCGCGTTAACCATACACCGACGGTTCCAATCGGATCTTGTGAAATCCTGCATCTATTGTAATAGGCACGGTTCCAATCGGATCGGTAGCCACACGCTTCGATGACATCTGTTCGCTATAGTGACGACGC
CCCGCGTTAACCATACACCGACGGTTCCAATCGGATCCCTATAGAAATGTTGAAAATGGGCCAGGCGACGGTTCCAATCGGATCGGTAGCCACACGCTTCGATGGACTTCCTGTTGATAGCAAGATTCGA
CCCGCGTTAACCATACACCGACGGTTCCAATCGGATCTTTCTTAAACCCAAGTTGCAAAGCACATATACGGTTCCAATCGGATCGGTAGCCACACGCTTCGATGGTAGTTGGACGGATTTAGGCATCTAC
CCCGCGTTAACCATACACCGACGGTTCCAATCGGATCGATTACAATATGTGTCAGTGTCAATAACCAACGGTTCCAATCGGATCGGTAGCCACACGCTTCGATGCAATCAATATACGCCTGAGTATGCCG
CCCGCGTTAACCATACACCGACGGTTCCAATCGGATCATTAGCTTGATGTTCTAAAATCTACTGAGTACGGTTCCAATCGGATCGGTAGCCACACGCTTCGATGTGAACTTATTTCACCTATCAGTTTAT
CCCGCGTTAACCATACACCGACGGTTCCAATCGGATCTTCAGAATCTTCTTTCTGTTCCTTTTCTCCACGGTTCCAATCGGATCGGTAGCCACACGCTTCGATGACGACAGCCCCATCCGGTTAGTGTCC
CCCGCGTTAACCATACACCGACGGTTCCAATCGGATCATAATGAAAATGATGACTCTGTCTCAGATGACGGTTCCAATCGGATCGGTAGCCACACGCTTCGATGATTCAGCCGGGCCTATGCCGCAGTGC
CCCGCGTTAACCATACACCGACGGTTCCAATCGGATCGAGCTGAAGGGTAATTACGCAGCATGTCATACGGTTCCAATCGGATCGGTAGCCACACGCTTCGATGGGGAAGTACGGAGTATTGTGTGAGAG
CCCGCGTTAACCATACACCGACGGTTCCAATCGGATCCCAGTTTTTTGGAGTGACTGAGATGTAAGTACGGTTCCAATCGGATCGGTAGCCACACGCTTCGATGTACTATCATTGAGGTGTATTCAAACT
CCCGCGTTAACCATACACCGACGGTTCCAATCGGATCGGCCCAGCTGAGTTGAAATTCCAAATAAGAACGGTTCCAATCGGATCGGTAGCCACACGCTTCGATGTACATATTTATCCCCCGGCCTTTAAC
CCCGCGTTAACCATACACCGACGGTTCCAATCGGATCAACACCAAAATGAGAAATTCCCCAGCATGGACGGTTCCAATCGGATCGGTAGCCACACGCTTCGATGTACTCACCGAAAGCGGGACTACTGGC
CCCGCGTTAACCATACACCGACGGTTCCAATCGGATCCACAGGAAGATTTATCTTTACTTACTGAAAACGGTTCCAATCGGATCGGTAGCCACACGCTTCGATGAGCTATCATGTTTGCAATGGGGTCAG
CCCGCGTTAACCATACACCGACGGTTCCAATCGGATCTAGCATGAGTCCAACTCACTGCAACCTCGCACGGTTCCAATCGGATCGGTAGCCACACGCTTCGATGATATAGCTCTAAACTATTTACACTAA
CCCGCGTTAACCATACACCGACGGTTCCAATCGGATCCTGTTTTTTGAGATAGAGTCTATCTCTGTCACGGTTCCAATCGGATCGGTAGCCACACGCTTCGATGAGGGGGTGATAGTACCATACATATTT
CCCGCGTTAACCATACACCGACGGTTCCAATCGGATCTCATTTGCAACCAAAAGAAAGCATGTTAAAACGGTTCCAATCGGATCGGTAGCCACACGCTTCGATGTGCAGTAATGACAAATTCGGTCGACA
CCCGCGTTAACCATACACCGACGGTTCCAATCGGATCATGTGGTGGGAGTGCTAGACCTGGAAATGCACGGTTCCAATCGGATCGGTAGCCACACGCTTCGATGTCTCTCAGTGATTCGGAGTCGGCTTG
CCCGCGTTAACCATACACCGACGGTTCCAATCGGATCATAGTAAGTAAGCTTAACATGTGAAAGAAGACGGTTCCAATCGGATCGGTAGCCACACGCTTCGATGAGACGATTGTTTATCCCTAGTGCCCT
CCCGCGTTAACCATACACCGACGGTTCCAATCGGATCGAAGATAATAGGAGTTCATGAGTCAATATTACGGTTCCAATCGGATCGGTAGCCACACGCTTCGATGTGCGTTTTTGCAAATCCGGATAAATA
CCCGCGTTAACCATACACCGACGGTTCCAATCGGATCGGTGAGGGCAGAACACCAGTGCCAGCTTGAACGGTTCCAATCGGATCGGTAGCCACACGCTTCGATGGGTTTATATTACAAGGAGGTTGTCCA
CCCGCGTTAACCATACACCGACGGTTCCAATCGGATCCTTGTTACACCAAAAAGTATGAAATGTTCAACGGTTCCAATCGGATCGGTAGCCACACGCTTCGATGGGAGTTTATCGTACATGATATTCTGC
CCCGCGTTAACCATACACCGACGGTTCCAATCGGATCGCATGGGAGGTATAAGATGAGCTTGTAACAACGGTTCCAATCGGATCGGTAGCCACACGCTTCGATGTATATGCGTTGATCCCCTCGATGTTA
CCCGCGTTAACCATACACCGACGGTTCCAATCGGATCTATTTAACAATGGACTTATTCCAGGACTCGACGGTTCCAATCGGATCGGTAGCCACACGCTTCGATGTTCGCTATAGACCTTAAACCTTTGTC
CCCGCGTTAACCATACACCGACGGTTCCAATCGGATCACACCCTCCAGTAGCAATGAGCACACCCAGACGGTTCCAATCGGATCGGTAGCCACACGCTTCGATGGCCTAGGCACAGCACAGACTGGACAG
CCCGCGTTAACCATACACCGACGGTTCCAATCGGATCGACACCACCTGCTGAAAGGGTGAAGAAGTAACGGTTCCAATCGGATCGGTAGCCACACGCTTCGATGGACGCTTGCAGCACCCGTCTCCTAAC
CCCGCGTTAACCATACACCGACGGTTCCAATCGGATCCTGTAAGTGTATACACATGCATGTATTTCGACGGTTCCAATCGGATCGGTAGCCACACGCTTCGATGTCGTGGCGATCTGCCTGAATGTTAAA
CCCGCGTTAACCATACACCGACGGTTCCAATCGGATCGTAGCCTGCGGGCCATAGGTTGGACAAACTACGGTTCCAATCGGATCGGTAGCCACACGCTTCGATGCAACCGCCCGATGGCTTGGTCTAGCG
CCCGCGTTAACCATACACCGACGGTTCCAATCGGATCAGCACATTGAAAGAAGAATCGTCTTGGGCCACGGTTCCAATCGGATCGGTAGCCACACGCTTCGATGCCAGGGATTCCATATGTTTTTGAAAT
CCCGCGTTAACCATACACCGACGGTTCCAATCGGATCCATAACGTGTAGGGGTGTTCAATCTTTTGGACGGTTCCAATCGGATCGGTAGCCACACGCTTCGATGTTGAAACATACTAATTCCTCTTTTAC
CCCGCGTTAACCATACACCGACGGTTCCAATCGGATCGGTGCTGGTATAAATTCATTATTTCTAAGTACGGTTCCAATCGGATCGGTAGCCACACGCTTCGATGTTAAGACGATCTTTCCAGATCATGAC
CCCGCGTTAACCATACACCGACGGTTCCAATCGGATCAAGAACTCAGTGGAGAAGGATAAGAACTGGACGGTTCCAATCGGATCGGTAGCCACACGCTTCGATGGTTTAACGTCACCAAAAACCAGCCCA
CCCGCGTTAACCATACACCGACGGTTCCAATCGGATCTACTGATCTGTGCAGCAATAGGGATGCATTACGGTTCCAATCGGATCGGTAGCCACACGCTTCGATGTAAAATACATATGATCGGAACTTAAA
CCCGCGTTAACCATACACCGACGGTTCCAATCGGATCTCTCCAGCACTCAGTAATACAAAAGAATCAACGGTTCCAATCGGATCGGTAGCCACACGCTTCGATGTAAACAGCATTAAGAGCCCGTATCCG
CCCGCGTTAACCATACACCGACGGTTCCAATCGGATCGCTCAAAATTTTAAAGGACCCAAATGTTCAACGGTTCCAATCGGATCGGTAGCCACACGCTTCGATGTTTTTCAGTCGTGACTAGTAATGAAA
CCCGCGTTAACCATACACCGACGGTTCCAATCGGATCGTTAGTTAATGAGTTCATCGGCATTTTTTAACGGTTCCAATCGGATCGGTAGCCACACGCTTCGATGAATCCGCAGCTATGGTTGGGCTAGCC
CCCGCGTTAACCATACACCGACGGTTCCAATCGGATCACCCGGCTCTGAACGCCTCCCCCTGAAGGGACGGTTCCAATCGGATCGGTAGCCACACGCTTCGATGAATAATGAATAAAGGGGTAGAATTCG
CCCGCGTTAACCATACACCGACGGTTCCAATCGGATCACCTCGCGACACCAGCAGCCCAGGAAGACTACGGTTCCAATCGGATCGGTAGCCACACGCTTCGATGTAGTAAAGTAATAGCACCCACTGAAC
CCCGCGTTAACCATACACCGACGGTTCCAATCGGATCCCAGCTCCAGGGAGAACCCGCTCCAGGCCCACGGTTCCAATCGGATCGGTAGCCACACGCTTCGATGTAACAGAGTAGACTTTTCTAATGTCT
CCCGCGTTAACCATACACCGACGGTTCCAATCGGATCCCACTCCTGCACACGGGCCATCACGCCCTCACGGTTCCAATCGGATCGGTAGCCACACGCTTCGATGACGTATACATAACTTTCCGCGACATT
CCCGCGTTAACCATACACCGACGGTTCCAATCGGATCTCCGAGAAGGGCAATGACAATGCTGTGCCTACGGTTCCAATCGGATCGGTAGCCACACGCTTCGATGTCTAACGCTGGTCAAGAAAAGTGCCT
CCCGCGTTAACCATACACCGACGGTTCCAATCGGATCCACCAGGGACCTGGGGTTCTGGCCACATCAACGGTTCCAATCGGATCGGTAGCCACACGCTTCGATGCGGACGATGTATTCGGTGTTGCGACG
CCCGCGTTAACCATACACCGACGGTTCCAATCGGATCGAATCTCTCTGCATCTGCTCCCACCTCCTGACGGTTCCAATCGGATCGGTAGCCACACGCTTCGATGGCTGCCGCTAAGAGTCTCGACCACAA
CCCGCGTTAACCATACACCGACGGTTCCAATCGGATCGGCAGATGCCTAGTAGAACTTGCTGAAGACACGGTTCCAATCGGATCGGTAGCCACACGCTTCGATGAGGTCTGAAGGTACTCGGGCGCAACG
CCCGCGTTAACCATACACCGACGGTTCCAATCGGATCCCTCAGGTCCCACTTCCCAGGTAGCCACAGACGGTTCCAATCGGATCGGTAGCCACACGCTTCGATGGTATGTTATATAACGCATCACTTCAA
CCCGCGTTAACCATACACCGACGGTTCCAATCGGATCGCAGAGTTTTTCCTTTCCAATGATGTCATTACGGTTCCAATCGGATCGGTAGCCACACGCTTCGATGGTAACACGTATGCAGTTCTGCTGGCC
CCCGCGTTAACCATACACCGACGGTTCCAATCGGATCTCGTATTAAAAGTAAAAAGGCAAGTAGAGGACGGTTCCAATCGGATCGGTAGCCACACGCTTCGATGGCCGTGATATAGATTCGATCATACAG
CCCGCGTTAACCATACACCGACGGTTCCAATCGGATCCCTTAGGAAAGACAATGAATTACAAATTCAACGGTTCCAATCGGATCGGTAGCCACACGCTTCGATGGTCGGAATGTCGTTGCTGCTACACTA
CCCGCGTTAACCATACACCGACGGTTCCAATCGGATCCCTAAGGTAAACTTATAGTCTTAAATGTCCACGGTTCCAATCGGATCGGTAGCCACACGCTTCGATGACTTCCCTCCCGATCCAGTAGCATGG
CCCGCGTTAACCATACACCGACGGTTCCAATCGGATCCTATTTGGCTTCTAAGATCAGGCTCTTGACACGGTTCCAATCGGATCGGTAGCCACACGCTTCGATGAGCTGCGACCTTACCTATCCGAATTT
CCCGCGTTAACCATACACCGACGGTTCCAATCGGATCATTTAAGAGGGGAGAGGAGTAAAATCCAGGACGGTTCCAATCGGATCGGTAGCCACACGCTTCGATGAGACTAATCGAAATTCGCATACCGAT
CCCGCGTTAACCATACACCGACGGTTCCAATCGGATCAAAGCAAAAAGACAGGCTATAACTAAAGATACGGTTCCAATCGGATCGGTAGCCACACGCTTCGATGCCAAGCTAACGAAAGACGTCTTCGGT
CCCGCGTTAACCATACACCGACGGTTCCAATCGGATCCCAGAGACATTAAGTTTAAAGCAATAATCAACGGTTCCAATCGGATCGGTAGCCACACGCTTCGATGCTACAGTAGCCTATTAGCTACTCCCA
CCCGCGTTAACCATACACCGACGGTTCCAATCGGATCGGTTTGGTGTCATCATAGAAATTAAATATGACGGTTCCAATCGGATCGGTAGCCACACGCTTCGATGGTCCAGTTTGCGTGGGGGAGGGGATC
CCCGCGTTAACCATACACCGACGGTTCCAATCGGATCCGTGTATAAGAAGATTATCAATACTACTGGACGGTTCCAATCGGATCGGTAGCCACACGCTTCGATGAAAAGGGAGTCTAGGATTATTGCGAC
CCCGCGTTAACCATACACCGACGGTTCCAATCGGATCTGTGGGAATACTGAAACAACCTTATGGAGGACGGTTCCAATCGGATCGGTAGCCACACGCTTCGATGTACGCGTTCTGGACGCACGAAGTAAA
CCCGCGTTAACCATACACCGACGGTTCCAATCGGATCGGTTCCAACCCTCCCAGTCAGAGAGAAGATACGGTTCCAATCGGATCGGTAGCCACACGCTTCGATGCCTATCTCTGCTTTCACATCACAAAG
CCCGCGTTAACCATACACCGACGGTTCCAATCGGATCCAAAGAAAAACATCCATGTAATACATCTGGACGGTTCCAATCGGATCGGTAGCCACACGCTTCGATGAAGCTCACCTACATTTGGCGCCCTTC
CCCGCGTTAACCATACACCGACGGTTCCAATCGGATCGTTATCTGATTACTATGGATCATTGGTAATACGGTTCCAATCGGATCGGTAGCCACACGCTTCGATGAGTTAAACACCTTAGTACCTTGTCGA
CCCGCGTTAACCATACACCGACGGTTCCAATCGGATCTCCACCAATTCCTTACTGACAACCTTGCTGACGGTTCCAATCGGATCGGTAGCCACACGCTTCGATGTTTCTCCAACTCTTGGCTCCGTCATT
CCCGCGTTAACCATACACCGACGGTTCCAATCGGATCGTCACAAAAATCACATTTTAGACTATGATGACGGTTCCAATCGGATCGGTAGCCACACGCTTCGATGGCGATCCGCAGATCTGTGAAATTGCA
CCCGCGTTAACCATACACCGACGGTTCCAATCGGATCAAGTTCACTCTGCAACAAGACAACTGTCATACGGTTCCAATCGGATCGGTAGCCACACGCTTCGATGTACGACACGTCAGCTGATCAGGTTAC
CCCGCGTTAACCATACACCGACGGTTCCAATCGGATCTTTACACTGCACAGCACTGTTATATACAACACGGTTCCAATCGGATCGGTAGCCACACGCTTCGATGACATAACACCGTATAAAGGTGAGATC
CCCGCGTTAACCATACACCGACGGTTCCAATCGGATCCCCAAATGTTTCCTTTTCCTCAAATTTTTAACGGTTCCAATCGGATCGGTAGCCACACGCTTCGATGATGTATTGCGAGACCAATCGGGGGGA
CCCGCGTTAACCATACACCGACGGTTCCAATCGGATCCTTAATGGGGAAAAAGTATCTCAAAATTTGACGGTTCCAATCGGATCGGTAGCCACACGCTTCGATGTTGGATGGAATCCCATTATCAAAAAG
CCCGCGTTAACCATACACCGACGGTTCCAATCGGATCAAATGTAATTAGTTCAAATCGAGGTATGCAACGGTTCCAATCGGATCGGTAGCCACACGCTTCGATGTGCGTAATGATCGATTTGTGGACGGT
CCCGCGTTAACCATACACCGACGGTTCCAATCGGATCTCATTTTTCTATTATACTCTCCTAGGAACAACGGTTCCAATCGGATCGGTAGCCACACGCTTCGATGCTTTTGGAGATTAGATCACGACTTCT
CCCGCGTTAACCATACACCGACGGTTCCAATCGGATCGGAATACTCAACTAATTATCGGAAACTAATACGGTTCCAATCGGATCGGTAGCCACACGCTTCGATGAAAGCGAGTCTCACACTCAGCTCTGG
CCCGCGTTAACCATACACCGACGGTTCCAATCGGATCCAGGAGAAATCACCTGAACCCGGAAAGCGGACGGTTCCAATCGGATCGGTAGCCACACGCTTCGATGTGTGGTAAATCCATCACGCGACCTGA
CCCGCGTTAACCATACACCGACGGTTCCAATCGGATCCCGAGACAAATCTAGCCAACATAGTGAAACACGGTTCCAATCGGATCGGTAGCCACACGCTTCGATGGCTGTCCTCCAGTCTGCATTGTGGGA
CCCGCGTTAACCATACACCGACGGTTCCAATCGGATCGCACTGTTTAAGATCCCCAAGGAGGCCGGGACGGTTCCAATCGGATCGGTAGCCACACGCTTCGATGCGACTGTAACGTTAGTTGTCTTAAGG
CCCGCGTTAACCATACACCGACGGTTCCAATCGGATCGGAACTTAATCCAAGATTATGATCGTCTTAACGGTTCCAATCGGATCGGTAGCCACACGCTTCGATGGCGACCACGTCTGATCTATTTCTGTC
CCCGCGTTAACCATACACCGACGGTTCCAATCGGATCGACACACAATTAGGATAGGAAGAAATATTTACGGTTCCAATCGGATCGGTAGCCACACGCTTCGATGGGTAACCAATGGAGACCAACCCATGC
CCCGCGTTAACCATACACCGACGGTTCCAATCGGATCCACAATCTTATGTGAATTCCATTCATTGTTACGGTTCCAATCGGATCGGTAGCCACACGCTTCGATGGTCCGTCTTCACCGAATTTGGGAAAT
CCCGCGTTAACCATACACCGACGGTTCCAATCGGATCGGAGGTAAAATAACTATGCTTTTTAAAGCAACGGTTCCAATCGGATCGGTAGCCACACGCTTCGATGATGCTTGCGCAAATAAAACTCGAGAG
CCCGCGTTAACCATACACCGACGGTTCCAATCGGATCTCAACTATCACAGCTACTGCTCTGCCCTTTACGGTTCCAATCGGATCGGTAGCCACACGCTTCGATGGTCGAGCTGCCAAGGACTTAGCAGCG
CCCGCGTTAACCATACACCGACGGTTCCAATCGGATCGAGATGCATGATTTTGTTAAATTTCTCAACACGGTTCCAATCGGATCGGTAGCCACACGCTTCGATGATGCTCACTCAGAAAAGGGCACGTCA
CCCGCGTTAACCATACACCGACGGTTCCAATCGGATCAGATACTCTCTTTAGCGGATTTCTTTATAAACGGTTCCAATCGGATCGGTAGCCACACGCTTCGATGATCGCCCTCAACCGCTTCGAGCGATC
CCCGCGTTAACCATACACCGACGGTTCCAATCGGATCGTTTCCTGATGAAAATCTTGGCCTTCTTCAACGGTTCCAATCGGATCGGTAGCCACACGCTTCGATGTAAAAACGATGTAAATTATGTCTCGG
CCCGCGTTAACCATACACCGACGGTTCCAATCGGATCATCATGAAAACAATGTTGCAACAATGACCAACGGTTCCAATCGGATCGGTAGCCACACGCTTCGATGTGTTTAAGGACATCAAATCTCTAACG
CCCGCGTTAACCATACACCGACGGTTCCAATCGGATCAATTTCCAGACAAGGTTAACGTATCCTTGTACGGTTCCAATCGGATCGGTAGCCACACGCTTCGATGGATGTGACACGTACATCGCTCGTCGG
CCCGCGTTAACCATACACCGACGGTTCCAATCGGATCGTTGTATCTCCTAGATGGATTTTTAGTGTAACGGTTCCAATCGGATCGGTAGCCACACGCTTCGATGGCTCAAGCAGAGAGGACTCCCTGGTG
CCCGCGTTAACCATACACCGACGGTTCCAATCGGATCTATGACTCTTGTTCTGGTCCAGGTTAATCAACGGTTCCAATCGGATCGGTAGCCACACGCTTCGATGCCTTCGGTTCCCTACGAGATTTATTC
CCCGCGTTAACCATACACCGACGGTTCCAATCGGATCCCTGAAGTAATGAACAGTTCAATGACTGGCACGGTTCCAATCGGATCGGTAGCCACACGCTTCGATGCGACGCGGATTAAGTTACGCGGAGTT
CCCGCGTTAACCATACACCGACGGTTCCAATCGGATCGTTTAAACAACTCTTCACTTTAGAAAGTGAACGGTTCCAATCGGATCGGTAGCCACACGCTTCGATGAAGGGTACTTTTATAACCTGTGCCGT
CCCGCGTTAACCATACACCGACGGTTCCAATCGGATCAAATAATGCCCGATTCAAAAATTAAGCCAAACGGTTCCAATCGGATCGGTAGCCACACGCTTCGATGATACGTTCGAGATTCGTTCAAGAGAG
CCCGCGTTAACCATACACCGACGGTTCCAATCGGATCCATGCAAAACTGTAAGACTAAAGAATTACAACGGTTCCAATCGGATCGGTAGCCACACGCTTCGATGATTGATTAAGATGCGTAAACGCTCTT
CCCGCGTTAACCATACACCGACGGTTCCAATCGGATCCTGAGATGTGGCAAATGTGGTATTCAGAGGACGGTTCCAATCGGATCGGTAGCCACACGCTTCGATGATTAACCCGGGCGATATGCCTCACTC
CCCGCGTTAACCATACACCGACGGTTCCAATCGGATCTTTCCTAGGTTATATCCAGTAAAAGCAGATACGGTTCCAATCGGATCGGTAGCCACACGCTTCGATGGAGCCGGATGATAGCGTTCCACCTTT
CCCGCGTTAACCATACACCGACGGTTCCAATCGGATCAATACACGCAGATCTCTGAATTCCAAAAATACGGTTCCAATCGGATCGGTAGCCACACGCTTCGATGTCTTCTCACGGTAAACCTCTTCATCA
CCCGCGTTAACCATACACCGACGGTTCCAATCGGATCATGATCGGTTTTGATTCAAACAGACACATAACGGTTCCAATCGGATCGGTAGCCACACGCTTCGATGGGAACTTGTTGCCACACGTTCCCGAA
CCCGCGTTAACCATACACCGACGGTTCCAATCGGATCGCTCTCAAATGAGGATATTAAGTAGATATGACGGTTCCAATCGGATCGGTAGCCACACGCTTCGATGGCGAAGGGTTTGCACGAGCGGACCCT
CCCGCGTTAACCATACACCGACGGTTCCAATCGGATCGCCATAGTCATTAGTTTATACACCTAATAAACGGTTCCAATCGGATCGGTAGCCACACGCTTCGATGGAGCCTGAATCTAGCCTGTCGTTTTA
CCCGCGTTAACCATACACCGACGGTTCCAATCGGATCGTTTTATGTTGCAGTGTAAATTCCAAAAGAACGGTTCCAATCGGATCGGTAGCCACACGCTTCGATGGGTTCAGCGCTGGACTGTCAACCCAT
CCCGCGTTAACCATACACCGACGGTTCCAATCGGATCGGTATAGCAATAATTGCAAAGAAACAGAATACGGTTCCAATCGGATCGGTAGCCACACGCTTCGATGGAAGGTGCTTGGTCGTTATAGCCGAT
CCCGCGTTAACCATACACCGACGGTTCCAATCGGATCGAAAAAACACAAACGCTATCCAAAAAATGCACGGTTCCAATCGGATCGGTAGCCACACGCTTCGATGTTGGCTAGTGGCATAGCATCGGATAC
CCCGCGTTAACCATACACCGACGGTTCCAATCGGATCACTTTATTCCCATCTATGCCAGGCACAGTGACGGTTCCAATCGGATCGGTAGCCACACGCTTCGATGCGAAATAAGGAAGCCGGCCGAGGTAC
CCCGCGTTAACCATACACCGACGGTTCCAATCGGATCAGGAAGACATAAAGTTAGCCAATAAACTATACGGTTCCAATCGGATCGGTAGCCACACGCTTCGATGCTAATGCTACTACTTAAATGTCATTG
CCCGCGTTAACCATACACCGACGGTTCCAATCGGATCACCTCCAATTTGGATTACAAATATCTAGTAACGGTTCCAATCGGATCGGTAGCCACACGCTTCGATGGTTTCAATAGTAAGGGCTAGGCCTGC
CCCGCGTTAACCATACACCGACGGTTCCAATCGGATCGGCAGAATCTCAGAAATTTTCCTAAAATAAACGGTTCCAATCGGATCGGTAGCCACACGCTTCGATGCAAGATGTGATCAACCGAATTCTTCA
CCCGCGTTAACCATACACCGACGGTTCCAATCGGATCCTCTGCCAAATCACTATTAGATTTTTAAGAACGGTTCCAATCGGATCGGTAGCCACACGCTTCGATGGTCGGACAACCGGTCGCGCGGTTCTG
CCCGCGTTAACCATACACCGACGGTTCCAATCGGATCAGCCTGCCCTGAGTTCTGACCTAAGTAAATACGGTTCCAATCGGATCGGTAGCCACACGCTTCGATGAGAGAGCTTTCGGCTAGAGGAAGGTA
CCCGCGTTAACCATACACCGACGGTTCCAATCGGATCCCTGTGAGACCTTAAACAGAGAGCACAGTTACGGTTCCAATCGGATCGGTAGCCACACGCTTCGATGTTGGACACACGTCCGTATCATACGAG
CCCGCGTTAACCATACACCGACGGTTCCAATCGGATCACCCCCGGAGCCTCCACCCAGGTAACACCTACGGTTCCAATCGGATCGGTAGCCACACGCTTCGATGTAAAGGGCAGTCGGAGGTACGGGGTG
CCCGCGTTAACCATACACCGACGGTTCCAATCGGATCAGCACTGACTTCTGGAATATGTAACAACTGACGGTTCCAATCGGATCGGTAGCCACACGCTTCGATGATTGGTCTTGTGTACCAATGACTAGC
CCCGCGTTAACCATACACCGACGGTTCCAATCGGATCCTTGTTTCACATAGACTATGCATAAATACTACGGTTCCAATCGGATCGGTAGCCACACGCTTCGATGACTTGACGGCTGCAGTCACTTCACCA
CCCGCGTTAACCATACACCGACGGTTCCAATCGGATCATGATAAAGTCCACAAATGCAAGTCAAAATACGGTTCCAATCGGATCGGTAGCCACACGCTTCGATGAGGCTATACTAACCATATGCGGGAAT
CCCGCGTTAACCATACACCGACGGTTCCAATCGGATCTGCTCTGTATAATGGCAATTCAGTATATTCACGGTTCCAATCGGATCGGTAGCCACACGCTTCGATGGACTAAGTGACCTACAAAACTCGCAG
CCCGCGTTAACCATACACCGACGGTTCCAATCGGATCATAAAACTTTACCACTGCCAAGTCATTAAAACGGTTCCAATCGGATCGGTAGCCACACGCTTCGATGGTTGTGCGATCGACATGTTGTTCACG
CCCGCGTTAACCATACACCGACGGTTCCAATCGGATCTCAATCTCATTCCTCAGCGCAAAAAACTGAACGGTTCCAATCGGATCGGTAGCCACACGCTTCGATGCTAAGCTCTCGGGGTGATCTAACTAA
CCCGCGTTAACCATACACCGACGGTTCCAATCGGATCACAGTTGAGGGCAATATTATTCAGAAAAATACGGTTCCAATCGGATCGGTAGCCACACGCTTCGATGGATATGAGCCGGCGGGGGACTCCCCC
CCCGCGTTAACCATACACCGACGGTTCCAATCGGATCCAACTTTCAAAGCTATTAAGCATTTGACTTACGGTTCCAATCGGATCGGTAGCCACACGCTTCGATGCAAAAATTCAACGAGAAACAGGTCTA
CCCGCGTTAACCATACACCGACGGTTCCAATCGGATCTGAAGGGCCAAAAGGAATTGGAAGATATTTACGGTTCCAATCGGATCGGTAGCCACACGCTTCGATGACCGTTCGTACGCTACATTGTCAGCA
CCCGCGTTAACCATACACCGACGGTTCCAATCGGATCTGAATGCTCCAATATTTTCTTTACATTCAGACGGTTCCAATCGGATCGGTAGCCACACGCTTCGATGGCCCGGGTCCGTACCCCGTCGAGACT
CCCGCGTTAACCATACACCGACGGTTCCAATCGGATCGTCCATATGAAAGATCAAACCAGCCACAACACGGTTCCAATCGGATCGGTAGCCACACGCTTCGATGTCAAAAGTGCTGACTTGTCGTGAATT
CCCGCGTTAACCATACACCGACGGTTCCAATCGGATCCAGTGAACATGAAACAATCTTATTGCTAATACGGTTCCAATCGGATCGGTAGCCACACGCTTCGATGGCAAAGAGGACAAGCAGAAAACGTAC
CCCGCGTTAACCATACACCGACGGTTCCAATCGGATCCCATTCAGCCAATTATGAATGTAAACAAAAACGGTTCCAATCGGATCGGTAGCCACACGCTTCGATGTCTCTTGGCCCTAATTATGAATTCGC
CCCGCGTTAACCATACACCGACGGTTCCAATCGGATCTCAAAAAGTGAGAAAGGCCTAAAGCTAGGCACGGTTCCAATCGGATCGGTAGCCACACGCTTCGATGGGCCGGATCAGTTCAGCTGTGTCAAC
CCCGCGTTAACCATACACCGACGGTTCCAATCGGATCACAAATGATTAATCTTAGTGGGGAAGGAATACGGTTCCAATCGGATCGGTAGCCACACGCTTCGATGACCCCCACGCTTCCGAGAGGTAGATA
CCCGCGTTAACCATACACCGACGGTTCCAATCGGATCGTCACGTGCCTCTCATTTTAACTGAAAAGCACGGTTCCAATCGGATCGGTAGCCACACGCTTCGATGGCATCAAATCGCACGACTTTAGCGGA
CCCGCGTTAACCATACACCGACGGTTCCAATCGGATCATAATGCCCAAACAATTCAGGGAAAGGAAAACGGTTCCAATCGGATCGGTAGCCACACGCTTCGATGTCCGGAGACATGTCGCTGGCTCCACA
CCCGCGTTAACCATACACCGACGGTTCCAATCGGATCCTCTGACACTGTAGTGCAACGGAAGTCATAACGGTTCCAATCGGATCGGTAGCCACACGCTTCGATGTACTTCCGCGTTCCACCGGTAGCTGC
CCCGCGTTAACCATACACCGACGGTTCCAATCGGATCACACACACATACTGACAAACAGTAACTATGACGGTTCCAATCGGATCGGTAGCCACACGCTTCGATGTCTGCGAGAGACTTAACTATTATTCA
CCCGCGTTAACCATACACCGACGGTTCCAATCGGATCATAAGATGCCAGGGCAATATGTGTGGTGCCACGGTTCCAATCGGATCGGTAGCCACACGCTTCGATGGAACTGTAAACATGGCGCACCCGTCG
CCCGCGTTAACCATACACCGACGGTTCCAATCGGATCGGTAAGTATGCACTGGTAATGAGAGAAATAACGGTTCCAATCGGATCGGTAGCCACACGCTTCGATGTTCACATGGAGCTACATGCACGTAGG
CCCGCGTTAACCATACACCGACGGTTCCAATCGGATCACTATGCCTCTAAAGTGTTACATATAAAGTACGGTTCCAATCGGATCGGTAGCCACACGCTTCGATGGAGGAGAGAGGAGGAGAGCGCGGGTG
CCCGCGTTAACCATACACCGACGGTTCCAATCGGATCCTAGCATAACAAATATAATGCTTTGCTATCACGGTTCCAATCGGATCGGTAGCCACACGCTTCGATGGGATGCAACACCACGGGGGGCGGTAG
CCCGCGTTAACCATACACCGACGGTTCCAATCGGATCGAGAAGTGCCCAGTCTGGCAATGTTGACATACGGTTCCAATCGGATCGGTAGCCACACGCTTCGATGTCAAGCTGAGCCACCCCTAACTGAAG
CCCGCGTTAACCATACACCGACGGTTCCAATCGGATCTAGTTTTATTCCTGTTGGTTGGGAATATTGACGGTTCCAATCGGATCGGTAGCCACACGCTTCGATGGGACCCTTCCCGCCGCAGCCGAAATA
CCCGCGTTAACCATACACCGACGGTTCCAATCGGATCGCTAACAAGCCATTGAAAAACTTACTTTAAACGGTTCCAATCGGATCGGTAGCCACACGCTTCGATGGCTGAAGGCGGGGGTGGGAAGCCCCT
CCCGCGTTAACCATACACCGACGGTTCCAATCGGATCGACACATCTTTGGTTACCATAATAAAACATACGGTTCCAATCGGATCGGTAGCCACACGCTTCGATGGTGGCTGAAGGGCGGCCTGGGCCAGT
CCCGCGTTAACCATACACCGACGGTTCCAATCGGATCCAATGTCCTTAACTTTTAGAGCAATTACTCACGGTTCCAATCGGATCGGTAGCCACACGCTTCGATGGTCCAGCCCCATTCCACATCGGTCAC
CCCGCGTTAACCATACACCGACGGTTCCAATCGGATCATACATTTCAGCCAGGCACGACAGCTCATGACGGTTCCAATCGGATCGGTAGCCACACGCTTCGATGAGACGTAGCCCGCCCCTTATAGGAAT
CCCGCGTTAACCATACACCGACGGTTCCAATCGGATCCCCATGCATCAATGAGTAATTTCAATTTTTACGGTTCCAATCGGATCGGTAGCCACACGCTTCGATGACCAATTGGACGGACACCAGGAGCAG
CCCGCGTTAACCATACACCGACGGTTCCAATCGGATCCTGCCAGTACAATACAACATCTATCCTGCAACGGTTCCAATCGGATCGGTAGCCACACGCTTCGATGAAGGAATTCTCCTGTATGGAAGTAGT
CCCGCGTTAACCATACACCGACGGTTCCAATCGGATCTGGACCAGGTCATTAGAGGGCTTTGATGGAACGGTTCCAATCGGATCGGTAGCCACACGCTTCGATGAGAAAGAGCCTTTGTCAACCCGCTGA
CCCGCGTTAACCATACACCGACGGTTCCAATCGGATCGCTATATCTAATCTGCTTGCTATCTACATAACGGTTCCAATCGGATCGGTAGCCACACGCTTCGATGGATCCCCCGCCACATTCACACGATTC
CCCGCGTTAACCATACACCGACGGTTCCAATCGGATCTCAAAAAAGTCCTAGAGCTCTTAAGAATTAACGGTTCCAATCGGATCGGTAGCCACACGCTTCGATGGCAATAGATCATGCTCGTTACGACTT
CCCGCGTTAACCATACACCGACGGTTCCAATCGGATCAGCTGGTAACTTGACATTGAAGCTAATGCTACGGTTCCAATCGGATCGGTAGCCACACGCTTCGATGCCTTAGCTTGTCGGTATGACTATTCT
CCCGCGTTAACCATACACCGACGGTTCCAATCGGATCGCTGTAGCAAGTTATCCAGAATATATATCTACGGTTCCAATCGGATCGGTAGCCACACGCTTCGATGTGGAGATCACGTCAGTCTCAGGTACT
CCCGCGTTAACCATACACCGACGGTTCCAATCGGATCTAGAGGTTGGCTCATGAGGAAAAATGCTATACGGTTCCAATCGGATCGGTAGCCACACGCTTCGATGACATTACCTTATAGGCACCTGAGGTC
CCCGCGTTAACCATACACCGACGGTTCCAATCGGATCACCTTCTTCAGTTCTATGAAGGCTGAGAGAACGGTTCCAATCGGATCGGTAGCCACACGCTTCGATGATCATTTCGTCACCTCTGTACGTGAC
CCCGCGTTAACCATACACCGACGGTTCCAATCGGATCTTAGTGGTACTGATTCTGTACTCTAGAACAACGGTTCCAATCGGATCGGTAGCCACACGCTTCGATGTTGCAGGATGCACACACCTTTAGATA
CCCGCGTTAACCATACACCGACGGTTCCAATCGGATCGCACTGTTCTAAACACACCAATAACATTTAACGGTTCCAATCGGATCGGTAGCCACACGCTTCGATGGGTTAAATAAGCTACGAGCAGAGCCA
CCCGCGTTAACCATACACCGACGGTTCCAATCGGATCAACAAATATTTGAGTACCAGCTATGTGCTAACGGTTCCAATCGGATCGGTAGCCACACGCTTCGATGCCTATTACTGAAGGCCCTAGGCATTT
CCCGCGTTAACCATACACCGACGGTTCCAATCGGATCGTCAGACATCAAGTTTTGTTCTGTTTTTAAACGGTTCCAATCGGATCGGTAGCCACACGCTTCGATGCAAGCGAAGCCTATGATATCGAGGCG
CCCGCGTTAACCATACACCGACGGTTCCAATCGGATCTAAGAAACTGGAACATAATTTAGCAGAGAGACGGTTCCAATCGGATCGGTAGCCACACGCTTCGATGGACACTTAGTGTATCATAGTGGTTCA
CCCGCGTTAACCATACACCGACGGTTCCAATCGGATCGAACAAATAAAAGCACTGAAAGGTAAGACAACGGTTCCAATCGGATCGGTAGCCACACGCTTCGATGACATCCTGTATAAACTTCCAAGAACC
CCCGCGTTAACCATACACCGACGGTTCCAATCGGATCAGAAAGGTAAAATTCAGCCATGTTCAAAAGACGGTTCCAATCGGATCGGTAGCCACACGCTTCGATGCGACAGAAACGTAGGCTGACCTACAA
CCCGCGTTAACCATACACCGACGGTTCCAATCGGATCGGAGGGGTAGCAAGAATGGCGGGCAGGGAGACGGTTCCAATCGGATCGGTAGCCACACGCTTCGATGGGGTGACCAAATACTGGTGCATGGGT
CCCGCGTTAACCATACACCGACGGTTCCAATCGGATCGCCTAAGTAACAGAATGAGATATTGTAATTACGGTTCCAATCGGATCGGTAGCCACACGCTTCGATGAACCTATCTTACATAGCGATCGCCAG
CCCGCGTTAACCATACACCGACGGTTCCAATCGGATCGCAGTCAACTATGATTGTGCCACCACACTCACGGTTCCAATCGGATCGGTAGCCACACGCTTCGATGGGCGAGAAGTGATCTCTTTAGGTGTT
CCCGCGTTAACCATACACCGACGGTTCCAATCGGATCAGCCCAACCTGACCACTATGATGAAACCCCACGGTTCCAATCGGATCGGTAGCCACACGCTTCGATGATTGTGGAGTTTAGCCAACTTCCGGA
CCCGCGTTAACCATACACCGACGGTTCCAATCGGATCCAACTTTTCGGAACAGCACCCCACCGCCCAACGGTTCCAATCGGATCGGTAGCCACACGCTTCGATGCGCGTGACCGTGGTCTGGGTCACCTA
CCCGCGTTAACCATACACCGACGGTTCCAATCGGATCTTCCCGGGGCATCGCTGGGGACCCTACGCCACGGTTCCAATCGGATCGGTAGCCACACGCTTCGATGGTGACAGGTTTGGAACGGACCTAGAC
CCCGCGTTAACCATACACCGACGGTTCCAATCGGATCTGTTTTGACCGTTTCCAACTTGTCCCAGCCACGGTTCCAATCGGATCGGTAGCCACACGCTTCGATGTTCGCACGTTAAAATAGGATGGGCTC
CCCGCGTTAACCATACACCGACGGTTCCAATCGGATCATAAGAAACAATGCTGCCCGTCCAGACGCAACGGTTCCAATCGGATCGGTAGCCACACGCTTCGATGCTGGGGAAATGGACGTCCGGCCTGAG
CCCGCGTTAACCATACACCGACGGTTCCAATCGGATCTCATCACTATCTATTAGAGAAATGCAGATTACGGTTCCAATCGGATCGGTAGCCACACGCTTCGATGAAGCGAATGTTCATCAATGATGAGCT
CCCGCGTTAACCATACACCGACGGTTCCAATCGGATCACTGGCAAATAAGCAAATGAAAAACTGGTCACGGTTCCAATCGGATCGGTAGCCACACGCTTCGATGAAACGGACTTGGCGCTTGGTAGGCGG
CCCGCGTTAACCATACACCGACGGTTCCAATCGGATCAGACATGGTAAATGTTTAAGGCAATGAATAACGGTTCCAATCGGATCGGTAGCCACACGCTTCGATGTTGTTGGTAAGTGGGTAAGCAAGGAA
CCCGCGTTAACCATACACCGACGGTTCCAATCGGATCGGATTGTGAGAAAACAAATAGATGAACATTACGGTTCCAATCGGATCGGTAGCCACACGCTTCGATGCTAAGTGAGGCTGCGACCTTCAAGTT
CCCGCGTTAACCATACACCGACGGTTCCAATCGGATCCTGAATAACTATGTTTGCTTAGTGTTTTCTACGGTTCCAATCGGATCGGTAGCCACACGCTTCGATGTTTGTGTAAGTCGCTTGACCACCCAA
CCCGCGTTAACCATACACCGACGGTTCCAATCGGATCAGAGAATAACCAGAGGGCTCAGTTATGCTCACGGTTCCAATCGGATCGGTAGCCACACGCTTCGATGATACCGAAGAACTGCCTGCATTTTAG
CCCGCGTTAACCATACACCGACGGTTCCAATCGGATCGCAGAGACTATCTCTCTAGTTATTTTTTCTACGGTTCCAATCGGATCGGTAGCCACACGCTTCGATGAGCGTGACGCGGTACTCCTCTGTCGT
CCCGCGTTAACCATACACCGACGGTTCCAATCGGATCACAATCAAGAGCACTCCTAAAATAGTAACAACGGTTCCAATCGGATCGGTAGCCACACGCTTCGATGACGGGGTATGCGTGCATCGACGTACT
CCCGCGTTAACCATACACCGACGGTTCCAATCGGATCGGTTAGTAAGTGGTGTATTCAACGGGTTCAACGGTTCCAATCGGATCGGTAGCCACACGCTTCGATGTTGTGGCTCATCCACCTTAAGCCAAT
CCCGCGTTAACCATACACCGACGGTTCCAATCGGATCCCAGTGTCTCAAAGAACAGCAAGGAGGCCAACGGTTCCAATCGGATCGGTAGCCACACGCTTCGATGTCACAGGTGGAGAAACCGTCAGAGTG
CCCGCGTTAACCATACACCGACGGTTCCAATCGGATCGGAGAAAAATACAAGGGGCAAAGGGGCTACACGGTTCCAATCGGATCGGTAGCCACACGCTTCGATGCGATACACTCGTAGAGGCCCACTATG
CCCGCGTTAACCATACACCGACGGTTCCAATCGGATCCGCAGGGAACCAAATAGATCAAAATGCCTAACGGTTCCAATCGGATCGGTAGCCACACGCTTCGATGGAGTAGCCTTCGAATATCGCGGAACA
CCCGCGTTAACCATACACCGACGGTTCCAATCGGATCTGACATGTACCTAATAAGCACCCACTATGTACGGTTCCAATCGGATCGGTAGCCACACGCTTCGATGAACGGGGATCCCTATTTCCGCGGGAC
CCCGCGTTAACCATACACCGACGGTTCCAATCGGATCGCTTCTCATACATATGTTAAAAGGACAAATACGGTTCCAATCGGATCGGTAGCCACACGCTTCGATGACTGACTTCAGCGCAGCACTAGGGTT
CCCGCGTTAACCATACACCGACGGTTCCAATCGGATCCACTGGTTAAATATGGGGGTAAGGCAAAGCACGGTTCCAATCGGATCGGTAGCCACACGCTTCGATGCGTGCCTGGCGATCACAATTGTGTAA
CCCGCGTTAACCATACACCGACGGTTCCAATCGGATCCACTAAATACTTCTCAATGCCTCAATTCTTACGGTTCCAATCGGATCGGTAGCCACACGCTTCGATGATCCGACGCACAAAATTAGCGGTTCA
CCCGCGTTAACCATACACCGACGGTTCCAATCGGATCCACATAGAGCCCTGTGGTTAAGAGCGTGGAACGGTTCCAATCGGATCGGTAGCCACACGCTTCGATGAGAGCCAGGTGGTCGTCGGTCCCGGG
CCCGCGTTAACCATACACCGACGGTTCCAATCGGATCCTCCAACGTATGAGGGCATTTATACATGGGACGGTTCCAATCGGATCGGTAGCCACACGCTTCGATGACACGGATTCTACTAACATAGACATA
CCCGCGTTAACCATACACCGACGGTTCCAATCGGATCTGATATGATTTCAGGGGGACAGTGTCTGGTACGGTTCCAATCGGATCGGTAGCCACACGCTTCGATGTTGCTGTTCGTTGTTGTTGAGTAACG
CCCGCGTTAACCATACACCGACGGTTCCAATCGGATCCTGGTACATTAGCTGGAGGACAGAAGACACACGGTTCCAATCGGATCGGTAGCCACACGCTTCGATGGTGCTCGTTGCCTAGTGTATCTGTAC
CCCGCGTTAACCATACACCGACGGTTCCAATCGGATCGGATGACTGTGTCTGTATATTAACCGGCTAACGGTTCCAATCGGATCGGTAGCCACACGCTTCGATGTCTCATCTACTTCTATCCTGCACAAG
CCCGCGTTAACCATACACCGACGGTTCCAATCGGATCCTCTATGATGTTCACACAAGGATGAAAATGACGGTTCCAATCGGATCGGTAGCCACACGCTTCGATGTGCCAGCACCTGGTATAAGATCTAAT
CCCGCGTTAACCATACACCGACGGTTCCAATCGGATCTTTAGCGTACCATACAGCCTAAGTGTGTAGACGGTTCCAATCGGATCGGTAGCCACACGCTTCGATGCCACATGCAACTCGACTGTAGAACTT
CCCGCGTTAACCATACACCGACGGTTCCAATCGGATCGGCAGTGGTCCCATAAGATTATGATGGAGCACGGTTCCAATCGGATCGGTAGCCACACGCTTCGATGTCATAATCCATGACAACTGAGCGGGG
CCCGCGTTAACCATACACCGACGGTTCCAATCGGATCCTGTTACCACTTATCAAACAGAATACAAAAACGGTTCCAATCGGATCGGTAGCCACACGCTTCGATGCTAATCTAGATAAAACTCCAGTGTTT
CCCGCGTTAACCATACACCGACGGTTCCAATCGGATCCCTACGTTTCCACAGTACACAGGATAAAAAACGGTTCCAATCGGATCGGTAGCCACACGCTTCGATGACTGGTCACGCTGGGGATAGTGCGTT
CCCGCGTTAACCATACACCGACGGTTCCAATCGGATCCTATCCAAAAAAGAAATTGGGTAAACTGATACGGTTCCAATCGGATCGGTAGCCACACGCTTCGATGACGGGAGGTTGCCGACTCACGTTGAA
CCCGCGTTAACCATACACCGACGGTTCCAATCGGATCTTACAAGGCCCATTACAACAGTCTCTTGTAACGGTTCCAATCGGATCGGTAGCCACACGCTTCGATGCTGTGGAGCGATTAGTACACCTCGAT
CCCGCGTTAACCATACACCGACGGTTCCAATCGGATCTCTTCCCAATGCCCTCAAAATAAACTTCAAACGGTTCCAATCGGATCGGTAGCCACACGCTTCGATGTCGTTAATTGGTGATGATGGAATTAA
CCCGCGTTAACCATACACCGACGGTTCCAATCGGATCCTCTCCAATCAATTCTTTAAATTACTGCATACGGTTCCAATCGGATCGGTAGCCACACGCTTCGATGCCCTGACCAGGATATAGGACGAGAGA
CCCGCGTTAACCATACACCGACGGTTCCAATCGGATCCCTATCTAGTTGCCCACCTCAAAGCTTACCACGGTTCCAATCGGATCGGTAGCCACACGCTTCGATGTTGATTACGCGGCAGGGAAGAGGAAT
CCCGCGTTAACCATACACCGACGGTTCCAATCGGATCCTCAGATGACTCACTATTAATACAATATGCACGGTTCCAATCGGATCGGTAGCCACACGCTTCGATGACAGTTAGTCCAAGGCTCGAGCACGG
CCCGCGTTAACCATACACCGACGGTTCCAATCGGATCCCAAGACTCCTCAATACCTCTGAAATGCATACGGTTCCAATCGGATCGGTAGCCACACGCTTCGATGATGATTTAGTGCCCGGAGGCGGGCGC
CCCGCGTTAACCATACACCGACGGTTCCAATCGGATCCCTGGAGAAGACAGAGGCCTGGAAGACCACACGGTTCCAATCGGATCGGTAGCCACACGCTTCGATGATGCTCCTTGCGTCGTTTCGCTGTCG
CCCGCGTTAACCATACACCGACGGTTCCAATCGGATCGAAAACTGTGTATCCAAAATGAACTACTAAACGGTTCCAATCGGATCGGTAGCCACACGCTTCGATGCAGGAACAGTATTTTCCGGGCCTTCA
CCCGCGTTAACCATACACCGACGGTTCCAATCGGATCCAGAGTTCTGTTAAGTGCAACCCATTTGCAACGGTTCCAATCGGATCGGTAGCCACACGCTTCGATGGAATTCGCGTCTAGGTTAGGAACTTG
CCCGCGTTAACCATACACCGACGGTTCCAATCGGATCGGTTCTAGAAATTGTGCTGCTTAGTGCAGTACGGTTCCAATCGGATCGGTAGCCACACGCTTCGATGCAAGGCAGGAGGGTCATTCTCACAAG
CCCGCGTTAACCATACACCGACGGTTCCAATCGGATCAGTATGAAAGGAGATAGAAGCAGCCCCAAAACGGTTCCAATCGGATCGGTAGCCACACGCTTCGATGGACTAACAATTTGGTGGCGATCGGCG
CCCGCGTTAACCATACACCGACGGTTCCAATCGGATCCCTTAGTTTCATCATTCACAGCTTCCCGCTACGGTTCCAATCGGATCGGTAGCCACACGCTTCGATGGGCTAACTAATTAACACATGCTTCTG
CCCGCGTTAACCATACACCGACGGTTCCAATCGGATCCAGTGCCTAACGAAACAGATTTTAAATATCACGGTTCCAATCGGATCGGTAGCCACACGCTTCGATGTTATTGATAGCCTTACTGCCCATGTG
CCCGCGTTAACCATACACCGACGGTTCCAATCGGATCCTGGAAAAAGAGAGGGAATTGTTATCAATAACGGTTCCAATCGGATCGGTAGCCACACGCTTCGATGGACGTCCTACCGTGTGTAGAACAGTC
CCCGCGTTAACCATACACCGACGGTTCCAATCGGATCGGACATGAATTGAAAAGAAGCAGAGAAAAAACGGTTCCAATCGGATCGGTAGCCACACGCTTCGATGAGAGATTCGGATACTGTGACCTCGAA
CCCGCGTTAACCATACACCGACGGTTCCAATCGGATCAAACAAAACTCAGTAGCGGGAGATAAAATAACGGTTCCAATCGGATCGGTAGCCACACGCTTCGATGATCGGAATTACGAGAGCGTTAGTTTC
CCCGCGTTAACCATACACCGACGGTTCCAATCGGATCGGGATAATATAAGATACCCTTGAGGCAAGAACGGTTCCAATCGGATCGGTAGCCACACGCTTCGATGCGGTCCGTACTGCCAAGACAAGCAAG
CCCGCGTTAACCATACACCGACGGTTCCAATCGGATCATAAAAGACAGAGACCTGAGAACATAAAAGACGGTTCCAATCGGATCGGTAGCCACACGCTTCGATGGTTCTGGTCCCGATAAGCATACAGGG
CCCGCGTTAACCATACACCGACGGTTCCAATCGGATCCAGAAGATCTGCAACACCCTTGATCTGTAAACGGTTCCAATCGGATCGGTAGCCACACGCTTCGATGCCTGGCCGTAGTCCATATGGGCCATC
CCCGCGTTAACCATACACCGACGGTTCCAATCGGATCAGCTATCATTCGTGTATTTTACGTGTGGCCACGGTTCCAATCGGATCGGTAGCCACACGCTTCGATGCCTAGCCAAACTACAAACATTTGTGT
CCCGCGTTAACCATACACCGACGGTTCCAATCGGATCGATTATCTGACAATGGTCTATAACAAGCTTACGGTTCCAATCGGATCGGTAGCCACACGCTTCGATGGCGATATGTGTTATAAATGTATTAAC
CCCGCGTTAACCATACACCGACGGTTCCAATCGGATCACTTACAAATCGACAAGCACCGCCACATACACGGTTCCAATCGGATCGGTAGCCACACGCTTCGATGTGACTCTATCGTCACTTCCCCGAGAG
CCCGCGTTAACCATACACCGACGGTTCCAATCGGATCACTGTTGTGGGGAACCTGATCAGTTCAAGAACGGTTCCAATCGGATCGGTAGCCACACGCTTCGATGTCTCGAAGATTACGATTCCCGAGATG
CCCGCGTTAACCATACACCGACGGTTCCAATCGGATCTTCTGCTCCCGCTGCCGGACCCCACATTTCACGGTTCCAATCGGATCGGTAGCCACACGCTTCGATGGAGTAGACTGTTGTCTCCGACAATGA
CCCGCGTTAACCATACACCGACGGTTCCAATCGGATCGGAACAAATTTAATGAAGGAAGTGAAAACTACGGTTCCAATCGGATCGGTAGCCACACGCTTCGATGTGTTCCCAACGATGCGGATGCCTGGC
CCCGCGTTAACCATACACCGACGGTTCCAATCGGATCGGAAATAAAAGGCATCAGCAGAAAAAATGGACGGTTCCAATCGGATCGGTAGCCACACGCTTCGATGGAAACGGGTACAAGACCTGCGAACTG
CCCGCGTTAACCATACACCGACGGTTCCAATCGGATCAAAAGATGAAAAAACAGCACAATACCTATCACGGTTCCAATCGGATCGGTAGCCACACGCTTCGATGATTTCTAACAACAGCTAGCTGGTTCT
CCCGCGTTAACCATACACCGACGGTTCCAATCGGATCGAAATCAATTCTGTAAGATTCTAGGTGACTACGGTTCCAATCGGATCGGTAGCCACACGCTTCGATGTGCGTTTGCTATCAGAGGAGTAAACG
CCCGCGTTAACCATACACCGACGGTTCCAATCGGATCGAACAAGACTCTGTCTCTAAATTTAAAAACACGGTTCCAATCGGATCGGTAGCCACACGCTTCGATGTAGCCAACCCTCGTCGTAGTGCTGAA
CCCGCGTTAACCATACACCGACGGTTCCAATCGGATCAAAATCTTTAGTCTTGGGTGGACACAGTGGACGGTTCCAATCGGATCGGTAGCCACACGCTTCGATGGACATGTAGGTCGTCTCAACAAATTG
CCCGCGTTAACCATACACCGACGGTTCCAATCGGATCCAAAACACAAAAATTAGCGAGGCATGTTGGACGGTTCCAATCGGATCGGTAGCCACACGCTTCGATGTATAAGTGTAGTTAAACACTATGCTC
CCCGCGTTAACCATACACCGACGGTTCCAATCGGATCCACTTTGGGAGACGGATCACCTGAAGTCAGACGGTTCCAATCGGATCGGTAGCCACACGCTTCGATGCGGTAATGGGTCATTAGATTCGAAGG
CCCGCGTTAACCATACACCGACGGTTCCAATCGGATCCAGACTGATCAGGAAAAATATAAGACAAGAACGGTTCCAATCGGATCGGTAGCCACACGCTTCGATGAATACCTAACGTACATTCATATACCG
CCCGCGTTAACCATACACCGACGGTTCCAATCGGATCGATTTATCCAGAAGGTGATAGAAATATCATACGGTTCCAATCGGATCGGTAGCCACACGCTTCGATGGCACTCTCTTGGATCGAAAGTCTCCA
CCCGCGTTAACCATACACCGACGGTTCCAATCGGATCCCTAACTTGAGGGCAAAGGTAGAGAAAATAACGGTTCCAATCGGATCGGTAGCCACACGCTTCGATGTGGCTGGACAAATCCGAGAGATATCT
CCCGCGTTAACCATACACCGACGGTTCCAATCGGATCGGTCCCTGTGCCTCACCAATGGAAGATCTAACGGTTCCAATCGGATCGGTAGCCACACGCTTCGATGACGTGGTGTCACTCCAGGCCCACAAC
CCCGCGTTAACCATACACCGACGGTTCCAATCGGATCGCAGTATAATACAGAAATGCCTAATATCAAACGGTTCCAATCGGATCGGTAGCCACACGCTTCGATGCTGGCTAAAAACTCGCGTGTTTGTTG
CCCGCGTTAACCATACACCGACGGTTCCAATCGGATCTGTGAAGAATATGTAGAAGCAACAGTAAATACGGTTCCAATCGGATCGGTAGCCACACGCTTCGATGGCTCTGCCCTTTCCTGACGTGTACTG
CCCGCGTTAACCATACACCGACGGTTCCAATCGGATCAAATGCAGCTTATTTTACCGCCAGTCCCCGACGGTTCCAATCGGATCGGTAGCCACACGCTTCGATGCCTGGCTGGGTCATTATCGGGTCCCA
CCCGCGTTAACCATACACCGACGGTTCCAATCGGATCAATCTTGCTTACATCACAATCACAGCTAGGACGGTTCCAATCGGATCGGTAGCCACACGCTTCGATGTGCAAGGAGTGCATATGGCACTCGTA
CCCGCGTTAACCATACACCGACGGTTCCAATCGGATCACAAAATATGAAAATGCCAGTGACTTTAACACGGTTCCAATCGGATCGGTAGCCACACGCTTCGATGCAGGGGGTTGGCCAATTAAGTTCTGG
CCCGCGTTAACCATACACCGACGGTTCCAATCGGATCTTACTGTACTGGTAAAGACCAAAGAATTGGACGGTTCCAATCGGATCGGTAGCCACACGCTTCGATGCTCAAAGGACCAGAAAGGAACTGGCG
CCCGCGTTAACCATACACCGACGGTTCCAATCGGATCCCATGAAACAGAACTTAAAGTAAATCTACAACGGTTCCAATCGGATCGGTAGCCACACGCTTCGATGGATAGCTGACGCGTCGCACGGCTTTT
CCCGCGTTAACCATACACCGACGGTTCCAATCGGATCGCATCATATTTCTATTAGACAGCACTGGCTACGGTTCCAATCGGATCGGTAGCCACACGCTTCGATGTGAATCTCTAGCGGGATTGCATAATG
CCCGCGTTAACCATACACCGACGGTTCCAATCGGATCCACCGAGCACTTCTAATGCAGCTAGCCAGAACGGTTCCAATCGGATCGGTAGCCACACGCTTCGATGAGCGCATGTCGCTGGTCAAGCGATAG
CCCGCGTTAACCATACACCGACGGTTCCAATCGGATCACCAATGTATTATGGCCGGGGTGACAGGGTACGGTTCCAATCGGATCGGTAGCCACACGCTTCGATGCAACGATTGTCTGGGCTTAGCGTGCC
CCCGCGTTAACCATACACCGACGGTTCCAATCGGATCTATAACTCCTAGCTAACTTGGGAGGCTGAGACGGTTCCAATCGGATCGGTAGCCACACGCTTCGATGTATCATATAACTGTCCCTGTCACTAT
CCCGCGTTAACCATACACCGACGGTTCCAATCGGATCACAAAAGTAAAAAATTAGCTGGGCTTTGTGACGGTTCCAATCGGATCGGTAGCCACACGCTTCGATGTATGTTACTGCGATTGCGGCGCCGAC
CCCGCGTTAACCATACACCGACGGTTCCAATCGGATCAAGACACATAATACAGCCTGGATAACATGGACGGTTCCAATCGGATCGGTAGCCACACGCTTCGATGAAGAGTGAACGTATAGATCGCCTACT
CCCGCGTTAACCATACACCGACGGTTCCAATCGGATCTAACTCCACAAAAAGAAACTTTTGCATGGCACGGTTCCAATCGGATCGGTAGCCACACGCTTCGATGCGCTACTTACTGTCTCAGGCCTTAGA
CCCGCGTTAACCATACACCGACGGTTCCAATCGGATCCAATGAGAAGACTATCTGTGTCCTCTATACACGGTTCCAATCGGATCGGTAGCCACACGCTTCGATGTACGTGCACCATGGAGGCTGAACAGC
CCCGCGTTAACCATACACCGACGGTTCCAATCGGATCAATCAGACAATATGAACATACTGCTTACCAACGGTTCCAATCGGATCGGTAGCCACACGCTTCGATGCTTGCCCCCCTCAGAACTGACCCGCT
CCCGCGTTAACCATACACCGACGGTTCCAATCGGATCGGGATAAAGACATTATCTTATAACTCAGTCACGGTTCCAATCGGATCGGTAGCCACACGCTTCGATGGTGGTCGCGGGGACACGACAGGGATC
CCCGCGTTAACCATACACCGACGGTTCCAATCGGATCGTATATACATACAGCAATTGCAAAAATGTCACGGTTCCAATCGGATCGGTAGCCACACGCTTCGATGTTGGATCTACGACGGCACCCGCCAAG
CCCGCGTTAACCATACACCGACGGTTCCAATCGGATCTCAAGAGAAACTAACCTACTTTAGATCCATACGGTTCCAATCGGATCGGTAGCCACACGCTTCGATGAAGCCGAATGCAGGAGTCCCTATGTG
CCCGCGTTAACCATACACCGACGGTTCCAATCGGATCAAATATTTTTAATCATGACATCCCCCCTCCACGGTTCCAATCGGATCGGTAGCCACACGCTTCGATGCAGTTATAACGGGTACATCAGCTTTG
CCCGCGTTAACCATACACCGACGGTTCCAATCGGATCAAAACTACCAAATAACAGATCTGATAGTACACGGTTCCAATCGGATCGGTAGCCACACGCTTCGATGCAATAACTCTCGTTCCGGCATGGATG
CCCGCGTTAACCATACACCGACGGTTCCAATCGGATCCTTTATTGAAAGACTACAGGTAAGGATAAAACGGTTCCAATCGGATCGGTAGCCACACGCTTCGATGGTTCGATAAGCTACTGTGCGCGGTAC
CCCGCGTTAACCATACACCGACGGTTCCAATCGGATCATACCAAACTGAAATCTCATCTTCTTTCCCACGGTTCCAATCGGATCGGTAGCCACACGCTTCGATGGTCGGTTGACATGCGTCCGCAGCGCC
CCCGCGTTAACCATACACCGACGGTTCCAATCGGATCCCAGGCCTATACATGTTCTGATACCAAACTACGGTTCCAATCGGATCGGTAGCCACACGCTTCGATGGCGAGTGCTGCATTATATTTTATTTT
CCCGCGTTAACCATACACCGACGGTTCCAATCGGATCCAATGATCCCTCAGATTTTAAAGATTATGTACGGTTCCAATCGGATCGGTAGCCACACGCTTCGATGTACTAACTCGCTTATTTGGATTAAGG
CCCGCGTTAACCATACACCGACGGTTCCAATCGGATCTGATAACATTTCCCTCCGCAACAATCTCTGACGGTTCCAATCGGATCGGTAGCCACACGCTTCGATGGATCATGCACTGTTAGTCCGTATGAT
CCCGCGTTAACCATACACCGACGGTTCCAATCGGATCTTATAGTATAAGTCAGAAATACTGCACAGTACGGTTCCAATCGGATCGGTAGCCACACGCTTCGATGGCTTGTCGCGCGCACCCCGTAACCCC
CCCGCGTTAACCATACACCGACGGTTCCAATCGGATCGTGTAAAAGATGTTGAATACTGATTGACTTACGGTTCCAATCGGATCGGTAGCCACACGCTTCGATGTCCTTAACTCTAATGACCTGCTTGCC
CCCGCGTTAACCATACACCGACGGTTCCAATCGGATCAATTTCAGAAGTGTTTGGTGTTCCTATTAAACGGTTCCAATCGGATCGGTAGCCACACGCTTCGATGCCAGGTCGGGATCTCAGCAAGCGGAT
CCCGCGTTAACCATACACCGACGGTTCCAATCGGATCTCACACCTATCAGGGATACACAATTTCCAAACGGTTCCAATCGGATCGGTAGCCACACGCTTCGATGGAAAGGCTTCATGAAGCGGGTCAAGC
CCCGCGTTAACCATACACCGACGGTTCCAATCGGATCAATCATGAAAAGGTGCTAGCAGAGATTTCTACGGTTCCAATCGGATCGGTAGCCACACGCTTCGATGGGACCAAGTACATCCTCCCTCGCTGA
CCCGCGTTAACCATACACCGACGGTTCCAATCGGATCAACTGCAGATTACAGATGACTAAGATAGATACGGTTCCAATCGGATCGGTAGCCACACGCTTCGATGATAGAGGACAGGTAAGAGGCGGTTAC
CCCGCGTTAACCATACACCGACGGTTCCAATCGGATCATCCCAAAATATACATGCTCATTGGGAAAAACGGTTCCAATCGGATCGGTAGCCACACGCTTCGATGGGATGCCGCCACCGAAACGGTTTACC
CCCGCGTTAACCATACACCGACGGTTCCAATCGGATCGACTGAATAAAATATCATGGAGGTTTCATAACGGTTCCAATCGGATCGGTAGCCACACGCTTCGATGACAAATACTCATTAACAGAAGGATGA
CCCGCGTTAACCATACACCGACGGTTCCAATCGGATCACATTAGGTGACTAAGAGGTGACATAAAAAACGGTTCCAATCGGATCGGTAGCCACACGCTTCGATGATCGTTCGGAAACCCCTTCAATCCCT
CCCGCGTTAACCATACACCGACGGTTCCAATCGGATCATCAACATTGCTAAGGAACAGGTAAAAGCTACGGTTCCAATCGGATCGGTAGCCACACGCTTCGATGGCCCTAACGCAGATGGGACCTACGGC
CCCGCGTTAACCATACACCGACGGTTCCAATCGGATCCTTATGTTTCACAGACCTGGAGAAGATAGGACGGTTCCAATCGGATCGGTAGCCACACGCTTCGATGCCTCGGCCTTCTCAGAGCCCATGCGG
CCCGCGTTAACCATACACCGACGGTTCCAATCGGATCTAAAGGGTAATGATCATGTAACTAACCGTAACGGTTCCAATCGGATCGGTAGCCACACGCTTCGATGCTTGACGCTGTAAAGTACCGTCTTCG
CCCGCGTTAACCATACACCGACGGTTCCAATCGGATCTGGAAAATGAAATTAGGTTACTCAACAAAGACGGTTCCAATCGGATCGGTAGCCACACGCTTCGATGGGGCCGCTAACGTTGGTCAACTCGAC
CCCGCGTTAACCATACACCGACGGTTCCAATCGGATCCAAGGGTATTAATGTATTAGAAACACAGAAACGGTTCCAATCGGATCGGTAGCCACACGCTTCGATGAGGCAGATATTGCGCTTCAATTTCCG
CCCGCGTTAACCATACACCGACGGTTCCAATCGGATCCATAAACACTAATTACTGTTGTGACACTTTACGGTTCCAATCGGATCGGTAGCCACACGCTTCGATGACTAATTGACACCCTGAAAATAAGTC
CCCGCGTTAACCATACACCGACGGTTCCAATCGGATCGAGATACAAAACTTTGGCCAGCCCAGTGGCACGGTTCCAATCGGATCGGTAGCCACACGCTTCGATGGACCGTCTCGCAAGTTATACGACAGG
CCCGCGTTAACCATACACCGACGGTTCCAATCGGATCCTGAGGGCCGAATCAGAAAGAAGAAAAGAAACGGTTCCAATCGGATCGGTAGCCACACGCTTCGATGCCGATCCTCGCGGGTGAGGCTATATC
CCCGCGTTAACCATACACCGACGGTTCCAATCGGATCCATTGAATCAACATAACAAAGCTAAATGACACGGTTCCAATCGGATCGGTAGCCACACGCTTCGATGGTGCCAGCACTCGAACTCGCTTAACG
CCCGCGTTAACCATACACCGACGGTTCCAATCGGATCGGGACTACAGCAGTTAAAATTATAATTGTTACGGTTCCAATCGGATCGGTAGCCACACGCTTCGATGTTCCAGGCCACTGGGGCGGAGTACTC
CCCGCGTTAACCATACACCGACGGTTCCAATCGGATCGCCTCACGTAGCAGAGACAGTTGGACCCTGACGGTTCCAATCGGATCGGTAGCCACACGCTTCGATGGTGCGACTCTCACGAGGGGGTCAGCA
CCCGCGTTAACCATACACCGACGGTTCCAATCGGATCCCAAAAAGTCTTAACTTTTGGTGATCTTGTACGGTTCCAATCGGATCGGTAGCCACACGCTTCGATGCTAACTATAGAACAGGTGTGAGGGAG
CCCGCGTTAACCATACACCGACGGTTCCAATCGGATCGCCCTAATAGATAAGTGTTCCTATACATATACGGTTCCAATCGGATCGGTAGCCACACGCTTCGATGGTTATTAATTTAGTGTCCTTTGGGAA
CCCGCGTTAACCATACACCGACGGTTCCAATCGGATCTCCAAAGCACCAAAAATGCTGCTTCAAACAACGGTTCCAATCGGATCGGTAGCCACACGCTTCGATGCTGTCCCCTTCTCTGTACTAATACCA
CCCGCGTTAACCATACACCGACGGTTCCAATCGGATCCCTTCAGTTGAGGCACCATACTATCTTTGTACGGTTCCAATCGGATCGGTAGCCACACGCTTCGATGAGGCGAAAAGATGATTACAGTCTCAC
CCCGCGTTAACCATACACCGACGGTTCCAATCGGATCAGTTTATCTTTTTCTCATCCTAATCCAAGAACGGTTCCAATCGGATCGGTAGCCACACGCTTCGATGAAGTCGCGCCGGATGGTAGAGAGACT
CCCGCGTTAACCATACACCGACGGTTCCAATCGGATCAGTACCTACTTGCTTATGCCATTACATGATACGGTTCCAATCGGATCGGTAGCCACACGCTTCGATGATGCTAGCTACTTCTCACGTGTGCAC
CCCGCGTTAACCATACACCGACGGTTCCAATCGGATCGAATTCCTCCCACATCTGAATGCCCCAGAAACGGTTCCAATCGGATCGGTAGCCACACGCTTCGATGGAATTCAACAGTAATACATCTCTCCA
CCCGCGTTAACCATACACCGACGGTTCCAATCGGATCAGAAAATGGTGAGCTCAGCAGGGTGTGGTGACGGTTCCAATCGGATCGGTAGCCACACGCTTCGATGGCCATACTGCAAGGTCTGGGAGTTAG
CCCGCGTTAACCATACACCGACGGTTCCAATCGGATCAGCCAGGAGCAAAAACCAAAGAGTGGCCTCACGGTTCCAATCGGATCGGTAGCCACACGCTTCGATGTTTCAGCATTGACCCATCCGCTACCT
CCCGCGTTAACCATACACCGACGGTTCCAATCGGATCTTAAAGCCACCAATCAACTGCCTTTGCATTACGGTTCCAATCGGATCGGTAGCCACACGCTTCGATGCAAAAATATCTCTATCTCCTAAAAGA
CCCGCGTTAACCATACACCGACGGTTCCAATCGGATCCTAAAATGCCCACATACCACCAACCCCACCACGGTTCCAATCGGATCGGTAGCCACACGCTTCGATGACCTTATCACGATCTGACCGTATACC
CCCGCGTTAACCATACACCGACGGTTCCAATCGGATCTCCCTGCTTCCACAGCAATCTTTCTAAAGGACGGTTCCAATCGGATCGGTAGCCACACGCTTCGATGGATTTCAACGTCAACTGGCATCATCT
CCCGCGTTAACCATACACCGACGGTTCCAATCGGATCGCCAGTATCTTTCCTTTCTGCCACATCCTCACGGTTCCAATCGGATCGGTAGCCACACGCTTCGATGTGGATCTCGGTATTAATTGTTAACTA
CCCGCGTTAACCATACACCGACGGTTCCAATCGGATCCATCTGTTAAATAACATCAAACGACATTACACGGTTCCAATCGGATCGGTAGCCACACGCTTCGATGGCGTCTTCGGCCGGCCGGCTCTCAGA
CCCGCGTTAACCATACACCGACGGTTCCAATCGGATCCTATTGAACATTTAATAGACTGCAGTAGAAACGGTTCCAATCGGATCGGTAGCCACACGCTTCGATGATAATTACATGCAAGTCCCTACAGTG
CCCGCGTTAACCATACACCGACGGTTCCAATCGGATCGCAAAAAACCTTACAATTTACTGAAAGCTCACGGTTCCAATCGGATCGGTAGCCACACGCTTCGATGTGGCACCAGGCTACTAGTTAGAGGAC
CCCGCGTTAACCATACACCGACGGTTCCAATCGGATCAGAGGCACCCCAACCATCAGCAATCACTGCACGGTTCCAATCGGATCGGTAGCCACACGCTTCGATGGCCATCGATGTTTGTGTGTCTACGTG
CCCGCGTTAACCATACACCGACGGTTCCAATCGGATCCACGAAAGAAAGAGGCAATCAATGTAGCAAACGGTTCCAATCGGATCGGTAGCCACACGCTTCGATGTTCTGCAACATTCACTTCGCTTCCTC
CCCGCGTTAACCATACACCGACGGTTCCAATCGGATCAAAAAATGCTATGAAACAGCATCAAGTGCTACGGTTCCAATCGGATCGGTAGCCACACGCTTCGATGTGGGCTAAGAGCCGTGTGCCCTCCGG
CCCGCGTTAACCATACACCGACGGTTCCAATCGGATCTTGTTAAAGCAGTGGCAGGGTTTGAGCTGAACGGTTCCAATCGGATCGGTAGCCACACGCTTCGATGAAGGGCGCCTTGGAAGTGTACCGGCA
CCCGCGTTAACCATACACCGACGGTTCCAATCGGATCCTGTGAAATTATTGAATGACAACAAAGGATACGGTTCCAATCGGATCGGTAGCCACACGCTTCGATGACCATTAGAATTCCAGCACTCCAAGT
CCCGCGTTAACCATACACCGACGGTTCCAATCGGATCTTAAAGATGGAAACTACTCCTGGTGAAAAGACGGTTCCAATCGGATCGGTAGCCACACGCTTCGATGCTATTCCGCGATCGTAGTGGTGACGC
CCCGCGTTAACCATACACCGACGGTTCCAATCGGATCTTCCTTACAGATGACCCAAGAAAGTGGTTTACGGTTCCAATCGGATCGGTAGCCACACGCTTCGATGAGACTACGGTCTTCTATAGTGCAAAG
CCCGCGTTAACCATACACCGACGGTTCCAATCGGATCTCATGATAAAACTTGCACAGATTAGGAGTTACGGTTCCAATCGGATCGGTAGCCACACGCTTCGATGTGCTGCGCGTCGGCTGACGAAAGTTT
CCCGCGTTAACCATACACCGACGGTTCCAATCGGATCGACTCAAGTGGAGGAAGTTACTGCAGATGTACGGTTCCAATCGGATCGGTAGCCACACGCTTCGATGGTCTGACTATCCGTACACCTCCCATT
CCCGCGTTAACCATACACCGACGGTTCCAATCGGATCACACGAACAGGTGTTTGGAAGAAGTTGATTACGGTTCCAATCGGATCGGTAGCCACACGCTTCGATGACTGATCAGGCTATAACGGCAGTTGA
CCCGCGTTAACCATACACCGACGGTTCCAATCGGATCTTTGGGCAAAATAAACTGAAAACCTTCTGGACGGTTCCAATCGGATCGGTAGCCACACGCTTCGATGGACGCTGCCATTACAGGTGGTCCATT
CCCGCGTTAACCATACACCGACGGTTCCAATCGGATCATTCAACTCAGAATAACAGTAAGGAATCAAACGGTTCCAATCGGATCGGTAGCCACACGCTTCGATGCATCTTGTTTTGTTCATGACGTAGCA
CCCGCGTTAACCATACACCGACGGTTCCAATCGGATCCATTCAGGCTTCACTGAGACAAAAGATATGACGGTTCCAATCGGATCGGTAGCCACACGCTTCGATGTACAGTATCTTGAGCACGGTATACAA
CCCGCGTTAACCATACACCGACGGTTCCAATCGGATCTGCCTGTAACATACCAAATAAGAACCAAATACGGTTCCAATCGGATCGGTAGCCACACGCTTCGATGATCGGAGGTAGTGGAAAGAGATCGAG
CCCGCGTTAACCATACACCGACGGTTCCAATCGGATCTACTTTTCACCTGCTCAAAAGTCCATATGGACGGTTCCAATCGGATCGGTAGCCACACGCTTCGATGGATGGCCCTTTGTGGAAGGTTCCAAT
CCCGCGTTAACCATACACCGACGGTTCCAATCGGATCCACATTTCAATGGATCTTTTTCTATTACCAACGGTTCCAATCGGATCGGTAGCCACACGCTTCGATGATGCTGATTACGATATCCATGGCATC
CCCGCGTTAACCATACACCGACGGTTCCAATCGGATCCATTCTGCCAGTTCTTTCCATGTGAATGCCACGGTTCCAATCGGATCGGTAGCCACACGCTTCGATGTGCATTGAAGTGACTTGTGCCTGAAA
CCCGCGTTAACCATACACCGACGGTTCCAATCGGATCAAGCTTTGAGTGATGTTTGATTACTCCTTTACGGTTCCAATCGGATCGGTAGCCACACGCTTCGATGCAGGTACAGGCGTTTTCATTCTTTTG
CCCGCGTTAACCATACACCGACGGTTCCAATCGGATCCTTCTGACACTGTTCTCAAAAACTGTGCTAACGGTTCCAATCGGATCGGTAGCCACACGCTTCGATGACGTACTACTGGGTCACTGCCAGAAC
CCCGCGTTAACCATACACCGACGGTTCCAATCGGATCTTGGCAAGTAGAAGTAATGATACCATGAATACGGTTCCAATCGGATCGGTAGCCACACGCTTCGATGGAACTCAACACATTGATTCTGAGTGC
CCCGCGTTAACCATACACCGACGGTTCCAATCGGATCCCTCTTCCATAGTAACTGTTAATAAACATTACGGTTCCAATCGGATCGGTAGCCACACGCTTCGATGTTCCGCCAATGCCGCGGGGACCTTCT
CCCGCGTTAACCATACACCGACGGTTCCAATCGGATCAAACCTGTTCAAGAGCAACACATTTCTATTACGGTTCCAATCGGATCGGTAGCCACACGCTTCGATGTCCGGTTATGTCGCCTAATCAATCCT
CCCGCGTTAACCATACACCGACGGTTCCAATCGGATCAATTAGCTAGCCCAAGATGTCAATAGTGCCACGGTTCCAATCGGATCGGTAGCCACACGCTTCGATGGAGCCACTTGAAGGTCACTATTCACA
CCCGCGTTAACCATACACCGACGGTTCCAATCGGATCCTACACACAGGACATACTGCCCGTGACAAGACGGTTCCAATCGGATCGGTAGCCACACGCTTCGATGTTGGAAGGGCCTCCGGCGGACTGATG
CCCGCGTTAACCATACACCGACGGTTCCAATCGGATCGGTGTGCTACTATATCTAGTGGGTGGAGGCACGGTTCCAATCGGATCGGTAGCCACACGCTTCGATGTAGGAGAGCTTAATATAAGTGAGCAA
CCCGCGTTAACCATACACCGACGGTTCCAATCGGATCTTTTGGTTGTCACAGAGGCAGGGAGGAGGGACGGTTCCAATCGGATCGGTAGCCACACGCTTCGATGGAACTCGGCGAGGCCTGTGAATACAC
CCCGCGTTAACCATACACCGACGGTTCCAATCGGATCTCTTAACTGGGGAGAGGGAGCAATTTTTGCACGGTTCCAATCGGATCGGTAGCCACACGCTTCGATGATTCACCTGCGCTACTGGCCCAGTTC
CCCGCGTTAACCATACACCGACGGTTCCAATCGGATCTACCTCTAAGTCTTTGTAACCTTAAGACGGACGGTTCCAATCGGATCGGTAGCCACACGCTTCGATGGCATACCATCTGCAGGGAATGTAGTA
CCCGCGTTAACCATACACCGACGGTTCCAATCGGATCAAGTCTTTTAATGGCTTTCTTTCCTAAGCTACGGTTCCAATCGGATCGGTAGCCACACGCTTCGATGCTTAAACTCCTAGTGTTACAGGATGT
CCCGCGTTAACCATACACCGACGGTTCCAATCGGATCTAAAAGATTGAGGGGGAGGGGAAAATCCCTACGGTTCCAATCGGATCGGTAGCCACACGCTTCGATGTAAATTGATGCCCCTATATAAACGAG
CCCGCGTTAACCATACACCGACGGTTCCAATCGGATCAAGACACGCATCTCTGCATTGTTTCTAACTACGGTTCCAATCGGATCGGTAGCCACACGCTTCGATGCTTCAATACAACAATAGGTAGAATCT
CCCGCGTTAACCATACACCGACGGTTCCAATCGGATCTTGAAAGTCCTTAAAATCTGTATACCCTTTACGGTTCCAATCGGATCGGTAGCCACACGCTTCGATGCCTTCTCTACCGGCCCTTGTTCATGC
CCCGCGTTAACCATACACCGACGGTTCCAATCGGATCTATAATTATCCTACAGTGATATCTGCCAACACGGTTCCAATCGGATCGGTAGCCACACGCTTCGATGATAGAGCCACAATCTATACGCCCATC
CCCGCGTTAACCATACACCGACGGTTCCAATCGGATCATTCCTAGGCCAATTTTCAATGCTTTTTGGACGGTTCCAATCGGATCGGTAGCCACACGCTTCGATGTTTGTAGCAACGTATACGATACACGA
CCCGCGTTAACCATACACCGACGGTTCCAATCGGATCCACACAGCTGAGATTATGATAGATTCATTAACGGTTCCAATCGGATCGGTAGCCACACGCTTCGATGTCGTATGATCTGTCAAACCGATCTAA
CCCGCGTTAACCATACACCGACGGTTCCAATCGGATCTGCCCTTCTCCTACCCCACCCAATGCCTGTACGGTTCCAATCGGATCGGTAGCCACACGCTTCGATGAACGGCCATAGAAATCGAAAGGTACG
CCCGCGTTAACCATACACCGACGGTTCCAATCGGATCCAAACACAGAGTCACCTCAGTCACCACTACACGGTTCCAATCGGATCGGTAGCCACACGCTTCGATGGTAAAGAAGTAATCCTTTGCGTCATA
CCCGCGTTAACCATACACCGACGGTTCCAATCGGATCGAACTCATTATCCTTCAAATCTACAATCTTACGGTTCCAATCGGATCGGTAGCCACACGCTTCGATGTTTGCGCACGTATTGGGTTCCTCCGG
CCCGCGTTAACCATACACCGACGGTTCCAATCGGATCTAACAGCCCCTATTTGCCTTTCTACTTCTCACGGTTCCAATCGGATCGGTAGCCACACGCTTCGATGCCTGGCACGGTCTGAAAACTGTTGAC
CCCGCGTTAACCATACACCGACGGTTCCAATCGGATCATATGAGAGATAACCCCGTTGGCTCATGCCACGGTTCCAATCGGATCGGTAGCCACACGCTTCGATGGCCATGTCTACATCGACGAATGCTTT
CCCGCGTTAACCATACACCGACGGTTCCAATCGGATCGTACAGTGAACCTACTGACTATACTGGAAAACGGTTCCAATCGGATCGGTAGCCACACGCTTCGATGGTCCACTATTAACGTCGTTGAACTGT
CCCGCGTTAACCATACACCGACGGTTCCAATCGGATCTGCACTGATCCACCACTAGCCAATGACTTCACGGTTCCAATCGGATCGGTAGCCACACGCTTCGATGACGCGTTAGACAGAACTATTGATAAT
CCCGCGTTAACCATACACCGACGGTTCCAATCGGATCTTTCCTGATTTCAAGCTTAATGCCTCTGCTACGGTTCCAATCGGATCGGTAGCCACACGCTTCGATGGCAAGATGCGTTCTGTGATAGTGGTG
CCCGCGTTAACCATACACCGACGGTTCCAATCGGATCAAAACACAGCTCAAGGATAACTCCAGAGCTACGGTTCCAATCGGATCGGTAGCCACACGCTTCGATGGAGTGATTCCCTGAAATCGTCGGAAT
CCCGCGTTAACCATACACCGACGGTTCCAATCGGATCAACTCTCACATCTCAGAGCCTTTGCAAATGACGGTTCCAATCGGATCGGTAGCCACACGCTTCGATGGATCTAAAGGTTTGATGTATGTTACA
CCCGCGTTAACCATACACCGACGGTTCCAATCGGATCCTTCCAGCCCTACCAAATTTCTTCAGTAACACGGTTCCAATCGGATCGGTAGCCACACGCTTCGATGAAGAACCAATGTGCCTTATTCACGCT
CCCGCGTTAACCATACACCGACGGTTCCAATCGGATCCTTAAAACCCATACTATCTCTAAAGCCTCAACGGTTCCAATCGGATCGGTAGCCACACGCTTCGATGCGCGTAGTGAACCCCCGTGACGGAGG
CCCGCGTTAACCATACACCGACGGTTCCAATCGGATCTAAATAGAAGCCCAAAATGTTAAGTGGGGTACGGTTCCAATCGGATCGGTAGCCACACGCTTCGATGTACATATCCGTCAGCATCACCAATGG
CCCGCGTTAACCATACACCGACGGTTCCAATCGGATCTGACTTCCAAGATCATAAGACCAGTAAGGGACGGTTCCAATCGGATCGGTAGCCACACGCTTCGATGTACATCCGGGCCACCTGTTCCATTCA
CCCGCGTTAACCATACACCGACGGTTCCAATCGGATCACTGGCTTAACACAGAGCTCAGGATCTTAAACGGTTCCAATCGGATCGGTAGCCACACGCTTCGATGTTGCGCTTTTGAACGCCCCCAGTTTT
CCCGCGTTAACCATACACCGACGGTTCCAATCGGATCAAACTGAAGTATAAAGAAGTCATGGTCAATACGGTTCCAATCGGATCGGTAGCCACACGCTTCGATGCAAGTAGCTCACGAACTAATTCTCCA
CCCGCGTTAACCATACACCGACGGTTCCAATCGGATCAACAATCATTATTCCTATTCAACAATTGGGACGGTTCCAATCGGATCGGTAGCCACACGCTTCGATGAGGTTAATCACTGAAGCCGCTCCAGG
CCCGCGTTAACCATACACCGACGGTTCCAATCGGATCGCTTCTCACCCTCATTTGCCAGGGGGACATACGGTTCCAATCGGATCGGTAGCCACACGCTTCGATGCCCGCTGTAATCACCACCTCCATCAG
CCCGCGTTAACCATACACCGACGGTTCCAATCGGATCTGAAAGATGCCTCTTTACTACTCTCAGGCCACGGTTCCAATCGGATCGGTAGCCACACGCTTCGATGTCGTATGTTAAGTCGTATGGGTTAAC
CCCGCGTTAACCATACACCGACGGTTCCAATCGGATCCCAAAACATGCTTCATAGAAGTTTTCATTAACGGTTCCAATCGGATCGGTAGCCACACGCTTCGATGCTGGGTACAACCCGCCAATTCGTAGG
CCCGCGTTAACCATACACCGACGGTTCCAATCGGATCTCCATGGAGCTGGGAGAGGGAATAAATGTTACGGTTCCAATCGGATCGGTAGCCACACGCTTCGATGGGTTTATATTAACATGCCGGATCCAC
CCCGCGTTAACCATACACCGACGGTTCCAATCGGATCCACCTAAACCCGAGAGTTCAAGACCAGCCTACGGTTCCAATCGGATCGGTAGCCACACGCTTCGATGAGGAGGTAGTATTTTACGATTCCCCG
CCCGCGTTAACCATACACCGACGGTTCCAATCGGATCCTCTTTTGAAAGGGAAACCAGGCACAGTGGACGGTTCCAATCGGATCGGTAGCCACACGCTTCGATGATGTTGCCCCCTATCAGAGCTCTGGC
CCCGCGTTAACCATACACCGACGGTTCCAATCGGATCCGTGGATACAGTGACACGAAACACCCAAAAACGGTTCCAATCGGATCGGTAGCCACACGCTTCGATGCGTATATTTCTGATAAGGGGTAGAGC
CCCGCGTTAACCATACACCGACGGTTCCAATCGGATCAAAGAAGCCACGCACAAGAGACCGCACGCGACGGTTCCAATCGGATCGGTAGCCACACGCTTCGATGTGGTGGCTCACGTATGATGCTGCTGA
CCCGCGTTAACCATACACCGACGGTTCCAATCGGATCCGGGTTAGAAGGCAGCTGTGCGTGCTCAGGACGGTTCCAATCGGATCGGTAGCCACACGCTTCGATGTCTCCCAGGCGTTCGGGTCTAGAGTT
CCCGCGTTAACCATACACCGACGGTTCCAATCGGATCTTACAAACAAAAACCTTAACGCCATTGCTCACGGTTCCAATCGGATCGGTAGCCACACGCTTCGATGCCGAACCTAAAATCTACCCAGGGGCA
CCCGCGTTAACCATACACCGACGGTTCCAATCGGATCCCGCGGCCCGAACCCCTGGGTCACCCCCGAACGGTTCCAATCGGATCGGTAGCCACACGCTTCGATGCACCCTAGTGTGTGCGGACTATTTGT
CCCGCGTTAACCATACACCGACGGTTCCAATCGGATCGCAGTAGCCGTGACAGGTACCCGGCGGGGCACGGTTCCAATCGGATCGGTAGCCACACGCTTCGATGACTATCCCACTACGCTATTCCGGATA
CCCGCGTTAACCATACACCGACGGTTCCAATCGGATCCTCAACATCATAATCATGAGGAAAATGAAAACGGTTCCAATCGGATCGGTAGCCACACGCTTCGATGAACCCCCCCGATTCTGAGTAGAGCTG
CCCGCGTTAACCATACACCGACGGTTCCAATCGGATCGGCATTAAAATCCAAAACATATAAGGAACTACGGTTCCAATCGGATCGGTAGCCACACGCTTCGATGTTACTCTAGCTGCCCAGTTCGACTAC
CCCGCGTTAACCATACACCGACGGTTCCAATCGGATCAACGGGGTAAAAAGGTAGCACAGGGATTAGACGGTTCCAATCGGATCGGTAGCCACACGCTTCGATGGAAGGCCTTGGCCACAGACTACATGA
CCCGCGTTAACCATACACCGACGGTTCCAATCGGATCCAAAAGCTCAGGTAGCAAAAGCAAAATTAAACGGTTCCAATCGGATCGGTAGCCACACGCTTCGATGGTAACTTGGGAGAGAATTCAGACAAG
CCCGCGTTAACCATACACCGACGGTTCCAATCGGATCCTATCAAACCCAAACATATATTATGAGCTAACGGTTCCAATCGGATCGGTAGCCACACGCTTCGATGACCTAGGTCAGCGGGTAGTATCTTGT
CCCGCGTTAACCATACACCGACGGTTCCAATCGGATCAAGTGGAAATTCTTGTTAATGCTGATCTGAACGGTTCCAATCGGATCGGTAGCCACACGCTTCGATGCTACGTCAGGCCAAGCTTAGTCTTTC
CCCGCGTTAACCATACACCGACGGTTCCAATCGGATCCATGAGGATACAGTATATTCAATTCCTTAAACGGTTCCAATCGGATCGGTAGCCACACGCTTCGATGTCACTCGATTTCGTGTAACTCGTAAA
CCCGCGTTAACCATACACCGACGGTTCCAATCGGATCTGTCCATGTAGTTTCAGGATAATATAGTAAACGGTTCCAATCGGATCGGTAGCCACACGCTTCGATGGTATAATCACGTTGATTGAGCACGAC
CCCGCGTTAACCATACACCGACGGTTCCAATCGGATCAAAACCATAAAACTTATTTTAGGGGTGTGTACGGTTCCAATCGGATCGGTAGCCACACGCTTCGATGCCATTCCGGGCCGGGGGCTTGCTAGC
CCCGCGTTAACCATACACCGACGGTTCCAATCGGATCCAGCATTATTAGAAATCTCAGCATAATGTAACGGTTCCAATCGGATCGGTAGCCACACGCTTCGATGTTTCGAAGTTCCTATGAGTGGTCGGT
CCCGCGTTAACCATACACCGACGGTTCCAATCGGATCGAAATGATTACCAACATTATGGAATTTGGAACGGTTCCAATCGGATCGGTAGCCACACGCTTCGATGATCCAGTGATGGATAATCACTACATG
CCCGCGTTAACCATACACCGACGGTTCCAATCGGATCCAATTCCTGTACTATCCAAATGTTTTTGTAACGGTTCCAATCGGATCGGTAGCCACACGCTTCGATGCAATTGTAGACAGACGCTCATGTGTT
CCCGCGTTAACCATACACCGACGGTTCCAATCGGATCATCAGAGTATCAACATAATTACTAACAGGGACGGTTCCAATCGGATCGGTAGCCACACGCTTCGATGGCCTACGTAAACAACACTTCGCTTCG
CCCGCGTTAACCATACACCGACGGTTCCAATCGGATCTGGCATTTCTTTTTTCATGTCCCAATAAAAACGGTTCCAATCGGATCGGTAGCCACACGCTTCGATGGGCGCGCGCATTTAGGTGATTACGCG
CCCGCGTTAACCATACACCGACGGTTCCAATCGGATCTAGACATATCTCATGGAAAGCGATGTTGAAACGGTTCCAATCGGATCGGTAGCCACACGCTTCGATGACGCGGGAAGGAGCGGACCTCGCGGA
CCCGCGTTAACCATACACCGACGGTTCCAATCGGATCATGGGCTCCAGGCAATGCATCTCACTTGAAACGGTTCCAATCGGATCGGTAGCCACACGCTTCGATGGTTCACGGGAATGCGTCTAGTACGTT
CCCGCGTTAACCATACACCGACGGTTCCAATCGGATCGCCCTTTTCTCCTAACTATCCCTAGTAACAACGGTTCCAATCGGATCGGTAGCCACACGCTTCGATGACCTTGAATGTGATCCACCGACATCC
CCCGCGTTAACCATACACCGACGGTTCCAATCGGATCGACTCACAGTTTAAATTATTCTGTTACCATACGGTTCCAATCGGATCGGTAGCCACACGCTTCGATGCCCTCACGGAACGTCCCGCGAGAGCC
CCCGCGTTAACCATACACCGACGGTTCCAATCGGATCGTAAGGTGCAAGAGAGTGGTACAAGAGTGCACGGTTCCAATCGGATCGGTAGCCACACGCTTCGATGAACAAATTTGTTTGGGCGCGAGCCGA
CCCGCGTTAACCATACACCGACGGTTCCAATCGGATCAATCTCCAAATCCCTAACAAACAACTGAAGACGGTTCCAATCGGATCGGTAGCCACACGCTTCGATGGTCACCGTCGGACCTGACCGCTCCGC
CCCGCGTTAACCATACACCGACGGTTCCAATCGGATCCACATTCACCCCTCTGTTTATTCTCCCCTCACGGTTCCAATCGGATCGGTAGCCACACGCTTCGATGATTTGCACGGAAAGGGCTTCCAGAAA
CCCGCGTTAACCATACACCGACGGTTCCAATCGGATCGGAGCCTACTGAGCAGAGTAATAGACAATGACGGTTCCAATCGGATCGGTAGCCACACGCTTCGATGCGCGACGGTCACTTATAGGCATTACT
CCCGCGTTAACCATACACCGACGGTTCCAATCGGATCCCTAGAGAACCATTTGCACTTCACTTCCAGACGGTTCCAATCGGATCGGTAGCCACACGCTTCGATGATTCAATTAGGCTAGAATTACCTTCC
CCCGCGTTAACCATACACCGACGGTTCCAATCGGATCGCTTAGTGGTATGTATCATAGAATATGTGTACGGTTCCAATCGGATCGGTAGCCACACGCTTCGATGAGGTACCATCAATTAGCATGACGGGT
CCCGCGTTAACCATACACCGACGGTTCCAATCGGATCGACCTGAAAAGATTAAAAGTGATTGCCTCAACGGTTCCAATCGGATCGGTAGCCACACGCTTCGATGTAGTTTTATTCGCGTTAGTGCTGACC
CCCGCGTTAACCATACACCGACGGTTCCAATCGGATCGTTCTATAGTAGGCAAACACAAAGAACGAAACGGTTCCAATCGGATCGGTAGCCACACGCTTCGATGGATGTCACGAGGGTGACTACGAGCTT
CCCGCGTTAACCATACACCGACGGTTCCAATCGGATCATATGCGGAACAGAATGAAGATGTATTACAACGGTTCCAATCGGATCGGTAGCCACACGCTTCGATGCCTGAGCTCTCCGGGGAAGATCAATC
CCCGCGTTAACCATACACCGACGGTTCCAATCGGATCGTTGTAGACACAGGAAGATTCAAAATTCAGACGGTTCCAATCGGATCGGTAGCCACACGCTTCGATGGCCCCGGTTTCTCTCGATAGGTCCCA
CCCGCGTTAACCATACACCGACGGTTCCAATCGGATCTCTGGTACTTCAACGCTTCAACAATTTCTCACGGTTCCAATCGGATCGGTAGCCACACGCTTCGATGTTTAGCGCCCGCGCGACGTCAAGTTC
CCCGCGTTAACCATACACCGACGGTTCCAATCGGATCATGGAAACATTAGTGTTAGTGTTTCTTGACACGGTTCCAATCGGATCGGTAGCCACACGCTTCGATGTTAGCTCTCTGGGCGCAACGACAATC
CCCGCGTTAACCATACACCGACGGTTCCAATCGGATCACCAAACTCTCAAGTTTCTCCACTTATATTACGGTTCCAATCGGATCGGTAGCCACACGCTTCGATGGTGGTTTGGTAAATTTATGGGTAGTG
CCCGCGTTAACCATACACCGACGGTTCCAATCGGATCCTGAGGTGTTTAGTGGTAGAATTTTTAAAAACGGTTCCAATCGGATCGGTAGCCACACGCTTCGATGACTCAGCCGACGTGGGTGGGCCTCGC
CCCGCGTTAACCATACACCGACGGTTCCAATCGGATCGTATTGCAAAAAGCGCTACAAATATATGTAACGGTTCCAATCGGATCGGTAGCCACACGCTTCGATGAGTTCAGGTTACTTTCGCGCACCTGT
CCCGCGTTAACCATACACCGACGGTTCCAATCGGATCAGCCAGCAAATATTTTCAATAAAGGACCAGACGGTTCCAATCGGATCGGTAGCCACACGCTTCGATGAAGCGACACGATACGATACGTGGGGA
CCCGCGTTAACCATACACCGACGGTTCCAATCGGATCTTCTCTTTCCCACTCCTACATTCTCGGTGAACGGTTCCAATCGGATCGGTAGCCACACGCTTCGATGGGTGCCGTTCGGTAAGTACCACGTGA
CCCGCGTTAACCATACACCGACGGTTCCAATCGGATCTGAACGCTATCAGCAAGACTTTGCATGATTACGGTTCCAATCGGATCGGTAGCCACACGCTTCGATGAGTTTGAGTTATGCACCTCCGCGCAT
CCCGCGTTAACCATACACCGACGGTTCCAATCGGATCACCTTAGAATCATACTTTAGGCCTGTCACTACGGTTCCAATCGGATCGGTAGCCACACGCTTCGATGGCTGGTAAAGTCCACCAGTGAATTTC
CCCGCGTTAACCATACACCGACGGTTCCAATCGGATCCTTTAGATAAGTATTAAAAGACCTGGCTTAACGGTTCCAATCGGATCGGTAGCCACACGCTTCGATGACGATCGCTTCCCATGTGATTGATTG
CCCGCGTTAACCATACACCGACGGTTCCAATCGGATCAGGTCTCCGCTTTCTTGGAAATCCAGACCCACGGTTCCAATCGGATCGGTAGCCACACGCTTCGATGCACCACGAATGGAGCTCCGTCAGAAT
CCCGCGTTAACCATACACCGACGGTTCCAATCGGATCAAATATACAAGAAAATGTAACCAGAGGCTCACGGTTCCAATCGGATCGGTAGCCACACGCTTCGATGCCGAGCCCCCTACAGAATTAGTCTGT
CCCGCGTTAACCATACACCGACGGTTCCAATCGGATCGCTTCATAACATGATAGCAAATATCTATCAACGGTTCCAATCGGATCGGTAGCCACACGCTTCGATGTTCCTACACCTTAATGGGTTACGTAC
CCCGCGTTAACCATACACCGACGGTTCCAATCGGATCTGGTTTAGTGGTAAACTTGAACAATTTCACACGGTTCCAATCGGATCGGTAGCCACACGCTTCGATGGGGGCAATATGCGTCCATAGTTTCCC
CCCGCGTTAACCATACACCGACGGTTCCAATCGGATCAAAAGGACGAGAATCTAAGTTTCCTTATTCACGGTTCCAATCGGATCGGTAGCCACACGCTTCGATGCGAACCAGGCTTGAGGTCACGTATCG
CCCGCGTTAACCATACACCGACGGTTCCAATCGGATCGAATTGTACATGTCAAGTCAAATATAGCTTACGGTTCCAATCGGATCGGTAGCCACACGCTTCGATGCCGCGGGACGAAGGTCATATCACAAC
CCCGCGTTAACCATACACCGACGGTTCCAATCGGATCGCACCTACCTAAGTAGTTGAATTATGTATAACGGTTCCAATCGGATCGGTAGCCACACGCTTCGATGCAGGATGACGCGTTTATGAACTGCAC
CCCGCGTTAACCATACACCGACGGTTCCAATCGGATCAGAACTTGATCTGTCTCTCAGGTTGGACTGACGGTTCCAATCGGATCGGTAGCCACACGCTTCGATGGTGGAAGGATGGTGTGCTGCCTAGCG
CCCGCGTTAACCATACACCGACGGTTCCAATCGGATCTAGAATTAAGTCAGTTTCCTTCACTATTCAACGGTTCCAATCGGATCGGTAGCCACACGCTTCGATGTTCCCGCTGCCCTCGTCGACGGAGGC
CCCGCGTTAACCATACACCGACGGTTCCAATCGGATCTGCTAGTGTGTGACAGTATTCTTCCTGTCAACGGTTCCAATCGGATCGGTAGCCACACGCTTCGATGTATTAACGCGCCACTAGGCATTTCCA
CCCGCGTTAACCATACACCGACGGTTCCAATCGGATCGTACTGCTACATCAGCATGAAAGTTCATTTACGGTTCCAATCGGATCGGTAGCCACACGCTTCGATGAGTTGCCCCATTCAGTATTTTCGTGA
CCCGCGTTAACCATACACCGACGGTTCCAATCGGATCTTGTCCAAGGTCACTTAGCTAGCAAGCCTGACGGTTCCAATCGGATCGGTAGCCACACGCTTCGATGCAAGGGTGCGTCTTCTCACGCACGGA
CCCGCGTTAACCATACACCGACGGTTCCAATCGGATCCCCATATAGTAGGTTTTATTATCCTCATTTACGGTTCCAATCGGATCGGTAGCCACACGCTTCGATGCCGGCTAGGTTTGTGCTAGGAGGAGG
CCCGCGTTAACCATACACCGACGGTTCCAATCGGATCCATTAACTGGTCTCACGGTGATTACAGTAAACGGTTCCAATCGGATCGGTAGCCACACGCTTCGATGCGGAGTACACATCCGCAAGGGCGACT
CCCGCGTTAACCATACACCGACGGTTCCAATCGGATCCAACTGTAGCCTGATCCAGATATTTCGAAGACGGTTCCAATCGGATCGGTAGCCACACGCTTCGATGCGCGGGGCCTTAACGTCCGTCGGCGG
CCCGCGTTAACCATACACCGACGGTTCCAATCGGATCAATTTTAGGACAGCAAAAACAAATGCAAACACGGTTCCAATCGGATCGGTAGCCACACGCTTCGATGTCCATGAGGATGAACTGAATACTGGT
CCCGCGTTAACCATACACCGACGGTTCCAATCGGATCATTATGGGTACTCCAAGCCTCCTAAGATATACGGTTCCAATCGGATCGGTAGCCACACGCTTCGATGTCCGTAAGCCGACCGGTATGGAGTTA
CCCGCGTTAACCATACACCGACGGTTCCAATCGGATCCAGACAGAAGTGATATATGAATGTAAATGTACGGTTCCAATCGGATCGGTAGCCACACGCTTCGATGCAAACATAGACGTAGCTAAGCTTCCC
CCCGCGTTAACCATACACCGACGGTTCCAATCGGATCGACTTCTCCCTCATAAAACCAGTAGTAATCACGGTTCCAATCGGATCGGTAGCCACACGCTTCGATGAGGGTACTTGCGTTCGGGCCTCTGGA
CCCGCGTTAACCATACACCGACGGTTCCAATCGGATCTCCTTAATTACATTTTGGTCTACATGTCAAACGGTTCCAATCGGATCGGTAGCCACACGCTTCGATGGGATGAAGGGCTGGGCCCTTGCTGCG
CCCGCGTTAACCATACACCGACGGTTCCAATCGGATCGGTATTTCTTGTCCATGAGAACATAATAAAACGGTTCCAATCGGATCGGTAGCCACACGCTTCGATGAGGTAAAAGCAGGGGGGGAGCGCCCC
CCCGCGTTAACCATACACCGACGGTTCCAATCGGATCGTTAAGCACCCTGTTCAGCACTTACTGAACACGGTTCCAATCGGATCGGTAGCCACACGCTTCGATGGTAACAAACCATCATTCGCGGTTAGC
CCCGCGTTAACCATACACCGACGGTTCCAATCGGATCTAAAGATATGCCCCTTTCTGTCCACTGCTAACGGTTCCAATCGGATCGGTAGCCACACGCTTCGATGACAGCAATACGGCTACGAAGACTAAA
CCCGCGTTAACCATACACCGACGGTTCCAATCGGATCTGCCCCTGTAATGTATGGGCTCTTCTCCTAACGGTTCCAATCGGATCGGTAGCCACACGCTTCGATGTGCTTTCGCAGCGAGACTCCGCCATC
CCCGCGTTAACCATACACCGACGGTTCCAATCGGATCAATTTACACAAACCATTCAGAAAAGGTTACACGGTTCCAATCGGATCGGTAGCCACACGCTTCGATGCCAGATGGCTTTTTTCACGAAACCTA
CCCGCGTTAACCATACACCGACGGTTCCAATCGGATCCTTTGATGCCAAAATTTTATCTCACTTTGAACGGTTCCAATCGGATCGGTAGCCACACGCTTCGATGGAACTAAGAACAAAAGTCCCCAATTG
CCCGCGTTAACCATACACCGACGGTTCCAATCGGATCTGAGACAGAAAGTCATACTCTAAGATAAAAACGGTTCCAATCGGATCGGTAGCCACACGCTTCGATGCGCTTGGGTTTCCTATTACGAGTTCT
CCCGCGTTAACCATACACCGACGGTTCCAATCGGATCTTATGTTGGCAGTAGACAGTTCTAAAAAATACGGTTCCAATCGGATCGGTAGCCACACGCTTCGATGCCTCGGCGACTCGCACTTGGGATTTT
CCCGCGTTAACCATACACCGACGGTTCCAATCGGATCGTAGGCAGTGGGGCAAGAGATACCTAAATTACGGTTCCAATCGGATCGGTAGCCACACGCTTCGATGTTAATTGTGTTGTATTCTTTGCGTCC
CCCGCGTTAACCATACACCGACGGTTCCAATCGGATCTTAGTGCTCCCAGTGAACCATCATCTCTCTACGGTTCCAATCGGATCGGTAGCCACACGCTTCGATGTGTCCCCCCAGTCTCTCTGTCAGTAG
CCCGCGTTAACCATACACCGACGGTTCCAATCGGATCCTTACATATTTTCTCATCAGGAGACCTTTCACGGTTCCAATCGGATCGGTAGCCACACGCTTCGATGGCGCCAATGGCCAATTCCAGTATTAT
CCCGCGTTAACCATACACCGACGGTTCCAATCGGATCTCTTAAAGGGTAGAATGCACATGATGTAAAACGGTTCCAATCGGATCGGTAGCCACACGCTTCGATGTGCCTGTACCCGATAAAGCAAGAGTG
CCCGCGTTAACCATACACCGACGGTTCCAATCGGATCTACTTAAATCTCACTTAGAAATGGAACTCAACGGTTCCAATCGGATCGGTAGCCACACGCTTCGATGCTTTGCGACCCAAAGTGCCTACAATA
CCCGCGTTAACCATACACCGACGGTTCCAATCGGATCCCTATAGTATCCTCATTTTGCCATGCAGTTACGGTTCCAATCGGATCGGTAGCCACACGCTTCGATGGTCGTACCAAGGCCCCAAGCCATACC
CCCGCGTTAACCATACACCGACGGTTCCAATCGGATCCACTTCAGAAAGTAGCAAATTTGTAAAACAACGGTTCCAATCGGATCGGTAGCCACACGCTTCGATGGTCGTCCTAGACTGGTCATCCGTCGC
CCCGCGTTAACCATACACCGACGGTTCCAATCGGATCACACTTCTCCACTATTTATCTTGCAATTTTACGGTTCCAATCGGATCGGTAGCCACACGCTTCGATGTAGACCCATTGCCGCCCGACGTGGGC
CCCGCGTTAACCATACACCGACGGTTCCAATCGGATCTACTGCACACGTCTTTGCCATGCAGAAACAACGGTTCCAATCGGATCGGTAGCCACACGCTTCGATGGGAAAATGCCAATTCGTCGGTGTATC
CCCGCGTTAACCATACACCGACGGTTCCAATCGGATCACAACTGGTTTGAGAAGAAAATCTTTTCATACGGTTCCAATCGGATCGGTAGCCACACGCTTCGATGACAACGACGTGAACTTCCGGTACGCC
CCCGCGTTAACCATACACCGACGGTTCCAATCGGATCGTCTTTTCAGAGTCAGAATGACATAATTATACGGTTCCAATCGGATCGGTAGCCACACGCTTCGATGAGCCACTCGTAATGTACAGGTCCGCA
CCCGCGTTAACCATACACCGACGGTTCCAATCGGATCGTAAACTTGAGATTCAAATTTCCATTGCTAACGGTTCCAATCGGATCGGTAGCCACACGCTTCGATGTAGGAGAGTTTGCCGCGAACAGGTAA
CCCGCGTTAACCATACACCGACGGTTCCAATCGGATCCCAAGGAAGGAGAGATACGTAAAATTTAACACGGTTCCAATCGGATCGGTAGCCACACGCTTCGATGCGACACCTATCTCAACGTGCCGAACA
CCCGCGTTAACCATACACCGACGGTTCCAATCGGATCGAACCTGGTTTCTCAACTGAAACAAAAGTCACGGTTCCAATCGGATCGGTAGCCACACGCTTCGATGTTGAGTACCGTCACATTTCTCTTCAA
CCCGCGTTAACCATACACCGACGGTTCCAATCGGATCAAAGTCTACAGAAAGAGAGTCCTAATGTATACGGTTCCAATCGGATCGGTAGCCACACGCTTCGATGGCGTAAGTGAGCAGACTCCGTGCGAA
CCCGCGTTAACCATACACCGACGGTTCCAATCGGATCATACACCCCCCTCCCCAATATTTCAGAACAACGGTTCCAATCGGATCGGTAGCCACACGCTTCGATGGCCGCCGCACACGCTATCGTCTATTC
CCCGCGTTAACCATACACCGACGGTTCCAATCGGATCATTCAAAGGCAGCTCAGCAAAATACTAGGAACGGTTCCAATCGGATCGGTAGCCACACGCTTCGATGTACCTTTGTACAAGAATGTCAAAGCG
CCCGCGTTAACCATACACCGACGGTTCCAATCGGATCGTGACAATTCTGAGCAAAATTTCATATAGTACGGTTCCAATCGGATCGGTAGCCACACGCTTCGATGCGGATGGAAGGCGTAATATTACCCGG
CCCGCGTTAACCATACACCGACGGTTCCAATCGGATCGAAATGCGGTATAAGTAATAAACAAGAGACACGGTTCCAATCGGATCGGTAGCCACACGCTTCGATGAGAGCCTACTGAACCCCTTTCCAGCA
CCCGCGTTAACCATACACCGACGGTTCCAATCGGATCAATGAAGTTAGTTACTTCCAAGAGGCTGGGACGGTTCCAATCGGATCGGTAGCCACACGCTTCGATGAATAGTCCCTTTAGCTGTTAATTTGG
CCCGCGTTAACCATACACCGACGGTTCCAATCGGATCGATGAAAAATAACAGGAGGTTTAAAACAGAACGGTTCCAATCGGATCGGTAGCCACACGCTTCGATGCACGGAGTCGCTTCCAGATGAAATCA
CCCGCGTTAACCATACACCGACGGTTCCAATCGGATCACTGAAAGAGCAATATATCCTCTTATTCTTACGGTTCCAATCGGATCGGTAGCCACACGCTTCGATGACACGTCGTAAGGATCGCTTTACCGC
CCCGCGTTAACCATACACCGACGGTTCCAATCGGATCTGCAAAAGAACATATACAACATGCTACCTTACGGTTCCAATCGGATCGGTAGCCACACGCTTCGATGATGATGGGGTTTTTGGTTGCCCGATA
CCCGCGTTAACCATACACCGACGGTTCCAATCGGATCGGAAGTGATTTCCAGATTTTATTACATGAAACGGTTCCAATCGGATCGGTAGCCACACGCTTCGATGAGCTGTGGAGAGCTACTCACTAGTAT
CCCGCGTTAACCATACACCGACGGTTCCAATCGGATCATACCAAAGCACAGGCCACTGGTTGAGTAAACGGTTCCAATCGGATCGGTAGCCACACGCTTCGATGACTTTGGCTTTAATAGGAGCCTAAGT
CCCGCGTTAACCATACACCGACGGTTCCAATCGGATCAATCCTAGGAATTTACCCTACAGATTTGTCACGGTTCCAATCGGATCGGTAGCCACACGCTTCGATGGCAATCCTGCCGAGCAACGTTATGCC
CCCGCGTTAACCATACACCGACGGTTCCAATCGGATCGTTAGCAAAGACGTAGGAAAAGTTCTCTCAACGGTTCCAATCGGATCGGTAGCCACACGCTTCGATGATCGAGGTTTTTCTATCTCAATATCA
CCCGCGTTAACCATACACCGACGGTTCCAATCGGATCACAAACATTCAAAAGCTAAACAAGTCATCCACGGTTCCAATCGGATCGGTAGCCACACGCTTCGATGCTGGTTTGTAGCGACGGGAAGCCTAA
CCCGCGTTAACCATACACCGACGGTTCCAATCGGATCATTGATACACTACTTTTCACCCAGAAGACAACGGTTCCAATCGGATCGGTAGCCACACGCTTCGATGGAATCGGCAAGTGAGTTTACTCTTTA
CCCGCGTTAACCATACACCGACGGTTCCAATCGGATCGATCAACTTCACTCTTAGGATAAACAAAAAACGGTTCCAATCGGATCGGTAGCCACACGCTTCGATGGCGTGCCGCGCGACGGGGTGAAGGAA
CCCGCGTTAACCATACACCGACGGTTCCAATCGGATCGAAATAAAAACTGACCCTTAAACACATGAAACGGTTCCAATCGGATCGGTAGCCACACGCTTCGATGGGGACGGGCTATAGAAAGCTGCCTCC
CCCGCGTTAACCATACACCGACGGTTCCAATCGGATCGCAAAACACATGAACAGACAATTCATGAGAACGGTTCCAATCGGATCGGTAGCCACACGCTTCGATGTTCGGTCTACCAGCCGAGAATTTTGT
CCCGCGTTAACCATACACCGACGGTTCCAATCGGATCTAGGGAAAAATGCCAAAATCTTCAATAACAACGGTTCCAATCGGATCGGTAGCCACACGCTTCGATGTAGGGCTTAACATTTGGCGTAGTCTT
CCCGCGTTAACCATACACCGACGGTTCCAATCGGATCAGAGACAAAAATTATCCAGTAGTTACTAGAACGGTTCCAATCGGATCGGTAGCCACACGCTTCGATGACGTAATAGGAACATCTCGGAAGATG
CCCGCGTTAACCATACACCGACGGTTCCAATCGGATCCTCAAGACAATGAAAACCATAATAAAGAAGACGGTTCCAATCGGATCGGTAGCCACACGCTTCGATGGCCGCGTTAGCCGGCGCGACCATTTA
CCCGCGTTAACCATACACCGACGGTTCCAATCGGATCAGAATAGCAGATTACAAAGAGCAAATCGAAACGGTTCCAATCGGATCGGTAGCCACACGCTTCGATGAGGTAGACGGTCCTCATCTGTAATGC
CCCGCGTTAACCATACACCGACGGTTCCAATCGGATCAGAAATTATGTAATCCTGTCACTCTCAAAAACGGTTCCAATCGGATCGGTAGCCACACGCTTCGATGACCTAGATGCCTACAGATCTGTAGAA
CCCGCGTTAACCATACACCGACGGTTCCAATCGGATCGCCTTCATAGAACAGAATAAAAAGATTAAGACGGTTCCAATCGGATCGGTAGCCACACGCTTCGATGTTTAACCGTACATTTTCTTAGCACGA
CCCGCGTTAACCATACACCGACGGTTCCAATCGGATCAAACTGCAGTTTGACTCCACAGCATAAGCTACGGTTCCAATCGGATCGGTAGCCACACGCTTCGATGTCGTGACGGCGCCTATGGAAGTACAC
CCCGCGTTAACCATACACCGACGGTTCCAATCGGATCCAATCCATGAAAAACTCTATGGTAACTGTTACGGTTCCAATCGGATCGGTAGCCACACGCTTCGATGAGTGGCCACTGGTTAGTAGAGGTACG
CCCGCGTTAACCATACACCGACGGTTCCAATCGGATCCAGAAGAATTCAACAGCAGAGAAAGATGATACGGTTCCAATCGGATCGGTAGCCACACGCTTCGATGTCTAGTACGAATGAGCTCCAAATAGG
CCCGCGTTAACCATACACCGACGGTTCCAATCGGATCACACTCAAATGTTAAATGCAAACAAATGAGACGGTTCCAATCGGATCGGTAGCCACACGCTTCGATGGCAGTTTATGGTTCGTGGCCCACGTT
CCCGCGTTAACCATACACCGACGGTTCCAATCGGATCCCTTCACTACAGTGATGTTCGCACACAGTAACGGTTCCAATCGGATCGGTAGCCACACGCTTCGATGCTTGGATATTGAGTCAACACCCTTCA
CCCGCGTTAACCATACACCGACGGTTCCAATCGGATCCCCCAAACTAGACTGACAGCCCCGCGGGGGACGGTTCCAATCGGATCGGTAGCCACACGCTTCGATGTTAAAAATGACCGAGCAACCCTTCGA
CCCGCGTTAACCATACACCGACGGTTCCAATCGGATCATCAACCCCACTCCAGCTCACCAGGGAGCAACGGTTCCAATCGGATCGGTAGCCACACGCTTCGATGGATAGGTCTGTGGGATTGTTAGCGTA
CCCGCGTTAACCATACACCGACGGTTCCAATCGGATCATAAAAGTAGGAAAAAGAAACCTATCTGACACGGTTCCAATCGGATCGGTAGCCACACGCTTCGATGCTCCTCTTGGCATAGTAGTGCGCCGA
CCCGCGTTAACCATACACCGACGGTTCCAATCGGATCCAAAGTTATTCGCTAAGGTATATACATACAACGGTTCCAATCGGATCGGTAGCCACACGCTTCGATGACCGACCGCGGAGATTTACACGATCC
CCCGCGTTAACCATACACCGACGGTTCCAATCGGATCGAAACCTACCTTAGTTAAATTCTCTGATTAACGGTTCCAATCGGATCGGTAGCCACACGCTTCGATGTTCAGACCTGGATACGTCGCGGGTTC
CCCGCGTTAACCATACACCGACGGTTCCAATCGGATCCACCTTTAAAAAGTCAATACTTCAAGTATCACGGTTCCAATCGGATCGGTAGCCACACGCTTCGATGACTGTGGTGCGGATAGTCCATGAATC
CCCGCGTTAACCATACACCGACGGTTCCAATCGGATCGCTAAATAACAGCCACAAGTTATTTGTTTAACGGTTCCAATCGGATCGGTAGCCACACGCTTCGATGGAATAGGGATATAGAATGCATATGCT
CCCGCGTTAACCATACACCGACGGTTCCAATCGGATCCACAATATATTAACACTGGCCTGACCTACTACGGTTCCAATCGGATCGGTAGCCACACGCTTCGATGTAAGCAGTTGTGCAGGAGTCAGTGAT
CCCGCGTTAACCATACACCGACGGTTCCAATCGGATCCCAAAATAAGATGTGAAAAGATAACCATTCACGGTTCCAATCGGATCGGTAGCCACACGCTTCGATGTCTTCGCATTGTATTGGCACCTACGC
CCCGCGTTAACCATACACCGACGGTTCCAATCGGATCCAGCCAAGCATTTCAATTACAACCGTCAATACGGTTCCAATCGGATCGGTAGCCACACGCTTCGATGTTTTGGGGCCCGGCAGCGTTCATTGT
CCCGCGTTAACCATACACCGACGGTTCCAATCGGATCGCAGGAAGTAAAAGAAGAGAAAAATAGAAAACGGTTCCAATCGGATCGGTAGCCACACGCTTCGATGCCGCTCCATCCTCTCCATACATAACC
CCCGCGTTAACCATACACCGACGGTTCCAATCGGATCGGGGAATGGGAGAAAATTTATATCTTTAATACGGTTCCAATCGGATCGGTAGCCACACGCTTCGATGCAGCATTGGGCTGTTTTCAAGGAATC
CCCGCGTTAACCATACACCGACGGTTCCAATCGGATCTGACAGGGTTTACAATCTAGGTTAATCGAAACGGTTCCAATCGGATCGGTAGCCACACGCTTCGATGGGCCGCCGCATTCTACCTCCCAACTG
CCCGCGTTAACCATACACCGACGGTTCCAATCGGATCAGGATCACAACCAAGACTCTGAAAGGTTGAACGGTTCCAATCGGATCGGTAGCCACACGCTTCGATGTAGGCGACCTCTGGTCGAACCTTACG
CCCGCGTTAACCATACACCGACGGTTCCAATCGGATCCCAACATGTAGGGTTTCAAAAACTTTATAAACGGTTCCAATCGGATCGGTAGCCACACGCTTCGATGATAAAGGTCGGTAACCCATCGAACAC
CCCGCGTTAACCATACACCGACGGTTCCAATCGGATCTTATAGCCAGCCTAAAAGGAACAGTCTCTTACGGTTCCAATCGGATCGGTAGCCACACGCTTCGATGTCTAACAACGGGACATGCATGTCATG
CCCGCGTTAACCATACACCGACGGTTCCAATCGGATCCGGGAATAATAAACATTACTGTGAGAATTAACGGTTCCAATCGGATCGGTAGCCACACGCTTCGATGCGAGGTGCGCTTGGAACGTACCCTAA
CCCGCGTTAACCATACACCGACGGTTCCAATCGGATCGACTAAAGCTCTCTGAGTTTCAGGTATAAAACGGTTCCAATCGGATCGGTAGCCACACGCTTCGATGATACCTTGGTAGTCTATAGGATGAGC
CCCGCGTTAACCATACACCGACGGTTCCAATCGGATCGACTGTCATATAACATAAAGAGGATCAAATACGGTTCCAATCGGATCGGTAGCCACACGCTTCGATGTACATCACCTCAGTTACGACCGTTCG
CCCGCGTTAACCATACACCGACGGTTCCAATCGGATCAAGATCAAATCTTGGCACAGCAAATTGAAAACGGTTCCAATCGGATCGGTAGCCACACGCTTCGATGCGGTAGGGCAGGCCTCGCCGGCGGCT
CCCGCGTTAACCATACACCGACGGTTCCAATCGGATCGCGCTATAACTGCTATGTGCTACTGTGTGGACGGTTCCAATCGGATCGGTAGCCACACGCTTCGATGCACGTACGATGCGCATATTCTCCCCG
CCCGCGTTAACCATACACCGACGGTTCCAATCGGATCCCCTACCATAAGGATTCCCTCCTAAATGGTACGGTTCCAATCGGATCGGTAGCCACACGCTTCGATGGCTTCGCCGGACTTCTTTAACTAGAT
CCCGCGTTAACCATACACCGACGGTTCCAATCGGATCAACCGCACAGTTCATAAATACCTCAGTATCACGGTTCCAATCGGATCGGTAGCCACACGCTTCGATGTTTAGTAGTTATGGGAGATTCGATGG
CCCGCGTTAACCATACACCGACGGTTCCAATCGGATCATAAGTAATCATGAAAATCATCAGTCCTGGACGGTTCCAATCGGATCGGTAGCCACACGCTTCGATGTTGACAGGTATAGCATTCATGGACTC
CCCGCGTTAACCATACACCGACGGTTCCAATCGGATCGATGGCTTATCTTTAAACTTATGTTTTGCAACGGTTCCAATCGGATCGGTAGCCACACGCTTCGATGTTAATTGCCGGCGGCATGTCCAACAA
CCCGCGTTAACCATACACCGACGGTTCCAATCGGATCCCGATTGTCTAAAAAGTAAGATAGCATTAAACGGTTCCAATCGGATCGGTAGCCACACGCTTCGATGCACACGGTCCCCATGCACTAGCGACT
CCCGCGTTAACCATACACCGACGGTTCCAATCGGATCCGTTGGTTGGTACAGATTTCATAATTCGTTACGGTTCCAATCGGATCGGTAGCCACACGCTTCGATGTCCTTGACGCTGTTAACGTATAACTA
CCCGCGTTAACCATACACCGACGGTTCCAATCGGATCAAAAGTAAACAACTTACTTTGCATTTCCAGACGGTTCCAATCGGATCGGTAGCCACACGCTTCGATGCCTATCGAATCACAGATAACTCGGAT
CCCGCGTTAACCATACACCGACGGTTCCAATCGGATCGTTCTCCATATAAAACATACAGAGGATTTAACGGTTCCAATCGGATCGGTAGCCACACGCTTCGATGGTGAGACGATGGGTTTGGCCTTGTTT
CCCGCGTTAACCATACACCGACGGTTCCAATCGGATCGCTGATGGTAATGTATAGATTTGAATAGATACGGTTCCAATCGGATCGGTAGCCACACGCTTCGATGTGCATTGAGGACAGTGTACGCCGGTT
CCCGCGTTAACCATACACCGACGGTTCCAATCGGATCGTGAAAAAGCAGACTAGGAAGACAGAGGGTACGGTTCCAATCGGATCGGTAGCCACACGCTTCGATGATGTCCTACCGTTTGAATGTCCGCCA
CCCGCGTTAACCATACACCGACGGTTCCAATCGGATCCCAAAAACGAGTATATACTATATGAAGCTTACGGTTCCAATCGGATCGGTAGCCACACGCTTCGATGAGACTGGTAGTAACCTGCGGGTCACC
CCCGCGTTAACCATACACCGACGGTTCCAATCGGATCTCTCTCTGACTCATACGTTCTTTCTTTTCCACGGTTCCAATCGGATCGGTAGCCACACGCTTCGATGTGCAATTCACTCCAGCAAGTAGTCAC
CCCGCGTTAACCATACACCGACGGTTCCAATCGGATCTTAGTAGAGACGATGTTTCACCACATAGCCACGGTTCCAATCGGATCGGTAGCCACACGCTTCGATGCCCCAATAGTCCTTGTGCAACACGGC
CCCGCGTTAACCATACACCGACGGTTCCAATCGGATCCAAGCTTATCATACCAACCTTTGATAATATACGGTTCCAATCGGATCGGTAGCCACACGCTTCGATGAGTACATTATTAACACGTTGTCGGTC
CCCGCGTTAACCATACACCGACGGTTCCAATCGGATCATTCTGACTCATATGTTCTTTCTTTTCCAGACGGTTCCAATCGGATCGGTAGCCACACGCTTCGATGAATGGTGATGGTGTGTGTATAGTTCG
CCCGCGTTAACCATACACCGACGGTTCCAATCGGATCCCTGACAAATATACAGTTAAACTTATGCATACGGTTCCAATCGGATCGGTAGCCACACGCTTCGATGCATCGGGCCCTTAGAAGGGTGGGCTT
CCCGCGTTAACCATACACCGACGGTTCCAATCGGATCTGTCTTATGTGGAAGAACATTAAAGACAGAACGGTTCCAATCGGATCGGTAGCCACACGCTTCGATGTTCGACAATGAGTCCGGCCACGAAAG
CCCGCGTTAACCATACACCGACGGTTCCAATCGGATCTCTTATCTCGTATTCTCTTATCATATGTGTACGGTTCCAATCGGATCGGTAGCCACACGCTTCGATGGCGCTGCGGTTTTTTTCGCGTGATAA
CCCGCGTTAACCATACACCGACGGTTCCAATCGGATCCTGCCAAATAATTCATATGGAAAACAAAGAACGGTTCCAATCGGATCGGTAGCCACACGCTTCGATGCCGCTTCCGATGCATCAGTTGGTGAA
CCCGCGTTAACCATACACCGACGGTTCCAATCGGATCGCAATAAATAATCTTTTAGAATGATGCTGGACGGTTCCAATCGGATCGGTAGCCACACGCTTCGATGTTTTCTGATTACTGCTACTTCACACC
CCCGCGTTAACCATACACCGACGGTTCCAATCGGATCTTTGAGCAAGGGGTCAAGGTAATTCAAGAGACGGTTCCAATCGGATCGGTAGCCACACGCTTCGATGGCTTTACATGACTGGAGGGGATGGGT
CCCGCGTTAACCATACACCGACGGTTCCAATCGGATCGAAATAGGCAAACTTTCCCATATTCAATTAACGGTTCCAATCGGATCGGTAGCCACACGCTTCGATGAGTCTACTCAACCTTCTAATGGCAGA
CCCGCGTTAACCATACACCGACGGTTCCAATCGGATCGAGAGATAAATAAGTCAGAAGAACAGAAAAACGGTTCCAATCGGATCGGTAGCCACACGCTTCGATGTTAAAATCTGGTGTCCATTGACACCC
CCCGCGTTAACCATACACCGACGGTTCCAATCGGATCCATAGCTTAGCTACAGGTATAAAATTGTTTACGGTTCCAATCGGATCGGTAGCCACACGCTTCGATGTCATGCGTGTAGGTCTAGGAAAAGGG
CCCGCGTTAACCATACACCGACGGTTCCAATCGGATCGACTTTTTCAGTTACAGGAAAGATGATATTACGGTTCCAATCGGATCGGTAGCCACACGCTTCGATGATCACTCAGGTCGCTTATTCTTCAAA
CCCGCGTTAACCATACACCGACGGTTCCAATCGGATCCACAAATTAACATGATGTTAACAGCTGATTACGGTTCCAATCGGATCGGTAGCCACACGCTTCGATGTGTCTCAACACTCGGTTCAAGTGAGT
CCCGCGTTAACCATACACCGACGGTTCCAATCGGATCACAGAAGGGCTATCAGTAAAATTATTAATGACGGTTCCAATCGGATCGGTAGCCACACGCTTCGATGATAAACAAGAAACCGTCATGCCCCGT
CCCGCGTTAACCATACACCGACGGTTCCAATCGGATCCAGGTAAAAACCACTGCCAAAAATCAGAATACGGTTCCAATCGGATCGGTAGCCACACGCTTCGATGTCTGGGCGATGGTAATTAGGAGTGTA
CCCGCGTTAACCATACACCGACGGTTCCAATCGGATCAGTACCTGCCAGCTGACAAAATGCTACTTAACGGTTCCAATCGGATCGGTAGCCACACGCTTCGATGAATTAGAGCTCGTACCGAAGAAGAGA
CCCGCGTTAACCATACACCGACGGTTCCAATCGGATCTGAATGGAATCCTTGAAATATAACTTTGGTACGGTTCCAATCGGATCGGTAGCCACACGCTTCGATGTGGGCCAGAGTACGTTGGTGCAGGAT
CCCGCGTTAACCATACACCGACGGTTCCAATCGGATCTGCATGCAGACTTCCACTTCCAGGCAAAATACGGTTCCAATCGGATCGGTAGCCACACGCTTCGATGCAACACAATCATACATATTCTGGCAT
CCCGCGTTAACCATACACCGACGGTTCCAATCGGATCCATAATCATCCCAGAACTCTATATTCAGGGACGGTTCCAATCGGATCGGTAGCCACACGCTTCGATGCGATTTTAACCATTCGTATTAGATGA
CCCGCGTTAACCATACACCGACGGTTCCAATCGGATCCAGCCAGAGAATATCAAAACATTACTATATACGGTTCCAATCGGATCGGTAGCCACACGCTTCGATGATAAGGCACCCGATGTAATTCTAGTC
CCCGCGTTAACCATACACCGACGGTTCCAATCGGATCCTGAAAACCAAATATAAAGAGAAAATCCTGACGGTTCCAATCGGATCGGTAGCCACACGCTTCGATGCACTGCCTTGTCATGACAAGTGTGAC
CCCGCGTTAACCATACACCGACGGTTCCAATCGGATCGAAAAATATCAACTTACACTTTCAAGAAGCACGGTTCCAATCGGATCGGTAGCCACACGCTTCGATGTGGCGGATACGCACTATAGCACGTAA
CCCGCGTTAACCATACACCGACGGTTCCAATCGGATCCCCTCAGTAACCTACAAAATATCAAATATAACGGTTCCAATCGGATCGGTAGCCACACGCTTCGATGAAAATTTGCTAGCGGTACAATAAGCT
CCCGCGTTAACCATACACCGACGGTTCCAATCGGATCAAGTAAAAACACTGGGAAGAAGACGAACAGACGGTTCCAATCGGATCGGTAGCCACACGCTTCGATGTGCCTAACCACGTCGGTGCATCATAG
CCCGCGTTAACCATACACCGACGGTTCCAATCGGATCTTTAAATAGAGTTTCAGTCTGGGCACGATGACGGTTCCAATCGGATCGGTAGCCACACGCTTCGATGAGAAAATCATATGAAAGGCACTAAAC
CCCGCGTTAACCATACACCGACGGTTCCAATCGGATCGGGCAACAAGCAAGACTGTGTGTGGAGGGTACGGTTCCAATCGGATCGGTAGCCACACGCTTCGATGGAAAACCTACCGGCCATCTCCAAGTT
CCCGCGTTAACCATACACCGACGGTTCCAATCGGATCCAGGAAGATCACAGGTCTGGAGTTCAAGACACGGTTCCAATCGGATCGGTAGCCACACGCTTCGATGGCGTAGCAGCTGTGGACAGGTTGCGT
CCCGCGTTAACCATACACCGACGGTTCCAATCGGATCTATGTAGTTAAGGCCAGGGTCCAGTGGCTCACGGTTCCAATCGGATCGGTAGCCACACGCTTCGATGGCCTGCAACAAAAGGGTGAGCTCCTA
CCCGCGTTAACCATACACCGACGGTTCCAATCGGATCTTTTTCCAAAACACTGTGCAGATGTAAAAAACGGTTCCAATCGGATCGGTAGCCACACGCTTCGATGTCGTCGGGGCGTCAGGAGTCAGAGCC
CCCGCGTTAACCATACACCGACGGTTCCAATCGGATCCCCCAACTTTTCATTCTTTCAGTTGAACCAACGGTTCCAATCGGATCGGTAGCCACACGCTTCGATGAGGCAGTGGTCGACACGTAAAGTATA
CCCGCGTTAACCATACACCGACGGTTCCAATCGGATCTCTTCCATTCACTCCTTGTTCCAAGGCCCTACGGTTCCAATCGGATCGGTAGCCACACGCTTCGATGGAGCACCACAGACATAAGGTGCTATA
CCCGCGTTAACCATACACCGACGGTTCCAATCGGATCCTTCCCCCTGCACTACATTTCCTGTTAGCCACGGTTCCAATCGGATCGGTAGCCACACGCTTCGATGGCAGACGCAACTAGATAGAGTGTAGG
CCCGCGTTAACCATACACCGACGGTTCCAATCGGATCAAGTTGTCTTCTTTCTCCCATCTTCAAAAAACGGTTCCAATCGGATCGGTAGCCACACGCTTCGATGGCTGCGCACCTCACAGCGGTTTACCG
CCCGCGTTAACCATACACCGACGGTTCCAATCGGATCCTCTATTTTCAACTTCACTGACATAATACAACGGTTCCAATCGGATCGGTAGCCACACGCTTCGATGTGTCTGCCTGAGATGACTCTTTGCTG
CCCGCGTTAACCATACACCGACGGTTCCAATCGGATCAATTATGAACCATGCAGACCAATTAACAAGACGGTTCCAATCGGATCGGTAGCCACACGCTTCGATGAGCCATTACGCCGGTTATTTGAACGT
CCCGCGTTAACCATACACCGACGGTTCCAATCGGATCCATCTGCATATACCTGGGTATTTAACTTCCACGGTTCCAATCGGATCGGTAGCCACACGCTTCGATGAACAGCGTATATCCCCTGCGTGTGAC
CCCGCGTTAACCATACACCGACGGTTCCAATCGGATCATGGTGATATTCACTTTATTGTGGTAGTCTACGGTTCCAATCGGATCGGTAGCCACACGCTTCGATGAGGTACCGTTGGTCCAGTCACACGGA
CCCGCGTTAACCATACACCGACGGTTCCAATCGGATCCCTTCCATCATTCACTTGGATAAAACCTTTACGGTTCCAATCGGATCGGTAGCCACACGCTTCGATGCCCTCTCCTAGTTGGGATTATGATCT
CCCGCGTTAACCATACACCGACGGTTCCAATCGGATCCAGTGCTGCCCCAAGGGTTCCACAGTTTGCACGGTTCCAATCGGATCGGTAGCCACACGCTTCGATGTCAGGATAGCTTTTACTCGATTAGCC
CCCGCGTTAACCATACACCGACGGTTCCAATCGGATCTCAGAAAAGGGGCATCATGAGTCGCTCTTCACGGTTCCAATCGGATCGGTAGCCACACGCTTCGATGGGGGCTCCCGTTGTACTGCAAACCTC
CCCGCGTTAACCATACACCGACGGTTCCAATCGGATCCAAGAATGAGAATCAAATCTGTATAAGCAGACGGTTCCAATCGGATCGGTAGCCACACGCTTCGATGGTCGCATCAACTCGCATCAGCGACAT
CCCGCGTTAACCATACACCGACGGTTCCAATCGGATCATGTAGACGAAGGAGGAATCAGGAGTAATGACGGTTCCAATCGGATCGGTAGCCACACGCTTCGATGTTTAGGGGTTTATCTGCCAATGTCTT
CCCGCGTTAACCATACACCGACGGTTCCAATCGGATCTCAACACCAATCGCTTTTTTAGATGGCCTCACGGTTCCAATCGGATCGGTAGCCACACGCTTCGATGGCTCAACTAGGACCGCTCGAATGATA
CCCGCGTTAACCATACACCGACGGTTCCAATCGGATCTGAAGAGTTGTGCTGCTAGGACGGGAGCAGACGGTTCCAATCGGATCGGTAGCCACACGCTTCGATGCGTCATCACAACGGACAGGTTTGACC
CCCGCGTTAACCATACACCGACGGTTCCAATCGGATCCATCATCGTCATTACTCCCATTACTATGAAACGGTTCCAATCGGATCGGTAGCCACACGCTTCGATGGGGTACGCGTCGCTCAAACCAGCAGA
CCCGCGTTAACCATACACCGACGGTTCCAATCGGATCGCTAATGAATTCTGAGAATAGTCCCTGGTAACGGTTCCAATCGGATCGGTAGCCACACGCTTCGATGGGAGTATTGTTATTGACGAGGCAAAA
CCCGCGTTAACCATACACCGACGGTTCCAATCGGATCTTCTCCCTGCCGTTTCTGCCACATCTGTATACGGTTCCAATCGGATCGGTAGCCACACGCTTCGATGGCATATCGTGCTCTTAACGATCACAA
CCCGCGTTAACCATACACCGACGGTTCCAATCGGATCTGTTCAGGTTCAATCCCACCTCTGCTTCTTACGGTTCCAATCGGATCGGTAGCCACACGCTTCGATGCTGAGATATCTAAGTGGGGACGGTTC
CCCGCGTTAACCATACACCGACGGTTCCAATCGGATCTACACATGTTACGGGAACTAGTTTGTATGTACGGTTCCAATCGGATCGGTAGCCACACGCTTCGATGCATGCTGTGCCGCTATATCTAGCGTT
CCCGCGTTAACCATACACCGACGGTTCCAATCGGATCATGACAGAAAGCTAAGGGGAAGGATAGGAAACGGTTCCAATCGGATCGGTAGCCACACGCTTCGATGGACATTTCTGGACGCACCGGAGTCAG
CCCGCGTTAACCATACACCGACGGTTCCAATCGGATCATCACCTATGTTGGTGACTCTCACTTTGACACGGTTCCAATCGGATCGGTAGCCACACGCTTCGATGGTGGATGGCCATACACAGCACCCGGT
CCCGCGTTAACCATACACCGACGGTTCCAATCGGATCACAAAACCTAAGCAACCTTGGTTTACTCTAACGGTTCCAATCGGATCGGTAGCCACACGCTTCGATGTTCGCGTTAAGGGGAGGAGAATCATA
CCCGCGTTAACCATACACCGACGGTTCCAATCGGATCAAATGATATCACATTATGCCTGAGGCCAGGACGGTTCCAATCGGATCGGTAGCCACACGCTTCGATGGTGGCCCACCGCACGGCCGTTATACC
CCCGCGTTAACCATACACCGACGGTTCCAATCGGATCCATGTTTACCTGAACATAGAATATTTGATGACGGTTCCAATCGGATCGGTAGCCACACGCTTCGATGTTGGCCCGATTGCCTGCCTGGGCCTC
CCCGCGTTAACCATACACCGACGGTTCCAATCGGATCCGCAATATGTAAGCCTTATTCAAATACTTTACGGTTCCAATCGGATCGGTAGCCACACGCTTCGATGTCTACCTGTGAGGAGCCCAAGTCGAG
CCCGCGTTAACCATACACCGACGGTTCCAATCGGATCAGGTGGTAACCTACAGATTAAGAGACTTAAACGGTTCCAATCGGATCGGTAGCCACACGCTTCGATGTCATCAGGCGCGGCGACCACCTCGAA
CCCGCGTTAACCATACACCGACGGTTCCAATCGGATCCCCATTTCTTTAACAAATAAATTGCGAGAAACGGTTCCAATCGGATCGGTAGCCACACGCTTCGATGGGCTGCGGGGTATGACGTGCATCATA
CCCGCGTTAACCATACACCGACGGTTCCAATCGGATCCCTGACTACGGGAACTCTACAGGGCAAATAACGGTTCCAATCGGATCGGTAGCCACACGCTTCGATGTTGGTGTGCTTGTCCTGGCAAAGGCC
CCCGCGTTAACCATACACCGACGGTTCCAATCGGATCGAAATACAGAAAATAGAGAAATATCAGGGAACGGTTCCAATCGGATCGGTAGCCACACGCTTCGATGGCATGTAGGGTAGTACCTAACTCAAA
CCCGCGTTAACCATACACCGACGGTTCCAATCGGATCGACCAAGCCTCTGGTTCCAACTACTCATTTACGGTTCCAATCGGATCGGTAGCCACACGCTTCGATGTTCTGGCGCAATGTGGGATTTAGACC
CCCGCGTTAACCATACACCGACGGTTCCAATCGGATCAGTCTTGTAAAATAAGACTGAACCTGACTCACGGTTCCAATCGGATCGGTAGCCACACGCTTCGATGTTGCTGGCCGAAGCGGATCATTTGCT
CCCGCGTTAACCATACACCGACGGTTCCAATCGGATCCTGATGAAAGAATGCACCACAACTACAAAGACGGTTCCAATCGGATCGGTAGCCACACGCTTCGATGCACCATGACTCCTTACTCACGTGTTG
CCCGCGTTAACCATACACCGACGGTTCCAATCGGATCCACAAAAAGAGACAATCACATTTTGTGCCTACGGTTCCAATCGGATCGGTAGCCACACGCTTCGATGCCCACAACTAGCCGTTTAACATCATG
CCCGCGTTAACCATACACCGACGGTTCCAATCGGATCCTAGGCATTAGTCACCAACAGTTGCTAGTGACGGTTCCAATCGGATCGGTAGCCACACGCTTCGATGGCATGACGGCAATCACCAAGTGCTAA
CCCGCGTTAACCATACACCGACGGTTCCAATCGGATCTCATTTTACAACCCTTAATGAATCAACGGAACGGTTCCAATCGGATCGGTAGCCACACGCTTCGATGACCCCTTTCTGGTTGGTTTCTAACCA
CCCGCGTTAACCATACACCGACGGTTCCAATCGGATCTTCTCATATGAACAGTTACACTGGGCAACCACGGTTCCAATCGGATCGGTAGCCACACGCTTCGATGCAAGAGACGAAACTCGAATGATTGAG
CCCGCGTTAACCATACACCGCTCGAACGAACGATAGCACCAACTTCCTATCCTCTATGTACCAGCAACTCGAACGAACGATAGCGGTAGCCACACGCTTCGATGAACCCTTCCCTCGTTTTCCACAATGA
CCCGCGTTAACCATACACCGCTCGAACGAACGATAGCGATCATAACACCCTTCACTTCAGCTCTCTGCTCGAACGAACGATAGCGGTAGCCACACGCTTCGATGCTTGCAGAATGGGTGTCTGATTTAGC
CCCGCGTTAACCATACACCGCTCGAACGAACGATAGCGTAGTATGGCATTATGTATCAGGAGCTATGCTCGAACGAACGATAGCGGTAGCCACACGCTTCGATGAGCAGATGGTGTAATTTCGAGGTCTG
CCCGCGTTAACCATACACCGCTCGAACGAACGATAGCAAAGAGGCTTATGTTGAGCAGGTAAAAGATCTCGAACGAACGATAGCGGTAGCCACACGCTTCGATGAGCGTGCCTGCTTACTGCGCGGCCGG
CCCGCGTTAACCATACACCGCTCGAACGAACGATAGCATAAAAATTTAATCATTATGCCGAGGTGGGCTCGAACGAACGATAGCGGTAGCCACACGCTTCGATGACTGGGCACGTCCGTCCTTCTAGCTG
CCCGCGTTAACCATACACCGCTCGAACGAACGATAGCCAGTGCAATAAGTCATTCTACTCTTTATTACTCGAACGAACGATAGCGGTAGCCACACGCTTCGATGGTTATATCGCCGTCTAGTGTCATGGA
CCCGCGTTAACCATACACCGCTCGAACGAACGATAGCACCACTGAGTAATAATGAGAGCAGTCACAACTCGAACGAACGATAGCGGTAGCCACACGCTTCGATGATAAATTAGACGACCAGGCCGGGCTC
CCCGCGTTAACCATACACCGCTCGAACGAACGATAGCGATGCGATCAAGTAATCTCTTCCCACTTACCTCGAACGAACGATAGCGGTAGCCACACGCTTCGATGCTTGGTCGGTTGCGCTAAGGCTGGGT
CCCGCGTTAACCATACACCGCTCGAACGAACGATAGCTTTATTCCTTCTATCCCATGTTTGTACCCACTCGAACGAACGATAGCGGTAGCCACACGCTTCGATGCTGGTTCTACGCAATTACAGCCCTAA
CCCGCGTTAACCATACACCGCTCGAACGAACGATAGCTTCTTTATGTTCGGAACATTTCAAATCTTCCTCGAACGAACGATAGCGGTAGCCACACGCTTCGATGTTCGTGGCGTTGACACAGCCCACACG
CCCGCGTTAACCATACACCGCTCGAACGAACGATAGCGTGCAATGTTTGATGATCAAACCAGGGTTTCTCGAACGAACGATAGCGGTAGCCACACGCTTCGATGGATCAAGGAGCTTTGGCTTGACCTTC
CCCGCGTTAACCATACACCGCTCGAACGAACGATAGCCAATGCCATGTAGACTTTTTATTGATACATCTCGAACGAACGATAGCGGTAGCCACACGCTTCGATGAAGGTGGGATTCAGTGAGCCCTGGAG
CCCGCGTTAACCATACACCGCTCGAACGAACGATAGCAATTGTGCAAGCATTTCTCTACGGCTTAGACTCGAACGAACGATAGCGGTAGCCACACGCTTCGATGATGGGTATATTCCGCGGTGCGTTAAA
CCCGCGTTAACCATACACCGCTCGAACGAACGATAGCCTTTTAGTGTTTTGCTATTATGAAGAATGCCTCGAACGAACGATAGCGGTAGCCACACGCTTCGATGTGAGAGCGAGGCGACTTACTACGTGT
CCCGCGTTAACCATACACCGCTCGAACGAACGATAGCCTTTATAGATTTCTGTGACTTTTTCTCTCACTCGAACGAACGATAGCGGTAGCCACACGCTTCGATGTAGTGAAGGGCGAGCAGTAGTATTTG
CCCGCGTTAACCATACACCGCTCGAACGAACGATAGCGTAGTAATGTTATTTCGAAATCACGCTGAGCTCGAACGAACGATAGCGGTAGCCACACGCTTCGATGCACACTAATGGTTGCATACTCCGGGC
CCCGCGTTAACCATACACCGCTCGAACGAACGATAGCGCTGCAACTGCACATGAATGTTACCAACCTCTCGAACGAACGATAGCGGTAGCCACACGCTTCGATGATATGAGGCGCTAAGCAAGGACTGCG
CCCGCGTTAACCATACACCGCTCGAACGAACGATAGCGATTTGGGGAAGCTGCAGGGCGGGCTGCTGCTCGAACGAACGATAGCGGTAGCCACACGCTTCGATGAGACTGCAGCCACTTCATTCGCGAGT
CCCGCGTTAACCATACACCGCTCGAACGAACGATAGCATGTAGGTAACTTGACAGAGAAGATGATTCCTCGAACGAACGATAGCGGTAGCCACACGCTTCGATGGACCTTTCTTCTAAGTGAAATGATAT
CCCGCGTTAACCATACACCGCTCGAACGAACGATAGCCTGGAGTAAAGGTGGAGAGACCAAGGAGACCTCGAACGAACGATAGCGGTAGCCACACGCTTCGATGCTGCGTACATTAATCTGCGATAACAA
CCCGCGTTAACCATACACCGCTCGAACGAACGATAGCGTGATAACTACACTCCGTTGATTTAATTATCTCGAACGAACGATAGCGGTAGCCACACGCTTCGATGCGGCCGAAGATCTATAGGTAGCACGC
CCCGCGTTAACCATACACCGCTCGAACGAACGATAGCTTGTTTGATAGACTTTAGTCTGACTTTTAGCTCGAACGAACGATAGCGGTAGCCACACGCTTCGATGCCCTTCATGCCCCGAGCGCGCTATAA
CCCGCGTTAACCATACACCGCTCGAACGAACGATAGCTGATTACCGTATTATTCTGTACTTTCAGAACTCGAACGAACGATAGCGGTAGCCACACGCTTCGATGGTGTCCTTTTCTCACTGCCCGGCTAT
CCCGCGTTAACCATACACCGCTCGAACGAACGATAGCCTAATCTGGCATCTTAGATATATCTGTTTTCTCGAACGAACGATAGCGGTAGCCACACGCTTCGATGAAAGCAGATTAGTAAACCAAAATAAC
CCCGCGTTAACCATACACCGCTCGAACGAACGATAGCCTCTTAAGTACTATTCTGGTTGCTATGGACCTCGAACGAACGATAGCGGTAGCCACACGCTTCGATGGCAGCCATGCGACCCATCTTCTCAAC
CCCGCGTTAACCATACACCGCTCGAACGAACGATAGCCTTAGGGATAGGAGACCCAACTTATCCTACCTCGAACGAACGATAGCGGTAGCCACACGCTTCGATGGCGCAAGTGATATAGCACTCCTACGA
CCCGCGTTAACCATACACCGCTCGAACGAACGATAGCCTTGCCAAAAGTATATTATCCATAATGTCTCTCGAACGAACGATAGCGGTAGCCACACGCTTCGATGTTTATCGTGGCGTCTATCGTAACGAG
CCCGCGTTAACCATACACCGCTCGAACGAACGATAGCAACTTGCTGGGCTCATAAATGTTCTATATTCTCGAACGAACGATAGCGGTAGCCACACGCTTCGATGACTGTTCCATCCGTCTTATGGGCTCA
CCCGCGTTAACCATACACCGCTCGAACGAACGATAGCGTAGAGGGGAGAATACTTTTGTTACTTTTGCTCGAACGAACGATAGCGGTAGCCACACGCTTCGATGCCATTCTTTAACGGTCGTTCTCTGCG
CCCGCGTTAACCATACACCGCTCGAACGAACGATAGCTTAGGCATTCTGTTATAGAAACACAAAATGCTCGAACGAACGATAGCGGTAGCCACACGCTTCGATGTCAGACTAGTTATTGGGGATCCAACG
CCCGCGTTAACCATACACCGCTCGAACGAACGATAGCATTGAAGCAATAGGAAGAAAATACTGCTTTCTCGAACGAACGATAGCGGTAGCCACACGCTTCGATGGCAGTCGGTATCTGCGGACGAATTGA
CCCGCGTTAACCATACACCGCTCGAACGAACGATAGCGGGAAGTAGAACTTCTAGAATTTTGTATAACTCGAACGAACGATAGCGGTAGCCACACGCTTCGATGTGGCAGTAATTAACCAACCGAATGAC
CCCGCGTTAACCATACACCGCTCGAACGAACGATAGCACAAGATTCAGGTCACATGGAAATCCTCCCCTCGAACGAACGATAGCGGTAGCCACACGCTTCGATGCTCAGACCCTTGCCCTGTTCACCGGC
CCCGCGTTAACCATACACCGCTCGAACGAACGATAGCCAAGCTGAAGAATTAACATAAAAATTGGTCCTCGAACGAACGATAGCGGTAGCCACACGCTTCGATGGTGTTAGGCGCTTATCAAAGTAACCG
CCCGCGTTAACCATACACCGCTCGAACGAACGATAGCCTGGTTCTACAGCTTACAAATTAAGGAGCCCTCGAACGAACGATAGCGGTAGCCACACGCTTCGATGAGGCCCGTCACTTCCCATAGGCTGGC
CCCGCGTTAACCATACACCGCTCGAACGAACGATAGCGGACCTGAGTGAAAATAAAAATGAAACCCACTCGAACGAACGATAGCGGTAGCCACACGCTTCGATGGAGACGATTTAGTAAGTCACACGCGG
CCCGCGTTAACCATACACCGCTCGAACGAACGATAGCGAAGAGCTATCCCATTGAGAAAAATTATATCTCGAACGAACGATAGCGGTAGCCACACGCTTCGATGTGCCATATTGTGTGGCTCCGCATGAG
CCCGCGTTAACCATACACCGCTCGAACGAACGATAGCATATGAAGTCTAGGATTTGACTGGCCTTTGCTCGAACGAACGATAGCGGTAGCCACACGCTTCGATGGGGTTTATATCCGGGCAGGTGGCGGC
CCCGCGTTAACCATACACCGCTCGAACGAACGATAGCGTTATGGGGGTCTCAGTCCTTGTAACTGAACTCGAACGAACGATAGCGGTAGCCACACGCTTCGATGTGCCGGCGAGGGCCGGCACATCAGTA
CCCGCGTTAACCATACACCGCTCGAACGAACGATAGCGAATTAGAGTCACGCTGTGCTGTCCCATGACTCGAACGAACGATAGCGGTAGCCACACGCTTCGATGCATAGAGCGGCGTGGTGACCCACTGT
CCCGCGTTAACCATACACCGCTCGAACGAACGATAGCAGTTGCCACTGCACTGAGACCTACACCCAGCTCGAACGAACGATAGCGGTAGCCACACGCTTCGATGGAGGGCCAGGTCGATTTGTGAAGGTA
CCCGCGTTAACCATACACCGCTCGAACGAACGATAGCACTGTGCCCTACCTTTTCAGCAGCCTTGCTCTCGAACGAACGATAGCGGTAGCCACACGCTTCGATGATTAATGGTAGATCAGATGTTAAAGG
CCCGCGTTAACCATACACCGCTCGAACGAACGATAGCCCCTACACGCCTAGGGTCTTACTGTCACCGCTCGAACGAACGATAGCGGTAGCCACACGCTTCGATGAACTCCCACACCGAGTCTAGTGCTCC
CCCGCGTTAACCATACACCGCTCGAACGAACGATAGCTTTTGGAATTGGAGTTGCCACTGTGCTGCACTCGAACGAACGATAGCGGTAGCCACACGCTTCGATGTTAACGGCACGAGGGTCGGGCCTCCC
CCCGCGTTAACCATACACCGCTCGAACGAACGATAGCATGAGAAAGAGCCAAGACTGTGCCTTCTGTCTCGAACGAACGATAGCGGTAGCCACACGCTTCGATGAGCCGGACTTTCGTGGTAATCGACCG
CCCGCGTTAACCATACACCGCTCGAACGAACGATAGCCAGCAGTGCTCACCAATGGATACCCCTGCACTCGAACGAACGATAGCGGTAGCCACACGCTTCGATGGGTAACGTGGATCCTAGGAATTTCCG
CCCGCGTTAACCATACACCGCTCGAACGAACGATAGCTCCTTCTGCATGGAAAGGGTGAGAAGGAAGCTCGAACGAACGATAGCGGTAGCCACACGCTTCGATGGCATGTCCATACGACCTTTCGAGTTT
CCCGCGTTAACCATACACCGCTCGAACGAACGATAGCGAAACACCTTGTCTGGGCCACTCCATTGCCCTCGAACGAACGATAGCGGTAGCCACACGCTTCGATGTGGCATACCTGGTGAATTCCGGGTAG
CCCGCGTTAACCATACACCGCTCGAACGAACGATAGCAAATAACGAAGGGGGAGCTCTGGAATATAGCTCGAACGAACGATAGCGGTAGCCACACGCTTCGATGTGGGCAGTGATTTGCATTACGACAAT
CCCGCGTTAACCATACACCGCTCGAACGAACGATAGCGTGAAAAAACAAAACCATTTATCAATTGGGCTCGAACGAACGATAGCGGTAGCCACACGCTTCGATGTGCATCAAAATGTCGCGACTGTACCC
CCCGCGTTAACCATACACCGCTCGAACGAACGATAGCATTCAATGAGATTTATGGGACACCACTATGCTCGAACGAACGATAGCGGTAGCCACACGCTTCGATGGCCCCGTTGTAGAAAGGAGTTCTTAA
CCCGCGTTAACCATACACCGCTCGAACGAACGATAGCTTCAATTGTCTTGAGAATTCAAAACACTCTCTCGAACGAACGATAGCGGTAGCCACACGCTTCGATGACGTAAAACGAGCATTGAGTTCGTAT
CCCGCGTTAACCATACACCGCTCGAACGAACGATAGCCAAGAAATACTTGTTAACTTGGTGTTCTTGCTCGAACGAACGATAGCGGTAGCCACACGCTTCGATGTCAAGTGTTTGAAAAATTCAATTAAG
CCCGCGTTAACCATACACCGCTCGAACGAACGATAGCTAGGATTTAGCATTTTTGGGTTAAGAAAGCCTCGAACGAACGATAGCGGTAGCCACACGCTTCGATGACGTACGCCCCCAGCTATATGCGGGG
CCCGCGTTAACCATACACCGCTCGAACGAACGATAGCTCAAAATCTGCAACTTTTTCAGTGCCAATACTCGAACGAACGATAGCGGTAGCCACACGCTTCGATGCAGTTTTGCGAGCCGGGGCTTTTTGG
CCCGCGTTAACCATACACCGCTCGAACGAACGATAGCCAAGCAAAAGAAAGAATCTGTAATCTTGAACTCGAACGAACGATAGCGGTAGCCACACGCTTCGATGGTGGTCACGTTTCTAAACCATTATCT
CCCGCGTTAACCATACACCGCTCGAACGAACGATAGCTTCTAGAGCTGAAGAATACAATGAATGGAACTCGAACGAACGATAGCGGTAGCCACACGCTTCGATGAGAAAGTCACGGGCGGATATCAGACG
CCCGCGTTAACCATACACCGCTCGAACGAACGATAGCGAACAAAATAACTTTAAAGTAACTGACCTCCTCGAACGAACGATAGCGGTAGCCACACGCTTCGATGTGTGGGATACCCGCGAGACCTTTATT
CCCGCGTTAACCATACACCGCTCGAACGAACGATAGCAAGTCTGGAAGAGATGACTGCTCCATCAAACTCGAACGAACGATAGCGGTAGCCACACGCTTCGATGCTCCCGCTCCCACGCTCGACGGTGTA
CCCGCGTTAACCATACACCGCTCGAACGAACGATAGCCCAATCAGTGCCATTGCACCCACCTGCAGGCTCGAACGAACGATAGCGGTAGCCACACGCTTCGATGAAGCACATTATGACATTCAAGGACCC
CCCGCGTTAACCATACACCGCTCGAACGAACGATAGCCTGCAGTCTTCATTAATGCTGACCTCAGCTCTCGAACGAACGATAGCGGTAGCCACACGCTTCGATGACTACTCATGGCACTGAAAGGATAGG
CCCGCGTTAACCATACACCGCTCGAACGAACGATAGCAGGACTCCAAGAGTCTTTGCTACTGAGGACCTCGAACGAACGATAGCGGTAGCCACACGCTTCGATGGACTCCGGTAATGGGCTAAGAAAAAT
CCCGCGTTAACCATACACCGCTCGAACGAACGATAGCTGCCTTTGGAAAGGGGAGGAGATAGTGGGACTCGAACGAACGATAGCGGTAGCCACACGCTTCGATGAGCCTCGGCCGTCCAGAGACACAACA
CCCGCGTTAACCATACACCGCTCGAACGAACGATAGCGAAGAGAGTCCAGGCAGCATTTACAACAAGCTCGAACGAACGATAGCGGTAGCCACACGCTTCGATGACGAAGGGGACGAGACCGTGGAGGTG
CCCGCGTTAACCATACACCGCTCGAACGAACGATAGCTTTTGTGAGAAACTCCTTCTGCTTGCAAAACTCGAACGAACGATAGCGGTAGCCACACGCTTCGATGTTCACTATTTCTTTTCGGAAAGTTTC
CCCGCGTTAACCATACACCGCTCGAACGAACGATAGCGTCTCAGGTGAACCTCTGAGACTTGCTGGCCTCGAACGAACGATAGCGGTAGCCACACGCTTCGATGTACTTGGCAGTGTGTCGGGCGGGGAT
CCCGCGTTAACCATACACCGCTCGAACGAACGATAGCGGCAATAGTTATCACCTGCTAACTGAAGAGCTCGAACGAACGATAGCGGTAGCCACACGCTTCGATGCAATGCCTCTCCAACTCTAGGATCTA
CCCGCGTTAACCATACACCGCTCGAACGAACGATAGCGCACCAGCCAGAGTTGTTAGGCCCCTGTTCCTCGAACGAACGATAGCGGTAGCCACACGCTTCGATGGATAAGGTAGGCAGACATTTTAACCT
CCCGCGTTAACCATACACCGCTCGAACGAACGATAGCCTGGCGTCCCCCCACCCATAATCCAGGCTGCTCGAACGAACGATAGCGGTAGCCACACGCTTCGATGCGTTAAGCATATCGGGTCTACAGGCA
CCCGCGTTAACCATACACCGCTCGAACGAACGATAGCGGGTGGTCCCTAATTCAATCTGACCAGTGCCTCGAACGAACGATAGCGGTAGCCACACGCTTCGATGCTACAACCCTGTAGACCGGTGGTCTA
CCCGCGTTAACCATACACCGCTCGAACGAACGATAGCAGGAGATGTCAGTCAAAGGGTTTCAGTGTTCTCGAACGAACGATAGCGGTAGCCACACGCTTCGATGCTGGTGCGATTACTTATCAGACGACC
CCCGCGTTAACCATACACCGCTCGAACGAACGATAGCGTACATGGTTTCACTTACATCTAGAATTTACTCGAACGAACGATAGCGGTAGCCACACGCTTCGATGTAGGCCCTCATTGGAAGCAGCTACCG
CCCGCGTTAACCATACACCGCTCGAACGAACGATAGCGCATGGATGAAGTTGGAGAATATTATGCTACTCGAACGAACGATAGCGGTAGCCACACGCTTCGATGTCCTATAGCCTCACACCCCCTGCTAT
CCCGCGTTAACCATACACCGCTCGAACGAACGATAGCGTCTGTCCATAGATGAATAGATAAAGAAAACTCGAACGAACGATAGCGGTAGCCACACGCTTCGATGGGGAAGTTCAGTAGGCATGGAAACTA
CCCGCGTTAACCATACACCGCTCGAACGAACGATAGCCCCAGCAATTCCTCTTTTGGGTATACATCTCTCGAACGAACGATAGCGGTAGCCACACGCTTCGATGTTTGTGCACATGATTCGGTTGTCATC
CCCGCGTTAACCATACACCGCTCGAACGAACGATAGCCAGCCATTATAGAAGACAGAGTGGAGTTTCCTCGAACGAACGATAGCGGTAGCCACACGCTTCGATGGCCGTTGACGTGATAGGTAGAAAACG
CCCGCGTTAACCATACACCGCTCGAACGAACGATAGCTGTCACACCTGTTACAATGGTTATATCAAGCTCGAACGAACGATAGCGGTAGCCACACGCTTCGATGCGTGGTTCACCACGTGCAGTACCCAC
CCCGCGTTAACCATACACCGCTCGAACGAACGATAGCTAAAAATGTCCACCAGGCATATGAAAAGGTCTCGAACGAACGATAGCGGTAGCCACACGCTTCGATGTACAGGAGTCTTAGCAGTCCTGGAAC
CCCGCGTTAACCATACACCGCTCGAACGAACGATAGCCACAACTCAATAGCAAAAAACAAGTAATCTCTCGAACGAACGATAGCGGTAGCCACACGCTTCGATGTTTAGCATTCACGTGGATGCCGGCCA
CCCGCGTTAACCATACACCGCTCGAACGAACGATAGCAGAGCAGACATAGGCCAAGAATGGTGGCTCCTCGAACGAACGATAGCGGTAGCCACACGCTTCGATGGCTCGACACTCGGGTCATTTTCTTTC
CCCGCGTTAACCATACACCGCTCGAACGAACGATAGCCAAACCCAATATATTAGTCTTTGGATTACACTCGAACGAACGATAGCGGTAGCCACACGCTTCGATGATTATCTGTGTCGCAGCTGAGCGACG
CCCGCGTTAACCATACACCGCTCGAACGAACGATAGCGTGCTTTAATGTAAATTACTGGTATTTCACCTCGAACGAACGATAGCGGTAGCCACACGCTTCGATGAGACGAGTTGACCCGCGACATACCCT
CCCGCGTTAACCATACACCGCTCGAACGAACGATAGCGCTGGGACTTTGCTCCTTCAGCCTAAAGCTCTCGAACGAACGATAGCGGTAGCCACACGCTTCGATGCAACCGATGGAGTGGTTTCCAGGCTA
CCCGCGTTAACCATACACCGCTCGAACGAACGATAGCGAGATGCTCGTTCCCAGATAAATTAAAACTCTCGAACGAACGATAGCGGTAGCCACACGCTTCGATGCGTACCGCGCTTCTCGTAAGAGACTC
CCCGCGTTAACCATACACCGCTCGAACGAACGATAGCCCTTTTTGTGGCTATTCTCATAAATAATTCCTCGAACGAACGATAGCGGTAGCCACACGCTTCGATGGACGGTAGCTTTTAGGGTTGAGAGGC
CCCGCGTTAACCATACACCGCTCGAACGAACGATAGCACTTGCTGACATGTTTTTAAATCACCCAAACTCGAACGAACGATAGCGGTAGCCACACGCTTCGATGATCTTAACCTGGACTAACTGTGTCCA
CCCGCGTTAACCATACACCGCTCGAACGAACGATAGCTGTACATACCCAAGGCAGGGGTGGACTTAGCTCGAACGAACGATAGCGGTAGCCACACGCTTCGATGGTAAACGTAGGAGATCCACTGGTAGA
CCCGCGTTAACCATACACCGCTCGAACGAACGATAGCCATTTATTTTTCTCTTTTTCTGACCTAGACCTCGAACGAACGATAGCGGTAGCCACACGCTTCGATGGTGTTGGCGGAGCAGAACAAGAGTCC
CCCGCGTTAACCATACACCGCTCGAACGAACGATAGCGTGTGTGTATTCTGTTTCCCTCCAGCATGACTCGAACGAACGATAGCGGTAGCCACACGCTTCGATGGGCTTTCTGCTCTAAGCGTCTCGTCT
CCCGCGTTAACCATACACCGCTCGAACGAACGATAGCCAATAGAAGATTTAAAGGCATGGATTTATGCTCGAACGAACGATAGCGGTAGCCACACGCTTCGATGTTAAACCAATATCAGTGTCCCGGTTC
CCCGCGTTAACCATACACCGCTCGAACGAACGATAGCGACAAAATAATGCCCAGTAAAGTTTCTGTTCTCGAACGAACGATAGCGGTAGCCACACGCTTCGATGCCCGAAGCAGGGCTGGACCGAGCCTC
CCCGCGTTAACCATACACCGCTCGAACGAACGATAGCAGTGATCTACTGATCATTGATCATCTCACCCTCGAACGAACGATAGCGGTAGCCACACGCTTCGATGTAGGGCCTAGATTAAAATGGGGGCGA
CCCGCGTTAACCATACACCGCTCGAACGAACGATAGCCATTCATGCCTAAAAGAGCACCGGAGGCCACTCGAACGAACGATAGCGGTAGCCACACGCTTCGATGAGTGACCTTACTTGTATAACCCCTCC
CCCGCGTTAACCATACACCGCTCGAACGAACGATAGCAATTAAAGGTGTGCAAAATGTAGTTTTGGACTCGAACGAACGATAGCGGTAGCCACACGCTTCGATGTACCAGGTGGTGGCCGACGAATTGAT
CCCGCGTTAACCATACACCGCTCGAACGAACGATAGCAAAGAATACCAAAAAGCCACAGCTGACGTACTCGAACGAACGATAGCGGTAGCCACACGCTTCGATGGGGGGAACGACGACTATGGTCCGCTA
CCCGCGTTAACCATACACCGCTCGAACGAACGATAGCAGTGTTGGACCCAGAACTTAAATCCAGATACTCGAACGAACGATAGCGGTAGCCACACGCTTCGATGCGAGTCAAAGTTGGTAACGCGCGGTG
CCCGCGTTAACCATACACCGCTCGAACGAACGATAGCAAAGCAATCAGTACACAGTTCTCGAATGAACTCGAACGAACGATAGCGGTAGCCACACGCTTCGATGATTGTAATGCCCAGCCCCATCGTCGA
CCCGCGTTAACCATACACCGCTCGAACGAACGATAGCTTCTGTGATCAATTATTCAATGAACGTCTTCTCGAACGAACGATAGCGGTAGCCACACGCTTCGATGACGAGTGCTCTCTGACTGTCCCACTC
CCCGCGTTAACCATACACCGCTCGAACGAACGATAGCCACCAAAAACTGTTTAAAAAGCTGTGGAATCTCGAACGAACGATAGCGGTAGCCACACGCTTCGATGCCCCCGTAGCAGTTTAGCCACGTTCT
CCCGCGTTAACCATACACCGCTCGAACGAACGATAGCTAGCAATTCTACCTGGTCCAGCTTCTAGCTCTCGAACGAACGATAGCGGTAGCCACACGCTTCGATGGATAGGCACCCCATCGCCTGGTCTGA
CCCGCGTTAACCATACACCGCTCGAACGAACGATAGCTAGCCAATACAGCAGGTGCAGGACTTCCCTCTCGAACGAACGATAGCGGTAGCCACACGCTTCGATGAATTAGGAGTCCTGGGAGCCATACTG
CCCGCGTTAACCATACACCGCTCGAACGAACGATAGCTCCCACTAATATTACCACACAGCTGTGTGTCTCGAACGAACGATAGCGGTAGCCACACGCTTCGATGTTGATGACTTCTCGGGTACTTCGGGG
CCCGCGTTAACCATACACCGCTCGAACGAACGATAGCGCAACAGTTTTTATTTATGTCATAAGTCACCTCGAACGAACGATAGCGGTAGCCACACGCTTCGATGTCGCCGCACTCCACTGTGTAACACAT
CCCGCGTTAACCATACACCGCTCGAACGAACGATAGCCCCTCATCAGTAGGTGCCAGTTGGAGATTTCTCGAACGAACGATAGCGGTAGCCACACGCTTCGATGAACGGAATGAACTGCTCGCGGGGAGG
CCCGCGTTAACCATACACCGCTCGAACGAACGATAGCGTAGCAAAATCAACCTTTAGCCTTGATTTCCTCGAACGAACGATAGCGGTAGCCACACGCTTCGATGAAATGGCGGCCTAAGCTTTCCCGACG
CCCGCGTTAACCATACACCGCTCGAACGAACGATAGCCTTAGAAAGTACTAGTTAAGACTCTAAGCTCTCGAACGAACGATAGCGGTAGCCACACGCTTCGATGGGTGTGCATCTCGACATACGCGTCAG
CCCGCGTTAACCATACACCGCTCGAACGAACGATAGCCCATCTCTCTATGGGAAAAATATCAAAAAACTCGAACGAACGATAGCGGTAGCCACACGCTTCGATGGCATAGCCGCCAACAGCCCAATCGGT
CCCGCGTTAACCATACACCGCTCGAACGAACGATAGCAGGTCCAGAAACTAACACAGAGACAGTTTTCTCGAACGAACGATAGCGGTAGCCACACGCTTCGATGCAATTAGCCTGCACGACACCCTCCGG
CCCGCGTTAACCATACACCGCTCGAACGAACGATAGCTATGCAGAAGCTCAAGACTCTGAGACAGAGCTCGAACGAACGATAGCGGTAGCCACACGCTTCGATGATACCACTTTGGAACGGGCTTCCACC
CCCGCGTTAACCATACACCGCTCGAACGAACGATAGCGATTGACCAGATGTCCTACTTGTGACCTTTCTCGAACGAACGATAGCGGTAGCCACACGCTTCGATGGGACGGCATCATTACCTATACCGAAA
CCCGCGTTAACCATACACCGCTCGAACGAACGATAGCGGTGGTATTTGGCTGGCAAATGAGCTGGTTCTCGAACGAACGATAGCGGTAGCCACACGCTTCGATGGGCTAGAATTCTCTGGCTTTTGCATA
CCCGCGTTAACCATACACCGCTCGAACGAACGATAGCGTAGGCAGATCTCAAAAGGGCAATTCTTCTCTCGAACGAACGATAGCGGTAGCCACACGCTTCGATGCGTGGTAAGCTGATCTCCAGCCATGG
CCCGCGTTAACCATACACCGCTCGAACGAACGATAGCGAATTCAGTGGCTTCAAGTAACAGGCATTTCTCGAACGAACGATAGCGGTAGCCACACGCTTCGATGAACTAAGATGAGCTCTGTCAGCTTAT
CCCGCGTTAACCATACACCGCTCGAACGAACGATAGCATGCAAACTCTCTTTGTTTCAATGTATTGCCTCGAACGAACGATAGCGGTAGCCACACGCTTCGATGACACAGCAGGCCGACTGTGCTGTCCG
CCCGCGTTAACCATACACCGCTCGAACGAACGATAGCTGCTAAATCCAGAATGACGGAGTGGATTCACTCGAACGAACGATAGCGGTAGCCACACGCTTCGATGCAACCGACCGCCTGGTTTACTACCCA
CCCGCGTTAACCATACACCGCTCGAACGAACGATAGCTGCATGTAAACTCTGTGTTAATTATTTTGGCTCGAACGAACGATAGCGGTAGCCACACGCTTCGATGCCCGGAGCTAATCGTTTCCTCTCAGG
CCCGCGTTAACCATACACCGCTCGAACGAACGATAGCACCTTTACACAGCAGCGTTTCCCATCAGACCTCGAACGAACGATAGCGGTAGCCACACGCTTCGATGGTAGCATCCCATAGAGGACGGTAAAA
CCCGCGTTAACCATACACCGCTCGAACGAACGATAGCTCTGAGAACCTTGCATAGGGTGTGGATGTGCTCGAACGAACGATAGCGGTAGCCACACGCTTCGATGCAACTGTTCGGCCTCCAACCAGGTCT
CCCGCGTTAACCATACACCGCTCGAACGAACGATAGCTTCTTTCATCTGAGATTTTTAACCAAAAGCCTCGAACGAACGATAGCGGTAGCCACACGCTTCGATGCTCCTCCATGAGGGCTTTGACTTACT
CCCGCGTTAACCATACACCGCTCGAACGAACGATAGCGACAAACCAAGGTATAACAAGCTTAAAATACTCGAACGAACGATAGCGGTAGCCACACGCTTCGATGTCGGCAGGATTGCACCTAGTGACTAA
CCCGCGTTAACCATACACCGCTCGAACGAACGATAGCCTCTGCCATTTTAAAACAAGCATAAGTTGCCTCGAACGAACGATAGCGGTAGCCACACGCTTCGATGAGAATATACAAATGATATATCAAATA
CCCGCGTTAACCATACACCGCTCGAACGAACGATAGCTTCTGCTCTTCATCAGCTGCTGATGCTGGACTCGAACGAACGATAGCGGTAGCCACACGCTTCGATGCCAGAGGAGGCTGAGCTTGGGGGGCG
CCCGCGTTAACCATACACCGCTCGAACGAACGATAGCACATTATTCCCATTCTCATACTGAGACTCTCTCGAACGAACGATAGCGGTAGCCACACGCTTCGATGCTATCAAACGAGCGAAAGATTCTATG
CCCGCGTTAACCATACACCGCTCGAACGAACGATAGCGGGAGAGAAAAATTGCCCTCTCACAAGTGGCTCGAACGAACGATAGCGGTAGCCACACGCTTCGATGAAGACAAGATCGCCTACCGATCGCCA
CCCGCGTTAACCATACACCGCTCGAACGAACGATAGCAGAAGTTCACACATTTGCACCTTTTAAATACTCGAACGAACGATAGCGGTAGCCACACGCTTCGATGCCGAGTTTCAACCCGGATAACTCCGT
CCCGCGTTAACCATACACCGCTCGAACGAACGATAGCCTGATAATCAGAAAAAGTTGTCTTCTTACTCTCGAACGAACGATAGCGGTAGCCACACGCTTCGATGGACGATGACCTAAGAAACCACGCCCT
CCCGCGTTAACCATACACCGCTCGAACGAACGATAGCCTCACATTAATGTAACAGGTAAAGACTTAACTCGAACGAACGATAGCGGTAGCCACACGCTTCGATGTCTAGCGTTGCACACGGTGACTGCAG
CCCGCGTTAACCATACACCGCTCGAACGAACGATAGCCCTCTTCTCCTCCTATTCCAACTTCCCACTCTCGAACGAACGATAGCGGTAGCCACACGCTTCGATGGCTGTCAACGTCCAGTGATAGGGTAT
CCCGCGTTAACCATACACCGCTCGAACGAACGATAGCGAAAACCCCTTATATTGACACTTAAAATTGCTCGAACGAACGATAGCGGTAGCCACACGCTTCGATGTGGCTAATCAATCGAATGGGCAATAA
CCCGCGTTAACCATACACCGCTCGAACGAACGATAGCCTTCCTGGGGTCTCCAAATTATTTCTTACTCTCGAACGAACGATAGCGGTAGCCACACGCTTCGATGGTGACGATGCTCTGCGCGTTGTCCCA
CCCGCGTTAACCATACACCGCTCGAACGAACGATAGCGATTTTTGAGAGTGTATGAAGCAAATTGAACTCGAACGAACGATAGCGGTAGCCACACGCTTCGATGCACACTACGTTATGCGCGGGGAGTGG
CCCGCGTTAACCATACACCGCTCGAACGAACGATAGCTTGCCTCTCATACAGGCTTTCAATAAGTCCCTCGAACGAACGATAGCGGTAGCCACACGCTTCGATGACAGAAGAGCGCGTTATGGGCTTCAG
CCCGCGTTAACCATACACCGCTCGAACGAACGATAGCCAGTGTGAAAGTGGCACAGATCTTTGGCTGCTCGAACGAACGATAGCGGTAGCCACACGCTTCGATGTCGCTTTAGTGACTGGTCGACTCAAG
CCCGCGTTAACCATACACCGCTCGAACGAACGATAGCGTATCTCTTAATTCTGAATCGCTCTGCACTCTCGAACGAACGATAGCGGTAGCCACACGCTTCGATGATCATTCTTTTAACGCTGGGGGCGCC
CCCGCGTTAACCATACACCGCTCGAACGAACGATAGCAAATAGGACTGGGGATTTCAATATAAATGTCTCGAACGAACGATAGCGGTAGCCACACGCTTCGATGGTACGCCCTATCACCTCGAAAATTCG
CCCGCGTTAACCATACACCGCTCGAACGAACGATAGCAAATTCTCTCATGCATGGATGGTATAAATCCTCGAACGAACGATAGCGGTAGCCACACGCTTCGATGCGAACGAACTCTCGACAAGTAATAGA
CCCGCGTTAACCATACACCGCTCGAACGAACGATAGCAGGGGATCCTAAATCAATAGGTTTAGATCTCTCGAACGAACGATAGCGGTAGCCACACGCTTCGATGTAAAATGACAACCCGGGACGTCGTAT
CCCGCGTTAACCATACACCGCTCGAACGAACGATAGCCATTCAAACAACCGGGCAATCCTCCATTATCTCGAACGAACGATAGCGGTAGCCACACGCTTCGATGTTTTGGTGAAAGTGTCTCTGTGGTCG
CCCGCGTTAACCATACACCGCTCGAACGAACGATAGCGGGAGGTAAAAATGAGAAAGCAAGGAGGCCCTCGAACGAACGATAGCGGTAGCCACACGCTTCGATGCGCAAGTGATTGCGTATATCTCAACG
CCCGCGTTAACCATACACCGCTCGAACGAACGATAGCGCATGGAGAATACATGTTCTAACTTGGGATCTCGAACGAACGATAGCGGTAGCCACACGCTTCGATGCCAGGCCTGGAAGGTGGCCTTCACAG
CCCGCGTTAACCATACACCGCTCGAACGAACGATAGCTCATCTCGCCACAGGTATGCTGGGATTTTACTCGAACGAACGATAGCGGTAGCCACACGCTTCGATGTGCACCAAGGTCAGCTTTTAGCCAGT
CCCGCGTTAACCATACACCGCTCGAACGAACGATAGCGAGCTCAAAGTACAGGGCAAGAGAAGTGGACTCGAACGAACGATAGCGGTAGCCACACGCTTCGATGCTTCTGTGTTTAGGATGCCAACCGGG
CCCGCGTTAACCATACACCGCTCGAACGAACGATAGCGGTTTGAGGGAAAACAATCATTAACAAAATCTCGAACGAACGATAGCGGTAGCCACACGCTTCGATGATTTCGACGACGCATTGCGTCGGAGA
CCCGCGTTAACCATACACCGCTCGAACGAACGATAGCGTTTGGAATACTTTGTTTTCTGACTATGTTCTCGAACGAACGATAGCGGTAGCCACACGCTTCGATGTAAGCTATTGTGAGAGCGTGCTCTGA
CCCGCGTTAACCATACACCGCTCGAACGAACGATAGCCTTCTTTAAAAAATTCTCTCACCCACAGGTCTCGAACGAACGATAGCGGTAGCCACACGCTTCGATGCACAGGGTGCCTCAGTGGGACGTAGC
CCCGCGTTAACCATACACCGCTCGAACGAACGATAGCTTTGGCTCAGAATAAACCCCTTCAAATATTCTCGAACGAACGATAGCGGTAGCCACACGCTTCGATGCTGATTGGTCTCTAGCTAGCTGGTTT
CCCGCGTTAACCATACACCGCTCGAACGAACGATAGCCCCATTAAAATGTATAAGATCAAGTCGTAACTCGAACGAACGATAGCGGTAGCCACACGCTTCGATGTTCGTGCTGAGCGTAATCCGTCGATA
CCCGCGTTAACCATACACCGCTCGAACGAACGATAGCTCAAGATATCCCACCTTTCTGGGCTGAACCCTCGAACGAACGATAGCGGTAGCCACACGCTTCGATGCCACCGTAGATTAAATAATAGCGAAT
CCCGCGTTAACCATACACCGCTCGAACGAACGATAGCTTTAGACAAAGCTTAATTCTTTCAACCAACCTCGAACGAACGATAGCGGTAGCCACACGCTTCGATGTAGATACGCCTACTCCATCCGCTTGC
CCCGCGTTAACCATACACCGCTCGAACGAACGATAGCTGCTGGGCTTTTCTTCATATGCTTGTTGGCCTCGAACGAACGATAGCGGTAGCCACACGCTTCGATGTACGTCGGAACATCTACGATAGACAT
CCCGCGTTAACCATACACCGCTCGAACGAACGATAGCTCTGCACAACCTCTCCACCATCTGTTATTTCTCGAACGAACGATAGCGGTAGCCACACGCTTCGATGCTTCCAACAGGGAAATTATTACGAAT
CCCGCGTTAACCATACACCGCTCGAACGAACGATAGCCGGGTACATGTATCTTTATAATAGAATGATCTCGAACGAACGATAGCGGTAGCCACACGCTTCGATGGCCCGGACGTCTTCTTCATCCACACG
CCCGCGTTAACCATACACCGCTCGAACGAACGATAGCTAATAATTTTTCCTGAGCCTCTCCCACCTTCTCGAACGAACGATAGCGGTAGCCACACGCTTCGATGTTCACTCCTTCTGGATATGATTCGCA
CCCGCGTTAACCATACACCGCTCGAACGAACGATAGCTACATAGGTAAGTGTGTGTCACGGGGTTTGCTCGAACGAACGATAGCGGTAGCCACACGCTTCGATGACCATCCATCAGCTAGAAGTGATTGC
CCCGCGTTAACCATACACCGCTCGAACGAACGATAGCGGGCAGGAACCAAGCATTGACATTTCTTTCCTCGAACGAACGATAGCGGTAGCCACACGCTTCGATGCCCGTGCCTCGGTCAGTGATCTCGGC
CCCGCGTTAACCATACACCGCTCGAACGAACGATAGCCTATAACTGTATGTTTGTGTCATTCTCTAACTCGAACGAACGATAGCGGTAGCCACACGCTTCGATGGTTACAAATGCCAACTGAACTACTAG
CCCGCGTTAACCATACACCGCTCGAACGAACGATAGCTTATAGGACTGCTGATAGCACTCCTCTCAGCTCGAACGAACGATAGCGGTAGCCACACGCTTCGATGGAGCAGTAGACCCGTTACAACAGGCT
CCCGCGTTAACCATACACCGCTCGAACGAACGATAGCTTACTGTAGCAAAGTCCCTTTAATATCACTCTCGAACGAACGATAGCGGTAGCCACACGCTTCGATGGATAGCTTCAATAGAGTGCGCGACAT
CCCGCGTTAACCATACACCGCTCGAACGAACGATAGCAAATAGCCGGCCAACAGGAGAGTCAAAACACTCGAACGAACGATAGCGGTAGCCACACGCTTCGATGGACATGACTACGACCGTTTGGAGTAT
CCCGCGTTAACCATACACCGCTCGAACGAACGATAGCGTGCCAGGAAAAAACACCCCAACAGAACAACTCGAACGAACGATAGCGGTAGCCACACGCTTCGATGGCGGTTGGACCAGATTCCTCAACATC
CCCGCGTTAACCATACACCGCTCGAACGAACGATAGCAAGACACCATGCTGGGTATGCTGATATGCCCTCGAACGAACGATAGCGGTAGCCACACGCTTCGATGATCGATGCAATGACGATCATATATGC
CCCGCGTTAACCATACACCGCTCGAACGAACGATAGCTTGAGGATTTGAATCTGCCAGCTCTACGCTCTCGAACGAACGATAGCGGTAGCCACACGCTTCGATGCCTGATTCCTACCTCAATGGCTAAAC
CCCGCGTTAACCATACACCGCTCGAACGAACGATAGCACTTACCTTAAATGGGTATCTGCCAATTTCCTCGAACGAACGATAGCGGTAGCCACACGCTTCGATGTTGCGAGGGAATTTGTTGGAATAACT
CCCGCGTTAACCATACACCGCTCGAACGAACGATAGCTAGACGAGATAGAATGTTTTGTGACATGAACTCGAACGAACGATAGCGGTAGCCACACGCTTCGATGAGTGCTGATATATCTAATCGCAGTCG
CCCGCGTTAACCATACACCGCTCGAACGAACGATAGCAACTGATCCTATAGCTGCTGTGGAATTTCTCTCGAACGAACGATAGCGGTAGCCACACGCTTCGATGGGCCTACCACGCCGCGCTCTTGTTCT
CCCGCGTTAACCATACACCGCTCGAACGAACGATAGCGCTACCTTGAAAGAGCTAAGCAAGACATGCCTCGAACGAACGATAGCGGTAGCCACACGCTTCGATGATCTTGTCGGCGTCCATCGGGCGGCT
CCCGCGTTAACCATACACCGCTCGAACGAACGATAGCATATGTACACATACACACACAGAATATCTACTCGAACGAACGATAGCGGTAGCCACACGCTTCGATGGGAATACCACTACGGCCAGCGATGTA
CCCGCGTTAACCATACACCGCTCGAACGAACGATAGCAGCTTGCCCCAATTCAACAGGCAATTCAAACTCGAACGAACGATAGCGGTAGCCACACGCTTCGATGTTCTGCGTAAACTGGCGGTCTATAAT
CCCGCGTTAACCATACACCGCTCGAACGAACGATAGCAATTCAGCATCCCTGAGCCGACAGATCCGGCTCGAACGAACGATAGCGGTAGCCACACGCTTCGATGTTTTGATCACTGTAAAGCCAGTAGAC
CCCGCGTTAACCATACACCGCTCGAACGAACGATAGCGCATTTCATCACCTTGGAGACGCGGGGTGGCTCGAACGAACGATAGCGGTAGCCACACGCTTCGATGGAGTGTATCCGAAGTTTAGCTACTTA
CCCGCGTTAACCATACACCGCTCGAACGAACGATAGCAAAGAAATAAAACCAAGTGCGAATCCCACTCTCGAACGAACGATAGCGGTAGCCACACGCTTCGATGCGCGTCGCTTCTACATCATAAGAGAC
CCCGCGTTAACCATACACCGCTCGAACGAACGATAGCCCTGTGTCCGCTCATATTACATATGACCCACTCGAACGAACGATAGCGGTAGCCACACGCTTCGATGCAAACCAATGTTGGTATGCAATCCCC
CCCGCGTTAACCATACACCGCTCGAACGAACGATAGCGAAAGATGCCCCTTTAGTTTTTAATGAATCCTCGAACGAACGATAGCGGTAGCCACACGCTTCGATGCCAAAGACATCGCGTATGCGTTCTCT
CCCGCGTTAACCATACACCGCTCGAACGAACGATAGCGAATAGCAGATGCCCAACAAATACTAATTTCTCGAACGAACGATAGCGGTAGCCACACGCTTCGATGTCCGGACACGTCAGAACGACACAGAC
CCCGCGTTAACCATACACCGCTCGAACGAACGATAGCGAGAAGAAGCATAAAGGTGGGCAACCCTGACTCGAACGAACGATAGCGGTAGCCACACGCTTCGATGGAGTGCAGCTCGCTGCCCAATAAATT
CCCGCGTTAACCATACACCGCTCGAACGAACGATAGCCACTTCAAAACAGAACACAGTTAACTTTTTCTCGAACGAACGATAGCGGTAGCCACACGCTTCGATGGACCCTATCTCCAAAGAGTTCCGGGG
CCCGCGTTAACCATACACCGCTCGAACGAACGATAGCCTTTCAAAAGGATGAAATGAATAAATGGGACTCGAACGAACGATAGCGGTAGCCACACGCTTCGATGATCAGACAGTTTGGCCCGTTTGCTCC
CCCGCGTTAACCATACACCGCTCGAACGAACGATAGCAGATGCTGACAAGAAACAACATTTATCTGGCTCGAACGAACGATAGCGGTAGCCACACGCTTCGATGTTGAAACTCAAAGCTATAAGTTTCTG
CCCGCGTTAACCATACACCGCTCGAACGAACGATAGCCTCTGGCGTCCGTGCTCCAACGCTGGGAGCCTCGAACGAACGATAGCGGTAGCCACACGCTTCGATGAGTCTATGACGAGACTCGACATTCAT
CCCGCGTTAACCATACACCGCTCGAACGAACGATAGCTGGCGTTCCTATAGCCTCCCGGAGCCCCAGCTCGAACGAACGATAGCGGTAGCCACACGCTTCGATGTCCTTATGAGAAGTTACCGGTGACGA
CCCGCGTTAACCATACACCGCTCGAACGAACGATAGCTTGGTCGTGCCCCTAATCAGGTCCAGGATTCTCGAACGAACGATAGCGGTAGCCACACGCTTCGATGTGAAGCCCGCTCAAGTATCGGACCTA
CCCGCGTTAACCATACACCGCTCGAACGAACGATAGCGAAGCGGAGTTCCAGCCTTTCTCTTTCCGCCTCGAACGAACGATAGCGGTAGCCACACGCTTCGATGTACGAACAGAACCCGGTAACACTACA
CCCGCGTTAACCATACACCGCTCGAACGAACGATAGCAAACCTGTGGTCCCGCGATCCTACTTGAGGCTCGAACGAACGATAGCGGTAGCCACACGCTTCGATGCGGTTTGCAGAGAAACAATGGCAAAC
CCCGCGTTAACCATACACCGCTCGAACGAACGATAGCATCTACCGTGAGGGCGCGGGGCAAAGAGCCCTCGAACGAACGATAGCGGTAGCCACACGCTTCGATGGAAGCTTATATCTTGACTTCAATGGA
CCCGCGTTAACCATACACCGCTCGAACGAACGATAGCAAATGTAGTCCGCTTGCTCTGAGGCAATCGCTCGAACGAACGATAGCGGTAGCCACACGCTTCGATGCAGGTGGGTGACCGCCCTGCGCTAGT
CCCGCGTTAACCATACACCGCTCGAACGAACGATAGCTTGTGATGACTGTACCAGACGTGAGGCACCCTCGAACGAACGATAGCGGTAGCCACACGCTTCGATGTTCTACACGCTGATAGCGGGCGAGTG
CCCGCGTTAACCATACACCGCTCGAACGAACGATAGCAGATCGCCTCTACGCCCGCAAGAGCAACAACTCGAACGAACGATAGCGGTAGCCACACGCTTCGATGCAGCCTACATTTGTATGTAGTCCTCA
CCCGCGTTAACCATACACCGCTCGAACGAACGATAGCTTCTGACTCCCCTTCCGCTGCTCCAGCTAGCTCGAACGAACGATAGCGGTAGCCACACGCTTCGATGGCCATGAATGGAACGCGGAGATCCAT
CCCGCGTTAACCATACACCGCTCGAACGAACGATAGCGCCGTCTATCCTACCTTGGCCTGCAGGGGCCTCGAACGAACGATAGCGGTAGCCACACGCTTCGATGATCCTTGCTATAAATGCGGTCGAGAT
CCCGCGTTAACCATACACCGCTCGAACGAACGATAGCTAGAAGACACATACCAGAGTTCAGGCGTTTCTCGAACGAACGATAGCGGTAGCCACACGCTTCGATGGCCTTAGGTTGCCCGTTACTGTAACA
CCCGCGTTAACCATACACCGCTCGAACGAACGATAGCCACACATGCAAGACCACAGTGTAGACGAAACTCGAACGAACGATAGCGGTAGCCACACGCTTCGATGAGTATCCACCCCCACCCGGGGAGGCT
CCCGCGTTAACCATACACCGCTCGAACGAACGATAGCACTATGATCCCTGAGAAAAAAGAGATAAACCTCGAACGAACGATAGCGGTAGCCACACGCTTCGATGGACCGCAAGCAGTACTCGCCCTTTAT
CCCGCGTTAACCATACACCGCTCGAACGAACGATAGCAATAGAATTATTCTTTCTCCACAGAGAAAGCTCGAACGAACGATAGCGGTAGCCACACGCTTCGATGTTGAATAGCTTGATGACAGTACCTAA
CCCGCGTTAACCATACACCGCTCGAACGAACGATAGCTTGAAAGGGTAATATTGATTAAAATGCAGGCTCGAACGAACGATAGCGGTAGCCACACGCTTCGATGTCCGGAGAAATTGCTTTGCGTGATAG
CCCGCGTTAACCATACACCGCTCGAACGAACGATAGCATGATAAGCAGTGCTAGTGAATGTGTCTGTCTCGAACGAACGATAGCGGTAGCCACACGCTTCGATGCCAAACCACCGCTCGAAAAACCACTC
CCCGCGTTAACCATACACCGCTCGAACGAACGATAGCCCAAAACTATGAGACAATAACATTTTGTTGCTCGAACGAACGATAGCGGTAGCCACACGCTTCGATGCTTAACTGTTTAGCCCCGTCCGTTGA
CCCGCGTTAACCATACACCGCTCGAACGAACGATAGCTAAAGGATTCCCCTGCATGTTTTAGAGGGGCTCGAACGAACGATAGCGGTAGCCACACGCTTCGATGACGTCCCTGTGCCAAACGGTAGTAGT
CCCGCGTTAACCATACACCGCTCGAACGAACGATAGCGTAGCTACAAGCCAATGAACGTCAAAGATTCTCGAACGAACGATAGCGGTAGCCACACGCTTCGATGAACATCTACGGATTGTCTCGCCAGCG
CCCGCGTTAACCATACACCGCTCGAACGAACGATAGCTATTACTGGTATCCTTATAAGAAAAGGGCCCTCGAACGAACGATAGCGGTAGCCACACGCTTCGATGGACCCTACGAGCTACTGCCTCAAGTG
CCCGCGTTAACCATACACCGCTCGAACGAACGATAGCTTGTTGGACATATAATCAGATAATATGAGGCTCGAACGAACGATAGCGGTAGCCACACGCTTCGATGTCATAAGGCCGGAAACACAGTCCTAA
CCCGCGTTAACCATACACCGCTCGAACGAACGATAGCTGTAATCAGTTGAATTGTGGCCCCCTCCAACTCGAACGAACGATAGCGGTAGCCACACGCTTCGATGGTAGATCGCTTACTAGCAAGGCAAGT
CCCGCGTTAACCATACACCGCTCGAACGAACGATAGCCCAAACATTTGGTGATTTTCTAATTACCTTCTCGAACGAACGATAGCGGTAGCCACACGCTTCGATGGACGAGCAATCAGGGTGTATGCCCGT
CCCGCGTTAACCATACACCGCTCGAACGAACGATAGCGCTAATAGCATAAACATTTTATGTCCACTTCTCGAACGAACGATAGCGGTAGCCACACGCTTCGATGGTCTAGCAAGCCACCTCCGTTAGAAG
CCCGCGTTAACCATACACCGCTCGAACGAACGATAGCGGTTTGGAGCACATATTAATTAATTACACACTCGAACGAACGATAGCGGTAGCCACACGCTTCGATGAATTCTATTTCCAAAGGGCTAGTAAC
CCCGCGTTAACCATACACCGCTCGAACGAACGATAGCGGAAATGACCTAATCAACCATTTATGGCTCCTCGAACGAACGATAGCGGTAGCCACACGCTTCGATGCATCACGAGACAGCCTCTTGCGACCC
CCCGCGTTAACCATACACCGCTCGAACGAACGATAGCGAAATTCTAAGTATTCTACTGCTAGGAATTCTCGAACGAACGATAGCGGTAGCCACACGCTTCGATGTGGCAGTGCATACTGTGTCGCAGGAC
CCCGCGTTAACCATACACCGCTCGAACGAACGATAGCCATTAGATTGCACAGTTAAAATGGATGAATCTCGAACGAACGATAGCGGTAGCCACACGCTTCGATGTGAGTATGGTCACCGGACGGCCACCC
CCCGCGTTAACCATACACCGCTCGAACGAACGATAGCATGATGCAAATGTTCCACATCTTAACTGTGCTCGAACGAACGATAGCGGTAGCCACACGCTTCGATGAGCTTCCAATCATTCCACAGAATTTA
CCCGCGTTAACCATACACCGCTCGAACGAACGATAGCCAGTAATAGCTGAGATGCAAGGAGGTGATTCTCGAACGAACGATAGCGGTAGCCACACGCTTCGATGGGAGCCCCAGGTCCGATCAGGGGTAC
CCCGCGTTAACCATACACCGCTCGAACGAACGATAGCCAGAAGAATTTCTACTCTGTGATTAAATGTCTCGAACGAACGATAGCGGTAGCCACACGCTTCGATGTAGCGACGGATAACGATTCACCCGGT
CCCGCGTTAACCATACACCGCTCGAACGAACGATAGCCTGAGAGTTTATACTGATTGCTTATATTGTCTCGAACGAACGATAGCGGTAGCCACACGCTTCGATGAAGGACCGTTAAGACCTCTTACTGGA
CCCGCGTTAACCATACACCGCTCGAACGAACGATAGCGTTGTTGAATGAGTGATTGAGTAAATGTGTCTCGAACGAACGATAGCGGTAGCCACACGCTTCGATGTGTCAGTGGCCCCTGGGAGGGTATAA
CCCGCGTTAACCATACACCGCTCGAACGAACGATAGCATCTAGCTCCTTTTAGTATTTCCACAGCATCTCGAACGAACGATAGCGGTAGCCACACGCTTCGATGGACTAGGCATTTGCGGACGAGCTAAC
CCCGCGTTAACCATACACCGCTCGAACGAACGATAGCAGTATGTAGATAAAATTCTTCACTAAGCCTCTCGAACGAACGATAGCGGTAGCCACACGCTTCGATGCTGAGTAAATACTACTGTGAGTGGGC
CCCGCGTTAACCATACACCGCTCGAACGAACGATAGCGGCATCATGGAAGACGGAGCTTTGTCGTCTCTCGAACGAACGATAGCGGTAGCCACACGCTTCGATGCAAGTATCATTATTTTACTTAGTATC
CCCGCGTTAACCATACACCGCTCGAACGAACGATAGCTGCCCAAGACACAGGGAAGAAAAAGAAGTACTCGAACGAACGATAGCGGTAGCCACACGCTTCGATGTTGAATACCCGAGAGCAAAACATGGA
CCCGCGTTAACCATACACCGCTCGAACGAACGATAGCCCTACTTCTGTCTAATTACACTATTTGTTTCTCGAACGAACGATAGCGGTAGCCACACGCTTCGATGCATCTCTCCGAGAGCGGGACGGGCCT
CCCGCGTTAACCATACACCGCTCGAACGAACGATAGCTAAGATCATATTCATACTTTTGGGGAATGACTCGAACGAACGATAGCGGTAGCCACACGCTTCGATGGTGGTGACACTTCATCGTCGTTATAT
CCCGCGTTAACCATACACCGCTCGAACGAACGATAGCCACTCAGTGGTTAAAATAGACCAAAATTTTCTCGAACGAACGATAGCGGTAGCCACACGCTTCGATGAGAGGCGGCAACATGCGTGCCAACTT
CCCGCGTTAACCATACACCGCTCGAACGAACGATAGCTCTTACAAACTTGACTTTGGGATGTATGCACTCGAACGAACGATAGCGGTAGCCACACGCTTCGATGCGGGGTAACGCAAGCAGGGACATCGT
CCCGCGTTAACCATACACCGCTCGAACGAACGATAGCATGAAGAAAACTGTTGGTCTCATCTTTCCCCTCGAACGAACGATAGCGGTAGCCACACGCTTCGATGCCACGCTGAGATGTATGCAACTTGCG
CCCGCGTTAACCATACACCGCTCGAACGAACGATAGCGGAGTTCTTTGCTTAAATCAAGCTTAATCTCTCGAACGAACGATAGCGGTAGCCACACGCTTCGATGGGGTTTCCCAGGCCATTGCGGAGCCA
CCCGCGTTAACCATACACCGCTCGAACGAACGATAGCAGGTTTGGGCTTCGACATATAAATTCTGTGCTCGAACGAACGATAGCGGTAGCCACACGCTTCGATGGGAGTAACAACCGTAGCAAAGTGATC
CCCGCGTTAACCATACACCGCTCGAACGAACGATAGCCTTGTGGTATTAGTACCTCATTTTTATGACCTCGAACGAACGATAGCGGTAGCCACACGCTTCGATGGAACGTTTATTCAGACGTGGCGATTA
CCCGCGTTAACCATACACCGCTCGAACGAACGATAGCGTCTCTGTGTGTGTTTATATTAGAGAGAGACTCGAACGAACGATAGCGGTAGCCACACGCTTCGATGGGAAGTCCTTTGGGGTTTGAGTCGAT
CCCGCGTTAACCATACACCGCTCGAACGAACGATAGCTGGCTCACAAATGGCTGCTTTCCTTGTCATCTCGAACGAACGATAGCGGTAGCCACACGCTTCGATGTCTATTTATGGCACTGCTATCGTAAA
CCCGCGTTAACCATACACCGCTCGAACGAACGATAGCAAATACAATGGACTGTTGGCTTCAAAAACTCTCGAACGAACGATAGCGGTAGCCACACGCTTCGATGGCAGGGTACCGGTTCCGTAAATTAAA
CCCGCGTTAACCATACACCGCTCGAACGAACGATAGCGGGAAGAATTTAAAATTAGATCCGTCTTATCTCGAACGAACGATAGCGGTAGCCACACGCTTCGATGCCTTCCGGAGATGAAAATTCCTCCCC
CCCGCGTTAACCATACACCGCTCGAACGAACGATAGCGAGTTTGGAGGTGGGTTCATAACTTTCTACCTCGAACGAACGATAGCGGTAGCCACACGCTTCGATGTAATTCTATGACAATTCTGGCGCACG
CCCGCGTTAACCATACACCGCTCGAACGAACGATAGCTCAAAGGTCACACTACCTTGAAGTTGAAGACTCGAACGAACGATAGCGGTAGCCACACGCTTCGATGTTAATTGGCTAATGGAGCACGCAATT
CCCGCGTTAACCATACACCGCTCGAACGAACGATAGCAAGCTGCATAAAGAGTGTATTCAACAACAACTCGAACGAACGATAGCGGTAGCCACACGCTTCGATGTGGGAAGGCCATCTTAGTCGTGGTTC
CCCGCGTTAACCATACACCGCTCGAACGAACGATAGCAACTGAGGGCAATGTTTACTCAAACTAATACTCGAACGAACGATAGCGGTAGCCACACGCTTCGATGAAAGAGTGCTACGCCTCCGCTGTTCG
CCCGCGTTAACCATACACCGCTCGAACGAACGATAGCAATTCTAGAAGTTCTCCAGATTTCTTATGTCTCGAACGAACGATAGCGGTAGCCACACGCTTCGATGGCCGACCGCCGCTTCATTGAACGAAT
CCCGCGTTAACCATACACCGCTCGAACGAACGATAGCTGCAATAAAAACAATGTTTCATGGAAGCTCCTCGAACGAACGATAGCGGTAGCCACACGCTTCGATGTGCCCGAGTGGATTTTTTCATAACGA
CCCGCGTTAACCATACACCGCTCGAACGAACGATAGCGTCTCTTGGAGATTCTTTTGTTTTTTCTTTCTCGAACGAACGATAGCGGTAGCCACACGCTTCGATGCATAAGAGCACTGAGGTTGGCGAGGA
CCCGCGTTAACCATACACCGCTCGAACGAACGATAGCCTACATCTGTGATTTTCGAGTTTATCTTCGCTCGAACGAACGATAGCGGTAGCCACACGCTTCGATGCTTTCTCCGTGTCGAAGGAAATCCCA
CCCGCGTTAACCATACACCGCTCGAACGAACGATAGCTTAAGATGATTCAACTTGATTCTGAGCAACCTCGAACGAACGATAGCGGTAGCCACACGCTTCGATGGTAACGAATCTACGATGCTGCTATGT
CCCGCGTTAACCATACACCGCTCGAACGAACGATAGCCAAAGATCTTCACTTTTTCTCTCTTCTTCACTCGAACGAACGATAGCGGTAGCCACACGCTTCGATGCTGACGTTATGGAAGGTGGCGCTACT
CCCGCGTTAACCATACACCGCTCGAACGAACGATAGCGCATGGCTATCTCTATCACATATTAAATTTCTCGAACGAACGATAGCGGTAGCCACACGCTTCGATGCCCCAGGTCACTGGGCAACGACTAGC
CCCGCGTTAACCATACACCGCTCGAACGAACGATAGCTTTTTCCCCCATATTTATAACTATGAGCCACTCGAACGAACGATAGCGGTAGCCACACGCTTCGATGCGCAGCCTGCATGGGTGTGTTGCTTA
CCCGCGTTAACCATACACCGCTCGAACGAACGATAGCATATTTGGGCCTTTAATCAACCTGGAACTGCTCGAACGAACGATAGCGGTAGCCACACGCTTCGATGCAAATAGTCCGTCCACTGGTCAATGA
CCCGCGTTAACCATACACCGCTCGAACGAACGATAGCGTTGCAAATGTCTCTATGGCTTATTTTTAACTCGAACGAACGATAGCGGTAGCCACACGCTTCGATGCCGCGGCTTTCGGACACAGCATCTGA
CCCGCGTTAACCATACACCGCTCGAACGAACGATAGCCAAGAGACAGCCAAAGGAAAGCAGAGGAGTCTCGAACGAACGATAGCGGTAGCCACACGCTTCGATGGTGATCAGAGATACTTCTCGACAGTC
CCCGCGTTAACCATACACCGCTCGAACGAACGATAGCCAAAATACCCCTGCCAAGAATTTAAGTCACCTCGAACGAACGATAGCGGTAGCCACACGCTTCGATGAGTGAATAACTCAGTAAACGTTATGG
CCCGCGTTAACCATACACCGCTCGAACGAACGATAGCGTTTGGGGAAAATATCTGATAATCCTATTTCTCGAACGAACGATAGCGGTAGCCACACGCTTCGATGAGGTCACTATTAGGGACATTTCAGTT
CCCGCGTTAACCATACACCGCTCGAACGAACGATAGCGTAAGGAAGTTTGACAAAGTTTAAGATAACCTCGAACGAACGATAGCGGTAGCCACACGCTTCGATGCTACTGTGATTAGAACGGGAGTGGAG
CCCGCGTTAACCATACACCGCTCGAACGAACGATAGCATCTTTATTTAGAAGCCCTAAGCACTGAAACTCGAACGAACGATAGCGGTAGCCACACGCTTCGATGGCCGTCAACAAATCACGCTTTGTTGG
CCCGCGTTAACCATACACCGCTCGAACGAACGATAGCCTTCCAAAGTTCTGACATTATAGGTGTGAGCTCGAACGAACGATAGCGGTAGCCACACGCTTCGATGTAGCTAAACCGTAGTTTTCGGCCACA
CCCGCGTTAACCATACACCGCTCGAACGAACGATAGCGGCTCTGTTTTTATTTTCTTAAAATGCTGTCTCGAACGAACGATAGCGGTAGCCACACGCTTCGATGGCTACATGCAAGTGTGTAGTTTTGTC
CCCGCGTTAACCATACACCGCTCGAACGAACGATAGCCTCCATCTAACTGAATTCACTTTTCAATTTCTCGAACGAACGATAGCGGTAGCCACACGCTTCGATGTGCGGTCATGTTTCAGTAACGTGACT
CCCGCGTTAACCATACACCGCTCGAACGAACGATAGCGTTTGAACAGTGAAATATACAGTGACCAGCCTCGAACGAACGATAGCGGTAGCCACACGCTTCGATGCCTCCACCCTTAAATATTGGCCTCTC
CCCGCGTTAACCATACACCGCTCGAACGAACGATAGCAAGAGATTAGAGACTGTCTGTGGGAGTAGGCTCGAACGAACGATAGCGGTAGCCACACGCTTCGATGAATTCGCCTAAGCTACGCTGTTGACG
CCCGCGTTAACCATACACCGCTCGAACGAACGATAGCAGGTTTGTTACATGGGCAAACTGTGTGTTGCTCGAACGAACGATAGCGGTAGCCACACGCTTCGATGGCTAGCTGTAACAGGGATGTTCAATA
CCCGCGTTAACCATACACCGCTCGAACGAACGATAGCCAGAAGAGTATTTCTTGACATTGAAAAATGCTCGAACGAACGATAGCGGTAGCCACACGCTTCGATGCCGCCACGATTCTGACGTGATACGGG
CCCGCGTTAACCATACACCGCTCGAACGAACGATAGCCAGCATCTTCACTGAATTTATTAGTTCTAACTCGAACGAACGATAGCGGTAGCCACACGCTTCGATGTTTATCCCGCGCGACGCATGCACCCG
CCCGCGTTAACCATACACCGCTCGAACGAACGATAGCGAGGTTTTTCACTTATTGGTTAATTTCTAGCTCGAACGAACGATAGCGGTAGCCACACGCTTCGATGGAATTGTCGATACACCGTGTTTTAGA
CCCGCGTTAACCATACACCGCTCGAACGAACGATAGCATAGCTCTGTAATATGATTTGAACTCAGCTCTCGAACGAACGATAGCGGTAGCCACACGCTTCGATGCGCCTGAAGAGGTCTCCTCAGACAAA
CCCGCGTTAACCATACACCGCTCGAACGAACGATAGCAGAATGGTATTTCCTAGGATTTCCTAATAGCTCGAACGAACGATAGCGGTAGCCACACGCTTCGATGGGATACGTCATCCGCGCTTTGCAGCT
CCCGCGTTAACCATACACCGCTCGAACGAACGATAGCTAGTTTGCAAATATTTGCTCCCATTCTATACTCGAACGAACGATAGCGGTAGCCACACGCTTCGATGGGTCTACACGGGTTTAGGGACCCTCT
CCCGCGTTAACCATACACCGCTCGAACGAACGATAGCTCTGTGTGTGTCTTCTTTTAAGAAGTGTCTCTCGAACGAACGATAGCGGTAGCCACACGCTTCGATGAGCATATCAGGCGGTGTTTAACTGGA
CCCGCGTTAACCATACACCGCTCGAACGAACGATAGCCTTTGCAACCTTCCAAAATCTGTTAGTTTTCTCGAACGAACGATAGCGGTAGCCACACGCTTCGATGTACGATGGACCGAGGTTTTGCCTTAG
CCCGCGTTAACCATACACCGCTCGAACGAACGATAGCTATTCCAAATAATAGGATTGCTGGATTGAACTCGAACGAACGATAGCGGTAGCCACACGCTTCGATGCGCGCCGAATAATGGGCTACACTGCA
CCCGCGTTAACCATACACCGCTCGAACGAACGATAGCTTTTATAGCTACCTAGTATTCTACAGTGTACTCGAACGAACGATAGCGGTAGCCACACGCTTCGATGAATCAGAGCACTTTCAGCCATATATT
CCCGCGTTAACCATACACCGCTCGAACGAACGATAGCTGGATTAATTTGCTCAGGATAATGGCCTTCCTCGAACGAACGATAGCGGTAGCCACACGCTTCGATGTGCAGAGGGTTATTTTTGGTCACAAA
CCCGCGTTAACCATACACCGCTCGAACGAACGATAGCGTCAATGTGTACTCAAGTTTTAGCTCCCACCTCGAACGAACGATAGCGGTAGCCACACGCTTCGATGGCTCGACGTGTGCGGCGTTGGATTAC
CCCGCGTTAACCATACACCGCTCGAACGAACGATAGCAAGAGAATCACTGACCCCAGCATTCTGAACCTCGAACGAACGATAGCGGTAGCCACACGCTTCGATGGACGTGTGTCTTCTAGCAGGATGGTT
CCCGCGTTAACCATACACCGCTCGAACGAACGATAGCGGAAGAACACAGCAATTGTGAGCCATTGAACTCGAACGAACGATAGCGGTAGCCACACGCTTCGATGCAGGCATGCGCCGTTCACCCCGATAC
CCCGCGTTAACCATACACCGCTCGAACGAACGATAGCCCTAAACCACTGATGTCACCCTTATGTAACCTCGAACGAACGATAGCGGTAGCCACACGCTTCGATGAGCAAAAAACCTGTTTCTTCAGCAAT
CCCGCGTTAACCATACACCGCTCGAACGAACGATAGCAGAACAGCAAGTTAATAAGTGTCTTTAGAGCTCGAACGAACGATAGCGGTAGCCACACGCTTCGATGCTACCATAACGCTGGATGATAGTGTA
CCCGCGTTAACCATACACCGCTCGAACGAACGATAGCGACACTAACAACTAACATGAAGATATATGACTCGAACGAACGATAGCGGTAGCCACACGCTTCGATGGCGTGAGCATAGGTTAATCAACATAA
CCCGCGTTAACCATACACCGCTCGAACGAACGATAGCTCAATACCACTAGACCCATCTCATAAGTAACTCGAACGAACGATAGCGGTAGCCACACGCTTCGATGCTCTCTTGAGCGTATCGTAAGCTCTG
CCCGCGTTAACCATACACCGCTCGAACGAACGATAGCCTCTAACAAAGATGTCCTTCAAAAATAAAGCTCGAACGAACGATAGCGGTAGCCACACGCTTCGATGGAATGTCGTTATTTATGCGACGGCAT
CCCGCGTTAACCATACACCGCTCGAACGAACGATAGCTAGAGTATAAGCAGATTTTTCAGCAGAAACCTCGAACGAACGATAGCGGTAGCCACACGCTTCGATGACGATATACTCTCCAGTGCGGAAAGG
CCCGCGTTAACCATACACCGCTCGAACGAACGATAGCATTAAATTGTCAAGAGTTGGACAGAATTTGCTCGAACGAACGATAGCGGTAGCCACACGCTTCGATGGTAAATGATCGGACCAGGGCTGGCGA
CCCGCGTTAACCATACACCGCTCGAACGAACGATAGCCTCAAAAGTCCCCAAATGGGTTCAACACAACTCGAACGAACGATAGCGGTAGCCACACGCTTCGATGGGTTCCCCAACGAGGTGTGGGCGCGA
CCCGCGTTAACCATACACCGCTCGAACGAACGATAGCTCTTGGAACAAATGATAATGGGAACAAAACCTCGAACGAACGATAGCGGTAGCCACACGCTTCGATGCCTAACCGTCTATGACGGGAGGCCTA
CCCGCGTTAACCATACACCGCTCGAACGAACGATAGCACATGGAAATTAAACCATATGCTCCTAATGCTCGAACGAACGATAGCGGTAGCCACACGCTTCGATGTTTAGTCAGGTATCAACCTATAAATC
CCCGCGTTAACCATACACCGCTCGAACGAACGATAGCCTGTGACAACAATGGAATAAAAATAGAAACCTCGAACGAACGATAGCGGTAGCCACACGCTTCGATGTATAAGTGCTCAAATTACTCCTGTGC
CCCGCGTTAACCATACACCGCTCGAACGAACGATAGCAAGAGCTGACAAATAAACATTTTTTCCTCACTCGAACGAACGATAGCGGTAGCCACACGCTTCGATGTGATTCGTATCATAACGTCGGGAATT
CCCGCGTTAACCATACACCGCTCGAACGAACGATAGCGAAGGGATCTATTCAGCAAGAAGATATAACCTCGAACGAACGATAGCGGTAGCCACACGCTTCGATGTATAGCATGAAGGCTTCGGTCGGCGC
CCCGCGTTAACCATACACCGCTCGAACGAACGATAGCACAGGAGTGACTATACTTATATAAGACAAACTCGAACGAACGATAGCGGTAGCCACACGCTTCGATGGGCCTCCAACGAGCTGCCTGTCCCAC
CCCGCGTTAACCATACACCGCTCGAACGAACGATAGCTGAATGGATAAAAAACAAGACCCTTTGGTCCTCGAACGAACGATAGCGGTAGCCACACGCTTCGATGCACTTCCCCACCGGCTTGTGAGGGAA
CCCGCGTTAACCATACACCGCTCGAACGAACGATAGCCATAAAACAACCAGGAAACAGACAACAAAACTCGAACGAACGATAGCGGTAGCCACACGCTTCGATGGGTGTTGGGGTGAAGACAAAGTGTCT
CCCGCGTTAACCATACACCGCTCGAACGAACGATAGCCCTGAAACAATCTACAGATTTAATGCAATACTCGAACGAACGATAGCGGTAGCCACACGCTTCGATGCAACAAAGATCGGAGAATGCTCCTGT
CCCGCGTTAACCATACACCGCTCGAACGAACGATAGCGTGAAATAGATAGGAATTAACCAAAGGAATCTCGAACGAACGATAGCGGTAGCCACACGCTTCGATGGACTAAATCAACGCGGGTCAAGGTAA
CCCGCGTTAACCATACACCGCTCGAACGAACGATAGCCAGTGAACATTATGAAAGAGAACTAAAGCACTCGAACGAACGATAGCGGTAGCCACACGCTTCGATGGACACACTTAGTGCGCTCGCGCGCAT
CCCGCGTTAACCATACACCGCTCGAACGAACGATAGCTAAAGTGACCCTCACACCACCTTAGCCTCCCTCGAACGAACGATAGCGGTAGCCACACGCTTCGATGAAACACAGTGTTTAAGATCGAGTTTC
CCCGCGTTAACCATACACCGCTCGAACGAACGATAGCAGAAGGCTATAAAGAACATCCACATTGCAACTCGAACGAACGATAGCGGTAGCCACACGCTTCGATGCGCCATACGTCGTGCTTAAAGGGTGC
CCCGCGTTAACCATACACCGCTCGAACGAACGATAGCGAAAAACTGAAAACCTTTCCTCTATGATCTCTCGAACGAACGATAGCGGTAGCCACACGCTTCGATGCTCATATCCCAGTAAGCGAGCATAGC
CCCGCGTTAACCATACACCGCTCGAACGAACGATAGCCCATGCTAGTTGTTTTATTTTTCTCATAACCTCGAACGAACGATAGCGGTAGCCACACGCTTCGATGACGTGACTCATATTTGTGAAGTATCC
CCCGCGTTAACCATACACCGCTCGAACGAACGATAGCGTACCAGTAAGAACTTTAATGCACGATATTCTCGAACGAACGATAGCGGTAGCCACACGCTTCGATGGTTATAACGACAGGCAGATTCAGATA
CCCGCGTTAACCATACACCGCTCGAACGAACGATAGCCCACAATCAAATAAAACTGGATAATTGACACTCGAACGAACGATAGCGGTAGCCACACGCTTCGATGTAGCCGATAAGTGACTCACAGAAGAT
CCCGCGTTAACCATACACCGCTCGAACGAACGATAGCCAAGTTGGCAATGTGGATGATTATAGTTATCTCGAACGAACGATAGCGGTAGCCACACGCTTCGATGTGTTGTTTGGTAGGCAGGTCTGACAT
CCCGCGTTAACCATACACCGCTCGAACGAACGATAGCGCATTTTACTAGTGTTGAGGGATGGCATCCCTCGAACGAACGATAGCGGTAGCCACACGCTTCGATGCCGGCACCGGCAGACTCCTTTGTCAA
CCCGCGTTAACCATACACCGCTCGAACGAACGATAGCGGGTTACGTTTCCATTAGATTTTGAATAATCTCGAACGAACGATAGCGGTAGCCACACGCTTCGATGGGTGGAAAGTCTAAATAACGGCTAAA
CCCGCGTTAACCATACACCGCTCGAACGAACGATAGCAGCACCATTAAACAGTCCCCTGGCAGTCATCTCGAACGAACGATAGCGGTAGCCACACGCTTCGATGCTTCACAATTAATGATGGCTTCCGAT
CCCGCGTTAACCATACACCGCTCGAACGAACGATAGCCTTTGTTAGTAATAAATACTTTCTGCCTGTCTCGAACGAACGATAGCGGTAGCCACACGCTTCGATGACCTAGCGCCACATCAAGCAAAGTTC
CCCGCGTTAACCATACACCGCTCGAACGAACGATAGCGTTCTCTTTGGCAACGCTGTTCTCTGTGGTCTCGAACGAACGATAGCGGTAGCCACACGCTTCGATGGGCACTAGTCTGGGGTGGTGTCACCG
CCCGCGTTAACCATACACCGCTCGAACGAACGATAGCTCTGTGGACATGTAGTGCTTTCACGCCCTTCTCGAACGAACGATAGCGGTAGCCACACGCTTCGATGATTGACGGTAGAAAAGCGTCCCAGCG
CCCGCGTTAACCATACACCGCTCGAACGAACGATAGCTTATGTCTTTAACCAGAGCGCATAAAGTGTCTCGAACGAACGATAGCGGTAGCCACACGCTTCGATGAGCGGAAACTACTTTGACGGAACCGT
CCCGCGTTAACCATACACCGCTCGAACGAACGATAGCTGTGTCTTCTATTTCTCTTGTCCCATGTGGCTCGAACGAACGATAGCGGTAGCCACACGCTTCGATGTGACTCTCTCCTGCATTCGCGCCAGC
CCCGCGTTAACCATACACCGCTCGAACGAACGATAGCTCACTGAGGTCAGACTATGCCACAGCATGTCTCGAACGAACGATAGCGGTAGCCACACGCTTCGATGTTCGCAGCAGTACGAAATGTGCGAAC
CCCGCGTTAACCATACACCGCTCGAACGAACGATAGCGGCCAACAAACAGTTCTTTTGACCCCTGGTCTCGAACGAACGATAGCGGTAGCCACACGCTTCGATGTAAGGAGGGGATGCGGCAGATCCGTA
CCCGCGTTAACCATACACCGCTCGAACGAACGATAGCCTCAGGCTGTCTAATGGATTAGCAAATGTGCTCGAACGAACGATAGCGGTAGCCACACGCTTCGATGGCTTCATTGACGGTCGAGTGTTGTGG
CCCGCGTTAACCATACACCGCTCGAACGAACGATAGCCGTGGCCAGAAAATAAATTCTTAGCTCCGCCTCGAACGAACGATAGCGGTAGCCACACGCTTCGATGATCGTACGCTACCATGTTTGTTCGCT
CCCGCGTTAACCATACACCGCTCGAACGAACGATAGCCCGTAAGTATGAATTCAAGGGTATTTCATACTCGAACGAACGATAGCGGTAGCCACACGCTTCGATGCTTTAAGGTGATATGGCAGGAAGGTA
CCCGCGTTAACCATACACCGCTCGAACGAACGATAGCAGTTCCTGTAGTTCTTCAGCTTTTAGTTTTCTCGAACGAACGATAGCGGTAGCCACACGCTTCGATGAACCACTGTTTTGTAGCAGGGGTGTT
CCCGCGTTAACCATACACCGCTCGAACGAACGATAGCCTTGCATCTACTATACTTTAGTAATGATGTCTCGAACGAACGATAGCGGTAGCCACACGCTTCGATGTCCTGCGCATTAAGTGTTGACAGTAC
CCCGCGTTAACCATACACCGCTCGAACGAACGATAGCGGATCACAGGAAGGTGGTATTTTGGCTTTTCTCGAACGAACGATAGCGGTAGCCACACGCTTCGATGGATGGATGACTCACATGAGGGACATG
CCCGCGTTAACCATACACCGCTCGAACGAACGATAGCTCTTTCCTTATAATCTTGAGGGCAATGCATCTCGAACGAACGATAGCGGTAGCCACACGCTTCGATGTGGCCCTGTTAAATATTCGAATAGGG
CCCGCGTTAACCATACACCGCTCGAACGAACGATAGCAACTTAGTGTGTATTTTTTGGGCAAGAATACTCGAACGAACGATAGCGGTAGCCACACGCTTCGATGATGAAAGTCGTAGGGGGATAACCGCA
CCCGCGTTAACCATACACCGCTCGAACGAACGATAGCTACTTTGATGAAGAAAACTCAAAACCTGAACTCGAACGAACGATAGCGGTAGCCACACGCTTCGATGGAGCTACATATGAATGGGTAGGTCGT
CCCGCGTTAACCATACACCGCTCGAACGAACGATAGCCACAAACCTCCTTTATTTGGTAAACTTTTACTCGAACGAACGATAGCGGTAGCCACACGCTTCGATGCCGCAACCCGAAATCATGCTCAGCTG
CCCGCGTTAACCATACACCGCTCGAACGAACGATAGCGATAATATTGTGGTATTGAACTACACCAGGCTCGAACGAACGATAGCGGTAGCCACACGCTTCGATGAGTTTCATATGCTCGTGAGTCAAAAG
CCCGCGTTAACCATACACCGCTCGAACGAACGATAGCCACAAAAACTATTTTTAGTAGCAAATGTGCCTCGAACGAACGATAGCGGTAGCCACACGCTTCGATGTGTATCCGGTCACAGAGGCCGACCCC
CCCGCGTTAACCATACACCGCTCGAACGAACGATAGCTACCCTGTTATGTTGTGGACTGGCAGGGGACTCGAACGAACGATAGCGGTAGCCACACGCTTCGATGGTACCCTCAGGCCATCGCGGTTATAA
CCCGCGTTAACCATACACCGCTCGAACGAACGATAGCTGGCGTGAGAGTCCATTCTTGGAGTGACAGCTCGAACGAACGATAGCGGTAGCCACACGCTTCGATGGTCAGGCCACGACAGATGCTAGAGGG
CCCGCGTTAACCATACACCGCTCGAACGAACGATAGCTAATAGGAGGATTACTCATTTATCCACATTCTCGAACGAACGATAGCGGTAGCCACACGCTTCGATGGTGGATAGACGTGGGGTTAACGGATT
CCCGCGTTAACCATACACCGCTCGAACGAACGATAGCGTCACAAAGTATGTAGAAATGAATAGGTATCTCGAACGAACGATAGCGGTAGCCACACGCTTCGATGTCCTAGCGTGGCACTACAGGATGCCC
CCCGCGTTAACCATACACCGCTCGAACGAACGATAGCGTTCCTCCTGAATTCAACCAATCCTCCCACCTCGAACGAACGATAGCGGTAGCCACACGCTTCGATGGCAGGGGTACCGTTCGACGTTATTGG
CCCGCGTTAACCATACACCGCTCGAACGAACGATAGCCACACACTCACCTCACTGCCACTGTGAGAGCTCGAACGAACGATAGCGGTAGCCACACGCTTCGATGCCTGCACAAGGTTCCGGTAATCGTAA
CCCGCGTTAACCATACACCGCTCGAACGAACGATAGCGTGTGTGTGATTTATGTTTGTTATAGTAAGCTCGAACGAACGATAGCGGTAGCCACACGCTTCGATGGAATGTCTTTGTGCCACCGACAATGG
CCCGCGTTAACCATACACCGCTCGAACGAACGATAGCAAAAGATGCCAGTAGGAGGATATATGGGTACTCGAACGAACGATAGCGGTAGCCACACGCTTCGATGGTCTTCTACAGGGCGACACGCACGGC
CCCGCGTTAACCATACACCGCTCGAACGAACGATAGCGCAATTGCCTGTGGGTCAGTGGTACCACTGCTCGAACGAACGATAGCGGTAGCCACACGCTTCGATGCAAGTGATGCAGCTTACTAGCCAATG
CCCGCGTTAACCATACACCGCTCGAACGAACGATAGCCTGTTAGGTGGATAAAGTTCCTTTATTTTTCTCGAACGAACGATAGCGGTAGCCACACGCTTCGATGTTTATAGATACTCTCTGCCGGAGGAT
CCCGCGTTAACCATACACCGCTCGAACGAACGATAGCGGGGAAAACAATAGAAAGTCCCTAGGTCTACTCGAACGAACGATAGCGGTAGCCACACGCTTCGATGCTACTAACTTATTGCCTCGATGATGT
CCCGCGTTAACCATACACCGCTCGAACGAACGATAGCAATTGTTTGCCACTAACTGCTAGACTTATTCTCGAACGAACGATAGCGGTAGCCACACGCTTCGATGCAAAGGCGTTTACCTATGGAGCGGAG
CCCGCGTTAACCATACACCGCTCGAACGAACGATAGCAGGATAAGAGGTGGCAATCCGTAAGTAAAGCTCGAACGAACGATAGCGGTAGCCACACGCTTCGATGTAGACGTTACCGCCGGTCTTTCGCCT
CCCGCGTTAACCATACACCGCTCGAACGAACGATAGCGCTAGTAAGATTTTGAAGAAATTAAAGTCCCTCGAACGAACGATAGCGGTAGCCACACGCTTCGATGCGGAATTCGTACGCCGTAGGTATATG
CCCGCGTTAACCATACACCGCTCGAACGAACGATAGCTAATTCTCTTCTCCACTGCCTATATTCCATCTCGAACGAACGATAGCGGTAGCCACACGCTTCGATGCCCTAGACGAAGTCCCGAGTCATTCA
CCCGCGTTAACCATACACCGCTCGAACGAACGATAGCGGGAGACAATTAAGTCCATTGCACGTAGGTCTCGAACGAACGATAGCGGTAGCCACACGCTTCGATGAGACCAAACCAGCTTTAGTATGTCAG
CCCGCGTTAACCATACACCGCTCGAACGAACGATAGCCCTCCACATAAAGTTATATTCTGAGGTGCACTCGAACGAACGATAGCGGTAGCCACACGCTTCGATGCACACAAGCGGACTGCCACGATGGTA
CCCGCGTTAACCATACACCGCTCGAACGAACGATAGCAGGACACCATTCATATTGGATTAGAACCCACTCGAACGAACGATAGCGGTAGCCACACGCTTCGATGATAATACGTTGTGGGACGTGGTATCG
CCCGCGTTAACCATACACCGCTCGAACGAACGATAGCTCCATTCAGAGGCTTCTCTTCTTGTGTTGTCTCGAACGAACGATAGCGGTAGCCACACGCTTCGATGGATCTCCTCCTATAGTTGAGACAAGA
CCCGCGTTAACCATACACCGCTCGAACGAACGATAGCTTTGCTTAGAGTGCCGTAACAAAGTACCACCTCGAACGAACGATAGCGGTAGCCACACGCTTCGATGTACCACCAAGGTCTCACACTTTCACA
CCCGCGTTAACCATACACCGCTCGAACGAACGATAGCTTTGGAGTTGTTTTCCTGGGACTCTTTCTGCTCGAACGAACGATAGCGGTAGCCACACGCTTCGATGGAGATTGTTTATGGCCACAGACCTTA
CCCGCGTTAACCATACACCGCTCGAACGAACGATAGCGTTGAGTTTAAAAATTCCTGAAGGTTATACCTCGAACGAACGATAGCGGTAGCCACACGCTTCGATGCAGAGGACCCCTTCGCCACCCTAATG
CCCGCGTTAACCATACACCGCTCGAACGAACGATAGCCTGAATGGGATATTGGTGATGTCTATTACACTCGAACGAACGATAGCGGTAGCCACACGCTTCGATGGTGATTGACGCGATCCCGCTCGTCTC
CCCGCGTTAACCATACACCGCTCGAACGAACGATAGCCTAGTCACATGGCTTTGTCTAATTGCATGGCTCGAACGAACGATAGCGGTAGCCACACGCTTCGATGTGACTAAACTCTCACTTCCGTTCGAA
CCCGCGTTAACCATACACCGCTCGAACGAACGATAGCGAGAGAGAAGGGAGTGGAAAATCCAGGGGCCTCGAACGAACGATAGCGGTAGCCACACGCTTCGATGTCCGTGGTAATCGAGGGATACTCCCC
CCCGCGTTAACCATACACCGCTCGAACGAACGATAGCCATGCTTGACACAGCTATCCAGAATGTTCTCTCGAACGAACGATAGCGGTAGCCACACGCTTCGATGGTCGAGCCCGAGTACGTCGGGCGCTT
CCCGCGTTAACCATACACCGCTCGAACGAACGATAGCGTGGCTTTCCGTCGTGCAAAATCAGCTCCACTCGAACGAACGATAGCGGTAGCCACACGCTTCGATGATAGTGCAGAACACTTTCTACACCCT
CCCGCGTTAACCATACACCGCTCGAACGAACGATAGCGTTTCCACAATATCAATTTTGGATAGAACACTCGAACGAACGATAGCGGTAGCCACACGCTTCGATGGACGCTGCCTGAACGATAAATCCGAT
CCCGCGTTAACCATACACCGCTCGAACGAACGATAGCATGCCTGTTCCTCTCTCCTATTCCCACATTCTCGAACGAACGATAGCGGTAGCCACACGCTTCGATGGGCTGGGTTCATCCGCTACCGTGCTC
CCCGCGTTAACCATACACCGCTCGAACGAACGATAGCTACTGCAGAAGAGAGGGATTTTACTCCCCTCTCGAACGAACGATAGCGGTAGCCACACGCTTCGATGCCTGTATGCCACGAATACTCTCTGCA
CCCGCGTTAACCATACACCGCTCGAACGAACGATAGCTTTGTGCCAATATAGAAAGTAGGACCCAAACTCGAACGAACGATAGCGGTAGCCACACGCTTCGATGGATTATCGCTCGAGGTGCTTGGCTGG
CCCGCGTTAACCATACACCGCTCGAACGAACGATAGCAAAACACAACGTATGTTCTCAATTGATCTGCTCGAACGAACGATAGCGGTAGCCACACGCTTCGATGCTGTAAGCCACGAATACCGGCCCCGA
CCCGCGTTAACCATACACCGCTCGAACGAACGATAGCGTGTGACTTATTGATTATAGGTTTAACTGTCTCGAACGAACGATAGCGGTAGCCACACGCTTCGATGGATAAGCGTTTTAGAGTGTCATTTGT
CCCGCGTTAACCATACACCGCTCGAACGAACGATAGCTTCCTCAGATATCTTGTGATTTTTGGATGTCTCGAACGAACGATAGCGGTAGCCACACGCTTCGATGAAGCTTGGGCTGTCTTTTAGGAGGAA
CCCGCGTTAACCATACACCGCTCGAACGAACGATAGCTCCCTTTTCTTCAAGTTTCATATTGCTGTTCTCGAACGAACGATAGCGGTAGCCACACGCTTCGATGATGAATTCGCTCACGCCCGGTTATGT
CCCGCGTTAACCATACACCGCTCGAACGAACGATAGCGTTCTTGTTCCATGGATGAAATAACTTATCCTCGAACGAACGATAGCGGTAGCCACACGCTTCGATGAACTTACTGTATTTTTGGAAGAGACA
CCCGCGTTAACCATACACCGCTCGAACGAACGATAGCCAAATTGAATGACTCTTCAATTCAGAGAAACTCGAACGAACGATAGCGGTAGCCACACGCTTCGATGTGTGAACAGGAGGAGCGCGCAGAACT
CCCGCGTTAACCATACACCGCTCGAACGAACGATAGCTTTTGAAAGTTTGCAATGACGCTTAATGTGCTCGAACGAACGATAGCGGTAGCCACACGCTTCGATGAGTCGGAAGTGGCTCGGGCGCTCGGA
CCCGCGTTAACCATACACCGCTCGAACGAACGATAGCGGAGAAAGAGCATTTTTATTCTGGTATTTTCTCGAACGAACGATAGCGGTAGCCACACGCTTCGATGAGTAGAGTGATGCAGCCGCGGTACCG
CCCGCGTTAACCATACACCGCTCGAACGAACGATAGCTTCACTTTGATGGAGCATGTCGTACATGATCTCGAACGAACGATAGCGGTAGCCACACGCTTCGATGATCGGAGACAAACCAGGTCTATACCC
CCCGCGTTAACCATACACCGCTCGAACGAACGATAGCGACATTCACGTCTATTCTCTCTGAAGCCTGCTCGAACGAACGATAGCGGTAGCCACACGCTTCGATGCGACATGCGTCTAACGGTAGTATCGT
CCCGCGTTAACCATACACCGCTCGAACGAACGATAGCGACTCTCCTTCCCTTATTAGGTCTTTACCACTCGAACGAACGATAGCGGTAGCCACACGCTTCGATGTGTTCGAAACCCAGCCTCAATCTACT
CCCGCGTTAACCATACACCGCTCGAACGAACGATAGCCTGGAGGAAATATACATCCCAAAATATATTCTCGAACGAACGATAGCGGTAGCCACACGCTTCGATGACGGTCTTACTGCAAACCGAGTAAAG
CCCGCGTTAACCATACACCGCTCGAACGAACGATAGCCTTTGTAGCAAGAAGATACTAAATTCCAACCTCGAACGAACGATAGCGGTAGCCACACGCTTCGATGGGAGTACGTTGCTAACAAACTGTGAA
CCCGCGTTAACCATACACCGCTCGAACGAACGATAGCAGACGTGCTTCATTATACCCTGTCCCTTCTCTCGAACGAACGATAGCGGTAGCCACACGCTTCGATGGTGCTGCTGCAGACGTTCGTCTGAGT
CCCGCGTTAACCATACACCGCTCGAACGAACGATAGCCCAAAAATAAAATTCCAAGCTCCCCAGCCACTCGAACGAACGATAGCGGTAGCCACACGCTTCGATGAGTGTAATCTCAAATAATGTGCGTTT
CCCGCGTTAACCATACACCGCTCGAACGAACGATAGCAACCAAACTAGGCAATTTATTAGTGAATGTCTCGAACGAACGATAGCGGTAGCCACACGCTTCGATGTTACGCAGCGTGCACGGACTGACTTG
CCCGCGTTAACCATACACCGCTCGAACGAACGATAGCCCGTACTTACTGATCCTGTAATCTCAGGATCTCGAACGAACGATAGCGGTAGCCACACGCTTCGATGAGGAATGCGTAGTGTCGCAGTAGATG
CCCGCGTTAACCATACACCGCTCGAACGAACGATAGCATAATTCTTTCAGAGAGTTGCCCTGTGACACTCGAACGAACGATAGCGGTAGCCACACGCTTCGATGCGACACGAGCTAGATGCGTTAAGGTA
CCCGCGTTAACCATACACCGCTCGAACGAACGATAGCCAGAGCATTCTTAAGTAAACTATGTCATTTCTCGAACGAACGATAGCGGTAGCCACACGCTTCGATGCAGAAAATGATAATGCGTCCCAGCGT
CCCGCGTTAACCATACACCGCTCGAACGAACGATAGCCGATCCAATTCCAAAATTATTACATTTCTGCTCGAACGAACGATAGCGGTAGCCACACGCTTCGATGCGTAACATGCTACTTGAGACTCGTGA
CCCGCGTTAACCATACACCGCTCGAACGAACGATAGCAGGGGAGAGAATATAGGCTGGAACAAGACACTCGAACGAACGATAGCGGTAGCCACACGCTTCGATGACCACTATAATGACTACAGGGCCAAA
CCCGCGTTAACCATACACCGCTCGAACGAACGATAGCCAGTTAAGTTGTTACATAAATAGGAGGTTACTCGAACGAACGATAGCGGTAGCCACACGCTTCGATGCAAGGTCATAGCGCTACCCGACCGTC
CCCGCGTTAACCATACACCGCTCGAACGAACGATAGCCCTACACAGATTAGAAAGTTGATTGAAAAACTCGAACGAACGATAGCGGTAGCCACACGCTTCGATGCCAGGATCCTCCACCTGGTCTAACGG
CCCGCGTTAACCATACACCGCTCGAACGAACGATAGCAAGGCAGATAAGGAATGGTTCTGAAATGAACTCGAACGAACGATAGCGGTAGCCACACGCTTCGATGTGTGAGTTAATAGGTAAAGATCTCGC
CCCGCGTTAACCATACACCGCTCGAACGAACGATAGCGGAAAAGTTGAAAAACACTGGTTTTTACAGCTCGAACGAACGATAGCGGTAGCCACACGCTTCGATGAATTGAGTAATACGGCCCATAGCACC
CCCGCGTTAACCATACACCGCTCGAACGAACGATAGCTTTGCCATTCAAAAGGGTTTCCTATTATAACTCGAACGAACGATAGCGGTAGCCACACGCTTCGATGGCTATTAGCGACACGTAGTTTGCATC
CCCGCGTTAACCATACACCGCTCGAACGAACGATAGCGCTTAATTGCTAGAGTTCTGGCAAAATTAACTCGAACGAACGATAGCGGTAGCCACACGCTTCGATGGCTATCAGATCATTTTAAACTTTGAC
CCCGCGTTAACCATACACCGCTCGAACGAACGATAGCTAGGGCAGATTTAAATGCCACAAAGCTTGCCTCGAACGAACGATAGCGGTAGCCACACGCTTCGATGATTGCACATAAACCACAGCCAATTGC
CCCGCGTTAACCATACACCGCTCGAACGAACGATAGCCTTCTGGAGTTTACAGTTTGTGTAGCTTTTCTCGAACGAACGATAGCGGTAGCCACACGCTTCGATGTTCTGTAGTGCAGATCGCGCGAAGGT
CCCGCGTTAACCATACACCGCTCGAACGAACGATAGCGTTCTCTAGGGATAGGATTTTCCAGGAACTCTCGAACGAACGATAGCGGTAGCCACACGCTTCGATGATAGATGATGCATCGTTCAAATTCGA
CCCGCGTTAACCATACACCGCTCGAACGAACGATAGCCAAACGAGCTGCTGCCTCAAATTTGAGTCACTCGAACGAACGATAGCGGTAGCCACACGCTTCGATGGTCTTCTGGACTCGTCTGTAGCCGAT
CCCGCGTTAACCATACACCGCTCGAACGAACGATAGCAGAATTAACCATCAGCCCCCATGTTTAGTACTCGAACGAACGATAGCGGTAGCCACACGCTTCGATGAAAGTCTCCGCGGTTAAGGGGAAGGC
CCCGCGTTAACCATACACCGCTCGAACGAACGATAGCTCTCTAGTTCCTCTCCATCTTTGACACCTACTCGAACGAACGATAGCGGTAGCCACACGCTTCGATGCAGACCACCAGGCCCTGCAGTGCAAT
CCCGCGTTAACCATACACCGCTCGAACGAACGATAGCCTTACTTGTAAATTGGTGTGACCATGGATACTCGAACGAACGATAGCGGTAGCCACACGCTTCGATGAAGAAATAGACTAGAATTTTCGGCGG
CCCGCGTTAACCATACACCGCTCGAACGAACGATAGCAACATGGTGTGAAGAAAGAGGCATAGGCTTCTCGAACGAACGATAGCGGTAGCCACACGCTTCGATGTCGGTAGATCACTGGATACCCCGACG
CCCGCGTTAACCATACACCGCTCGAACGAACGATAGCGGTTGCTTTTTCTTTATAAGATCTAACTTCCTCGAACGAACGATAGCGGTAGCCACACGCTTCGATGTTTTTCCGCGGGCTCGGAACTCAAGC
CCCGCGTTAACCATACACCGCTCGAACGAACGATAGCTGATATGTAGACTACTCTAAATCTACCTTTCTCGAACGAACGATAGCGGTAGCCACACGCTTCGATGGGCTTGAGGAGCCATATTCCGGTAGA
CCCGCGTTAACCATACACCGCTCGAACGAACGATAGCTTCGCTTATTCTGGGATAGTGCTCTCACAACTCGAACGAACGATAGCGGTAGCCACACGCTTCGATGGCCAATGTTTAGATATACTCAGATTC
CCCGCGTTAACCATACACCGCTCGAACGAACGATAGCTAGATCCTTTATTTCACATGAAGTCATGAGCTCGAACGAACGATAGCGGTAGCCACACGCTTCGATGAATCTGAAGCTCTGCTAGCGGAGGAA
CCCGCGTTAACCATACACCGCTCGAACGAACGATAGCCCAATATTGTGATTCTTTTTCACTTTGCTACTCGAACGAACGATAGCGGTAGCCACACGCTTCGATGCGCCAGCTTCTTAGACTCGGACACGC
CCCGCGTTAACCATACACCGCTCGAACGAACGATAGCGTATATCTCCTCTTTTCAACCAATTGGTCTCTCGAACGAACGATAGCGGTAGCCACACGCTTCGATGAGCGACGCAGAAGTATCCTGCCTTCT
CCCGCGTTAACCATACACCGCTCGAACGAACGATAGCTTAAATTCGAGGATCCAGAAGCCTAATCGACTCGAACGAACGATAGCGGTAGCCACACGCTTCGATGCTTTACGGCGTACCAGAGGATCCACA
CCCGCGTTAACCATACACCGCTCGAACGAACGATAGCAGATCTACCATGCACGTTTGATTTAAATCCCTCGAACGAACGATAGCGGTAGCCACACGCTTCGATGGGATGGGGTTTGTCGAACAAATAGCC
CCCGCGTTAACCATACACCGCTCGAACGAACGATAGCGTTGAAAGGCAAGCACATCCTTCCCTGCCACTCGAACGAACGATAGCGGTAGCCACACGCTTCGATGGTGATCGGGCACGACAGTCTTCTTAA
CCCGCGTTAACCATACACCGCTCGAACGAACGATAGCTATGGTACAAATTTGAAAGTGCCTGATGGACTCGAACGAACGATAGCGGTAGCCACACGCTTCGATGTGTATCCAACGGCCTTCAAGGGGCGA
CCCGCGTTAACCATACACCGCTCGAACGAACGATAGCGATAAATGCCTGACACTATGTGTCTTGAAACTCGAACGAACGATAGCGGTAGCCACACGCTTCGATGTTTTTCAATAGACCTGGTTTCTCTGA
CCCGCGTTAACCATACACCGCTCGAACGAACGATAGCTGGACAATTGAAGCTATGTTTGGAATATGACTCGAACGAACGATAGCGGTAGCCACACGCTTCGATGCTATCCGAATATCGCCGATTGACGTG
CCCGCGTTAACCATACACCGCTCGAACGAACGATAGCAGATTGAGGATGAGAAGTAATTTTTCTCATCTCGAACGAACGATAGCGGTAGCCACACGCTTCGATGCTTTGACGCTGAAAGCTGGCTAACGT
CCCGCGTTAACCATACACCGCTCGAACGAACGATAGCCCTCTTACAGCACAGTAAATAAAACATTTACTCGAACGAACGATAGCGGTAGCCACACGCTTCGATGGTGCTTCGCCACGATTGCCTTACGTG
CCCGCGTTAACCATACACCGCTCGAACGAACGATAGCGTCTCAGAAATGCACTTATAAATAATCCTTCTCGAACGAACGATAGCGGTAGCCACACGCTTCGATGGAAACTAATCAAAAGATGCGTACCTA
CCCGCGTTAACCATACACCGCTCGAACGAACGATAGCATCAACACTGCTGCACACATTAAAATGGGACTCGAACGAACGATAGCGGTAGCCACACGCTTCGATGGTGAGACATGGCTCTTGGTCGTTATT
CCCGCGTTAACCATACACCGCTCGAACGAACGATAGCGTGAAGAGGTATATTTTGATCTTTTAGGTGCTCGAACGAACGATAGCGGTAGCCACACGCTTCGATGGAGTTCTTACACACGACTTTCCAATA
CCCGCGTTAACCATACACCGCTCGAACGAACGATAGCCCTAATTTACAAACAAAGCAGAAATAGCTACTCGAACGAACGATAGCGGTAGCCACACGCTTCGATGTGGCTTGCATGGGACAGTCAATGCCT
CCCGCGTTAACCATACACCGCTCGAACGAACGATAGCATCATGCAGGTAGGGCAATAGACACATTGCCTCGAACGAACGATAGCGGTAGCCACACGCTTCGATGTAGCTAAACTAATTATTAGGGTTGAA
CCCGCGTTAACCATACACCGCTCGAACGAACGATAGCGGGCTCACACAGGTGCATGTGAACATGGGCCTCGAACGAACGATAGCGGTAGCCACACGCTTCGATGGAATTTGCCCTAGGCCACTTCAGTAT
CCCGCGTTAACCATACACCGCTCGAACGAACGATAGCAATGCTAATTGATCTTTTAGAGAAGACAAGCTCGAACGAACGATAGCGGTAGCCACACGCTTCGATGGTGTAATCCGAAAAGGTGCGGCATCT
CCCGCGTTAACCATACACCGCTCGAACGAACGATAGCTATCAGTGATTAAAATTAAGGCTTCAAGGACTCGAACGAACGATAGCGGTAGCCACACGCTTCGATGATACTGTGACATGACTTCTGCAGCGT
CCCGCGTTAACCATACACCGCTCGAACGAACGATAGCGAGGTTGTGCATTTTCATTTTGCACTGGATCTCGAACGAACGATAGCGGTAGCCACACGCTTCGATGGTCTCGGAGTTCCCGGTAAATGGCCC
CCCGCGTTAACCATACACCGCTCGAACGAACGATAGCTCTCACAAAGGTCCACATTTGGCTTAATGCCTCGAACGAACGATAGCGGTAGCCACACGCTTCGATGTTCCATCCAGTGAGACCAGACTAACA
CCCGCGTTAACCATACACCGCTCGAACGAACGATAGCACTGTTGATAAGGAATATCTGAAATCAGGGCTCGAACGAACGATAGCGGTAGCCACACGCTTCGATGGCGCTCGGCGCGGGTCTACTCTGAAG
CCCGCGTTAACCATACACCGCTCGAACGAACGATAGCTGTAAAGAAGATGTGATCATAATGTGACTTCTCGAACGAACGATAGCGGTAGCCACACGCTTCGATGTACTATTGGTAGGCGGGTTATGTCGA
CCCGCGTTAACCATACACCGCTCGAACGAACGATAGCCGTTTTGATTGAAATGGAATTTTAATGGGTCTCGAACGAACGATAGCGGTAGCCACACGCTTCGATGAATACTGTGCTTGAGCATTAGGGGTC
CCCGCGTTAACCATACACCGCTCGAACGAACGATAGCTCGTAAGTTATGTGAGTAAGGCTGATTAGACTCGAACGAACGATAGCGGTAGCCACACGCTTCGATGACCGTAGGGCGGGAGTAGTTAGACAT
CCCGCGTTAACCATACACCGCTCGAACGAACGATAGCGATTACAAGGACCCAGCTGAATGCAAGAGGCTCGAACGAACGATAGCGGTAGCCACACGCTTCGATGGGCCAATAAGCGCGCGGCGTAACACC
CCCGCGTTAACCATACACCGCTCGAACGAACGATAGCGAGAGGAGGACATGAATCTCAAAGCAGATACTCGAACGAACGATAGCGGTAGCCACACGCTTCGATGGCTCGTTGACTTCTCAACTATCTAGG
CCCGCGTTAACCATACACCGCTCGAACGAACGATAGCTGCTTGCAGCCATATAGATGAAGAGATGAACTCGAACGAACGATAGCGGTAGCCACACGCTTCGATGCATCAGGCAGAAGTCCCACGGGAATG
CCCGCGTTAACCATACACCGCTCGAACGAACGATAGCTGGGGGTCAAGCAACATTCCCGAATGCTTTCTCGAACGAACGATAGCGGTAGCCACACGCTTCGATGCAGCGCCCATTTCCGGGCCGAGGCGA
CCCGCGTTAACCATACACCGCTCGAACGAACGATAGCAAAAGTACACTGATAGAGACTAGTCTAATTCTCGAACGAACGATAGCGGTAGCCACACGCTTCGATGAACGAACAATTATCCACTCGCTCCTG
CCCGCGTTAACCATACACCGCTCGAACGAACGATAGCAGAGAAGTGTACAAAGATAAGTAAGGATATCTCGAACGAACGATAGCGGTAGCCACACGCTTCGATGAAAACCGAAAGAAGGCACGCGGAAGG
CCCGCGTTAACCATACACCGCTCGAACGAACGATAGCGGTGAGCAAACCAGAAAAATAAATCAAAAGCTCGAACGAACGATAGCGGTAGCCACACGCTTCGATGGGGAGGTATAATGATCTTGGGAACAC
CCCGCGTTAACCATACACCGCTCGAACGAACGATAGCGGATACTATTTTTCACTTATCTGACTGTTACTCGAACGAACGATAGCGGTAGCCACACGCTTCGATGTTGCCTTCGGACCCCTCTTCCGTTTT
CCCGCGTTAACCATACACCGCTCGAACGAACGATAGCCTAAGGAAAAGAAAAACACACCAAAACAAACTCGAACGAACGATAGCGGTAGCCACACGCTTCGATGCGACTCTTGATTCCCACTGGCCATAA
CCCGCGTTAACCATACACCGCTCGAACGAACGATAGCACCAACAAATACATAAACGTATTAAGAGGGCTCGAACGAACGATAGCGGTAGCCACACGCTTCGATGGTCTTCTATGTCCCCGCTGTCAATCT
CCCGCGTTAACCATACACCGCTCGAACGAACGATAGCCATTTAGAATTTCACTTCATAACTTCCAAGCTCGAACGAACGATAGCGGTAGCCACACGCTTCGATGAGAACAGACCCCGTGCCCTCCGGAGA
CCCGCGTTAACCATACACCGCTCGAACGAACGATAGCTCTGGGGCTCCTTTAGATTCCCCTGCCAGTCTCGAACGAACGATAGCGGTAGCCACACGCTTCGATGCTATCTAAGGTCCGCCTATCTAATCG
CCCGCGTTAACCATACACCGCTCGAACGAACGATAGCTCTTTTAAGCATTTCAAGAAACAGGAGTTCCTCGAACGAACGATAGCGGTAGCCACACGCTTCGATGGGTAAGCATACAGCTGAGCTGGAGAA
CCCGCGTTAACCATACACCGCTCGAACGAACGATAGCTAGGGGTTGGATTCCACCGCAAGTAAAAAGCTCGAACGAACGATAGCGGTAGCCACACGCTTCGATGAGCGCTGGTCTAGTCATGACTGGATT
CCCGCGTTAACCATACACCGCTCGAACGAACGATAGCTTTTCTCTTATGCAGGTAGACTGAGAACGACTCGAACGAACGATAGCGGTAGCCACACGCTTCGATGTAATCAATAGTGTTGCCACTCATATT
CCCGCGTTAACCATACACCGCTCGAACGAACGATAGCTCGTTTCTATACATGTTAGAACTATAGAGACTCGAACGAACGATAGCGGTAGCCACACGCTTCGATGTACTGGGCGTGACACGGAAAACAGGT
CCCGCGTTAACCATACACCGCTCGAACGAACGATAGCCCGCTCATCGTTTATTCTCTTTTATTTAAACTCGAACGAACGATAGCGGTAGCCACACGCTTCGATGCCTTTATATAAGTGGTGGCGTTGGCC
CCCGCGTTAACCATACACCGCTCGAACGAACGATAGCTTTCCATTTCTTTTCTGTCTTCAAGTTGAACTCGAACGAACGATAGCGGTAGCCACACGCTTCGATGATTCTGTGAGGCTGAAGAGTTTATCA
CCCGCGTTAACCATACACCGCTCGAACGAACGATAGCTTTTCTGAGATTTCAATTGCGCATGTATTTCTCGAACGAACGATAGCGGTAGCCACACGCTTCGATGGCGTCCCCCAATTGATTTACGTTCCA
CCCGCGTTAACCATACACCGCTCGAACGAACGATAGCCTGGGATTCTTGGATCTCTGGTTGTTGCCTCTCGAACGAACGATAGCGGTAGCCACACGCTTCGATGTGGGACTAAGGGCACGCGATGTGCTG
CCCGCGTTAACCATACACCGCTCGAACGAACGATAGCTTTCTATGCCTGGTTTAAAAATCTGTTTCTCTCGAACGAACGATAGCGGTAGCCACACGCTTCGATGTTCACGGGATGTACAAGATAAGCAGA
CCCGCGTTAACCATACACCGCTCGAACGAACGATAGCCAATATTCTTTTGATTCAAATTGGGAGGAACTCGAACGAACGATAGCGGTAGCCACACGCTTCGATGATCTACGAGGTAGGTTCATCTTCGTG
CCCGCGTTAACCATACACCGCTCGAACGAACGATAGCGTCCTAATCAAATGATCTGATTCAAATGTTCTCGAACGAACGATAGCGGTAGCCACACGCTTCGATGGTTTATATCGTAAATAGCAAACGTCT
CCCGCGTTAACCATACACCGCTCGAACGAACGATAGCCTCCATACAGGTTGGAGACAAAGGAAAGAACTCGAACGAACGATAGCGGTAGCCACACGCTTCGATGTCAGATGTTGATGCTCAACCCTCGGT
CCCGCGTTAACCATACACCGCTCGAACGAACGATAGCCTTACATTTTTGCCTGATATGATGAAATTCCTCGAACGAACGATAGCGGTAGCCACACGCTTCGATGTGCGATCCAAACCGCTTACTCCGATT
CCCGCGTTAACCATACACCGCTCGAACGAACGATAGCTAGAATATGGAAATGTATCAGCTTTCAGGTCTCGAACGAACGATAGCGGTAGCCACACGCTTCGATGGAAATGTTGACTCGCATGGTTCCCAT
CCCGCGTTAACCATACACCGCTCGAACGAACGATAGCGCAAGATCTTTAGATTTTGGATATGACTTTCTCGAACGAACGATAGCGGTAGCCACACGCTTCGATGAGGACGCGGCATTGCGACAGCTCAAT
CCCGCGTTAACCATACACCGCTCGAACGAACGATAGCGTAGTCTAATTCTCTTTTCATCTTCATTGTCTCGAACGAACGATAGCGGTAGCCACACGCTTCGATGTGGCATCCATCACTGTTCCTCGCCTT
CCCGCGTTAACCATACACCGCTCGAACGAACGATAGCATTTCCAATGCAAATGATACCCTTTAAGTTCTCGAACGAACGATAGCGGTAGCCACACGCTTCGATGGAAAACGCACTTAGTTTATTCCGAGT
CCCGCGTTAACCATACACCGCTCGAACGAACGATAGCTCCCATCCCTAAAAAGAACAAGTTTATGATCTCGAACGAACGATAGCGGTAGCCACACGCTTCGATGGGCCTCGCAATAGTGAATTAGAGTCT
CCCGCGTTAACCATACACCGCTCGAACGAACGATAGCATATAATACTAACTCCCTGAAAAACTCTCTCTCGAACGAACGATAGCGGTAGCCACACGCTTCGATGTAGCGCTGGAACTAAGGTTACCCCCT
CCCGCGTTAACCATACACCGCTCGAACGAACGATAGCGATGAAAGTAAAATGACATCTGTTTGTGATCTCGAACGAACGATAGCGGTAGCCACACGCTTCGATGACGGTCACGCTCCGGACCACCGAGCA
CCCGCGTTAACCATACACCGCTCGAACGAACGATAGCTAATTGAGCTACATACTTGCCAACACTTAGCTCGAACGAACGATAGCGGTAGCCACACGCTTCGATGTCGCATATCGGAAGCCGTATTTAGCG
CCCGCGTTAACCATACACCGCTCGAACGAACGATAGCAAAAGAATACCTGCACCCCCATGTTTTATACTCGAACGAACGATAGCGGTAGCCACACGCTTCGATGGTCGACTTCTGCCAGCAGAGCTATTT
CCCGCGTTAACCATACACCGCTCGAACGAACGATAGCGGAAAACAGTATGAAAGATTCTCAAAAAACCTCGAACGAACGATAGCGGTAGCCACACGCTTCGATGTTGATCGCATCATCCGTCGCCGGCAA
CCCGCGTTAACCATACACCGCTCGAACGAACGATAGCGTAAAATGGCCGTTATTAGAAAGACAAAAACTCGAACGAACGATAGCGGTAGCCACACGCTTCGATGCCTGTAATCTGGACTACCGCATCGGG
CCCGCGTTAACCATACACCGCTCGAACGAACGATAGCGGCAAAGGATCTTAATAGACATTTCTTAAACTCGAACGAACGATAGCGGTAGCCACACGCTTCGATGGCCAGTCAACGGGACTAGAGCAGTGG
CCCGCGTTAACCATACACCGCTCGAACGAACGATAGCCTGAATAGTATTCCATTCATCCTGTACAATCTCGAACGAACGATAGCGGTAGCCACACGCTTCGATGGGCGTGTTCCTATGAAGACCTATCTT
CCCGCGTTAACCATACACCGCTCGAACGAACGATAGCCTAACAGTGATATGTGTCTTTCTGTGCCTGCTCGAACGAACGATAGCGGTAGCCACACGCTTCGATGTAGACAAAATGACACTTGCCGTACGA
CCCGCGTTAACCATACACCGCTCGAACGAACGATAGCCATCCCCATTCCCTTCCCAGCCTCTAGTAACTCGAACGAACGATAGCGGTAGCCACACGCTTCGATGTCCTCTAGACGCATGCTTTATTCCAC
CCCGCGTTAACCATACACCGCTCGAACGAACGATAGCGGGGTAAGTGAGGTGACAAATGACCACTACCTCGAACGAACGATAGCGGTAGCCACACGCTTCGATGTCCATACAACGCCTGTTGAAACAATC
CCCGCGTTAACCATACACCGCTCGAACGAACGATAGCAACTGCCTCCTTTGTTGAAAATTAAGGTTTCTCGAACGAACGATAGCGGTAGCCACACGCTTCGATGACATATGCGACGCTATGTAATGCCTA
CCCGCGTTAACCATACACCGCTCGAACGAACGATAGCTTCTGTAGTAGCAGGTGATCACCCAGAATTCTCGAACGAACGATAGCGGTAGCCACACGCTTCGATGTGTGGCAGCGCAGCAAACCCGGAGCG
CCCGCGTTAACCATACACCGCTCGAACGAACGATAGCGTCCCAGGAGAGGGCCTCCAACTGGCCAAACTCGAACGAACGATAGCGGTAGCCACACGCTTCGATGATAGTACAGAGATTGCTTTCGACACC
CCCGCGTTAACCATACACCGCTCGAACGAACGATAGCGGCAAGAAGCACAGTTACAGGCTTGTAGCCCTCGAACGAACGATAGCGGTAGCCACACGCTTCGATGCTTAGATTTAAAGACCTTGTACTTTC
CCCGCGTTAACCATACACCGCTCGAACGAACGATAGCCAGGAAGTCTCCAGAAGAATGGGAAACAGACTCGAACGAACGATAGCGGTAGCCACACGCTTCGATGTGTATCACGACGGCCACTCACGATCC
CCCGCGTTAACCATACACCGCTCGAACGAACGATAGCGTGCAAAAGAGATCTTTGGAGTTTTTATTACTCGAACGAACGATAGCGGTAGCCACACGCTTCGATGCTACGGGGGACAGATCGAGATTCTTA
CCCGCGTTAACCATACACCGCTCGAACGAACGATAGCGTTCGACACAATATTTGCTTTTCAACTAAACTCGAACGAACGATAGCGGTAGCCACACGCTTCGATGAAAATCGTAATGACGGCCATGGCATG
CCCGCGTTAACCATACACCGCTCGAACGAACGATAGCCTGAGAGATTAATTCCAAAAGGTTATACAGCTCGAACGAACGATAGCGGTAGCCACACGCTTCGATGTGGAGAAGATACCCATTAGTACCTCC
CCCGCGTTAACCATACACCGCTCGAACGAACGATAGCCTCACAGTTTATTATGTGCTAAACTTTGTACTCGAACGAACGATAGCGGTAGCCACACGCTTCGATGCTTTAGTCTAGCACGGGCCTTGGTTT
CCCGCGTTAACCATACACCGCTCGAACGAACGATAGCGCATTCTTGGAACCTTTGTTGAAAATGAGTCTCGAACGAACGATAGCGGTAGCCACACGCTTCGATGTACGCATACGTACAGTTTTTGCGCGT
CCCGCGTTAACCATACACCGCTCGAACGAACGATAGCAAGGATCTAGTTTCATTCTTCTGCTTATGGCTCGAACGAACGATAGCGGTAGCCACACGCTTCGATGCATGCTTATTTCTTTATCGATTGTGC
CCCGCGTTAACCATACACCGCTCGAACGAACGATAGCTTACAACAATAGCAGAAGGGAAAGCAGGCACTCGAACGAACGATAGCGGTAGCCACACGCTTCGATGTTTTATAACTTTAGACGGGTTTCAAC
CCCGCGTTAACCATACACCGCTCGAACGAACGATAGCATTCACTGTATCAGTCCCTTTTCACACTGCCTCGAACGAACGATAGCGGTAGCCACACGCTTCGATGAGTAGCTGCTTAGCCGGGTGGGAAAA
CCCGCGTTAACCATACACCGCTCGAACGAACGATAGCATGTCAAGTGTCTTTTCTGACCATATTGGTCTCGAACGAACGATAGCGGTAGCCACACGCTTCGATGATTCTAACCCGCTGCGCAAGAGTCAG
CCCGCGTTAACCATACACCGCTCGAACGAACGATAGCCGATATTAGCAGAATGCACATTCTTCTCAACTCGAACGAACGATAGCGGTAGCCACACGCTTCGATGATACTCGATCGACAGTATATGAAGAG
CCCGCGTTAACCATACACCGCTCGAACGAACGATAGCGAATATTGGACTTGACATACAGTTTAGAAACTCGAACGAACGATAGCGGTAGCCACACGCTTCGATGAGACCCTACGCTATTTTTGTTTGCCA
CCCGCGTTAACCATACACCGCTCGAACGAACGATAGCAGGGGACTTCAATATCTTACTATCAACAATCTCGAACGAACGATAGCGGTAGCCACACGCTTCGATGTCAGAACTCCAATTAGTGTACTTTGG
CCCGCGTTAACCATACACCGCTCGAACGAACGATAGCAATTGTAAATAAATATGCCCCCATAAGTGGCTCGAACGAACGATAGCGGTAGCCACACGCTTCGATGGTTGCGCATACTTGTGTACGGAGGGG
CCCGCGTTAACCATACACCGCTCGAACGAACGATAGCGGTGGCTATAATTACATTAGACAAAATAGACTCGAACGAACGATAGCGGTAGCCACACGCTTCGATGCAGACCGCGGCGGTTTTTTCTTGCAA
CCCGCGTTAACCATACACCGCTCGAACGAACGATAGCGCTTCCTACAAGAGATTTACTTTAATCTTACTCGAACGAACGATAGCGGTAGCCACACGCTTCGATGTATGTTGTAAGCCCGCGCATAAAGAA
CCCGCGTTAACCATACACCGCTCGAACGAACGATAGCGTAAGTTCTTACCAACTGATAATTACCTTACTCGAACGAACGATAGCGGTAGCCACACGCTTCGATGACTCAACCCCGTTCATGTTCAAGTTT
CCCGCGTTAACCATACACCGCTCGAACGAACGATAGCAGCAGGAGAGGAAGAAACAAAGTATATACACTCGAACGAACGATAGCGGTAGCCACACGCTTCGATGAGCCTTCCCCATTTAAGCGAATCAGG
CCCGCGTTAACCATACACCGCTCGAACGAACGATAGCCAACAAAAACAAAAATAAACCAGTGGGATTCTCGAACGAACGATAGCGGTAGCCACACGCTTCGATGCGTACGAGACGAGCAAATTTGGTCTC
CCCGCGTTAACCATACACCGCTCGAACGAACGATAGCGAAAAAGCTTCTTGACATCTGTCTTGTCAACTCGAACGAACGATAGCGGTAGCCACACGCTTCGATGGCAGCCGGACATACTATGGGATAATA
CCCGCGTTAACCATACACCGCTCGAACGAACGATAGCAAGAACAATATTTTCCACAAATGGTGCTGGCTCGAACGAACGATAGCGGTAGCCACACGCTTCGATGATAACCATCGGTTGTGACATCCCGGT
CCCGCGTTAACCATACACCGCTCGAACGAACGATAGCTAAACCCAAGCATATATGGTCAACAAATTTCTCGAACGAACGATAGCGGTAGCCACACGCTTCGATGCCGCTCGTCGTGAAGACCTTAATAAG
CCCGCGTTAACCATACACCGCTCGAACGAACGATAGCCACTAGATTTTCTGACCTGAAATTCTATTACTCGAACGAACGATAGCGGTAGCCACACGCTTCGATGATAGGAACCCACAATCGGAGCTGCGG
CCCGCGTTAACCATACACCGCTCGAACGAACGATAGCGGCATTCTTCACCTAAATAGAAAAATTTGTCTCGAACGAACGATAGCGGTAGCCACACGCTTCGATGTTATCGACGACGATTAAGACAACCTC
CCCGCGTTAACCATACACCGCTCGAACGAACGATAGCACCCATAGATACAGTGGGCTGACTATATACCTCGAACGAACGATAGCGGTAGCCACACGCTTCGATGCCAGCATGCGTAAGATACTCAACTAC
CCCGCGTTAACCATACACCGCTCGAACGAACGATAGCGTATTTCACATAACCTACACACCTTTTTTACTCGAACGAACGATAGCGGTAGCCACACGCTTCGATGCGCGCGCTGTACTAACGAGATAATTC
CCCGCGTTAACCATACACCGCTCGAACGAACGATAGCCTATAGTTATCCTCAATATCCATGGGGGATCTCGAACGAACGATAGCGGTAGCCACACGCTTCGATGATATATAGCCCGCGTGGATCTAAGCC
CCCGCGTTAACCATACACCGCTCGAACGAACGATAGCCTATCTCATGTTCATGGGCTGAAAGAATTACTCGAACGAACGATAGCGGTAGCCACACGCTTCGATGGGCTATGCCAATTTCTTTCCGCCAAC
CCCGCGTTAACCATACACCGCTCGAACGAACGATAGCAACTGAGGGTCCTCGTGTGTTTGTGTGTGTCTCGAACGAACGATAGCGGTAGCCACACGCTTCGATGGTTTATGTCTTGATGAGTCTGTCGGA
CCCGCGTTAACCATACACCGCTCGAACGAACGATAGCTAGGGCCTCTCATATGGTTGCTGTCAGATGCTCGAACGAACGATAGCGGTAGCCACACGCTTCGATGGGGGCGGAGCGGCGACCCCCACTATC
CCCGCGTTAACCATACACCGCTCGAACGAACGATAGCAAACCATCTCAAAACACATTATTTTGTGGCCTCGAACGAACGATAGCGGTAGCCACACGCTTCGATGTCGAACGATGCCTGCCTCGGTTACAA
CCCGCGTTAACCATACACCGCTCGAACGAACGATAGCAGATGTTTATTTGTGCAGCCCTCTTTGTAACTCGAACGAACGATAGCGGTAGCCACACGCTTCGATGACCTAGATTCCTCGCCCAGGGCTACC
CCCGCGTTAACCATACACCGCTCGAACGAACGATAGCGCACAAACTTATCAGTAAAATATTGTGAGACTCGAACGAACGATAGCGGTAGCCACACGCTTCGATGTGAGGATGTCTGCATGATGTGTGTCT
CCCGCGTTAACCATACACCGCTCGAACGAACGATAGCATCAAGACCTGATCCCAATCATCAGACTCCCTCGAACGAACGATAGCGGTAGCCACACGCTTCGATGATTGAGATTAGTAGCGGACCATAACT
CCCGCGTTAACCATACACCGCTCGAACGAACGATAGCCACTTCGTAGATAGGGTAGCTAGTACACAGCTCGAACGAACGATAGCGGTAGCCACACGCTTCGATGCGTTCAGTGACCGCGCAGGTCCATAA
CCCGCGTTAACCATACACCGCTCGAACGAACGATAGCCCATACATCACAAAGCTTTTTCCTTAAATACTCGAACGAACGATAGCGGTAGCCACACGCTTCGATGGGTAGGTTTAATTCAAGGTAACATGG
CCCGCGTTAACCATACACCGCTCGAACGAACGATAGCCTCACTTTCTAAATAGACTAGCTGAAAATACTCGAACGAACGATAGCGGTAGCCACACGCTTCGATGCTGAATAGTCTTACTTCCAGTGCCCC
CCCGCGTTAACCATACACCGCTCGAACGAACGATAGCGGTTTAAAATTAGCCAAAGATTACTCCTCACTCGAACGAACGATAGCGGTAGCCACACGCTTCGATGGGATCATCGAACACTTCGCACGATTG
CCCGCGTTAACCATACACCGCTCGAACGAACGATAGCAAGATATGGTAAAGTTATGAGGCAGTCATTCTCGAACGAACGATAGCGGTAGCCACACGCTTCGATGAACCAACGGTACACAGCCTACAGCTC
CCCGCGTTAACCATACACCGCTCGAACGAACGATAGCTCTCTTTGAGTCCCTGGTGGTGTTCAATAGCTCGAACGAACGATAGCGGTAGCCACACGCTTCGATGGGCTCAGCCTTGTCGCTGGACATCAA
CCCGCGTTAACCATACACCGCTCGAACGAACGATAGCTTTTGGATGAGTTACATGGAGGTTAGCGTTCTCGAACGAACGATAGCGGTAGCCACACGCTTCGATGGAGTTTATACGCTTGCCACATCCTAC
CCCGCGTTAACCATACACCGCTCGAACGAACGATAGCTTTCCCAAGAATTCTGTTTTCAAGATACACCTCGAACGAACGATAGCGGTAGCCACACGCTTCGATGGCGACACTCTCAGGGCCTGCTAAGGG
CCCGCGTTAACCATACACCGCTCGAACGAACGATAGCGTTATGTTGAGAAAATGACATCTTTACACACTCGAACGAACGATAGCGGTAGCCACACGCTTCGATGGCCTGAAGTAATCCGTCATACCGCCG
CCCGCGTTAACCATACACCGCTCGAACGAACGATAGCCCTTTTCCTTTTCTCAAAATGCAAATAGCACTCGAACGAACGATAGCGGTAGCCACACGCTTCGATGGACAGTTTGGCCGGCGTGCGCCAATT
CCCGCGTTAACCATACACCGCTCGAACGAACGATAGCGAGGAAACAACCAGAAGTCTCTGATGATGACTCGAACGAACGATAGCGGTAGCCACACGCTTCGATGATGAGTTAATGCTCCATTTCTATTCA
CCCGCGTTAACCATACACCGCTCGAACGAACGATAGCCAGTAGAAAAACACCTCTAGAAACCTCAGGCTCGAACGAACGATAGCGGTAGCCACACGCTTCGATGAAACAGGCGGGTTTGCAAGTTATCTC
CCCGCGTTAACCATACACCGCTCGAACGAACGATAGCCTTCTGAAGTACCTATGCTTTCTTCTTTGCCTCGAACGAACGATAGCGGTAGCCACACGCTTCGATGTTCTTTCTTTTCCTCGCGGTAAATTA
CCCGCGTTAACCATACACCGCTCGAACGAACGATAGCCGAAAATCCTCCTGAGTCCTCTGTGGTCAGCTCGAACGAACGATAGCGGTAGCCACACGCTTCGATGGTACCCGATTGTGTCATCGAATCTGT
CCCGCGTTAACCATACACCGCTCGAACGAACGATAGCAAGTAAATCAATGAAAATCAGGGAGACAGACTCGAACGAACGATAGCGGTAGCCACACGCTTCGATGTATAGCTGGAATGACTGTGCGAGGGT
CCCGCGTTAACCATACACCGCTCGAACGAACGATAGCTTCTAAAATCCTGGTTTGCAGTGTTCTGTGCTCGAACGAACGATAGCGGTAGCCACACGCTTCGATGTTGTCGATTCATTCAGAAAGTCAAGC
CCCGCGTTAACCATACACCGCTCGAACGAACGATAGCCACTGTAAGTCAAAAATCCTTTAAGATTTCCTCGAACGAACGATAGCGGTAGCCACACGCTTCGATGTCGCATATGGAGTTTACCCTGTATGG
CCCGCGTTAACCATACACCGCTCGAACGAACGATAGCTTTTATCTACACAGGCAGATTTTTGTCTTGCTCGAACGAACGATAGCGGTAGCCACACGCTTCGATGGGAGAGTCCAGTGCCCCGGCAGGGCG
CCCGCGTTAACCATACACCGCTCGAACGAACGATAGCTTAGCCATCTAAACGAGGTTGATTTGCTCTCTCGAACGAACGATAGCGGTAGCCACACGCTTCGATGATACCGTCTAGGTGGGCAGCGGTCGA
CCCGCGTTAACCATACACCGCTCGAACGAACGATAGCAGGCTGCCTGAAGTACTCCCCCAGAATTTGCTCGAACGAACGATAGCGGTAGCCACACGCTTCGATGCGTCCGAAGCACGAATTATCTGGGAG
CCCGCGTTAACCATACACCGCTCGAACGAACGATAGCCTCATGGTAGTCTTTCCCTTCTAGAGCATGCTCGAACGAACGATAGCGGTAGCCACACGCTTCGATGTGCTGAGAGAGTTAATGACCACCCCC
CCCGCGTTAACCATACACCGCTCGAACGAACGATAGCCCCTGCTGCTTACTTCTCCATTCTTACCTTCTCGAACGAACGATAGCGGTAGCCACACGCTTCGATGTACACGCGTTTTCCTTGTAATATTTG
CCCGCGTTAACCATACACCGCTCGAACGAACGATAGCGCCAGAATTACCTTTTAAAAATGCATATTGCTCGAACGAACGATAGCGGTAGCCACACGCTTCGATGTAATCCAATGCGGCCAACTAACATAT
CCCGCGTTAACCATACACCGCTCGAACGAACGATAGCACTTAGCCTGCTGCAATAGCAATTTTATTTCTCGAACGAACGATAGCGGTAGCCACACGCTTCGATGTTTAAAAGCCGACGTTTTATCCAACA
CCCGCGTTAACCATACACCGCTCGAACGAACGATAGCCTCAAACAAGCCACTGAGCTCAAATCCAGGCTCGAACGAACGATAGCGGTAGCCACACGCTTCGATGATGTTGTCCGATCTCTCGGTGAGGGT
CCCGCGTTAACCATACACCGCTCGAACGAACGATAGCTAATCCCCCACTTTACTGGTAAATTGGCTACTCGAACGAACGATAGCGGTAGCCACACGCTTCGATGCAGCTTTTTCGGTTCGACCAGCACGG
CCCGCGTTAACCATACACCGCTCGAACGAACGATAGCGTGTGCATCTGATATGCATTATCTTATTTACTCGAACGAACGATAGCGGTAGCCACACGCTTCGATGTCGTATTATTAAAAGCTTCCAGGCAT
CCCGCGTTAACCATACACCGCTCGAACGAACGATAGCCAGGTATACAGCTTATATTTCAAAACAATCCTCGAACGAACGATAGCGGTAGCCACACGCTTCGATGTTCTTCACGCAATTCCCGTTGAACAC
CCCGCGTTAACCATACACCGCTCGAACGAACGATAGCCCCCCTTATTCAAAAAGATATACGTAATATCTCGAACGAACGATAGCGGTAGCCACACGCTTCGATGTATACCAGCAGTTAAGCGGGTCCTCT
CCCGCGTTAACCATACACCGCTCGAACGAACGATAGCGTGAGCCCATTTGTGAAATCAAGTCATAAGCTCGAACGAACGATAGCGGTAGCCACACGCTTCGATGCAAGGCTTTCACTTTTACATCGTCCG
CCCGCGTTAACCATACACCGCTCGAACGAACGATAGCGGTTTTGCTTATAGCTTAGCTCTTAAGGACCTCGAACGAACGATAGCGGTAGCCACACGCTTCGATGGCGCTTGTCAGGACGACCAACCCTTT
CCCGCGTTAACCATACACCGCTCGAACGAACGATAGCCCTCCCCTGGATAAGTGGAATTTTCATTGGCTCGAACGAACGATAGCGGTAGCCACACGCTTCGATGTGACAGAGGTTCAAGTCCAATCCTTG
CCCGCGTTAACCATACACCGCTCGAACGAACGATAGCTTCATTCCATGTCAAGTGCAATGCTTAATCCTCGAACGAACGATAGCGGTAGCCACACGCTTCGATGATTGGACTGGTCATGTCATGGCACGG
CCCGCGTTAACCATACACCGCTCGAACGAACGATAGCTCCCTTTCTATGAAACATAGCAGGAATTCTCTCGAACGAACGATAGCGGTAGCCACACGCTTCGATGCGACCCGCACCCGATTACCTGGCTTG
CCCGCGTTAACCATACACCGCTCGAACGAACGATAGCGGATATCCACAATTAATATTTTGATGTGTGCTCGAACGAACGATAGCGGTAGCCACACGCTTCGATGCCTACTCTGACGAGTTCGTTGAAGGC
CCCGCGTTAACCATACACCGCTCGAACGAACGATAGCAAGTTATACTTGCCACCAATCCAATTTCTCCTCGAACGAACGATAGCGGTAGCCACACGCTTCGATGGCGAGTCTAGTGTGGGAGTAACTCCA
CCCGCGTTAACCATACACCGCTCGAACGAACGATAGCCAGTGTTTTCTTTCATTAGGTTTTATTCTCCTCGAACGAACGATAGCGGTAGCCACACGCTTCGATGATTCCACCATAATCACCATCCATAGT
CCCGCGTTAACCATACACCGCTCGAACGAACGATAGCATAGGAGATAACATGTAGCAATGTTCTGGGCTCGAACGAACGATAGCGGTAGCCACACGCTTCGATGAGACCAAGTGCCAATAGCATCTAAAA
CCCGCGTTAACCATACACCGCTCGAACGAACGATAGCCATCTTCAGTCAGGTATCAGAAGGTTCTGCCTCGAACGAACGATAGCGGTAGCCACACGCTTCGATGGCCCCAGCGAGAAAAGCGGACAATCC
CCCGCGTTAACCATACACCGCTCGAACGAACGATAGCGATTGGATCCTTGCTTTGTCCTTTACTGACCTCGAACGAACGATAGCGGTAGCCACACGCTTCGATGAGGTCATAATCGGAGAAGTGCAGGCC
CCCGCGTTAACCATACACCGCTCGAACGAACGATAGCTTCAGAATTGATGGAGAAAATATCATGGCTCTCGAACGAACGATAGCGGTAGCCACACGCTTCGATGTCGGGGGGTTTACCTGTAGGATTGGG
CCCGCGTTAACCATACACCGCTCGAACGAACGATAGCTATCTGTGGTCATGCCTCCTCTACCACATTCTCGAACGAACGATAGCGGTAGCCACACGCTTCGATGGAACTTTCTGATTAGAACGTTTCCTG
CCCGCGTTAACCATACACCGCTCGAACGAACGATAGCGATACAGTAGTTTATTGTGAATGAAGGTCCCTCGAACGAACGATAGCGGTAGCCACACGCTTCGATGGTAGTGCCTGCGACCCCCTGTTATAT
CCCGCGTTAACCATACACCGCTCGAACGAACGATAGCGAGGAAATAATTGGAATGATGAAATAGAGACTCGAACGAACGATAGCGGTAGCCACACGCTTCGATGGCGGCGCCGGGTTCATCAGATTGGCT
CCCGCGTTAACCATACACCGCTCGAACGAACGATAGCCACCAGCTCCACTGAACTTACATTCCAAAGCTCGAACGAACGATAGCGGTAGCCACACGCTTCGATGGAATTCACTAGTATGACCACGTTTCC
CCCGCGTTAACCATACACCGCTCGAACGAACGATAGCGAGATGTTAGCACATTTGGTTAATAACTTTCTCGAACGAACGATAGCGGTAGCCACACGCTTCGATGGGGCCTAACTTCGGGAAAGTTGAACA
CCCGCGTTAACCATACACCGCTCGAACGAACGATAGCTTCAGCCTGAATGCCTTTAGTATTTTAAAGCTCGAACGAACGATAGCGGTAGCCACACGCTTCGATGGTACGCCTCGTACACTCCTCTGAACA
CCCGCGTTAACCATACACCGCTCGAACGAACGATAGCATCTGCTCTAGCTAAAAATGGCATGTATTCCTCGAACGAACGATAGCGGTAGCCACACGCTTCGATGAACCCCTCTGTGGTTTGCCTTCACTC
CCCGCGTTAACCATACACCGCTCGAACGAACGATAGCGGTACAAACGTAAAGGGCTGATAAACCATACTCGAACGAACGATAGCGGTAGCCACACGCTTCGATGGCCCACTCCACGGGCGCGACTCTACG
CCCGCGTTAACCATACACCGCTCGAACGAACGATAGCGCTTTTTGATTTGAGGATTGTTTTGACAATCTCGAACGAACGATAGCGGTAGCCACACGCTTCGATGACTATCCAACCGCCAAGTCAAAAGAG
CCCGCGTTAACCATACACCGCTCGAACGAACGATAGCGCAGTTCAATTGCGGTGACAAGAAGCCCGACTCGAACGAACGATAGCGGTAGCCACACGCTTCGATGGTGATGTGCTCTTCGATTCTTTATAG
CCCGCGTTAACCATACACCGCTCGAACGAACGATAGCATTTGTGTAACAAGGCTACTCCAGAGGGATCTCGAACGAACGATAGCGGTAGCCACACGCTTCGATGTTGCCCCGGCCCACTGTCGGCTCCAC
CCCGCGTTAACCATACACCGCTCGAACGAACGATAGCTTTTGAGATCATTTTCCCTAAGTTTCCCAGCTCGAACGAACGATAGCGGTAGCCACACGCTTCGATGATCTCTAGCCACGCAACATTATGAAG
CCCGCGTTAACCATACACCGCTCGAACGAACGATAGCGAAGCTACAATGTCTACATCTTTCTTTTATCTCGAACGAACGATAGCGGTAGCCACACGCTTCGATGCCGGGTGATTTTTACTGCATCCAACT
CCCGCGTTAACCATACACCGCTCGAACGAACGATAGCGACCATGAAAGTGTAGCATAATAGTATTTACTCGAACGAACGATAGCGGTAGCCACACGCTTCGATGAGCCCCTCACCCCGAATTGAGTACCT
CCCGCGTTAACCATACACCGCTCGAACGAACGATAGCGAGAAAGCAGATAAGCCAAATTGGTTTTTGCTCGAACGAACGATAGCGGTAGCCACACGCTTCGATGCATTAATTTAGGAATAGCCAAGCTTA
CCCGCGTTAACCATACACCGCTCGAACGAACGATAGCAATTTAAAGGCAAGTCCCTAGAGAAGTGAGCTCGAACGAACGATAGCGGTAGCCACACGCTTCGATGAGCCTATGACGATAATCGGGCGCAGC
CCCGCGTTAACCATACACCGCTCGAACGAACGATAGCATCTGCTCCTATCCCTCATTTTTTATTTAACTCGAACGAACGATAGCGGTAGCCACACGCTTCGATGATTGGATGTATTGTTGAGTCCTGATC
CCCGCGTTAACCATACACCGCTCGAACGAACGATAGCAGGGCCTCTGCATTCTTATCTATTGGCTTGCTCGAACGAACGATAGCGGTAGCCACACGCTTCGATGGATTAACGAATTATGTACAGATAGAT
CCCGCGTTAACCATACACCGCTCGAACGAACGATAGCCACATAAAAAGTTGAACGAGTTCACATTTTCTCGAACGAACGATAGCGGTAGCCACACGCTTCGATGCCACCTAGGTGAAGGGGATTTCTAAC
CCCGCGTTAACCATACACCGCTCGAACGAACGATAGCGTTACTTTTTTCTCCCCAATATCAACAAAACTCGAACGAACGATAGCGGTAGCCACACGCTTCGATGAGTAACGCATCCCCATTTCGCTGAAG
CCCGCGTTAACCATACACCGCTCGAACGAACGATAGCCAAGGTGATATCTGAGTACATTAAAATTCACTCGAACGAACGATAGCGGTAGCCACACGCTTCGATGCGGTAGTTGTCCCCCCGTATCAAATA
CCCGCGTTAACCATACACCGCTCGAACGAACGATAGCAAACATATATGTGGCTGCCAGGAAGATCCTCTCGAACGAACGATAGCGGTAGCCACACGCTTCGATGTCTCTACACACGAAATTCTCCTTTTC
CCCGCGTTAACCATACACCGCTCGAACGAACGATAGCCTCAGCTCATGTCAAACAAGTACTTTTCCTCTCGAACGAACGATAGCGGTAGCCACACGCTTCGATGTATGACCGGGGAGTGGGCATCGCACG
CCCGCGTTAACCATACACCGCTCGAACGAACGATAGCACGGAGCATACTAAACCAAGGGCGTTTCCCCTCGAACGAACGATAGCGGTAGCCACACGCTTCGATGGGGTAATTCGTTCCCCTTGTTTGCCT
CCCGCGTTAACCATACACCGCTCGAACGAACGATAGCTTTTCTTCTCAAGCTGGTTTTTATCACTCACTCGAACGAACGATAGCGGTAGCCACACGCTTCGATGAAGCGAAAAACTCCAGGAGCATGGCG
CCCGCGTTAACCATACACCGCTCGAACGAACGATAGCACACACAGGACAAGGAAATGGGAAGTTATACTCGAACGAACGATAGCGGTAGCCACACGCTTCGATGCACTGATTAACGTAAGTCTCAGGACA
CCCGCGTTAACCATACACCGCTCGAACGAACGATAGCCAGAACTCTCTGGCTCTAAGCATGAAAAGACTCGAACGAACGATAGCGGTAGCCACACGCTTCGATGTCTCCAATGGGCTTTTCCTGCTGGTG
CCCGCGTTAACCATACACCGCTCGAACGAACGATAGCCCTCTTAACTACCTAAGGACTGTATATTTTCTCGAACGAACGATAGCGGTAGCCACACGCTTCGATGTTAGGAAAGAAAGACCTGTGGAGATC
CCCGCGTTAACCATACACCGCTCGAACGAACGATAGCTGTATGGCTGTCAAATAAATATCACTGTGCCTCGAACGAACGATAGCGGTAGCCACACGCTTCGATGGGAATGCACGACTGTGATCGTCTCTG
CCCGCGTTAACCATACACCGCTCGAACGAACGATAGCATTAATTCCACAGTGCTTCCTGGACACAGTCTCGAACGAACGATAGCGGTAGCCACACGCTTCGATGGTTACGTTGAGGGGCAAATAATAAGG
CCCGCGTTAACCATACACCGCTCGAACGAACGATAGCACGTCCTTTAAAACCTTGTGCTATGAGTATCTCGAACGAACGATAGCGGTAGCCACACGCTTCGATGTTTCGTTGCATTATCCACTGATTCCG
CCCGCGTTAACCATACACCGCTCGAACGAACGATAGCGTTTCTAGAGATGGGGAAACAGATGATTAACTCGAACGAACGATAGCGGTAGCCACACGCTTCGATGTGGAGTAGTCCATCTTTGCCTGTAAA
CCCGCGTTAACCATACACCGCTCGAACGAACGATAGCTTGACTTTCCTTCTGTCTTCCAGGAGAGTGCTCGAACGAACGATAGCGGTAGCCACACGCTTCGATGGCGGCTTATTCGGGGCTATATGGGAC
CCCGCGTTAACCATACACCGCTCGAACGAACGATAGCGAGACTTCGGGTGTTGGTAATGTTCTTTGTCTCGAACGAACGATAGCGGTAGCCACACGCTTCGATGTCTGTTGGCTCTTTTGGTCCCGTCTA
CCCGCGTTAACCATACACCGCTCGAACGAACGATAGCCAGGACAGTAATTACCTTTGGGGAGAAGGACTCGAACGAACGATAGCGGTAGCCACACGCTTCGATGCGACGTTGGCGATCTCTCGTGGCATC
CCCGCGTTAACCATACACCGCTCGAACGAACGATAGCGAACAAAATAACAGACACAAAAGTGTACAACTCGAACGAACGATAGCGGTAGCCACACGCTTCGATGAGCCAGCATGCGGTCCTCTCGCTTAG
CCCGCGTTAACCATACACCGCTCGAACGAACGATAGCCCATACATTAGCATACACAGCATATTAATACTCGAACGAACGATAGCGGTAGCCACACGCTTCGATGTCGGGCGCTAAAGACGCGAGCTGACT
CCCGCGTTAACCATACACCGCTCGAACGAACGATAGCTTCAGAAGCCTGAAACTGGAAAGAACCAAACTCGAACGAACGATAGCGGTAGCCACACGCTTCGATGCCTACGGTATCCGGAGCGGCGGCGTC
CCCGCGTTAACCATACACCGCTCGAACGAACGATAGCCTATAGAAATGCATATATAAGTGCACCAAACTCGAACGAACGATAGCGGTAGCCACACGCTTCGATGATAAGCGAACGCGGCATGTAAGCTGC
CCCGCGTTAACCATACACCGCTCGAACGAACGATAGCTAGGAGTAAAAGCTGGTAAAAACCATTAGGCTCGAACGAACGATAGCGGTAGCCACACGCTTCGATGAGTATTTAACTACCATTTTGTATAAA
CCCGCGTTAACCATACACCGCTCGAACGAACGATAGCGAGACTGATATCACCAAGTGTTGGCAAGGACTCGAACGAACGATAGCGGTAGCCACACGCTTCGATGGTAGGTCAACCAGTGATCGTCTTCTA
CCCGCGTTAACCATACACCGCTCGAACGAACGATAGCGATAAAACTGATGTGATTCAGAAAAATGCACTCGAACGAACGATAGCGGTAGCCACACGCTTCGATGTTGTCTTGCACTTCTCTACAAACCAA
CCCGCGTTAACCATACACCGCTCGAACGAACGATAGCCATATGCGATCTATAACTGCTAAAATCTCTCTCGAACGAACGATAGCGGTAGCCACACGCTTCGATGAGACTTGCGAATAACCGTGTGTAATA
CCCGCGTTAACCATACACCGCTCGAACGAACGATAGCAAACTTGCAGAGACAATCTTCCAATAGAAACTCGAACGAACGATAGCGGTAGCCACACGCTTCGATGCTCGATGGTCATGATGTACATGACTT
CCCGCGTTAACCATACACCGCTCGAACGAACGATAGCGAAACACAGGATATGTATGTGTGTATATATCTCGAACGAACGATAGCGGTAGCCACACGCTTCGATGCCACCCGTAGGATACGGAGGTGTAAA
CCCGCGTTAACCATACACCGCTCGAACGAACGATAGCTTTTTCTATTTCTGTATAGGTTCTTCCCTACTCGAACGAACGATAGCGGTAGCCACACGCTTCGATGTGGGCCTCCAGTCTCTCAATTGCGGA
CCCGCGTTAACCATACACCGCTCGAACGAACGATAGCGTTCACATATAAAAGCACAGAAAGGCCTAACTCGAACGAACGATAGCGGTAGCCACACGCTTCGATGAATACGTCTATACGAATCAGTTGCGT
CCCGCGTTAACCATACACCGCTCGAACGAACGATAGCTTTAGAAGAAAAACTGTAGCAGGTAAAATCCTCGAACGAACGATAGCGGTAGCCACACGCTTCGATGAAGTCTATCTCTTCTCCCGCTACTCT
CCCGCGTTAACCATACACCGCTCGAACGAACGATAGCGGTGATCATAATAACTCAATACATGAGAAACTCGAACGAACGATAGCGGTAGCCACACGCTTCGATGTTGCTTAGCGTATGAGAATCAATCTC
CCCGCGTTAACCATACACCGCTCGAACGAACGATAGCTTCACCTAAACATTTTCTTCTCCTACATTACTCGAACGAACGATAGCGGTAGCCACACGCTTCGATGAACGTGCCTTAAGTTGAACTTAATAG
CCCGCGTTAACCATACACCGCTCGAACGAACGATAGCGTCTAAATCAAAGTGCAATGTTTATTCTCACTCGAACGAACGATAGCGGTAGCCACACGCTTCGATGCCAGGATGAGCTCATTCCCGTGGTTA
CCCGCGTTAACCATACACCGCTCGAACGAACGATAGCAAGGGACATTTTTCCCAATCAACCTTTGCTCTCGAACGAACGATAGCGGTAGCCACACGCTTCGATGGCTGCCGGTGCTCAACGGGAGTCCTG
CCCGCGTTAACCATACACCGCTCGAACGAACGATAGCATAATCAGGGAAATAGTTTACTAAGAATGCCTCGAACGAACGATAGCGGTAGCCACACGCTTCGATGATCCCTACCGGGTGCAGTAACCTAAC
CCCGCGTTAACCATACACCGCTCGAACGAACGATAGCTTGCAAAGGCGGTTTCATAACATTCAAACTCTCGAACGAACGATAGCGGTAGCCACACGCTTCGATGGTCTAGATCTTAAAAGCGATTAGAAG
CCCGCGTTAACCATACACCGCTCGAACGAACGATAGCAGGAAAATGGAGTTGGTTAGGTCTGACCTCCTCGAACGAACGATAGCGGTAGCCACACGCTTCGATGGACCGCGTAATCTCGACAAAATGTAG
CCCGCGTTAACCATACACCGCTCGAACGAACGATAGCAAGTTTTTGGTCTGTTACTTAACCCAACTTCTCGAACGAACGATAGCGGTAGCCACACGCTTCGATGAAACTCTGGTTCACCTGAGTGAATAG
CCCGCGTTAACCATACACCGCTCGAACGAACGATAGCGGAATATGTTAGATATTTTCAACACTCCATCTCGAACGAACGATAGCGGTAGCCACACGCTTCGATGATACCAGTGTGATGCCCGATCCCCTC
CCCGCGTTAACCATACACCGCTCGAACGAACGATAGCTCCCAGGTCTTTTCTGCGCTTGTGCACATCCTCGAACGAACGATAGCGGTAGCCACACGCTTCGATGAGTCAACTGTAGGCTCATGTAGAGCG
CCCGCGTTAACCATACACCGCTCGAACGAACGATAGCCACTCCAGCAGGCAGTTTGAAAACTCTTCTCTCGAACGAACGATAGCGGTAGCCACACGCTTCGATGAAACATGTTAAAGCAATTACGTAGTC
CCCGCGTTAACCATACACCGCTCGAACGAACGATAGCAGTAAGTTGCTGTCATTTTGCTGAAGGGCTCTCGAACGAACGATAGCGGTAGCCACACGCTTCGATGCGGATAACTTCAGGTCGTCCGGGAAC
CCCGCGTTAACCATACACCGCTCGAACGAACGATAGCCTCTGATCAGTTAGCTTAGCGGTCAGCTAACTCGAACGAACGATAGCGGTAGCCACACGCTTCGATGCTACAAACACTGATACACTTAAAATC
CCCGCGTTAACCATACACCGCTCGAACGAACGATAGCGTTAGTTTGTTGCTATGGATGCTTGTTTGTCTCGAACGAACGATAGCGGTAGCCACACGCTTCGATGTGCCTCATTCCTCTGAAGAGCTTGAA
CCCGCGTTAACCATACACCGCTCGAACGAACGATAGCCTGATCTTAGAGGAGAAGTATTCATTTTTTCTCGAACGAACGATAGCGGTAGCCACACGCTTCGATGCGGTAGTCACGCTGAGAGGCCCACAG
CCCGCGTTAACCATACACCGCTCGAACGAACGATAGCGTTCTCAAATGTGGCTTTAATGTTGAATTGCTCGAACGAACGATAGCGGTAGCCACACGCTTCGATGGTACCGACAGTTTCCGCACTCGGTAC
CCCGCGTTAACCATACACCGCTCGAACGAACGATAGCCCAGCTTTATTGAGGTATAATTTGCATAATCTCGAACGAACGATAGCGGTAGCCACACGCTTCGATGAGCTACGTCCGCTTTACTACCACACG
CCCGCGTTAACCATACACCGCTCGAACGAACGATAGCTGTCGTGCAAGCATTAAATGGGAGTATAAGCTCGAACGAACGATAGCGGTAGCCACACGCTTCGATGGTTAGACCAATCACTTTAATTCATGC
CCCGCGTTAACCATACACCGCTCGAACGAACGATAGCTCAATGTTGATTCCACAGTAGAATCATTTGCTCGAACGAACGATAGCGGTAGCCACACGCTTCGATGGAATGCAAACATCGTGAATTTAAGGC
CCCGCGTTAACCATACACCGCTCGAACGAACGATAGCTTAAGTTCCTCATAGAACGCACTGACATTTCTCGAACGAACGATAGCGGTAGCCACACGCTTCGATGGTAGTGGTCAAAAACTACCGCTTACG
CCCGCGTTAACCATACACCGCTCGAACGAACGATAGCGACAGATATTTTCAATTAGCCAAATTACTCCTCGAACGAACGATAGCGGTAGCCACACGCTTCGATGCGCTTAAGACAACGATCCGGATCAGT
CCCGCGTTAACCATACACCGCTCGAACGAACGATAGCCCCACTGCTGCCCTGAAGATCTCTTCTGCACTCGAACGAACGATAGCGGTAGCCACACGCTTCGATGATGAATCGTGGCCGCAGGACAGTAAT
CCCGCGTTAACCATACACCGCTCGAACGAACGATAGCAAGAGTCATTGGCATGTCCTTGGATGACCCCTCGAACGAACGATAGCGGTAGCCACACGCTTCGATGTCAACGACGGTTTATAAGGCGTGACA
CCCGCGTTAACCATACACCGCTCGAACGAACGATAGCGCCTTACTGGAGGCTTCGCATTCTCTCAGACTCGAACGAACGATAGCGGTAGCCACACGCTTCGATGCCCCCTCGTTTAAAAGCCGTGAACGT
CCCGCGTTAACCATACACCGCTCGAACGAACGATAGCTTAAGGCTGTTCCAATTCCACACCACTTCTCTCGAACGAACGATAGCGGTAGCCACACGCTTCGATGAGACGATACTGTTCGTCCGTTTTCGG
CCCGCGTTAACCATACACCGCTCGAACGAACGATAGCCTTTTAACACATGGTATCCTATCGTTTCTGCTCGAACGAACGATAGCGGTAGCCACACGCTTCGATGGCCTCTAGGAGGTAAGACAACAGAAC
CCCGCGTTAACCATACACCGCTCGAACGAACGATAGCCAGATTAGTGCTTTAAAGGTTAAGGAAAATCTCGAACGAACGATAGCGGTAGCCACACGCTTCGATGTATACTACTCTTCCAGTCCCGGCGAA
CCCGCGTTAACCATACACCGCTCGAACGAACGATAGCAGGTAGTATGTAATTTAACCTCCCGTTTCACTCGAACGAACGATAGCGGTAGCCACACGCTTCGATGGGGACTACGGCATCAGCGTTCGTCAG
CCCGCGTTAACCATACACCGCTCGAACGAACGATAGCTGCCTTCTCAGAGACTGATTTATTTTTCCCCTCGAACGAACGATAGCGGTAGCCACACGCTTCGATGGAGCCCTGGATATTCCGCGCCTGATG
CCCGCGTTAACCATACACCGCTCGAACGAACGATAGCGAGAACTGGAGGCCCGGTAAGGCTGAGATGCTCGAACGAACGATAGCGGTAGCCACACGCTTCGATGGCAGGCACCCCAATCAAAAGGGGAGC
CCCGCGTTAACCATACACCGCTCGAACGAACGATAGCTGGATGCAGGATGATTAGTAAGACCAGCAACTCGAACGAACGATAGCGGTAGCCACACGCTTCGATGCGGTGGGTCGGCGTTTTTGCAGTACT
CCCGCGTTAACCATACACCGCTCGAACGAACGATAGCTGGGCCCTATCCCCCTGCCTCAGATTATCACTCGAACGAACGATAGCGGTAGCCACACGCTTCGATGCAAATCCTTGGTGTGCCGGACCCTTT
CCCGCGTTAACCATACACCGCTCGAACGAACGATAGCTTCTCAAAAGGTGGCCCAAGGTTCCTGTGTCTCGAACGAACGATAGCGGTAGCCACACGCTTCGATGCACACGTTTACTCCTATGTAGAACAC
CCCGCGTTAACCATACACCGCTCGAACGAACGATAGCAACCTGATAGCTATTGGCTAGCACATTGTTCTCGAACGAACGATAGCGGTAGCCACACGCTTCGATGATACCGGTGCGACCTCCTCCAAAAGA
CCCGCGTTAACCATACACCGCTCGAACGAACGATAGCTCATTGTTAGCAATGTTGAAGTCCTCACAGCTCGAACGAACGATAGCGGTAGCCACACGCTTCGATGACCACGTCCTATGGTACGTGGTTAAA
CCCGCGTTAACCATACACCGCTCGAACGAACGATAGCGAGATTTGAGGGTATGTTCAGCAGGTATCACTCGAACGAACGATAGCGGTAGCCACACGCTTCGATGGGCCCGACCAGTACCGGTTATCCAAA
CCCGCGTTAACCATACACCGCTCGAACGAACGATAGCTTCCTGGGTAATTTGAGATTTTGAGTTCTACTCGAACGAACGATAGCGGTAGCCACACGCTTCGATGTTTAGCCCTACCGCGGCAACCGGCCT
CCCGCGTTAACCATACACCGCTCGAACGAACGATAGCGTCCCTCCCAATAATACCTGGCCCTGAATTCTCGAACGAACGATAGCGGTAGCCACACGCTTCGATGCATTACATTTGGAGTCTCAGCAATGG
CCCGCGTTAACCATACACCGCTCGAACGAACGATAGCAATGCTGACATTCTGCAGCCAAAGGGAGAACTCGAACGAACGATAGCGGTAGCCACACGCTTCGATGATATATCGGAGTTGATGCTGAAGCGT
CCCGCGTTAACCATACACCGCTCGAACGAACGATAGCCATAGCGACGATTATGCTTGATTAAGCAGACTCGAACGAACGATAGCGGTAGCCACACGCTTCGATGGGGGGAGCGGAAAAACCGGCAACTCC
CCCGCGTTAACCATACACCGCTCGAACGAACGATAGCTTCCTGTGCTGAGGAAAAAGTTATTTTTCCCTCGAACGAACGATAGCGGTAGCCACACGCTTCGATGACTACGATAGACGAACGTGCGGATAC
CCCGCGTTAACCATACACCGCTCGAACGAACGATAGCTAAGCATGATCCCAAATCCCTCACACGCCACTCGAACGAACGATAGCGGTAGCCACACGCTTCGATGGGAGTCCACCGCGTCCGCTTCCCAGG
CCCGCGTTAACCATACACCGCTCGAACGAACGATAGCCCTTTACATTTGAATAAACTGGATCTTAGACTCGAACGAACGATAGCGGTAGCCACACGCTTCGATGGTCGGACATATTTTTACGTAGCCGTC
CCCGCGTTAACCATACACCGCTCGAACGAACGATAGCAAATAATGAGCTGGGCAGAGGTAAAATCTTCTCGAACGAACGATAGCGGTAGCCACACGCTTCGATGTCCCTGGAAGGAACCGAATGCGCTCT
CCCGCGTTAACCATACACCGCTCGAACGAACGATAGCGAGAACTTACCCTTATCTTTACAAAATCAACTCGAACGAACGATAGCGGTAGCCACACGCTTCGATGTTTGCCCAAGGCCTACATCGCGCGAG
CCCGCGTTAACCATACACCGCTCGAACGAACGATAGCCAGAAAACTCAACCATTCCATTTTTGTTTACTCGAACGAACGATAGCGGTAGCCACACGCTTCGATGTTACCTCGGTGGGGTTTCTCAAGATG
CCCGCGTTAACCATACACCGCTCGAACGAACGATAGCTTCCAAGATATGCCTCTGCCATTTCCTTTACTCGAACGAACGATAGCGGTAGCCACACGCTTCGATGTAGAAGCCACAAGCCATGAAGACGCG
CCCGCGTTAACCATACACCGCTCGAACGAACGATAGCTGAATTTCTCTGTTTTAGATCAAATTCTGCCTCGAACGAACGATAGCGGTAGCCACACGCTTCGATGCTTGTTATCCGCAACGGGCCGGCCGA
CCCGCGTTAACCATACACCGCTCGAACGAACGATAGCTTCAACCCAACACAATTTTGAGAAAAATGCCTCGAACGAACGATAGCGGTAGCCACACGCTTCGATGATACTCTATTCTACACCGCGAAGTGT
CCCGCGTTAACCATACACCGCTCGAACGAACGATAGCCTCTAGAGAACCCTAATACACCTACCATATCTCGAACGAACGATAGCGGTAGCCACACGCTTCGATGATTTCCGTATTAGTTAGGTTGCCGGC
CCCGCGTTAACCATACACCGCTCGAACGAACGATAGCCTACTGTGGGACTTCACCCTGTGATAGTGTCTCGAACGAACGATAGCGGTAGCCACACGCTTCGATGGGCTTAGGCCTCAGGCGGGGTAATAG
CCCGCGTTAACCATACACCGCTCGAACGAACGATAGCCTCAGCTCACAGCCAGCTGTCCCTGAGTCTCTCGAACGAACGATAGCGGTAGCCACACGCTTCGATGCGTCGTCCTTGGGGCCAAGCGGCCAT
CCCGCGTTAACCATACACCGCTCGAACGAACGATAGCGTTAGGGATTGCTCAGAAAAGCAGAAAGTACTCGAACGAACGATAGCGGTAGCCACACGCTTCGATGAAAGTCTCACATGCCTCTCCAACATG
CCCGCGTTAACCATACACCGCTCGAACGAACGATAGCGGCGAATTTTATGTCTACCATTTTCTTTATCTCGAACGAACGATAGCGGTAGCCACACGCTTCGATGCAACTTAACGAGCGGTACGTGATGTA
CCCGCGTTAACCATACACCGCTCGAACGAACGATAGCTACCACTGAGCCTACCAATGTGTTTCTTTTCTCGAACGAACGATAGCGGTAGCCACACGCTTCGATGGGAAGCATCCGGACCAGCAGCGCAGA
CCCGCGTTAACCATACACCGCTCGAACGAACGATAGCATAAAATGAACACTAGTGAATCCCTCCTCCCTCGAACGAACGATAGCGGTAGCCACACGCTTCGATGTGCCTGACCTTTACAGCACTCTATGG
CCCGCGTTAACCATACACCGCTCGAACGAACGATAGCTCAACTTCTGCTCTGGACACTACCTTCTTTCTCGAACGAACGATAGCGGTAGCCACACGCTTCGATGGTCATAAGTAAAATCCGCGGTATTAT
CCCGCGTTAACCATACACCGCTCGAACGAACGATAGCCATTTTCAAACTCTGCTGTCCTTGAAGATCCTCGAACGAACGATAGCGGTAGCCACACGCTTCGATGTAAGTCGACCCGCGCCAGTCCTCGGG
CCCGCGTTAACCATACACCGCTCGAACGAACGATAGCAAGAGCATGCTCCACTCCTAAATTATTCTACTCGAACGAACGATAGCGGTAGCCACACGCTTCGATGCCAGACGGTCATCTCAGGCCCGAATG
CCCGCGTTAACCATACACCGCTCGAACGAACGATAGCTTCTATGTCTGTCCTTCCTTTTTCTACCATCTCGAACGAACGATAGCGGTAGCCACACGCTTCGATGCCATTGCTAGACCTGCAAGAAATGGC
CCCGCGTTAACCATACACCGCTCGAACGAACGATAGCCCCATTACACTAATGTACTGTAATTTGTTTCTCGAACGAACGATAGCGGTAGCCACACGCTTCGATGCCTAGTCGAGGTTTAGAAGAGATACT
CCCGCGTTAACCATACACCGCTCGAACGAACGATAGCTCATGGATATCTTTCCATATAGTTGTACATCTCGAACGAACGATAGCGGTAGCCACACGCTTCGATGACCCCGGAAGCCTTAGGTATACAGGC
CCCGCGTTAACCATACACCGCTCGAACGAACGATAGCAGACAATAACCATTCATTTGCCTTGAGCAACTCGAACGAACGATAGCGGTAGCCACACGCTTCGATGCGTATCAAACTGATGACTGAGAGACT
CCCGCGTTAACCATACACCGCTCGAACGAACGATAGCGATTCTTGTGTAATTCAGGACAAATTCTTCCTCGAACGAACGATAGCGGTAGCCACACGCTTCGATGCTGGGGGGACAGGCTTAAAGTACAGG
CCCGCGTTAACCATACACCGCTCGAACGAACGATAGCGAGAAAACCTTTTTTATGCTTAGCAACTAACTCGAACGAACGATAGCGGTAGCCACACGCTTCGATGGGTATCTTTATTATTAGAACGGTGGT
CCCGCGTTAACCATACACCGCTCGAACGAACGATAGCTTCACATGCCAATACACAATCTGAGAGAACCTCGAACGAACGATAGCGGTAGCCACACGCTTCGATGCGTATTTGTTCTAACAGTGTTTGTGG
CCCGCGTTAACCATACACCGCTCGAACGAACGATAGCTCACCAGATAGGCCAGGTGGGATCATGCAACTCGAACGAACGATAGCGGTAGCCACACGCTTCGATGACTGCCCACGCGAGCCCAACTCCAAC
CCCGCGTTAACCATACACCGCTCGAACGAACGATAGCGTTTGAAGTGGCCTTCAATGTTGACATTTACTCGAACGAACGATAGCGGTAGCCACACGCTTCGATGGACCGCAAACACTCAGTAAGCTGACC
CCCGCGTTAACCATACACCGCTCGAACGAACGATAGCCCATTTGAATTTCTAGCAAGATCTTTCTATCTCGAACGAACGATAGCGGTAGCCACACGCTTCGATGAGTCGGTTCTCAATCAGCGCCCCTAA
CCCGCGTTAACCATACACCGCTCGAACGAACGATAGCAACTATTATTCAATGTCAGGCTTCATAATGCTCGAACGAACGATAGCGGTAGCCACACGCTTCGATGCTCCTCAAGTCAAAAAGGTAGAGGAT
CCCGCGTTAACCATACACCGCTCGAACGAACGATAGCGCTTGAATTATATCCTTCAAACAAAGAAGTCTCGAACGAACGATAGCGGTAGCCACACGCTTCGATGCTGTATGTGTCGACCATCACTAGTTA
CCCGCGTTAACCATACACCGCTCGAACGAACGATAGCAGTGAAAAGCCATGCCAAAATGAGAGAGGCCTCGAACGAACGATAGCGGTAGCCACACGCTTCGATGGTAAGGCACCGCTGTCGTACGACCCA
CCCGCGTTAACCATACACCGCTCGAACGAACGATAGCTTTCTCTCTTATTTAGAAGCTATAAACCAGCTCGAACGAACGATAGCGGTAGCCACACGCTTCGATGCCTTGGAGTTTTCATTCTTCATGGCT
CCCGCGTTAACCATACACCGCTCGAACGAACGATAGCTGTACATTATTGCAGAACTGGAAAGAACTTCTCGAACGAACGATAGCGGTAGCCACACGCTTCGATGGCAACAGAATGTCTAACGGACATTAA
CCCGCGTTAACCATACACCGCTCGAACGAACGATAGCATACCGTTATGCTTCCTGAGCAAACAGCCTCTCGAACGAACGATAGCGGTAGCCACACGCTTCGATGACAATCAACGCCAGGATGTTCTTGTT
CCCGCGTTAACCATACACCGCTCGAACGAACGATAGCCTCGAAAAATCTTTGCCTGCTCCCTCTGTGCTCGAACGAACGATAGCGGTAGCCACACGCTTCGATGCTTGTGAAGACAACGTGTGTGAACAT
CCCGCGTTAACCATACACCGCTCGAACGAACGATAGCTCTGTCAGATGGATAGTTTCCAAATACTTTCTCGAACGAACGATAGCGGTAGCCACACGCTTCGATGCCACGTAGGAGCAGCGCGCGTCAGCT
CCCGCGTTAACCATACACCGCTCGAACGAACGATAGCTGATGGTCAATGATATTGAGTACCTCTTCACTCGAACGAACGATAGCGGTAGCCACACGCTTCGATGTTTCCTGGTCTCTACCCGACATACCC
CCCGCGTTAACCATACACCGCTCGAACGAACGATAGCACAAGGGTTGTACTGATTTACATTCTCACCCTCGAACGAACGATAGCGGTAGCCACACGCTTCGATGATAGAATTCTCGGGACGGCTCACGAT
CCCGCGTTAACCATACACCGCTCGAACGAACGATAGCCAAAAATTCTCCAAACCGTTCTCCATAGTGCTCGAACGAACGATAGCGGTAGCCACACGCTTCGATGAGAACTATATAAGTTACATATTGTTC
CCCGCGTTAACCATACACCGCTCGAACGAACGATAGCGGGAGTCCAGATATATCTTTGATATAATGACTCGAACGAACGATAGCGGTAGCCACACGCTTCGATGATATCAACGTTCTGCGTGACTCGTAT
CCCGCGTTAACCATACACCGCTCGAACGAACGATAGCGAAAATCATAGACAACACATTGTGCATATACTCGAACGAACGATAGCGGTAGCCACACGCTTCGATGTGTGATCCAGTCCCCGTTTTGACCCT
CCCGCGTTAACCATACACCGCTCGAACGAACGATAGCGAGAATGCAATCATGTGAATGTTTTGAAATCTCGAACGAACGATAGCGGTAGCCACACGCTTCGATGAGACTATACGTCTTAACCCTAATTGT
CCCGCGTTAACCATACACCGCTCGAACGAACGATAGCTCATTTGGGTCATATATCATTTTATCAGCCCTCGAACGAACGATAGCGGTAGCCACACGCTTCGATGGAGACCAGTCTTTGTGGCGCCCGGGG
CCCGCGTTAACCATACACCGCTCGAACGAACGATAGCGTGTAGTAAGTTGTTAGAACATACTTGAAACTCGAACGAACGATAGCGGTAGCCACACGCTTCGATGCCTGGGACGTCGCAAAGCTTGCTTAA
CCCGCGTTAACCATACACCGCTCGAACGAACGATAGCGTGATCATCACAGCATTTCACAAAAATTTGCTCGAACGAACGATAGCGGTAGCCACACGCTTCGATGGAAGGATAACTCGAACTTAGTCGGAC
CCCGCGTTAACCATACACCGCTCGAACGAACGATAGCTCAAAGTTTGCCTTTGGGTCAGTGAAATGACTCGAACGAACGATAGCGGTAGCCACACGCTTCGATGGATATTTTTGGGATACGACCCATAAA
CCCGCGTTAACCATACACCGCTCGAACGAACGATAGCCAAGCTCCATACAATTAAATTCATTTAGTCCTCGAACGAACGATAGCGGTAGCCACACGCTTCGATGGACCGGCTCTTAAACATCTTGTGGTA
CCCGCGTTAACCATACACCGCTCGAACGAACGATAGCTAATGAGATCAGGGAGGTGGGCTTTACAGGCTCGAACGAACGATAGCGGTAGCCACACGCTTCGATGATGCCCGGGCTTGAGTAGAGAGACGT
CCCGCGTTAACCATACACCGCTCGAACGAACGATAGCCTGAGATTGATTTAATTCACACAAACTCCCCTCGAACGAACGATAGCGGTAGCCACACGCTTCGATGAAATTGGAAGCATTATACGCGCCGTC
CCCGCGTTAACCATACACCGCTCGAACGAACGATAGCGCAAGGATAGTTCATCATACATAAATCAATCTCGAACGAACGATAGCGGTAGCCACACGCTTCGATGAGCCTTGATGTCCAGGCTACGAGCTC
CCCGCGTTAACCATACACCGCTCGAACGAACGATAGCCACTCATGAATATTGATGCAAAAATCAACACTCGAACGAACGATAGCGGTAGCCACACGCTTCGATGAAAACCCGGGTCCAGTTCCGTACCGC
CCCGCGTTAACCATACACCGCTCGAACGAACGATAGCAATTAATACCAATCCCACTCAAACTCTTCTCTCGAACGAACGATAGCGGTAGCCACACGCTTCGATGATTATCGTGGTGTGATAACTGATTTG
CCCGCGTTAACCATACACCGCTCGAACGAACGATAGCGACCGAAGCTGGAATAAAAAGTCTCCCATTCTCGAACGAACGATAGCGGTAGCCACACGCTTCGATGCTTTCGGGAGTTGTACTTCTACGGAC
CCCGCGTTAACCATACACCGCTCGAACGAACGATAGCACATACAACCTACCAAGATTGAACTTGTGACTCGAACGAACGATAGCGGTAGCCACACGCTTCGATGTCAGATCGGTGATGGGAGAGAACAAA
CCCGCGTTAACCATACACCGCTCGAACGAACGATAGCCTAAGAAAAAGGACAGAAGATCCAAATAAACTCGAACGAACGATAGCGGTAGCCACACGCTTCGATGCGATTAAGATCCGTTCCAACGAGAGG
CCCGCGTTAACCATACACCGCTCGAACGAACGATAGCAAGAAAGAGCAAAACAAACCCAAAATTAGTCTCGAACGAACGATAGCGGTAGCCACACGCTTCGATGGAAGAAAACAACATTGCTCTCATTCT
CCCGCGTTAACCATACACCGCTCGAACGAACGATAGCATGAGTATAATCACTATGGAGAGCAGTTTGCTCGAACGAACGATAGCGGTAGCCACACGCTTCGATGGAATAGGGGCGGGCATTCGAAGGAAT
CCCGCGTTAACCATACACCGCTCGAACGAACGATAGCACAGGCATATGAAAAAACGCTTAAGGTTATCTCGAACGAACGATAGCGGTAGCCACACGCTTCGATGCTTCGTTGTACACCACCTTCTTGGAC
CCCGCGTTAACCATACACCGCTCGAACGAACGATAGCTTCCCAATCTGACAAGGAATTAACAACCAGCTCGAACGAACGATAGCGGTAGCCACACGCTTCGATGGATGACGGCACGATTAAGAGTCTTGG
CCCGCGTTAACCATACACCGCTCGAACGAACGATAGCACCAAGGCAAAAATGGAGAAATAGGAAAACCTCGAACGAACGATAGCGGTAGCCACACGCTTCGATGTGACTGTTGGCACAGTCCCTCTAAAG
CCCGCGTTAACCATACACCGCTCGAACGAACGATAGCCCCTATCTAACACCATTAAAAAATACAATCCTCGAACGAACGATAGCGGTAGCCACACGCTTCGATGCTTTGGTACACGATAATGACGCATCT
CCCGCGTTAACCATACACCGCTCGAACGAACGATAGCGTAAGTCACTCTTGACAAAGGTGCCAAGAACTCGAACGAACGATAGCGGTAGCCACACGCTTCGATGCGTTACAGTTATTACTGGAAACCACA
CCCGCGTTAACCATACACCGCTCGAACGAACGATAGCAAACTGGGACAATTTTGTTACCTGACTTCACTCGAACGAACGATAGCGGTAGCCACACGCTTCGATGCCGGGGTAGCCAAGCTTTCACCACCA
CCCGCGTTAACCATACACCGCTCGAACGAACGATAGCAACATATAACTAGGCATTTCTACTAGCTTTCTCGAACGAACGATAGCGGTAGCCACACGCTTCGATGTCAACTAGGCAGTCGGGGAAAACGGA
CCCGCGTTAACCATACACCGCTCGAACGAACGATAGCCGGCTATTTTGAGCTTAGTGCTGGTAACATCTCGAACGAACGATAGCGGTAGCCACACGCTTCGATGCTGTCAGCCTCATGAGCTGAATAAAG
CCCGCGTTAACCATACACCGCTCGAACGAACGATAGCCAGGAAAAACTGAGCCTGGAGTACATGGAACTCGAACGAACGATAGCGGTAGCCACACGCTTCGATGATCGCGGTTCTGCTGGCGCCTAATGT
CCCGCGTTAACCATACACCGCTCGAACGAACGATAGCCTGAACAAATTATGGACTTCGATAAATGAACTCGAACGAACGATAGCGGTAGCCACACGCTTCGATGAAATGTTTCCGGCGAAATGGATATCT
CCCGCGTTAACCATACACCGCTCGAACGAACGATAGCCCTAAGGAGACAGACATAATAGCTGAATGCCTCGAACGAACGATAGCGGTAGCCACACGCTTCGATGCAGATCGCTGCGTTCGATCGGGTACG
CCCGCGTTAACCATACACCGCTCGAACGAACGATAGCTCAAAAGTGTTCAGATCATCAAGTAAAAACCTCGAACGAACGATAGCGGTAGCCACACGCTTCGATGCTGCATTAGTGGATGGTGAATCTTAG
CCCGCGTTAACCATACACCGCTCGAACGAACGATAGCAATCATGAGAAGAACATCAAACAAATTCCACTCGAACGAACGATAGCGGTAGCCACACGCTTCGATGTCTCGAGAAGATGTGGTGCCGTGATT
CCCGCGTTAACCATACACCGCTCGAACGAACGATAGCACTCATGTTGATAGTATGTACCCTTGACACCTCGAACGAACGATAGCGGTAGCCACACGCTTCGATGGTGGCGTTTTCTAATGCGCTCGCATT
CCCGCGTTAACCATACACCGCTCGAACGAACGATAGCACGGTGAAGAAGCCTGATGAAGCTAACTGACTCGAACGAACGATAGCGGTAGCCACACGCTTCGATGGGAAGTAGGTAGGTCTATGGGAGATT
CCCGCGTTAACCATACACCGCTCGAACGAACGATAGCAGACATAATGACTTCCCTCCAACAGTGCAGCTCGAACGAACGATAGCGGTAGCCACACGCTTCGATGCATGAGTTAATGTGCACTAATGAAAG
CCCGCGTTAACCATACACCGCTCGAACGAACGATAGCGAGCAAGAAAATAAAGTAGTACAGGATAAACTCGAACGAACGATAGCGGTAGCCACACGCTTCGATGATGCCTTACCAATGTGTTCGAAACTT
CCCGCGTTAACCATACACCGCTCGAACGAACGATAGCGGTGGGCCCCGGGTGCTGAAGCCTGGAAGGCTCGAACGAACGATAGCGGTAGCCACACGCTTCGATGCCTCGGGGACCGTCCGACGCACAGGT
CCCGCGTTAACCATACACCGCTCGAACGAACGATAGCGAGAGCCAATGGATAAGACTGGAGGAAAGGCTCGAACGAACGATAGCGGTAGCCACACGCTTCGATGGGGCGTTCCTAGCTGATTGCCATACG
CCCGCGTTAACCATACACCGCTCGAACGAACGATAGCTAGATAAACCTAAGAAGGAAAGAAAGCACACTCGAACGAACGATAGCGGTAGCCACACGCTTCGATGAGTATTGGGTCGGTCTGCTAGCCACC
CCCGCGTTAACCATACACCGCTCGAACGAACGATAGCGGTTTAAGGAAGCAGAACTTCTAGGCCATGCTCGAACGAACGATAGCGGTAGCCACACGCTTCGATGGAATCGCAATGGCTTGTATGAAGTTG
CCCGCGTTAACCATACACCGCTCGAACGAACGATAGCTCAAATCTTTCTGACCGTTTTCAAACTCAGCTCGAACGAACGATAGCGGTAGCCACACGCTTCGATGAATGACTGCCGCGCTGATACTTGTAA
CCCGCGTTAACCATACACCGCTCGAACGAACGATAGCGGGAAAGAAAGCAAGGATAAATGTTTATATCTCGAACGAACGATAGCGGTAGCCACACGCTTCGATGGATGTGGAGCGACGTCATATCACACC
CCCGCGTTAACCATACACCGCTCGAACGAACGATAGCGTTTTGAGCTTTGCTACCTCCTGCCTGAGGCTCGAACGAACGATAGCGGTAGCCACACGCTTCGATGGTCCGCATAGCACATAAGTCGTGAAT
CCCGCGTTAACCATACACCGCTCGAACGAACGATAGCCTGGATTGCTACAGCCTGGAAGCCACATTACTCGAACGAACGATAGCGGTAGCCACACGCTTCGATGCGGATCTATAAGAAGCTAGTCCCCGC
CCCGCGTTAACCATACACCGCTCGAACGAACGATAGCTGTTTTTCCCACTGTAGCTCTATTTTTTACCTCGAACGAACGATAGCGGTAGCCACACGCTTCGATGCCCTGTTGGTGATGAAGCGTACAGCT
CCCGCGTTAACCATACACCGCTCGAACGAACGATAGCCACCTTGTGCCAAAGTGTAGTGATGTGCCCCTCGAACGAACGATAGCGGTAGCCACACGCTTCGATGGAGAGCTCCATACGCATAGAGCTGCG
CCCGCGTTAACCATACACCGCTCGAACGAACGATAGCCTGACTTATAAGCATAATTCCATCTCAAACCTCGAACGAACGATAGCGGTAGCCACACGCTTCGATGCGTTGAATGGATTCCCCAAGGGCGAC
CCCGCGTTAACCATACACCGCTCGAACGAACGATAGCCCACCTTTTAATATTTCCAGTTTCTGATAACTCGAACGAACGATAGCGGTAGCCACACGCTTCGATGCTACTTCTAGTATGGTCCATATAAGA
CCCGCGTTAACCATACACCGCTCGAACGAACGATAGCTATACTATTGGTGACAGTCGTACCTGTCTGCTCGAACGAACGATAGCGGTAGCCACACGCTTCGATGTATGAAGACCGCACTTTATAGGATAA
CCCGCGTTAACCATACACCGCTCGAACGAACGATAGCCTGCAAATGATAATAGCTTTATCTCTTCTTCTCGAACGAACGATAGCGGTAGCCACACGCTTCGATGTTAATTTGGAGGTTGCCTCCCCCTGC
CCCGCGTTAACCATACACCGCTCGAACGAACGATAGCCCTCTTCCTATTCCTTTCTTGTTAAATTTACTCGAACGAACGATAGCGGTAGCCACACGCTTCGATGCTACGTCTGCACTCCCCTTTATGGTG
CCCGCGTTAACCATACACCGCTCGAACGAACGATAGCGTCAAGCTTCTACTTGGAATACTTTAAAATCTCGAACGAACGATAGCGGTAGCCACACGCTTCGATGGACTCAGCCCAGGCCGTAGTACCTGT
CCCGCGTTAACCATACACCGCTCGAACGAACGATAGCTCCTGGAAGGCCACAAACCTCATTATTATTCTCGAACGAACGATAGCGGTAGCCACACGCTTCGATGAATGGTGACAGATACGGGCCCCCAGT
CCCGCGTTAACCATACACCGCTCGAACGAACGATAGCGTCTGCAAAAGATCTCAAGCATTAATCTTACTCGAACGAACGATAGCGGTAGCCACACGCTTCGATGTCATAGAACGTACGGGACTAAGTACA
CCCGCGTTAACCATACACCGCTCGAACGAACGATAGCTAGATGGGATCTCAGAACTGGTTGAGCCAGCTCGAACGAACGATAGCGGTAGCCACACGCTTCGATGGACTTGAAATGGTGTCGCCCCAATTT
CCCGCGTTAACCATACACCGCTCGAACGAACGATAGCGTGCTGATTGGTTGGATTGGAGATTAAATACTCGAACGAACGATAGCGGTAGCCACACGCTTCGATGTGGTCGCTACTGTTGCAGTCGCCCAT
CCCGCGTTAACCATACACCGCTCGAACGAACGATAGCGGCCTAGAGAGAGCCCATTTATCAAGACAGCTCGAACGAACGATAGCGGTAGCCACACGCTTCGATGGTTGATTCGGATGGGATTGACAACTT
CCCGCGTTAACCATACACCGCTCGAACGAACGATAGCAATTTGTAAACATGAAAGACTTCTCAATGGCTCGAACGAACGATAGCGGTAGCCACACGCTTCGATGCACGGGACTTGAGACGCGAAGTTCCC
CCCGCGTTAACCATACACCGCTCGAACGAACGATAGCCTGGTTTGTTTTGTTTATGTTTCCAAACAACTCGAACGAACGATAGCGGTAGCCACACGCTTCGATGTGGTTTCCAGCCTCAAAGGTGGGAAT
CCCGCGTTAACCATACACCGCTCGAACGAACGATAGCTCTACAAAGAGAGGCTTAAATACAACTAAGCTCGAACGAACGATAGCGGTAGCCACACGCTTCGATGTTCAACATGTATTAAGACCTGTCCTC
CCCGCGTTAACCATACACCGCTCGAACGAACGATAGCCTGTATTTGCTATACACTCTTGAGAGATTTCTCGAACGAACGATAGCGGTAGCCACACGCTTCGATGTACGCACTTTTTTGATCCAGGGACCA
CCCGCGTTAACCATACACCGCTCGAACGAACGATAGCTAAGTTTTTCCTTGATTCTCTTAGTCCATTCTCGAACGAACGATAGCGGTAGCCACACGCTTCGATGTGGGGGTGGATGAGGACTGACTTGCA
CCCGCGTTAACCATACACCGCTCGAACGAACGATAGCTTATCATCTTGATTGGATTGATGGATGCAACTCGAACGAACGATAGCGGTAGCCACACGCTTCGATGTTAAATATGTCATTCTTTAAAGTTTA
CCCGCGTTAACCATACACCGCTCGAACGAACGATAGCGCTATAGAGCTTTCAAAATTATAAACCTGTCTCGAACGAACGATAGCGGTAGCCACACGCTTCGATGTGCACGATTCAACTCCTATGATTAGG
CCCGCGTTAACCATACACCGCTCGAACGAACGATAGCGTCCATTTTCTCTTTGAGCCTTTGTCCTGTCTCGAACGAACGATAGCGGTAGCCACACGCTTCGATGGGTAATGATTATCGAAGGAGTGTTGT
CCCGCGTTAACCATACACCGCTCGAACGAACGATAGCATAAGTTCCATGAGAACAAAGATTTCTTTCCTCGAACGAACGATAGCGGTAGCCACACGCTTCGATGCTGCCCCCCATGATGTTATGCCCGCA
CCCGCGTTAACCATACACCGCTCGAACGAACGATAGCGTAGAGGCTGAAAACATTATTAAATTTACCCTCGAACGAACGATAGCGGTAGCCACACGCTTCGATGGTGGTACCCTACTGATGTTCACGCAG
CCCGCGTTAACCATACACCGCTCGAACGAACGATAGCGCATCTGGTGAATAGAGGCTAGGGACGCTGCTCGAACGAACGATAGCGGTAGCCACACGCTTCGATGCCCTCCCGATGGTGTCACTATACGCG
CCCGCGTTAACCATACACCGCTCGAACGAACGATAGCTCTCAACAAGACAGGATTTTACCTCCAGAACTCGAACGAACGATAGCGGTAGCCACACGCTTCGATGAAACCTCGCATAACGTCGTCTTAATT
CCCGCGTTAACCATACACCGCTCGAACGAACGATAGCGACCCATTAGCCTGCTCTTTTCTTCATAGTCTCGAACGAACGATAGCGGTAGCCACACGCTTCGATGGAGGCGAATTAGACAGCCATTAAATC
CCCGCGTTAACCATACACCGCTCGAACGAACGATAGCTGCCTGATCACCCTATTTAAATTCTACAAGCTCGAACGAACGATAGCGGTAGCCACACGCTTCGATGACTGATTCGCCGACCGCCTCTTGTCG
CCCGCGTTAACCATACACCGCTCGAACGAACGATAGCGAAGGCCTTTAGAATTAAGATTGAACTAAACTCGAACGAACGATAGCGGTAGCCACACGCTTCGATGGTATTCCGCCGCCAAAGTATGTCATA
CCCGCGTTAACCATACACCGCTCGAACGAACGATAGCTCCTTGCTAACAAGATCCTGATTTGTTCAACTCGAACGAACGATAGCGGTAGCCACACGCTTCGATGGCAACTGTAATGAACGTACAAAACAC
CCCGCGTTAACCATACACCGCTCGAACGAACGATAGCTAAGATTAGCCGTCTGTGACAAGCACTGGTCTCGAACGAACGATAGCGGTAGCCACACGCTTCGATGGGCCGAAACATGCACTTTCTAAGACC
CCCGCGTTAACCATACACCGCTCGAACGAACGATAGCGCAAGAGATCATCTATTCCATAGATTAGAACTCGAACGAACGATAGCGGTAGCCACACGCTTCGATGTGGCCGGAGAGCCGAGGTCCATACTC
CCCGCGTTAACCATACACCGCTCGAACGAACGATAGCTAAGTATTACTTGTAATGGGCAGTGGGCTGCTCGAACGAACGATAGCGGTAGCCACACGCTTCGATGCGGGGCAAGCACAAATAACGGCGGTA
CCCGCGTTAACCATACACCGCTCGAACGAACGATAGCCTATAGTGAGTGCTGTTCAATAAGATTCTTCTCGAACGAACGATAGCGGTAGCCACACGCTTCGATGAGGCAGGCAAATGATCTGTCAACGAT
CCCGCGTTAACCATACACCGCTCGAACGAACGATAGCTTTTGATTATGGAAGCTGAATTCTGGTTGACTCGAACGAACGATAGCGGTAGCCACACGCTTCGATGGTACTCCTAGCCCGAATACAATGTTT
CCCGCGTTAACCATACACCGCTCGAACGAACGATAGCTGACAACACGTCAGCCTGCTGTGGGAATACCTCGAACGAACGATAGCGGTAGCCACACGCTTCGATGAGAATATTTCAACGAGCCGTTTTGTC
CCCGCGTTAACCATACACCGCTCGAACGAACGATAGCACTAAGATCCTGGAGAATTGAATCCATTTTCTCGAACGAACGATAGCGGTAGCCACACGCTTCGATGGACAAGCTAACGGTTAGCGCGGTTGC
CCCGCGTTAACCATACACCGCTCGAACGAACGATAGCGGTAGCACTTAATGACTCCTCTGAGAGTGGCTCGAACGAACGATAGCGGTAGCCACACGCTTCGATGCATGTAGTATAGACGGCGGATTCCAC
CCCGCGTTAACCATACACCGCTCGAACGAACGATAGCCAAGTCCTGTAACGTGACAGCCATTTTAGGCTCGAACGAACGATAGCGGTAGCCACACGCTTCGATGGAACTCTAGGAGCGGTGATTACAATG
CCCGCGTTAACCATACACCGCTCGAACGAACGATAGCAAAAGAAAACCCTTAGCTCTCTCTTCAAGTCTCGAACGAACGATAGCGGTAGCCACACGCTTCGATGATTCGCAATACAAAAAAGACACGGCC
CCCGCGTTAACCATACACCGCTCGAACGAACGATAGCTCAGTCAATTCGATTTATCCAAGGGATCAGCTCGAACGAACGATAGCGGTAGCCACACGCTTCGATGTCAACTCTGTATACATTACAAACTTG
CCCGCGTTAACCATACACCGCTCGAACGAACGATAGCTTGGCCGATGGCAGCCTCTTCAAAATTCACCTCGAACGAACGATAGCGGTAGCCACACGCTTCGATGGGCTGTGGGGTGGATTCGGCTTCTAG
CCCGCGTTAACCATACACCGCTCGAACGAACGATAGCCCAATAGTGACCAATTAATTCGTTGTTTTTCTCGAACGAACGATAGCGGTAGCCACACGCTTCGATGTTACCCGACCATGTATACAAGTCTAG
CCCGCGTTAACCATACACCGCTCGAACGAACGATAGCATGTTATAAAGAACAGAAAAGTCAAGGCACCTCGAACGAACGATAGCGGTAGCCACACGCTTCGATGTGCCAAGAACCGTACAGACCGTAATA
CCCGCGTTAACCATACACCGCTCGAACGAACGATAGCTAGTAACTGATACCACTTATCCCTTCTTGTCTCGAACGAACGATAGCGGTAGCCACACGCTTCGATGCTCGGTTGTGCGCAGCTAGCGCTTGA
CCCGCGTTAACCATACACCGCTCGAACGAACGATAGCTTCATCTATACTTCATCAGTTCAAAAGTCTCTCGAACGAACGATAGCGGTAGCCACACGCTTCGATGGAGCGCTCAGGTGGTCAAGCAAGATG
CCCGCGTTAACCATACACCGCTCGAACGAACGATAGCTACAAAATGCAACATCCACCAAAGTCCCATCTCGAACGAACGATAGCGGTAGCCACACGCTTCGATGGCGAAAATCACTCGCGCTGGGTAGTT
CCCGCGTTAACCATACACCGCTCGAACGAACGATAGCAACTTATCATATCTGCAAAGTCCGTTTTGCCTCGAACGAACGATAGCGGTAGCCACACGCTTCGATGGTTCCGTTTTGGCCGAATCGCTCCCG
CCCGCGTTAACCATACACCGCTCGAACGAACGATAGCGTCATGTGTTTACATTGGACCTATCTGGACCTCGAACGAACGATAGCGGTAGCCACACGCTTCGATGTATGTAGTGGGCAGGGGATATAACTT
CCCGCGTTAACCATACACCGCTCGAACGAACGATAGCTCAGAGACCCTCTTTCTCCATCTTCAAAGCCTCGAACGAACGATAGCGGTAGCCACACGCTTCGATGAGGGCCTCGAGTTAGCCATGCTTCTG
CCCGCGTTAACCATACACCGCTCGAACGAACGATAGCTTTCTTGCAGTTGTAGGGTTCAGGTCTTCACTCGAACGAACGATAGCGGTAGCCACACGCTTCGATGCGGGTTCTGGACTAGCGACCGCAGCG
CCCGCGTTAACCATACACCGCTCGAACGAACGATAGCCTTTCTGGATGTTCTAGGGGAGAATCAGTTCTCGAACGAACGATAGCGGTAGCCACACGCTTCGATGGCAATTTTAACCAAGGGAACAGCCAC
CCCGCGTTAACCATACACCGCTCGAACGAACGATAGCCGGTATATCAGAAATTTGGTATGGGTCTCACTCGAACGAACGATAGCGGTAGCCACACGCTTCGATGCCGCTCGCTGAAATGGGCATTCGTCC
CCCGCGTTAACCATACACCGCTCGAACGAACGATAGCATGCCAATTATGGTATATCCATATAACAGACTCGAACGAACGATAGCGGTAGCCACACGCTTCGATGTATGCAAGGCTTCATTCAAACATAGT
CCCGCGTTAACCATACACCGCTCGAACGAACGATAGCGGGAATCTGTGTTCCTAATGGCCTCCAAACCTCGAACGAACGATAGCGGTAGCCACACGCTTCGATGGAATCTGACGAAGTCTGGCCAGTCCA
CCCGCGTTAACCATACACCGCTCGAACGAACGATAGCGTTTTACTGTACAATTGTGCATAAGAAGTACTCGAACGAACGATAGCGGTAGCCACACGCTTCGATGATCGATATGGGCGCCTTGCAATCAGT
CCCGCGTTAACCATACACCGCTCGAACGAACGATAGCCAGCAATTTCACTTGATATTTAACCAACAACTCGAACGAACGATAGCGGTAGCCACACGCTTCGATGTCTTCGCTCCACCGCTTCTTTCTCTA
CCCGCGTTAACCATACACCGCTCGAACGAACGATAGCTAACTTTGCAAAAACAGTTTGACAGTTTCTCTCGAACGAACGATAGCGGTAGCCACACGCTTCGATGCGACTCTGGACTCACGATAGGCTTAG
CCCGCGTTAACCATACACCGCTCGAACGAACGATAGCGACATAGATAGGGAACAACTGGAATTCTTACTCGAACGAACGATAGCGGTAGCCACACGCTTCGATGGCCTGAGACGTCCATGTAATTTGGTA
CCCGCGTTAACCATACACCGCTCGAACGAACGATAGCAAACACATGGTAAGATAGTTAACACTGGGGCTCGAACGAACGATAGCGGTAGCCACACGCTTCGATGGATCAATCAGTGTTGTAACACGTAAA
CCCGCGTTAACCATACACCGCTCGAACGAACGATAGCACTCACGAACTGAGAAAATATAGTACATATCTCGAACGAACGATAGCGGTAGCCACACGCTTCGATGTACCATAAACACAGTTAGCTTCGGGG
CCCGCGTTAACCATACACCGCTCGAACGAACGATAGCCCTACATGTGAAATAAAAAGCATGAATCATCTCGAACGAACGATAGCGGTAGCCACACGCTTCGATGGCTATCTAAAGCGTGCAGCTGATGCT
CCCGCGTTAACCATACACCGCTCGAACGAACGATAGCTAGATCGAAATGTAAGACCTCAAAACTCAACTCGAACGAACGATAGCGGTAGCCACACGCTTCGATGGACGTCCACTTGCTCTTATTAAGCAA
CCCGCGTTAACCATACACCGCTCGAACGAACGATAGCGGTAAAATTATCCATAAATCTCATTCTTGCCTCGAACGAACGATAGCGGTAGCCACACGCTTCGATGGCAGATATTGCATATATACGCGTTCT
CCCGCGTTAACCATACACCGCTCGAACGAACGATAGCGCAGTTTTAATTTCTTCCCTCTTTTTCTTTCTCGAACGAACGATAGCGGTAGCCACACGCTTCGATGAAGTACATTGGACCCTTTCAACCGCA
CCCGCGTTAACCATACACCGCTCGAACGAACGATAGCCATTTTCCGTCAGCTTGAAAAATTTCATTACTCGAACGAACGATAGCGGTAGCCACACGCTTCGATGCACTCCCAAACACGAGTAATCACGTA
CCCGCGTTAACCATACACCGCTCGAACGAACGATAGCACTACGTTATACACCCTACAAGTAATAATTCTCGAACGAACGATAGCGGTAGCCACACGCTTCGATGATGGAATCCCACGAGGGCGAGAGCAC
CCCGCGTTAACCATACACCGCTCGAACGAACGATAGCGATGCAAAACTCTCACAGCACTTTTACTTACTCGAACGAACGATAGCGGTAGCCACACGCTTCGATGATGCCGGGTATAGCAAGCCTTTCATG
CCCGCGTTAACCATACACCGCTCGAACGAACGATAGCGTGTAAAGAACGTTTGTTTAGAATAGATGTCTCGAACGAACGATAGCGGTAGCCACACGCTTCGATGCGGTAAGTGACATGCATTGATGGGAT
CCCGCGTTAACCATACACCGCTCGAACGAACGATAGCCATCTAGATATTACCCTCACCTGTGCTGACCTCGAACGAACGATAGCGGTAGCCACACGCTTCGATGAAACCGTTATTTGTAAACCTTCCTAA
CCCGCGTTAACCATACACCGCTCGAACGAACGATAGCCTGATGTTGGTTAAATGATTCTTCTAAGGCCTCGAACGAACGATAGCGGTAGCCACACGCTTCGATGGAGCACGCAATGTCCTCTCCTGCGTT
CCCGCGTTAACCATACACCGCTCGAACGAACGATAGCACCTGGTCTTGAAAATATATCAGAAAAGAGCTCGAACGAACGATAGCGGTAGCCACACGCTTCGATGCAACGCCACAGCAGTGGTGCGCACCA
CCCGCGTTAACCATACACCGCTCGAACGAACGATAGCGTAGAATGTGTGTTTTAGGCAACTTTTATTCTCGAACGAACGATAGCGGTAGCCACACGCTTCGATGCACAACTCGTATACGTATCTGTCGAT
CCCGCGTTAACCATACACCGCTCGAACGAACGATAGCACTTTCTCTATGAGGGAAGAGTGGTCATATCTCGAACGAACGATAGCGGTAGCCACACGCTTCGATGATAATTTATAAAGTGGCGCTTCGATT
CCCGCGTTAACCATACACCGCTCGAACGAACGATAGCTAGGTCTTGTGGAGTGTGCTGTGAAAACCTCTCGAACGAACGATAGCGGTAGCCACACGCTTCGATGAGTCAGCGTCTACAGGTACACTGTAC
CCCGCGTTAACCATACACCGCTCGAACGAACGATAGCCCTTTAGCACTTGTTTTCTGTGTACATGTGCTCGAACGAACGATAGCGGTAGCCACACGCTTCGATGAGGTTATTCAATAAGCCCGTTACCGG
CCCGCGTTAACCATACACCGCTCGAACGAACGATAGCGAATCATTTGCATGTGTGTGTATAAGTGTGCTCGAACGAACGATAGCGGTAGCCACACGCTTCGATGTGTGACGAATCTTACGTCCGGGGCAC
CCCGCGTTAACCATACACCGCTCGAACGAACGATAGCTTCTTCTTAACTGTTTGCTCTTCTTTTTTCCTCGAACGAACGATAGCGGTAGCCACACGCTTCGATGGGATACAATGCAGAAGAATAACAGAT
CCCGCGTTAACCATACACCGCTCGAACGAACGATAGCCTTTTTGATGAGACATACTAATTCTTGGTGCTCGAACGAACGATAGCGGTAGCCACACGCTTCGATGTGTTTTCGTGAATCGTGCCTCCAATC
CCCGCGTTAACCATACACCGCTCGAACGAACGATAGCCATCTATTGAGATGATCAGGTAGAATTTATCTCGAACGAACGATAGCGGTAGCCACACGCTTCGATGCTCGTAACCTCCCTGTATTTGTCTAC
CCCGCGTTAACCATACACCGCTCGAACGAACGATAGCCCAGAACCATGATAGAAAAAATTTCTGTTACTCGAACGAACGATAGCGGTAGCCACACGCTTCGATGGTGACAATGATTGTTCGGCACGAGAG
CCCGCGTTAACCATACACCGCTCGAACGAACGATAGCGGCATGCACAGGGAAGATGATGTGAAGACACTCGAACGAACGATAGCGGTAGCCACACGCTTCGATGAGAAGAGCGAACACGTCCACATATAG
CCCGCGTTAACCATACACCGCTCGAACGAACGATAGCTAGTTAGGATGTTTTCACCAGGGTTCACCCCTCGAACGAACGATAGCGGTAGCCACACGCTTCGATGCCAACAGCTAATCCAGCCAGGTTCTG
CCCGCGTTAACCATACACCGCTCGAACGAACGATAGCATTTATGTCTCCCAGATTTCACAGGTTAAACTCGAACGAACGATAGCGGTAGCCACACGCTTCGATGAACAATCTGATTATTGCGTTGGGGAT
CCCGCGTTAACCATACACCGCTCGAACGAACGATAGCGCAGAATGCCTAAGGAAAAACTAAATAAATCTCGAACGAACGATAGCGGTAGCCACACGCTTCGATGGTGTGCCTTCCAGGGTGGGTCGTCGA
CCCGCGTTAACCATACACCGCTCGAACGAACGATAGCCCAATGTGCAAAAAGGGAATTAATGGGCTTCTCGAACGAACGATAGCGGTAGCCACACGCTTCGATGCAAATGACGTGAATCTGAATGGTATG
CCCGCGTTAACCATACACCGCTCGAACGAACGATAGCCACATTTTGAACACTTTTCTATTTTCTGTGCTCGAACGAACGATAGCGGTAGCCACACGCTTCGATGGCGAGCGCGTTAGGGAAAGTCGCGCA
CCCGCGTTAACCATACACCGCTCGAACGAACGATAGCCATGAAAATAAAGAATCCAACTTTTGTACCCTCGAACGAACGATAGCGGTAGCCACACGCTTCGATGTGATGGGGGTCCATGCGATCCATAGC
CCCGCGTTAACCATACACCGCTCGAACGAACGATAGCTAAATAATCAGGAGAACTGAACCAATAATGCTCGAACGAACGATAGCGGTAGCCACACGCTTCGATGATCTGATCGCGGGACAGATCTGTTCT
CCCGCGTTAACCATACACCGCTCGAACGAACGATAGCGGATGAAGTTAAGACATAGAGTTATTCATTCTCGAACGAACGATAGCGGTAGCCACACGCTTCGATGTGCTCTCGAAACCGTCCTTAACAGCC
CCCGCGTTAACCATACACCGCTCGAACGAACGATAGCGCAATTTTTCAAGACATAGTCAGTACAATACTCGAACGAACGATAGCGGTAGCCACACGCTTCGATGACGTCACCCACATGATTAAGATCAAA
CCCGCGTTAACCATACACCGCTCGAACGAACGATAGCCACCTGAATGTACGAAACTTACTGGTAACACTCGAACGAACGATAGCGGTAGCCACACGCTTCGATGCAACACGGCTCAAAGCGAGAACAGCT
CCCGCGTTAACCATACACCGCTCGAACGAACGATAGCTCCAGACAAACAAAAGCCGAGAGATTTCATCTCGAACGAACGATAGCGGTAGCCACACGCTTCGATGTCGACTACCAGGTACTGAGATAAAAG
CCCGCGTTAACCATACACCGCTCGAACGAACGATAGCCTTTTAGCTCTAATATGTCTGGCAGCAGACCTCGAACGAACGATAGCGGTAGCCACACGCTTCGATGCGCCTTAATTCAGGGCGACCCGCCAC
CCCGCGTTAACCATACACCGCTCGAACGAACGATAGCGAGAAAAGAAACAAGTAACATACAATCAGACTCGAACGAACGATAGCGGTAGCCACACGCTTCGATGTATGTTCATGCCTGACTCGTATATCT
CCCGCGTTAACCATACACCGCTCGAACGAACGATAGCAAGCGATAGGAGTAAAAAGTTTATTCAAAGCTCGAACGAACGATAGCGGTAGCCACACGCTTCGATGCCCGATACTTTGTTCTCCTCGCTCCT
CCCGCGTTAACCATACACCGCTCGAACGAACGATAGCGAACTTATTACCAGCATAAAATAGACTGTTCTCGAACGAACGATAGCGGTAGCCACACGCTTCGATGCATCCGGGGCCTGCTGCTTGTACTTA
CCCGCGTTAACCATACACCGCTCGAACGAACGATAGCGAAGATGAAACTACTAGAAATGACCATAGCCTCGAACGAACGATAGCGGTAGCCACACGCTTCGATGCTTATCCGTTAGAACGCGCTTCGTCA
CCCGCGTTAACCATACACCGCTCGAACGAACGATAGCCCGGTAAATAAATCATCAAATAAAGAACACCTCGAACGAACGATAGCGGTAGCCACACGCTTCGATGGGAATTGGATAGCGTTGTTCACCATT
CCCGCGTTAACCATACACCGCTCGAACGAACGATAGCGGTGACTATAGTCAATAAGACCTTAATTGTCTCGAACGAACGATAGCGGTAGCCACACGCTTCGATGCACTTCCTATAGGGGGCTGTATTTTA
CCCGCGTTAACCATACACCGCTCGAACGAACGATAGCAAACAGTTAAACTCATGGACATAGAGAGTACTCGAACGAACGATAGCGGTAGCCACACGCTTCGATGACAGTCGAGAAAAGATTCGTCTAACC
CCCGCGTTAACCATACACCGCTCGAACGAACGATAGCAAATCAGTTAGGCACAGAAAGAGAAACATTCTCGAACGAACGATAGCGGTAGCCACACGCTTCGATGTGAATCCTGATTCAAATAGCTCTATA
CCCGCGTTAACCATACACCGCTCGAACGAACGATAGCTATCTACACTCCTGTGTTTTTTGCAGTACTCTCGAACGAACGATAGCGGTAGCCACACGCTTCGATGGGCAATATATCGCTGCCGGGGAGCGA
CCCGCGTTAACCATACACCGCTCGAACGAACGATAGCCAGGATACAAAATTGACATTCAAAAATGAGCTCGAACGAACGATAGCGGTAGCCACACGCTTCGATGCGGGAAGCGGCCTCCGTTCTCTACCC
CCCGCGTTAACCATACACCGCTCGAACGAACGATAGCATATGTTGAAAAACCTAAAGGACACACACACTCGAACGAACGATAGCGGTAGCCACACGCTTCGATGGTACTCACCCGCTGATTGTGGAGAAT
CCCGCGTTAACCATACACCGCTCGAACGAACGATAGCTACTACCAAGAGCAATCGGACAAGAAAAAGCTCGAACGAACGATAGCGGTAGCCACACGCTTCGATGTCCGATGCAGTTTATCTAGTCAGCGG
CCCGCGTTAACCATACACCGCTCGAACGAACGATAGCTCAAATCAATCAATGCGATATCTCACATTACTCGAACGAACGATAGCGGTAGCCACACGCTTCGATGAAAGCGTTCTGTTCGCGCGGACACTT
CCCGCGTTAACCATACACCGCTCGAACGAACGATAGCTGAAAAGATTATACATTATGACCAAGTGGGCTCGAACGAACGATAGCGGTAGCCACACGCTTCGATGGCGTCTGTTTATTGTATGAGTTATTC
CCCGCGTTAACCATACACCGCTCGAACGAACGATAGCTATATTAAAGTCAGACAAAAGCGCTACAAGCTCGAACGAACGATAGCGGTAGCCACACGCTTCGATGATATAGGCATATTCGGTAGGAGGACC
CCCGCGTTAACCATACACCGCTCGAACGAACGATAGCGGCTGAATTCTAGCAAACATTGAAAAAATTCTCGAACGAACGATAGCGGTAGCCACACGCTTCGATGGGTCGTAGTCTACGCCCATCTACTCC
CCCGCGTTAACCATACACCGCTCGAACGAACGATAGCGAGATTGATGTGGTAATTAAAAACCTTCCACTCGAACGAACGATAGCGGTAGCCACACGCTTCGATGAGTTTCATTGAGACAGATACTTTACC
CCCGCGTTAACCATACACCGCTCGAACGAACGATAGCTTATATGCCATTAAATTGGATAATCTGCAGCTCGAACGAACGATAGCGGTAGCCACACGCTTCGATGCGGAGCAAGCACTCTGTCTATGTTTT
CCCGCGTTAACCATACACCGCTCGAACGAACGATAGCCATTTTTTAGTGCAGAAAGCAAATAAATGCCTCGAACGAACGATAGCGGTAGCCACACGCTTCGATGTTACGCGTCACTCATAGATGCCGACC
CCCGCGTTAACCATACACCGCTCGAACGAACGATAGCCCAGGACTCCTTAGATAAATGATTAATTCTCTCGAACGAACGATAGCGGTAGCCACACGCTTCGATGCATTGGTTACGTGGTAACGCCAATTT
CCCGCGTTAACCATACACCGCTCGAACGAACGATAGCGCCATATCATCCTTTTCACATAATTATGATCTCGAACGAACGATAGCGGTAGCCACACGCTTCGATGCCATGTCATCTCGACCTAACGTCAGA
CCCGCGTTAACCATACACCGCTCGAACGAACGATAGCACCATTTTGTTTCTACAATGTCGATATCTTCTCGAACGAACGATAGCGGTAGCCACACGCTTCGATGAGCAAGAGTGTCTCCTTTCCGTAGAA
CCCGCGTTAACCATACACCGCTCGAACGAACGATAGCCAGAATCATTGCTTAAGTTTTCTGATCTTTCTCGAACGAACGATAGCGGTAGCCACACGCTTCGATGGACTCCGCTACCGAGTTCCCGCGGAT
CCCGCGTTAACCATACACCGCTCGAACGAACGATAGCTCTAGTAGCAAGATTGGAATCCCATCAGTTCTCGAACGAACGATAGCGGTAGCCACACGCTTCGATGTGTGGAATAAAGCACGGTTAGGCTCT
CCCGCGTTAACCATACACCGCTCGAACGAACGATAGCTAAATGCAGATAATTCCCATTATCCTGGTGCTCGAACGAACGATAGCGGTAGCCACACGCTTCGATGGGGCTCATTCGTCGCCTCCTTCACGA
CCCGCGTTAACCATACACCGCTCGAACGAACGATAGCCTTTTCTAGACCTAAAATTCTACTGTTGTTCTCGAACGAACGATAGCGGTAGCCACACGCTTCGATGCACCGTACGAAGCGGTGGAACTTTAT
CCCGCGTTAACCATACACCGCTCGAACGAACGATAGCACTTCTAGTCTTTAGGGTGATGAGAAACTACTCGAACGAACGATAGCGGTAGCCACACGCTTCGATGAAATCCAGCCTACGTGGGTCTTAAGC
CCCGCGTTAACCATACACCGCTCGAACGAACGATAGCCCAAGGAGAGAGGACTCTTTTGGCCTCAGACTCGAACGAACGATAGCGGTAGCCACACGCTTCGATGACCGTAAGCCGGGTACGCTACGTGTG
CCCGCGTTAACCATACACCGCTCGAACGAACGATAGCGGAATGCACAAGCACAGAGTAAAGTCCATGCTCGAACGAACGATAGCGGTAGCCACACGCTTCGATGATCTTCTACAATCGCCCAACTTTCAC
CCCGCGTTAACCATACACCGCTCGAACGAACGATAGCATTCAGGGAGATTTGCTGCTCATGCGTACACTCGAACGAACGATAGCGGTAGCCACACGCTTCGATGTAGGGGGGTGTGTGGATACAAGGTAC
CCCGCGTTAACCATACACCGCTCGAACGAACGATAGCGTAGAATAGATGTCACTTGAGAGGTCAAGTCTCGAACGAACGATAGCGGTAGCCACACGCTTCGATGCTTCACCAAAGAGAACCATCATGAAT
CCCGCGTTAACCATACACCGCTCGAACGAACGATAGCAAGCTTTGGAGTTGTTTTAAGTAAATACAGCTCGAACGAACGATAGCGGTAGCCACACGCTTCGATGGAGGGGGAGCACGGTCTCCTTGCGAG
CCCGCGTTAACCATACACCGCTCGAACGAACGATAGCTTGCAGTGTTCCATCGCCTGCAGAGGAACACTCGAACGAACGATAGCGGTAGCCACACGCTTCGATGACAACCGGTGAGTAACCTCGTAATGT
CCCGCGTTAACCATACACCGCTCGAACGAACGATAGCTGCTGGATTGAGAAATGAGGTCTTGAGAATCTCGAACGAACGATAGCGGTAGCCACACGCTTCGATGATGCTTAAACCCTAAAACAAACGCTG
CCCGCGTTAACCATACACCGCTCGAACGAACGATAGCGCCAGATTCCCTGTGGACAGTAATTCTAATCTCGAACGAACGATAGCGGTAGCCACACGCTTCGATGGATAGACCTGGGCACCATCTTGTACC
CCCGCGTTAACCATACACCGCTCGAACGAACGATAGCAGCTTTTTCGCAGATATATGACATTTTACACTCGAACGAACGATAGCGGTAGCCACACGCTTCGATGTCACGTCAGAGTCCAGCTGGTACGGC
CCCGCGTTAACCATACACCGCTCGAACGAACGATAGCTGTTTAAGGAAACCAAGACTTTCTCTCTCTCTCGAACGAACGATAGCGGTAGCCACACGCTTCGATGAGTGTCCCTGTGGGACTACAACAATG
CCCGCGTTAACCATACACCGCTCGAACGAACGATAGCTGGACTCCTGATGGGTAGTAGGGTGACAATCTCGAACGAACGATAGCGGTAGCCACACGCTTCGATGAATAATGACCGCCGGAAAGCCGGACG
CCCGCGTTAACCATACACCGCTCGAACGAACGATAGCGGCTTAAATGAAAATTCCTCAAACTCTTAACTCGAACGAACGATAGCGGTAGCCACACGCTTCGATGAAGAAAAAATAAACAGGTTTTAGGGC
CCCGCGTTAACCATACACCGCTCGAACGAACGATAGCTTTGTTCTCTCTTTCATTCAAGAGAAAAGACTCGAACGAACGATAGCGGTAGCCACACGCTTCGATGGTGGTAAAGTTGTGCTGTTGGAGGAG
CCCGCGTTAACCATACACCGCTCGAACGAACGATAGCAGGTCAAGCGATCTATTTCTCTGTTGTTGTCTCGAACGAACGATAGCGGTAGCCACACGCTTCGATGTTGCCTAATTTCGCACTGACAACTGG
CCCGCGTTAACCATACACCGCTCGAACGAACGATAGCTATTTGTTGGATAAAATATTCTTTCCCCACCTCGAACGAACGATAGCGGTAGCCACACGCTTCGATGCGAGGTCGATTTGCACTGCGTAACAG
CCCGCGTTAACCATACACCGCTCGAACGAACGATAGCGGTACAATTGTGAAACAAGGATCCAACTATCTCGAACGAACGATAGCGGTAGCCACACGCTTCGATGTAGCCGTAGCTTAATATGCGTGAGTG
CCCGCGTTAACCATACACCGCTCGAACGAACGATAGCTATTTTTATTAGAGAGAGGGTTTCACCGTGCTCGAACGAACGATAGCGGTAGCCACACGCTTCGATGAATCGCGTGTTACTCTTTCTACCCGA
CCCGCGTTAACCATACACCGCTCGAACGAACGATAGCACATCCTGGCACCAGTGTCATCATGGGTGCCTCGAACGAACGATAGCGGTAGCCACACGCTTCGATGATGTTTTGGACCCTGCCGATACCACT
CCCGCGTTAACCATACACCGCTCGAACGAACGATAGCACCCACCTTTCTCATCAGCCCTGCTCTTGGCTCGAACGAACGATAGCGGTAGCCACACGCTTCGATGTGTGGTAATGACCACGGACTAAAAGG
CCCGCGTTAACCATACACCGCTCGAACGAACGATAGCGAAAAACCAAACTTTATCACTAGACACAAACTCGAACGAACGATAGCGGTAGCCACACGCTTCGATGGGGAGCCATTCACTTTTGATGTTAGG
CCCGCGTTAACCATACACCGCTCGAACGAACGATAGCTTTCAATAACTGCACATTAGCTGTTTATCTCTCGAACGAACGATAGCGGTAGCCACACGCTTCGATGGCTCTCCCAGGTTCAAGTGTTAAGAA
CCCGCGTTAACCATACACCGCTCGAACGAACGATAGCGATTCTTTCACCTCCAGAGTTTTTATGACTCTCGAACGAACGATAGCGGTAGCCACACGCTTCGATGGCCCATGGTGGTTGCGTTTTTCGTGG
CCCGCGTTAACCATACACCGCTCGAACGAACGATAGCAATGCCAGTGTTAAGAAACTGCTTTTGAAACTCGAACGAACGATAGCGGTAGCCACACGCTTCGATGTGCACATGCACGAGGATCGATTGCCG
CCCGCGTTAACCATACACCGCTCGAACGAACGATAGCGGGAAGGAAGCTTAACTCAAGAGTGTTCGGCTCGAACGAACGATAGCGGTAGCCACACGCTTCGATGGCAGATACTCAAGCGCTCTTATCTTT
CCCGCGTTAACCATACACCGCTCGAACGAACGATAGCAATTCTTTGCTTTTCTGGTTTGTGGTGGTGCTCGAACGAACGATAGCGGTAGCCACACGCTTCGATGAAATTAATGGTCAGCACCTCAACTCT
CCCGCGTTAACCATACACCGCTCGAACGAACGATAGCTCTGCAGCTATGTTAGATTTCATTGTCAGTCTCGAACGAACGATAGCGGTAGCCACACGCTTCGATGGTGTAACAATATCTACCCGGAAACTC
CCCGCGTTAACCATACACCGCTCGAACGAACGATAGCGCCTTTTGTTCTTTGTGTGATTTGGTGCTTCTCGAACGAACGATAGCGGTAGCCACACGCTTCGATGGCCCAGGTAAGTCTCCGCTTAACCCG
CCCGCGTTAACCATACACCGCTCGAACGAACGATAGCGGTACAAATGTGAGATTCACTAATTTGAGGCTCGAACGAACGATAGCGGTAGCCACACGCTTCGATGCACTGCTTTCCGCCGATAACTTGTTT
CCCGCGTTAACCATACACCGCTCGAACGAACGATAGCAGAACTTCAGTCTGGGCATGGAATTCTCATCTCGAACGAACGATAGCGGTAGCCACACGCTTCGATGCCCAACGCTTTGTGTGTTTCCTCCCG
CCCGCGTTAACCATACACCGCTCGAACGAACGATAGCCAGGTTACTTTCCTTTATAGTGTGTAGCATCTCGAACGAACGATAGCGGTAGCCACACGCTTCGATGAAGCTATGTAACTCGTGTCCCGACCC
CCCGCGTTAACCATACACCGCTCGAACGAACGATAGCTTCTCTACAAGTCTTAGGTCTTGCAAAGGCCTCGAACGAACGATAGCGGTAGCCACACGCTTCGATGAAAGGAGATATCCTTATGCAGCCAGG
CCCGCGTTAACCATACACCGCTCGAACGAACGATAGCCTACGCATATGGACAGGTCCTATCACCAATCTCGAACGAACGATAGCGGTAGCCACACGCTTCGATGGTAGATGGATCGTCACATGCAACATA
CCCGCGTTAACCATACACCGCTCGAACGAACGATAGCTGACAGTGTCTTTAGTCATGCTCAGAAGTGCTCGAACGAACGATAGCGGTAGCCACACGCTTCGATGAGTTTAAGTGTATAGCTGCGTCAACG
CCCGCGTTAACCATACACCGCTCGAACGAACGATAGCTATCTCCACCCATTTCTGTGGAAGGTTGGTCTCGAACGAACGATAGCGGTAGCCACACGCTTCGATGATAAGTATCAGGACTGTGGTTCCTTT
CCCGCGTTAACCATACACCGCTCGAACGAACGATAGCCTGGCTGATCAGCAAGCAAGCATAGTTGACCTCGAACGAACGATAGCGGTAGCCACACGCTTCGATGCATGCACACGCCGGTGACTTGCGCTT
CCCGCGTTAACCATACACCGCTCGAACGAACGATAGCGGAACATTCAAAATAAGTCATTAGGTAGAACTCGAACGAACGATAGCGGTAGCCACACGCTTCGATGGTTAACATCGGACTATGCCTGGAGTC
CCCGCGTTAACCATACACCGCTCGAACGAACGATAGCGAGGAAAAAGACAATGGTAATATTTGGATTCTCGAACGAACGATAGCGGTAGCCACACGCTTCGATGTGCACCCCTGGTTCTAGTTATTTCTC
CCCGCGTTAACCATACACCGCTCGAACGAACGATAGCGACGGTTAAGTTTTGACAGTAATATTGCTGCTCGAACGAACGATAGCGGTAGCCACACGCTTCGATGGTTCCTATAGACCCTAGCAGGTATAT
CCCGCGTTAACCATACACCGCTCGAACGAACGATAGCGAATTGATAATGATTCTGTGAAAGGAGATACTCGAACGAACGATAGCGGTAGCCACACGCTTCGATGCACAGAGTTACTCAGCTCTATGCGGT
CCCGCGTTAACCATACACCGCTCGAACGAACGATAGCTGGTGTAATCAGATTTGCAATTTCGAATGCCTCGAACGAACGATAGCGGTAGCCACACGCTTCGATGAAGGTTGAAAGCATATTGTGAGTAGT
CCCGCGTTAACCATACACCGCTCGAACGAACGATAGCGTAAGTGTTTGAATTTCATTCAGAAAGTACCTCGAACGAACGATAGCGGTAGCCACACGCTTCGATGTAAGCGGGACCAAATGGCGCAGTCAT
CCCGCGTTAACCATACACCGCTCGAACGAACGATAGCGAGAGAGGTGTGGTGAAGTGATGAATGATACTCGAACGAACGATAGCGGTAGCCACACGCTTCGATGCCTCGGTGGAGGGCGCCGCTTGACCT
CCCGCGTTAACCATACACCGCTCGAACGAACGATAGCGGGAGGTAGGTGGCAGATCAGCTTGAAAGTCTCGAACGAACGATAGCGGTAGCCACACGCTTCGATGGGCCGAACAGGGATGCATCAGACTGT
CCCGCGTTAACCATACACCGCTCGAACGAACGATAGCCATCTGAGCTACGTATTTAAGGGTCAGTATCTCGAACGAACGATAGCGGTAGCCACACGCTTCGATGGCAGAGACCTGACATCGTGGCTAACG
CCCGCGTTAACCATACACCGCTCGAACGAACGATAGCCACACAGCAGGGAATTTAATTCATACTGGACTCGAACGAACGATAGCGGTAGCCACACGCTTCGATGTATTCTTCCCCTCGCCAAGCCCGTAA
CCCGCGTTAACCATACACCGCTCGAACGAACGATAGCCAATTTCTGCCCTAGAGAGCCATCAATTTACTCGAACGAACGATAGCGGTAGCCACACGCTTCGATGACCTTCAATGGCGAAGTCTGGGCATG
CCCGCGTTAACCATACACCGCTCGAACGAACGATAGCCTGCACATCTTATGTTATTAAGCATTTACTCTCGAACGAACGATAGCGGTAGCCACACGCTTCGATGTCCGCGACAGAAAATTAGACGATTCT
CCCGCGTTAACCATACACCGCTCGAACGAACGATAGCAGTTGAGGAGACTTTGAAGCAGCAAACTGCCTCGAACGAACGATAGCGGTAGCCACACGCTTCGATGCTACCGTATGGACCGCTCGGCTGTGG
CCCGCGTTAACCATACACCGCTCGAACGAACGATAGCAAGAGAGGGGCAAGTGGCATAATATCAGATCTCGAACGAACGATAGCGGTAGCCACACGCTTCGATGAAGAAAAACCGCTCTTGCCCATACAG
CCCGCGTTAACCATACACCGCTCGAACGAACGATAGCTAGGATATATAATAGAAAGGGCTCACCAATCTCGAACGAACGATAGCGGTAGCCACACGCTTCGATGATGGCCGAGTTTCCAACTCCCTAGTA
CCCGCGTTAACCATACACCGCTCGAACGAACGATAGCTACAAACTGTGGAAGACAGCTCTGCCAAGCCTCGAACGAACGATAGCGGTAGCCACACGCTTCGATGTCGAGGGCAGCTGTATGGTAGTAAAC
CCCGCGTTAACCATACACCGCTCGAACGAACGATAGCTGTGGGCTAGATAGATATTTCGAGTTGGCCCTCGAACGAACGATAGCGGTAGCCACACGCTTCGATGTTCCACGTGTAGAGGTACATTCTCGG
CCCGCGTTAACCATACACCGCTCGAACGAACGATAGCCTTTTCAACTTTAACTATATGAGCTTCCAACTCGAACGAACGATAGCGGTAGCCACACGCTTCGATGTCGGAAGTGAGCATCGGATCTACAGT
CCCGCGTTAACCATACACCGCTCGAACGAACGATAGCTCTTGGATGCTGTGTTAGAATGGAAGAGTTCTCGAACGAACGATAGCGGTAGCCACACGCTTCGATGGACTCTATCGGGTTGGGTAGTTCTTG
CCCGCGTTAACCATACACCGCTCGAACGAACGATAGCCCTCATGTGAATAATAACACTAATCATTCACTCGAACGAACGATAGCGGTAGCCACACGCTTCGATGTTAACCTGCACCGCACAACACGCGAA
CCCGCGTTAACCATACACCGCTCGAACGAACGATAGCCCTGCTGGTGCTAGCTGTATGACCTTGACCCTCGAACGAACGATAGCGGTAGCCACACGCTTCGATGCCAATCTATTAGAGGGCACAGTCGCC
CCCGCGTTAACCATACACCGCTCGAACGAACGATAGCGGCAGTAGACTGAAGCATGCATGAAGTCTGCTCGAACGAACGATAGCGGTAGCCACACGCTTCGATGATCCACACTTGTCTGCGTATGTTGCT
CCCGCGTTAACCATACACCGCTCGAACGAACGATAGCCCCATTATGTAATGAAGAAATGTAATCCTACTCGAACGAACGATAGCGGTAGCCACACGCTTCGATGATAGTCTCATCCGGCCATGCGGTTAG
CCCGCGTTAACCATACACCGCTCGAACGAACGATAGCGTTCTAGACCATAGGGCTACCACTAGTCATCTCGAACGAACGATAGCGGTAGCCACACGCTTCGATGTGTATCGTATTGTAAGCAGAGCACGG
CCCGCGTTAACCATACACCGCTCGAACGAACGATAGCTTGATATTGGTACTGCTTCTTCAGCTAGATCTCGAACGAACGATAGCGGTAGCCACACGCTTCGATGTCATTAAGGAGGCGGTGTCATTCCAC
CCCGCGTTAACCATACACCGCTCGAACGAACGATAGCTCCCTTCACTGGGCTCTTCAGCTATGATTTCTCGAACGAACGATAGCGGTAGCCACACGCTTCGATGTCCTGTGGTGTACTATCAAACCTTCA
CCCGCGTTAACCATACACCGCTCGAACGAACGATAGCTGAAAACCAGAATATCTCAGTTTAGAAGGCCTCGAACGAACGATAGCGGTAGCCACACGCTTCGATGGTGTTACGGCAAGTCTTAGTTAACCA
CCCGCGTTAACCATACACCGCTCGAACGAACGATAGCGCTTACCTAGTACATAATTTTATGCTAAGTCTCGAACGAACGATAGCGGTAGCCACACGCTTCGATGTATCGTATGCTCACTTGTGGGTCTGT
CCCGCGTTAACCATACACCGCTCGAACGAACGATAGCCACAACATCCAATGAAAACAGAATGTATAACTCGAACGAACGATAGCGGTAGCCACACGCTTCGATGATACTATACCTACCTATTACACTACC
CCCGCGTTAACCATACACCGCTCGAACGAACGATAGCCTAAGAAAAACCTTATGGAAGAATAGTACTCTCGAACGAACGATAGCGGTAGCCACACGCTTCGATGGTCCGAGCCGACCTAAATTTCGTCCT
CCCGCGTTAACCATACACCGCTCGAACGAACGATAGCCTAGCACCTAGTATGTAACAGCTAGCCCACCTCGAACGAACGATAGCGGTAGCCACACGCTTCGATGCTTCGAAGGGCCCCAGGGACGGCTTG
CCCGCGTTAACCATACACCGCTCGAACGAACGATAGCCACTTGCCCACTTTGTATTACTATATTAAACTCGAACGAACGATAGCGGTAGCCACACGCTTCGATGCCGGTTTACAGATTTCCCATGCTTTC
CCCGCGTTAACCATACACCGCTCGAACGAACGATAGCCTTTTGGTTTGGGGAATAGTATCCTTCACTCTCGAACGAACGATAGCGGTAGCCACACGCTTCGATGTCCTGTATAATGCTTTATTCACTGAA
CCCGCGTTAACCATACACCGCTCGAACGAACGATAGCCAGATAATGGAAATTTGAAACCAAAAAGAGCTCGAACGAACGATAGCGGTAGCCACACGCTTCGATGTCGTATATGTAATCCGGGCGGTATCT
CCCGCGTTAACCATACACCGCTCGAACGAACGATAGCATTCATTTTATTGAAGGACTTTTCTGTCCTCTCGAACGAACGATAGCGGTAGCCACACGCTTCGATGTATCTGGAGCTGTCAGCCTCTATGTA
CCCGCGTTAACCATACACCGCTCGAACGAACGATAGCCAGCTATGTTACACAGAAATTTAAAACATCCTCGAACGAACGATAGCGGTAGCCACACGCTTCGATGGGGGCCGGATGACGCTTGAGAAAGAA
CCCGCGTTAACCATACACCGCTCGAACGAACGATAGCAATCACAGTGTTTTTGCTTTGCAAGAATATCTCGAACGAACGATAGCGGTAGCCACACGCTTCGATGCTAGTTCGTTTCGTTTCCAGGGCGGC
CCCGCGTTAACCATACACCGCTCGAACGAACGATAGCGGGAGTGGAGAAACAAATTATGATATAAAACTCGAACGAACGATAGCGGTAGCCACACGCTTCGATGTTCCTGCTACACTGTTCACATAGCAA
CCCGCGTTAACCATACACCGCTCGAACGAACGATAGCTTTTTCCCAAAGCTTAGCAGATTTACCAGGCTCGAACGAACGATAGCGGTAGCCACACGCTTCGATGCTGCGATGCGTGCTAGGCGTGGTCAC
CCCGCGTTAACCATACACCGCTCGAACGAACGATAGCTATACATATGCCAAAGGACCACACTGAACTCTCGAACGAACGATAGCGGTAGCCACACGCTTCGATGAAACACGGTCGTCGCTGGGACCGCAT
CCCGCGTTAACCATACACCGCTCGAACGAACGATAGCCTGCTTCCACACCACTTGTATACATTACTACTCGAACGAACGATAGCGGTAGCCACACGCTTCGATGCCCTCTTACGAATGTACCAACGGATA
CCCGCGTTAACCATACACCGCTCGAACGAACGATAGCCTCAAGCTCATATATACAGGACTTGATTGCCTCGAACGAACGATAGCGGTAGCCACACGCTTCGATGTATTCGATTCTGTAACCGAGTGTCTC
CCCGCGTTAACCATACACCGCTCGAACGAACGATAGCCACAAGAATAAGGAATACAAAACATTTCCACTCGAACGAACGATAGCGGTAGCCACACGCTTCGATGTTCCGGCTAACAAGATCGGACAACTC
CCCGCGTTAACCATACACCGCTCGAACGAACGATAGCTTGAATCTTGTCTACTCTAACCTTGAATATCTCGAACGAACGATAGCGGTAGCCACACGCTTCGATGGATGCGTCGCCTGTTGGCACAGTTGT
CCCGCGTTAACCATACACCGCTCGAACGAACGATAGCGAAATGGGTGTTTCAGTTGGATAAATTTTACTCGAACGAACGATAGCGGTAGCCACACGCTTCGATGCCATCATTGAGGACGCATACATGCAA
CCCGCGTTAACCATACACCGCTCGAACGAACGATAGCTTATTCTTACCTACTCATGTGAAGAGTTGGCTCGAACGAACGATAGCGGTAGCCACACGCTTCGATGAGCATAAAGTGGAGTCGCGAGGGCGT
CCCGCGTTAACCATACACCGCTCGAACGAACGATAGCCGGATGAAAAATTTGAACATTTTTATGGCTCTCGAACGAACGATAGCGGTAGCCACACGCTTCGATGCCTTTCAGCCATCCGGAGGAGAAGAT
CCCGCGTTAACCATACACCGCTCGAACGAACGATAGCGGGCATATATAGCTTTAGATGATTTTTTCACTCGAACGAACGATAGCGGTAGCCACACGCTTCGATGCGTGCACAATCGCTTTGAAATTAGGA
CCCGCGTTAACCATACACCGCTCGAACGAACGATAGCCACTTAGAAACATTAAGTAGTTTTTGGGTCCTCGAACGAACGATAGCGGTAGCCACACGCTTCGATGCGCACACATATGCTCTACCCCGTAAC
CCCGCGTTAACCATACACCGCTCGAACGAACGATAGCGCTACATGGACAATATTAAACTAAGATACACTCGAACGAACGATAGCGGTAGCCACACGCTTCGATGCGACCCCGAAGTGCCGGTATCCCGTT
CCCGCGTTAACCATACACCGCTCGAACGAACGATAGCTGTTTTCTCACTTCAGGCCTCATAGTTAGGCTCGAACGAACGATAGCGGTAGCCACACGCTTCGATGGGATCCGGGTGTTCCCACTCCCACGC
CCCGCGTTAACCATACACCGCTCGAACGAACGATAGCAAACATGTATTGTGCATTAGCTCATTGTCCCTCGAACGAACGATAGCGGTAGCCACACGCTTCGATGCCACATACAAGCCTTGCGCACGATAT
CCCGCGTTAACCATACACCGCTCGAACGAACGATAGCGGATAGCTGAAAGAATTTTCTAGTACATATCTCGAACGAACGATAGCGGTAGCCACACGCTTCGATGACCAGAATTCTCGTGCGCCGCACACA
CCCGCGTTAACCATACACCGCTCGAACGAACGATAGCATAACAGCAGAATAAAATTCATCACCACGCCTCGAACGAACGATAGCGGTAGCCACACGCTTCGATGGAGTCTAAAGGTGGTATGTCCTGAAG
CCCGCGTTAACCATACACCGCTCGAACGAACGATAGCGAGAATTCCTTCAGAGTATAAAGGTGTACACTCGAACGAACGATAGCGGTAGCCACACGCTTCGATGACGTTTAATATCAAAAATGTATCTCT
CCCGCGTTAACCATACACCGCTCGAACGAACGATAGCCAGGCAGAATTACCTATTTGAATTTATATGCTCGAACGAACGATAGCGGTAGCCACACGCTTCGATGTTACAAATAATGTATAATGTTGGGGT
CCCGCGTTAACCATACACCGCTCGAACGAACGATAGCGGCTATTTATAACTTTGAATGTAAAAAGGGCTCGAACGAACGATAGCGGTAGCCACACGCTTCGATGGATGAACCGATAAATTACCACCTTCG
CCCGCGTTAACCATACACCGCTCGAACGAACGATAGCAAGTGGCAATCTCTTCAAAATAAATGAAAGCTCGAACGAACGATAGCGGTAGCCACACGCTTCGATGTATCGCTCCGCGCGGCACACTTTTGC
CCCGCGTTAACCATACACCGCTCGAACGAACGATAGCACAGAAAATGGACTTTAGGCTCAGCAGCAGCTCGAACGAACGATAGCGGTAGCCACACGCTTCGATGCCCAGGTGTCGCATCGAGGAGGAATC
CCCGCGTTAACCATACACCGCTCGAACGAACGATAGCGCAGGATATTTTATGACTTGATAAAATGACCTCGAACGAACGATAGCGGTAGCCACACGCTTCGATGGCCTATGATTGCCATACTCCGATATT
CCCGCGTTAACCATACACCGCTCGAACGAACGATAGCTGTATGCCAGGGGGTTATTATTTTAAGGGTCTCGAACGAACGATAGCGGTAGCCACACGCTTCGATGCTGCTTGTACTTGATTCTCCGCACTG
CCCGCGTTAACCATACACCGCTCGAACGAACGATAGCTGTATGTCTAAGGAACCCTGCTTTCTTTTACTCGAACGAACGATAGCGGTAGCCACACGCTTCGATGTATCTAGGGGGGCCACAAAAATTAGT
CCCGCGTTAACCATACACCGCTCGAACGAACGATAGCCTTATGTTTTTGCAGTAGGATAATATGTCTCTCGAACGAACGATAGCGGTAGCCACACGCTTCGATGGCTGACTTTCTCACATCGGGCGGGTA
CCCGCGTTAACCATACACCGCTCGAACGAACGATAGCTTGAATGATGGTTACACTAAAAGCCTAGACCTCGAACGAACGATAGCGGTAGCCACACGCTTCGATGAGACATGAGGGGAGCCACAACAAAGA
CCCGCGTTAACCATACACCGCTCGAACGAACGATAGCGAACTCGAAAGGGTGAGAGGGTGGGGTATGCTCGAACGAACGATAGCGGTAGCCACACGCTTCGATGATAAATCAAACGGGCGGAAGCCTTCA
CCCGCGTTAACCATACACCGCTCGAACGAACGATAGCCACCCGTTTATCTCCTTATATTTAACATGTCTCGAACGAACGATAGCGGTAGCCACACGCTTCGATGACTTAAAGGCAATCAGATCGTTGGAC
CCCGCGTTAACCATACACCGCTCGAACGAACGATAGCAGTAACTCCAGCTTTCTTTTGTTAGTATATCTCGAACGAACGATAGCGGTAGCCACACGCTTCGATGCTTACCATACTGGCGGAACCCCGCGC
CCCGCGTTAACCATACACCGCTCGAACGAACGATAGCTATGGCAGTTGCACTTGCTTTCCTTGCCCTCTCGAACGAACGATAGCGGTAGCCACACGCTTCGATGCCAGGAAAATTGAAGGTGCAGCACAG
CCCGCGTTAACCATACACCGCTCGAACGAACGATAGCCCTACTCTCTGATACCGACTCTGCAGTTGTCTCGAACGAACGATAGCGGTAGCCACACGCTTCGATGGCCGTAGATATGCGTAATCCACAATT
CCCGCGTTAACCATACACCGCTCGAACGAACGATAGCGTTTTAGAGACTACTTTGTCCCAGGATCAGCTCGAACGAACGATAGCGGTAGCCACACGCTTCGATGCACCTAACCTCGGAACCCTGCGTAGT
CCCGCGTTAACCATACACCGCTCGAACGAACGATAGCATTGTGGATTTTCCCAATTGATGTGTGTGTCTCGAACGAACGATAGCGGTAGCCACACGCTTCGATGTCAATAACTCCATCGAGAATTCTTTC
CCCGCGTTAACCATACACCGCTCGAACGAACGATAGCGGTGTAGTATTTTGGAACTATCATTTAGATCTCGAACGAACGATAGCGGTAGCCACACGCTTCGATGAGTTGGGGGAAGTGTTCCCCATAACG
CCCGCGTTAACCATACACCGCTCGAACGAACGATAGCGCATAGACATATATAACATAGCTATGCATTCTCGAACGAACGATAGCGGTAGCCACACGCTTCGATGTAGCCGGTGAGAGGCCTAAGGTAAGG
CCCGCGTTAACCATACACCGCTCGAACGAACGATAGCTGTGTAAAGTTAGAAAACAACTCCTTTCAACTCGAACGAACGATAGCGGTAGCCACACGCTTCGATGTTGTGGGTGTGAATATTTTCGTGTAA
CCCGCGTTAACCATACACCGCTCGAACGAACGATAGCCCTAGGTTTCTCTTTTTTGTAAAGTGATTTCTCGAACGAACGATAGCGGTAGCCACACGCTTCGATGCGCTAGAGTCCAATTCCCAAACACGA
CCCGCGTTAACCATACACCGCTCGAACGAACGATAGCCCATCTACTTTAAGAATTTCAAATGTTAGCCTCGAACGAACGATAGCGGTAGCCACACGCTTCGATGTGAGAACCCCGAAGGGCAAGAGTATT
CCCGCGTTAACCATACACCGCTCGAACGAACGATAGCGTCTACAGCTAATGTTAACCTTTTAAATCTCTCGAACGAACGATAGCGGTAGCCACACGCTTCGATGGTATGCACGGCATCGTAAAGCAATCA
CCCGCGTTAACCATACACCGCTCGAACGAACGATAGCGGCTTTTGTGTATGATTTTATGTTTTTGTGCTCGAACGAACGATAGCGGTAGCCACACGCTTCGATGCTCTGCTGACCCAGTCTCCGTCGACT
CCCGCGTTAACCATACACCGCTCGAACGAACGATAGCCAACTAGTTGCCAAAATAATGATGTGATTTCTCGAACGAACGATAGCGGTAGCCACACGCTTCGATGGCATACTTGTTGAGATCGGTGTTGTA
CCCGCGTTAACCATACACCGCTCGAACGAACGATAGCAGAACGATAGGATTCCTGAGCTCAGGGAGCCTCGAACGAACGATAGCGGTAGCCACACGCTTCGATGAACCTTTCTCTTATGATTGTTTGATT
CCCGCGTTAACCATACACCGCTCGAACGAACGATAGCTCCTCCCTCCTTTCTCCCTCTTCCTTTTCCCTCGAACGAACGATAGCGGTAGCCACACGCTTCGATGTCGCACCGAGGAGTGTAAGACTAGCC
CCCGCGTTAACCATACACCGCTCGAACGAACGATAGCACACTGATAACATCTCTTTAGCAGATATGGCTCGAACGAACGATAGCGGTAGCCACACGCTTCGATGCCGGATACGCGTTTGAAGGCAATCGT
CCCGCGTTAACCATACACCGCTCGAACGAACGATAGCAGTTCCAGGGTCAGTTGTGTGACATTGATTCTCGAACGAACGATAGCGGTAGCCACACGCTTCGATGAGCAGTGATACAACCGTGTGTTAAGA
CCCGCGTTAACCATACACCGCTCGAACGAACGATAGCTTTACACTACATGCCATTTTAGATTCTGATCTCGAACGAACGATAGCGGTAGCCACACGCTTCGATGCCTATTCAAGGTAATGCGGTAGCGGA
CCCGCGTTAACCATACACCGCTCGAACGAACGATAGCCTGATTTGGTAAACACCTTTTACATTTGCCCTCGAACGAACGATAGCGGTAGCCACACGCTTCGATGAATACTAAAAAGGAATTTATCTACTA
CCCGCGTTAACCATACACCGCTCGAACGAACGATAGCTATAATTCTAAGCACAGTATTGAGCACAGACTCGAACGAACGATAGCGGTAGCCACACGCTTCGATGGAGTACTTCACCTGGAACTTCACACG
CCCGCGTTAACCATACACCGCTCGAACGAACGATAGCCTAAGTGCTGACTTTTCTCATACATTATTACTCGAACGAACGATAGCGGTAGCCACACGCTTCGATGAGTTTGATTCTCTGAACGATGGTGGT
CCCGCGTTAACCATACACCGCTCGAACGAACGATAGCATCCCAACTGTCATGTAGAAACTTTTACATCTCGAACGAACGATAGCGGTAGCCACACGCTTCGATGGTTAACTGCCTCCCACGCAATTCGAC
CCCGCGTTAACCATACACCGCTCGAACGAACGATAGCGATTCACATGCCCTTTCAGTACTAATTTCCCTCGAACGAACGATAGCGGTAGCCACACGCTTCGATGATCCGCAAGCCATTAAAGTGGGAACT
CCCGCGTTAACCATACACCGCTCGAACGAACGATAGCTCACCAGGCTTTGCTTCTTTCCTATTGCTTCTCGAACGAACGATAGCGGTAGCCACACGCTTCGATGGTTGTGCCATGTGTGAGTTAGGGTGG
CCCGCGTTAACCATACACCGCTCGAACGAACGATAGCGCTATTCCCTCAGTCCAATCTCTGCCTTTACTCGAACGAACGATAGCGGTAGCCACACGCTTCGATGGACGTCGATGTGGTGCGGCTAAGTTT
CCCGCGTTAACCATACACCGCTCGAACGAACGATAGCTTCTGCCAGGCTTTCAAGAATTTCCCTACACTCGAACGAACGATAGCGGTAGCCACACGCTTCGATGGCAGTTCTTGGATATTGAAGACGAGA
CCCGCGTTAACCATACACCGCTCGAACGAACGATAGCGTGGATTTATCAAATCTCTCTCTTTGAATTCTCGAACGAACGATAGCGGTAGCCACACGCTTCGATGTGACGATCAAGGACAATTCAGGTACC
CCCGCGTTAACCATACACCGCTCGAACGAACGATAGCCCTTGTAGCTGAAGTTTGAATCCGAATATTCTCGAACGAACGATAGCGGTAGCCACACGCTTCGATGCTAATCACTTTCAGTGAAAAGTCGCA
CCCGCGTTAACCATACACCGCTCGAACGAACGATAGCGTATTGCTTAGCTTTCTTTCTCATTTATTGCTCGAACGAACGATAGCGGTAGCCACACGCTTCGATGGATACACCCAACACCATCCATCAACA
CCCGCGTTAACCATACACCGCTCGAACGAACGATAGCGACTAGTACTCTACTGTGTATATGTACCATCTCGAACGAACGATAGCGGTAGCCACACGCTTCGATGGGGCCTTATCGCTACTCCATAAAGTG
CCCGCGTTAACCATACACCGCTCGAACGAACGATAGCCTCTATCTCCATTTGTTCAATTTTTAGCAACTCGAACGAACGATAGCGGTAGCCACACGCTTCGATGGTGGTTCCCCTAGTACACCCCACGCT
CCCGCGTTAACCATACACCGCTCGAACGAACGATAGCTGTTTTTATACTCATTAAGCATCCCCACTTCTCGAACGAACGATAGCGGTAGCCACACGCTTCGATGCTGAAGACCCGCAGCCTCTTCCGAGT
CCCGCGTTAACCATACACCGCTCGAACGAACGATAGCAACTTATTGTTGACTGTAGTTACCCTGTTGCTCGAACGAACGATAGCGGTAGCCACACGCTTCGATGTATAGGAATAACACCCTTTCATGGAC
CCCGCGTTAACCATACACCGCTCGAACGAACGATAGCGCATTTCTTTATAGCAAAGCCAGAACAGCCCTCGAACGAACGATAGCGGTAGCCACACGCTTCGATGTAAAGCGTGTAGTGGCAGGTGTAGAC
CCCGCGTTAACCATACACCGCTCGAACGAACGATAGCTGCCTTCCTCCAGGAAGCAGATGCTGTTATCTCGAACGAACGATAGCGGTAGCCACACGCTTCGATGGAATGCTAGCGTCATGAGACCTGGTC
CCCGCGTTAACCATACACCGCTCGAACGAACGATAGCAATGTAATTCCCAATGTTAGAAGTGGAGCCCTCGAACGAACGATAGCGGTAGCCACACGCTTCGATGAAGTCTCAGGAAAAAGACCAACAAGT
CCCGCGTTAACCATACACCGCTCGAACGAACGATAGCTCAGGCATAAAATGCATAACAATCACTCCACTCGAACGAACGATAGCGGTAGCCACACGCTTCGATGGAGAACAAAGTTCGTGTGTGTTCTTC
CCCGCGTTAACCATACACCGCTCGAACGAACGATAGCGTTTGAGATATGGTCCTTCAATGCATAGTTCTCGAACGAACGATAGCGGTAGCCACACGCTTCGATGTGCATGTTCCGGTGGAAGGATACACA
CCCGCGTTAACCATACACCGCTCGAACGAACGATAGCCGAAGAAATGCTTCCAGCTTGCCTATTCCACTCGAACGAACGATAGCGGTAGCCACACGCTTCGATGCGATTGCTACCCTTCAGACCGTAACA
CCCGCGTTAACCATACACCGCTCGAACGAACGATAGCTAAAGTTGCTTATGTGGTCTAGGAGCCTCTCTCGAACGAACGATAGCGGTAGCCACACGCTTCGATGTGATCTCTGTGCGCTCAGAGCTAATA
CCCGCGTTAACCATACACCGCTCGAACGAACGATAGCATGAATGGAATTATGTTCTTGATTTGGCTCCTCGAACGAACGATAGCGGTAGCCACACGCTTCGATGAAAACTGTCTATGCGAAATCTTTGCG
CCCGCGTTAACCATACACCGCTCGAACGAACGATAGCCGGCCATTTTAACAATATCAATTCTCCCCACTCGAACGAACGATAGCGGTAGCCACACGCTTCGATGCTAATTGACCAGATGCGACCTGAACG
CCCGCGTTAACCATACACCGCTCGAACGAACGATAGCTAGGCAATCATTTTCCCATTGCTTGTTATTCTCGAACGAACGATAGCGGTAGCCACACGCTTCGATGGAATACCACTACAGGTCCACCCCCAA
CCCGCGTTAACCATACACCGCTCGAACGAACGATAGCAGTCCACATTAGACTTGACACCAAAAGGGACTCGAACGAACGATAGCGGTAGCCACACGCTTCGATGGAATGACTACAGTCTGCGCCTGCAGG
CCCGCGTTAACCATACACCGCTCGAACGAACGATAGCCATGGCAGTTCACAAGTGCCTGAGCCCAGGCTCGAACGAACGATAGCGGTAGCCACACGCTTCGATGTGAACTATAGTCGTCCGTAGCTTAAC
CCCGCGTTAACCATACACCGCTCGAACGAACGATAGCAAATAAGCTCCAAAGTCCTAGACCCTGGCACTCGAACGAACGATAGCGGTAGCCACACGCTTCGATGTACTTTCCATGGGTAGAGATCCAGAG
CCCGCGTTAACCATACACCGCTCGAACGAACGATAGCGTGCTGCTTCTGTGCCTGTCTCTCAGGGTTCTCGAACGAACGATAGCGGTAGCCACACGCTTCGATGACCTCAGATCCCTGGACAAGCACGTG
CCCGCGTTAACCATACACCGCTCGAACGAACGATAGCTAGAGTTGCTGCTGTGCCCCACCCTCCAGGCTCGAACGAACGATAGCGGTAGCCACACGCTTCGATGGCCATCAAGAATTCCGTGCAGGCTAG
CCCGCGTTAACCATACACCGCTCGAACGAACGATAGCTGCTCTAAGGCCTGGGCCAACACAGTAATGCTCGAACGAACGATAGCGGTAGCCACACGCTTCGATGGCGCCAATTCGCGCTACCCTTTGCTT
CCCGCGTTAACCATACACCGCTCGAACGAACGATAGCAGCCATACCAACCCTGAAGCCTAAGTCACTCTCGAACGAACGATAGCGGTAGCCACACGCTTCGATGTTTTAATGAGGCCAAACAAATGAAGA
CCCGCGTTAACCATACACCGCTCGAACGAACGATAGCGCTACAGCTGTACCCCACAATTCCATGGGCCTCGAACGAACGATAGCGGTAGCCACACGCTTCGATGTGTCAGCAAACATAATCGGGACCAAC
CCCGCGTTAACCATACACCGCTCGAACGAACGATAGCTAGCACAACTGAGCTCCATCCTTCGTAGCCCTCGAACGAACGATAGCGGTAGCCACACGCTTCGATGAGTAAGATCACCACATAACGCTTAAC
CCCGCGTTAACCATACACCGCTCGAACGAACGATAGCTGCTGCTGTACCATGCCCCTCAGAGCCAGACTCGAACGAACGATAGCGGTAGCCACACGCTTCGATGAGCGTGGACTCGATGGCCATCCAGTG
CCCGCGTTAACCATACACCGCTCGAACGAACGATAGCTCACCATTGTGCCCCACCCTCTGTGGCTGACTCGAACGAACGATAGCGGTAGCCACACGCTTCGATGATTCATATAATCGTCCTAACATGTCT
CCCGCGTTAACCATACACCGCTCGAACGAACGATAGCCTGTGCTGTGCACTGTTCCCAGGGCCTGAGCTCGAACGAACGATAGCGGTAGCCACACGCTTCGATGCTATATTGTAATCGTTGTGCGGACGT
CCCGCGTTAACCATACACCGCTCGAACGAACGATAGCAGAATAAAAAACAGGGAAGCACACCTATGGCTCGAACGAACGATAGCGGTAGCCACACGCTTCGATGGAGTTAACGTGGGTCGCGTTTTCTTT
CCCGCGTTAACCATACACCGCTCGAACGAACGATAGCAAAAATGCATTTGACATACTGAAGAATGCACTCGAACGAACGATAGCGGTAGCCACACGCTTCGATGTAGAACTGGAGTCCATATATTAGTCA
CCCGCGTTAACCATACACCGCTCGAACGAACGATAGCCTGAAAAACATCTACTAGCATCAGCACCATCTCGAACGAACGATAGCGGTAGCCACACGCTTCGATGATGCCCCAGCATGCCGCGTCCAGCGA
CCCGCGTTAACCATACACCGCTCGAACGAACGATAGCCTACAAATAACCCCAGACAGTGAAGGCTGCCTCGAACGAACGATAGCGGTAGCCACACGCTTCGATGCTCCTTGGACTTTTCATGTCCTAATT
CCCGCGTTAACCATACACCGCTCGAACGAACGATAGCCTGGATTCAGTCGAAAATAACCAAGGAGGTCTCGAACGAACGATAGCGGTAGCCACACGCTTCGATGCTTGTGCGTCTTCCCCACGATACTGG
CCCGCGTTAACCATACACCGCTCGAACGAACGATAGCGTCAGTACAAGAAGTAGCTGGGGAGTGGTTCTCGAACGAACGATAGCGGTAGCCACACGCTTCGATGGTCTTAGGGTAACAACATGGAGGGAT
CCCGCGTTAACCATACACCGCTCGAACGAACGATAGCTCAGAGATCTCACCACACTGAAGGGAAGAACTCGAACGAACGATAGCGGTAGCCACACGCTTCGATGGACCAGCCTGGACCATCAAGTTATCG
CCCGCGTTAACCATACACCGCTCGAACGAACGATAGCCTTCAAAGGTTTTGACTCTAGTTCCTGACCCTCGAACGAACGATAGCGGTAGCCACACGCTTCGATGTTGTAATGCCTGAACGCATTGTGCCT
CCCGCGTTAACCATACACCGCTCGAACGAACGATAGCAAATATATACATACCGTTCTGGACTAAGCCCTCGAACGAACGATAGCGGTAGCCACACGCTTCGATGTATGCATCTAGATATAAATGATCCAT
CCCGCGTTAACCATACACCGCTCGAACGAACGATAGCGAAGAACAAACTAAACTTAAAGTAAGCATGCTCGAACGAACGATAGCGGTAGCCACACGCTTCGATGATTGTCGTACGGGGTTGGTATCTCGC
CCCGCGTTAACCATACACCGCTCGAACGAACGATAGCAAATACAAAACAAAAACTTAGCCAGGCGTGCTCGAACGAACGATAGCGGTAGCCACACGCTTCGATGTGGATGAGCGGTCCCAGCGCGCGTTT
CCCGCGTTAACCATACACCGCTCGAACGAACGATAGCAAACCTAGGAGATGCAGCAAAAGCAGTTCTCTCGAACGAACGATAGCGGTAGCCACACGCTTCGATGGTTAAAGTCCGTTATGCTAGGGAGCG
CCCGCGTTAACCATACACCGCTCGAACGAACGATAGCTTCTGAACAACCAATGGTTCAAAGATGAAACTCGAACGAACGATAGCGGTAGCCACACGCTTCGATGGGGCTGTCTATGAACATTACATCCAC
CCCGCGTTAACCATACACCGCTCGAACGAACGATAGCGATTATAATTCCAGATAAGATTTGGGTGGGCTCGAACGAACGATAGCGGTAGCCACACGCTTCGATGACGCCGTAGACGGCACACCTCCGTCG
CCCGCGTTAACCATACACCGCTCGAACGAACGATAGCGGCAAGAGCAAAAGAGCACAGAGAAAACTGCTCGAACGAACGATAGCGGTAGCCACACGCTTCGATGCCAGGTGAGGGGACTGTTACAGGAGC
CCCGCGTTAACCATACACCGCTCGAACGAACGATAGCCACTAGTGAGTGTGAAATCAGTTTTGCAGGCTCGAACGAACGATAGCGGTAGCCACACGCTTCGATGGTCCGTGACCAACATTTGGCAGGTAC
CCCGCGTTAACCATACACCGCTCGAACGAACGATAGCGCATACTAGAATTGGAAAAACAAACAAACACTCGAACGAACGATAGCGGTAGCCACACGCTTCGATGATCAGTTTGTATACGAAACTACTAAA
CCCGCGTTAACCATACACCGCTCGAACGAACGATAGCGTTCACAAGCTCACATCTGCCCTAAAATATCTCGAACGAACGATAGCGGTAGCCACACGCTTCGATGCTAGAACAGGGAGGGTGTGATGACAT
CCCGCGTTAACCATACACCGCTCGAACGAACGATAGCTTCTAGAAGTGGGACTTACTCAGAAGTGTACTCGAACGAACGATAGCGGTAGCCACACGCTTCGATGGCGAACGGACCTACCACTCGCTCCCC
CCCGCGTTAACCATACACCGCTCGAACGAACGATAGCACACTCATGATGTCTTATAGTCTTATATCTCTCGAACGAACGATAGCGGTAGCCACACGCTTCGATGTACCCTCTATTGGTACACCTATTCCA
CCCGCGTTAACCATACACCGCTCGAACGAACGATAGCCTTTCTTTGTGAAACATCAAACTATCATACCTCGAACGAACGATAGCGGTAGCCACACGCTTCGATGTTTCGTAGACTAAGGCTATGGTAGAA
CCCGCGTTAACCATACACCGCTCGAACGAACGATAGCGGATGCTGTGTGAAGTTCTGTAGGTAATTTCTCGAACGAACGATAGCGGTAGCCACACGCTTCGATGCTAGATTTCGAGAAACTCTTAACATA
CCCGCGTTAACCATACACCGCTCGAACGAACGATAGCTTGATTCAGAGTACAGTGATCTTTTGCCTGCTCGAACGAACGATAGCGGTAGCCACACGCTTCGATGTTGCCAATTTCTCCAGCCAATTGCAA
CCCGCGTTAACCATACACCGCTCGAACGAACGATAGCGAAGCTCAGAGAGTTTGTGTAACTTGCTCACTCGAACGAACGATAGCGGTAGCCACACGCTTCGATGAGCGGGTTCTGATTGGAGGCTTTGCT
[truncated: 32,000 more rows]

## Sheet: chr22 template oligo sequences
CCCGCGTTAACCATACACCGACGGTTCCAATCGGATCGAACACGTGTCAAAGGTCGTCGGGCTACAGACGGTTCCAATCGGATCGGTAGCCACACGCTTCGATGTGAATTACCGGCTGGGGCATCTCGAT
CCCGCGTTAACCATACACCGACGGTTCCAATCGGATCGTCTCTGTGTTCACATTGCCATCTCCACTTACGGTTCCAATCGGATCGGTAGCCACACGCTTCGATGGCAACGCACCACTCACTGGGTCTCGT
CCCGCGTTAACCATACACCGACGGTTCCAATCGGATCGGATCTTGTTCTATTAATTCAATCAGTCTTACGGTTCCAATCGGATCGGTAGCCACACGCTTCGATGTGCCGATTTTCCATCCGTGAATAACG
CCCGCGTTAACCATACACCGACGGTTCCAATCGGATCGCCGAATCCATTATCTTAAAATAAATCATCACGGTTCCAATCGGATCGGTAGCCACACGCTTCGATGTTCCGTTCCACCCGCGATATCTAAAC
CCCGCGTTAACCATACACCGACGGTTCCAATCGGATCCTTTTAAACATAACAGAAATGACACATTGGACGGTTCCAATCGGATCGGTAGCCACACGCTTCGATGGCTTATGCACGTGGATCGTTAGATTG
CCCGCGTTAACCATACACCGACGGTTCCAATCGGATCAGACCTTCTTCCGGGTTTGCAGATGCCACCACGGTTCCAATCGGATCGGTAGCCACACGCTTCGATGCGATGGCGCCGATACTACATTATAAT
CCCGCGTTAACCATACACCGACGGTTCCAATCGGATCATTTTCATGTTTCACATTTTTGGTGCCCAGACGGTTCCAATCGGATCGGTAGCCACACGCTTCGATGGCTGCACAGTCCGCATAGCTAGCGGC
CCCGCGTTAACCATACACCGACGGTTCCAATCGGATCATAGTCAGCTTGCGCTGCCACACCAAAAACACGGTTCCAATCGGATCGGTAGCCACACGCTTCGATGGAGCAGAGAGCACATGCAACCTCTAC
CCCGCGTTAACCATACACCGACGGTTCCAATCGGATCGGTCCCCGCCTCCATGAGGGCCTCCTAAGGACGGTTCCAATCGGATCGGTAGCCACACGCTTCGATGCGCAAATTGTGCTTAACTCCACCGAA
CCCGCGTTAACCATACACCGACGGTTCCAATCGGATCAGGAAACATTCATGTTTAATGCACAGGAACACGGTTCCAATCGGATCGGTAGCCACACGCTTCGATGTGCCAGAGTTTCGCCCAGTAAAAAGA
CCCGCGTTAACCATACACCGACGGTTCCAATCGGATCTAACTTTCATGTCCGATTAAATTCTGATGAACGGTTCCAATCGGATCGGTAGCCACACGCTTCGATGTCAACTAAGTAGGTGGTTAGGTCATT
CCCGCGTTAACCATACACCGACGGTTCCAATCGGATCTATTGACCCACCTGGACCAGGGCCCATCTGACGGTTCCAATCGGATCGGTAGCCACACGCTTCGATGTGCTGAGTGGTGACCAAGTCTGGGAC
CCCGCGTTAACCATACACCGACGGTTCCAATCGGATCTGTTTGACCTAGAAATCTTCTCCTTATATAACGGTTCCAATCGGATCGGTAGCCACACGCTTCGATGACGGAACTTAGAGGCCAATCAGCAGA
CCCGCGTTAACCATACACCGACGGTTCCAATCGGATCAATGTAGTGGGTTCCTTCCTCAAGGAGACCACGGTTCCAATCGGATCGGTAGCCACACGCTTCGATGTTTAGGCTTTTTACACCGTGCGGCGA
CCCGCGTTAACCATACACCGACGGTTCCAATCGGATCTCCCTGAAATATCTTATCATTTCCCTTTCCACGGTTCCAATCGGATCGGTAGCCACACGCTTCGATGTACAATTCTCGACAAGTTATAGGTAA
CCCGCGTTAACCATACACCGACGGTTCCAATCGGATCACCCACTGCACCCACTATGTTGGACCTCAGACGGTTCCAATCGGATCGGTAGCCACACGCTTCGATGGACGGTGGATCCCATGACCGCGCCTA
CCCGCGTTAACCATACACCGACGGTTCCAATCGGATCGCTGCTAAGTATGTCTATGCCAAATATGCAACGGTTCCAATCGGATCGGTAGCCACACGCTTCGATGTCCGGAAGCCTTCACACCAGACCTTA
CCCGCGTTAACCATACACCGACGGTTCCAATCGGATCAAACAGGAGAGTTGAATGGGGATGTGGTGGACGGTTCCAATCGGATCGGTAGCCACACGCTTCGATGAATGGCTGTAGCCGCCGTGGGCGGTC
CCCGCGTTAACCATACACCGACGGTTCCAATCGGATCCCACTTATGTAAGCTTACAATAATCTGCAGACGGTTCCAATCGGATCGGTAGCCACACGCTTCGATGTACTTTCAACTGCTAGATCCTGTTAT
CCCGCGTTAACCATACACCGACGGTTCCAATCGGATCTATGATGCAGTCATAAAAAGGTTGAGTTCAACGGTTCCAATCGGATCGGTAGCCACACGCTTCGATGGCGGCATAGCGTGGGCCCAGGTCCTC
CCCGCGTTAACCATACACCGACGGTTCCAATCGGATCAAAATAGGAGAAGGATATGAACAGACACTTACGGTTCCAATCGGATCGGTAGCCACACGCTTCGATGCACAGTTTCGAAGACCATCACAGAGA
CCCGCGTTAACCATACACCGACGGTTCCAATCGGATCGACGTCTTCCTTACATGTTATACAAATTAAACGGTTCCAATCGGATCGGTAGCCACACGCTTCGATGTTGATGTATAAAAAGCGCGTGCCGGC
CCCGCGTTAACCATACACCGACGGTTCCAATCGGATCGCAGTTGTTTAGTAAGTGTGCTGTTCTACGACGGTTCCAATCGGATCGGTAGCCACACGCTTCGATGCCCGGAAAGGGTGTAAATCACTGTGC
CCCGCGTTAACCATACACCGACGGTTCCAATCGGATCAGTGCTCGGAATATATCGGTGGCCCAGGCAACGGTTCCAATCGGATCGGTAGCCACACGCTTCGATGTATAACAGTTAGGGGTTCCGCATATG
CCCGCGTTAACCATACACCGACGGTTCCAATCGGATCTGCATCCAGTCCCAGCCAAGCACTGGTTCGACGGTTCCAATCGGATCGGTAGCCACACGCTTCGATGGTCCCCCAGATATGAGAGGTATCCCT
CCCGCGTTAACCATACACCGACGGTTCCAATCGGATCGCATCCTCACCTGTGGAAGAGCAGACACACACGGTTCCAATCGGATCGGTAGCCACACGCTTCGATGTCACGCTCGGGTCAACCCAGCAAAGT
CCCGCGTTAACCATACACCGACGGTTCCAATCGGATCCCAGAGTCTGGACCATGTCCACCCTCCATAACGGTTCCAATCGGATCGGTAGCCACACGCTTCGATGTGCAGGAAATATGTGTCGAGGCATTC
CCCGCGTTAACCATACACCGACGGTTCCAATCGGATCCCCCTCCCTTTTACCCAAGGAAGGTCTGTGACGGTTCCAATCGGATCGGTAGCCACACGCTTCGATGGCCCGATGTGGGGGGACCAATACGGA
CCCGCGTTAACCATACACCGACGGTTCCAATCGGATCGCTGCCGCCTAGGCCCTATGGGAACTGCCCACGGTTCCAATCGGATCGGTAGCCACACGCTTCGATGAGGTGGTTGCATGGCCCACACCTGTC
CCCGCGTTAACCATACACCGACGGTTCCAATCGGATCGAACCAGCACTCTCTGGAGTGTCCCAGGAGACGGTTCCAATCGGATCGGTAGCCACACGCTTCGATGGTCATAGACTAGCACAGGTCGTTTCT
CCCGCGTTAACCATACACCGACGGTTCCAATCGGATCTGCTGTGCTTCCCCTTCAATGCAGGAACTGACGGTTCCAATCGGATCGGTAGCCACACGCTTCGATGGCTCGACGTCGATCTTGGTCCTGAGC
CCCGCGTTAACCATACACCGACGGTTCCAATCGGATCTGTCCTGAAGGGTGTTGAACAGGCAGGGGCACGGTTCCAATCGGATCGGTAGCCACACGCTTCGATGTTATCTCCCGTACCTATCGGCTTTGC
CCCGCGTTAACCATACACCGACGGTTCCAATCGGATCTTGACTTGAACCTGGTCAACTACTTCCTGTACGGTTCCAATCGGATCGGTAGCCACACGCTTCGATGTAAACAGGGCACCTCTCGCCGGGCAA
CCCGCGTTAACCATACACCGACGGTTCCAATCGGATCGGGACCAGGGACCCACAGGACACCACTACCACGGTTCCAATCGGATCGGTAGCCACACGCTTCGATGACTAATAGCTTTCTAGGATCTTTCTG
CCCGCGTTAACCATACACCGACGGTTCCAATCGGATCCCTGGGCTGTTGAGGGTACAGAGGTGAATGACGGTTCCAATCGGATCGGTAGCCACACGCTTCGATGTGCCCTGTTAATATACGGGGTCGAAT
CCCGCGTTAACCATACACCGACGGTTCCAATCGGATCTTCATGTGCTGTAAGTATCATTCATCTACTACGGTTCCAATCGGATCGGTAGCCACACGCTTCGATGAAGGACCCGGCGGTGCTTACTGTTGT
CCCGCGTTAACCATACACCGACGGTTCCAATCGGATCCCTGGTCCTTGTCACCCCAGTCTCTGGAGCACGGTTCCAATCGGATCGGTAGCCACACGCTTCGATGGGCCCATTAAGGCTCTTCGCTTACGA
CCCGCGTTAACCATACACCGACGGTTCCAATCGGATCCAAGGGGCATCAGCAAAGAGCAGCAGAGCCACGGTTCCAATCGGATCGGTAGCCACACGCTTCGATGATGCACCATAGAAAGATTACGCTCAC
CCCGCGTTAACCATACACCGACGGTTCCAATCGGATCATTTCCCCCATCAGTTGCTGCTTTGCCCAGACGGTTCCAATCGGATCGGTAGCCACACGCTTCGATGTCCTAGGACCTATGCCCTCATCCATA
CCCGCGTTAACCATACACCGACGGTTCCAATCGGATCTGCACTGCGGAGTCCCGGGCCCTGCCTCGGACGGTTCCAATCGGATCGGTAGCCACACGCTTCGATGCACATCACATTTATTGGGATTAAAAT
CCCGCGTTAACCATACACCGACGGTTCCAATCGGATCGGTTCCCTCTGTGCCCTCCCCACTGCTCTGACGGTTCCAATCGGATCGGTAGCCACACGCTTCGATGAGTATTATCCAGGCGACCGTAGCGTT
CCCGCGTTAACCATACACCGACGGTTCCAATCGGATCCATGCATAGCAGACCCCCCTTCACCTTCTGACGGTTCCAATCGGATCGGTAGCCACACGCTTCGATGTATGGCTCGCGAACGTCGAGCGCTGA
CCCGCGTTAACCATACACCGACGGTTCCAATCGGATCAAACACGGCCTGGCACAGCCTCAGCCCCACACGGTTCCAATCGGATCGGTAGCCACACGCTTCGATGTCCTACTCTACTGCTTACGAATGGTA
CCCGCGTTAACCATACACCGACGGTTCCAATCGGATCTCTCCTGTCCCCATAGCCAAGTTTGAGTCCACGGTTCCAATCGGATCGGTAGCCACACGCTTCGATGTTACCTCACCCGTCAGCCTGAGCGTC
CCCGCGTTAACCATACACCGACGGTTCCAATCGGATCAACTTTGGCACAAGAAGCCCTGGGTGAGGGACGGTTCCAATCGGATCGGTAGCCACACGCTTCGATGTGGGAGTAAGCTTCCTCGTTAGAAGA
CCCGCGTTAACCATACACCGACGGTTCCAATCGGATCATTCTGAAACTCTTCGAAATTTTGGTCAAAACGGTTCCAATCGGATCGGTAGCCACACGCTTCGATGATTAGCTATCTAAAAGAGTAGCAGGT
CCCGCGTTAACCATACACCGACGGTTCCAATCGGATCCCCTGTGGGCAGTCATTTTTTGGAGGAGGAACGGTTCCAATCGGATCGGTAGCCACACGCTTCGATGCGTGTAAGCAGCGTTCACCCGATGAG
CCCGCGTTAACCATACACCGACGGTTCCAATCGGATCGGCCCCTGGTCTGGTGAAGTGTGGTGCTCAACGGTTCCAATCGGATCGGTAGCCACACGCTTCGATGCCATCAGACGTAGACAGCAACTGGTA
CCCGCGTTAACCATACACCGACGGTTCCAATCGGATCGAAAGACTCTGAAATCAAAGTAGAGGCAAGACGGTTCCAATCGGATCGGTAGCCACACGCTTCGATGACTTGCTCCGTATGAAGCCGCCTCTA
CCCGCGTTAACCATACACCGACGGTTCCAATCGGATCCAGCATACAATTATAAGAGTTCACTACATGACGGTTCCAATCGGATCGGTAGCCACACGCTTCGATGAATGCCTTCGGACGTCCACCCCCTAT
CCCGCGTTAACCATACACCGACGGTTCCAATCGGATCAGACTAAGTCCTCTGCCTCTGGTCTGAGAAACGGTTCCAATCGGATCGGTAGCCACACGCTTCGATGAGATGGCGGGTTGAGTTTTAAGTTAC
CCCGCGTTAACCATACACCGACGGTTCCAATCGGATCTGCATGGGGGAGGTAAGTCTAAATTCCCATACGGTTCCAATCGGATCGGTAGCCACACGCTTCGATGGTCCGCGCCTGTTCTATGGGAGAAAA
CCCGCGTTAACCATACACCGACGGTTCCAATCGGATCAGAGTAAATGCCTGGATGGTCCATTTAAAGACGGTTCCAATCGGATCGGTAGCCACACGCTTCGATGGCCCCTCTGGAAAAGACGTAAAAAGG
CCCGCGTTAACCATACACCGACGGTTCCAATCGGATCGAGAGGGTGGCAACTGGAAGTGTATCTTGCACGGTTCCAATCGGATCGGTAGCCACACGCTTCGATGCTTCATGGACACCGTAGGTCAGCGTT
CCCGCGTTAACCATACACCGACGGTTCCAATCGGATCACATGTAAAAGTGGAAGAGTTTTCAGTTCTACGGTTCCAATCGGATCGGTAGCCACACGCTTCGATGGAATTTTGTTTCTTGCCTTTAGTTCC
CCCGCGTTAACCATACACCGACGGTTCCAATCGGATCGGCCCAGATAGAAGTGCCCCAGCCAGGAACACGGTTCCAATCGGATCGGTAGCCACACGCTTCGATGTTTCGGGACGTCGAAAAATGGAAAGA
CCCGCGTTAACCATACACCGACGGTTCCAATCGGATCTCATGACGGGGTGTTTTGAACGAAACTTTTACGGTTCCAATCGGATCGGTAGCCACACGCTTCGATGTAAGCCACAAGAGGTATCTTCTCCTG
CCCGCGTTAACCATACACCGACGGTTCCAATCGGATCACACAGCTATCACCAGCAAGAACAAGATAGACGGTTCCAATCGGATCGGTAGCCACACGCTTCGATGGTTGGTAGCCGTGGTCCTACCGCCAG
CCCGCGTTAACCATACACCGACGGTTCCAATCGGATCCAGCTGCCCTCAGAAGCAATGCTGTCTGACACGGTTCCAATCGGATCGGTAGCCACACGCTTCGATGGAAGCAGTTAGTCTGCGAGAGTGCCC
CCCGCGTTAACCATACACCGACGGTTCCAATCGGATCGGGAATCATCGCCTGCTTGCTTCACAGCCGACGGTTCCAATCGGATCGGTAGCCACACGCTTCGATGGATTCGATATGGATCTCCGTACGATG
CCCGCGTTAACCATACACCGACGGTTCCAATCGGATCGTGAGTGGGGAGCCAAGCAGGTCAAAGCGAACGGTTCCAATCGGATCGGTAGCCACACGCTTCGATGCAGTAACAATGTTAGCGCCCGAGGGT
CCCGCGTTAACCATACACCGACGGTTCCAATCGGATCGAGTTTTCAGCTCTCTGGTGGATATGCCACACGGTTCCAATCGGATCGGTAGCCACACGCTTCGATGCTTTTTCCAAGGAATCCTACGTGCGC
CCCGCGTTAACCATACACCGACGGTTCCAATCGGATCCATGCTGTGCTTCACCAGCAGACAGGAGAGACGGTTCCAATCGGATCGGTAGCCACACGCTTCGATGTTTCGTGAAGACATGTATTGTCGCGT
CCCGCGTTAACCATACACCGACGGTTCCAATCGGATCCCTCTCCACACACAAGACCAAGCCAACAGCACGGTTCCAATCGGATCGGTAGCCACACGCTTCGATGTTCCAGCAGAATGAGCCTGTAGCCCA
CCCGCGTTAACCATACACCGACGGTTCCAATCGGATCATGGGCCACCGAGCTTCACAGCCTTCCTTCACGGTTCCAATCGGATCGGTAGCCACACGCTTCGATGTCCGAAAGATCTTTTGGACGAGGTGG
CCCGCGTTAACCATACACCGACGGTTCCAATCGGATCCCCAGAAGCTTAGAAAAATGAAGGGAAGCAACGGTTCCAATCGGATCGGTAGCCACACGCTTCGATGCGATCAATTACGTCAGGTCAAGCATT
CCCGCGTTAACCATACACCGACGGTTCCAATCGGATCACTGCCTCACTGGTATGCTCTCAGCCTGTGACGGTTCCAATCGGATCGGTAGCCACACGCTTCGATGGATCACTGTGGGCCCACATACTGGGT
CCCGCGTTAACCATACACCGACGGTTCCAATCGGATCAGAATGAGGCATGTCTCACACACATGCACAACGGTTCCAATCGGATCGGTAGCCACACGCTTCGATGTAGGTCTATCGACATGCACGTTACAG
CCCGCGTTAACCATACACCGACGGTTCCAATCGGATCGGAGTTCTCAGCCTCTTGATGGCCACAGGCACGGTTCCAATCGGATCGGTAGCCACACGCTTCGATGAATAAGTTTCAGAACAAAGGTTTGTC
CCCGCGTTAACCATACACCGACGGTTCCAATCGGATCTCTAGGTCTTCTTCCCTATCTTTTATATTAACGGTTCCAATCGGATCGGTAGCCACACGCTTCGATGTGTCCATGGTCCTGTCTGTACGCCAC
CCCGCGTTAACCATACACCGACGGTTCCAATCGGATCGGTTCTACGTTCTGTGTGGGCGCTCTAGGAACGGTTCCAATCGGATCGGTAGCCACACGCTTCGATGAATTGTCACTAATCGGACCGCCTCAG
CCCGCGTTAACCATACACCGACGGTTCCAATCGGATCAAGGGTCCATCTTGCTCTGCAACTCTACAGACGGTTCCAATCGGATCGGTAGCCACACGCTTCGATGGTACGGTTCTTCTACGATATACACAC
CCCGCGTTAACCATACACCGACGGTTCCAATCGGATCCCGATAAGCTCTGTGTGCCTTCCTGATCACACGGTTCCAATCGGATCGGTAGCCACACGCTTCGATGCGCCCCTAATGTCAAGAGAACTAGTT
CCCGCGTTAACCATACACCGACGGTTCCAATCGGATCGCAAGTAGTAAAAAGAGAATCAATGAATGAACGGTTCCAATCGGATCGGTAGCCACACGCTTCGATGATATCCCCTATAGATATGCCCCCACC
CCCGCGTTAACCATACACCGACGGTTCCAATCGGATCAATTTACAGCACTAAAGGCCCATAAGAGAAACGGTTCCAATCGGATCGGTAGCCACACGCTTCGATGTTTTCGTTACATCTTAAGAAGTACTC
CCCGCGTTAACCATACACCGACGGTTCCAATCGGATCGATTAATTCAACAAGAAGAGTTAACTATCCACGGTTCCAATCGGATCGGTAGCCACACGCTTCGATGTTCAAAAGCGGTATGACTTCGGCCGA
CCCGCGTTAACCATACACCGACGGTTCCAATCGGATCTAATAGGATGAAGGAAGATTTACCAAGCAAACGGTTCCAATCGGATCGGTAGCCACACGCTTCGATGCATTGCTAGGCTGCTCGGTTCAAGAA
CCCGCGTTAACCATACACCGACGGTTCCAATCGGATCACAGGTTGATTGTATCTTAAACTAGAAGAAACGGTTCCAATCGGATCGGTAGCCACACGCTTCGATGTTATCACCTTCGTGGCTGCGCATGGC
CCCGCGTTAACCATACACCGACGGTTCCAATCGGATCCATTCAGTATTCTCTACAGAAATAGAAACAACGGTTCCAATCGGATCGGTAGCCACACGCTTCGATGAACTACAAGCGGCAGTCACAGGTGAT
CCCGCGTTAACCATACACCGACGGTTCCAATCGGATCGAACAATATCACATGATCATGATTGCAAAAACGGTTCCAATCGGATCGGTAGCCACACGCTTCGATGTCTCTTGCGATGGGCTAGATTCTGAC
CCCGCGTTAACCATACACCGACGGTTCCAATCGGATCGAAAAGATGCAGGATACAAAATCAATATGTACGGTTCCAATCGGATCGGTAGCCACACGCTTCGATGGTAGGTACTGCGATTAGAAGCAGTTT
CCCGCGTTAACCATACACCGACGGTTCCAATCGGATCAGCCAGAGCAATGAGAAGGGAGAAAGAAAGACGGTTCCAATCGGATCGGTAGCCACACGCTTCGATGGAAAATCAAGCTTATCAGGAGCCAAG
CCCGCGTTAACCATACACCGACGGTTCCAATCGGATCGAAAAATGAAAAGCCTTTCCTCTAAAATCTACGGTTCCAATCGGATCGGTAGCCACACGCTTCGATGCTCGTCATAAGTTAGTACCTGCTAGG
CCCGCGTTAACCATACACCGACGGTTCCAATCGGATCTCTCTTAATGTGATGAATTGCACTGGCCTGACGGTTCCAATCGGATCGGTAGCCACACGCTTCGATGTCACGGGCACATGGTGAGAGGATTTC
CCCGCGTTAACCATACACCGACGGTTCCAATCGGATCCTATGGTTTGTTGAAATTTGGTCAAATACTACGGTTCCAATCGGATCGGTAGCCACACGCTTCGATGGCACCGGCGCTTGAAGAGGTGTCGCG
CCCGCGTTAACCATACACCGACGGTTCCAATCGGATCGGGTAAAACGTTCAGTATTTTATGATTAAGACGGTTCCAATCGGATCGGTAGCCACACGCTTCGATGTTCATCGGGACAGTGGGGCCGCCCGC
CCCGCGTTAACCATACACCGACGGTTCCAATCGGATCCTTTGGTACAACACTGCATAAAAGTCATACACGGTTCCAATCGGATCGGTAGCCACACGCTTCGATGCCCGCCGTCCCCCCTGGCCCCCCCAA
CCCGCGTTAACCATACACCGACGGTTCCAATCGGATCTTCATCTTTTACAATCTGTATGACTTCCATACGGTTCCAATCGGATCGGTAGCCACACGCTTCGATGTATGTACTGGTGCAACTTAAACGTGA
CCCGCGTTAACCATACACCGACGGTTCCAATCGGATCTGAAGTAGATTTCTTAGAAGTTCCTGTATAACGGTTCCAATCGGATCGGTAGCCACACGCTTCGATGGATTGAAAGCGTGGGGGGGTACAGGG
CCCGCGTTAACCATACACCGACGGTTCCAATCGGATCTTTATATGTTCACCCTAAATTCTGTGATCTACGGTTCCAATCGGATCGGTAGCCACACGCTTCGATGATATGGCCCGTGTGTATGCTGGTCAA
CCCGCGTTAACCATACACCGACGGTTCCAATCGGATCGGGTTTTTATGCTACTGCATTATTTCAATTACGGTTCCAATCGGATCGGTAGCCACACGCTTCGATGATTAACATTGAGGGTCTATCCAATAG
CCCGCGTTAACCATACACCGACGGTTCCAATCGGATCAGTGTGAGCATAGCAGGTGTACTGTTACTAACGGTTCCAATCGGATCGGTAGCCACACGCTTCGATGAATGATCCTCTGCGTTGTTATCGTAA
CCCGCGTTAACCATACACCGACGGTTCCAATCGGATCAGTCACCTGAAGTATTGCCGAGGCTGCTGCACGGTTCCAATCGGATCGGTAGCCACACGCTTCGATGGCGATCTTTAGCGTAGAACTTCAAGA
CCCGCGTTAACCATACACCGACGGTTCCAATCGGATCGAAGACTGAGGCATAGCCAGACAGGATAGAACGGTTCCAATCGGATCGGTAGCCACACGCTTCGATGCTATCGAATGCTGGTTCACGGTTGGC
CCCGCGTTAACCATACACCGACGGTTCCAATCGGATCCTGGGCCTCACTTAATCTCCCAGCATAAACACGGTTCCAATCGGATCGGTAGCCACACGCTTCGATGGCACTGACCATGGGATGTTTTTATTA
CCCGCGTTAACCATACACCGACGGTTCCAATCGGATCTTCTGCACCACTAAAATGACTCATGGAAGGACGGTTCCAATCGGATCGGTAGCCACACGCTTCGATGAGGCCGCCTACACATATGTCACATTG
CCCGCGTTAACCATACACCGACGGTTCCAATCGGATCATTGCTAATCTTCATTTCCTCCTCTCCTGTACGGTTCCAATCGGATCGGTAGCCACACGCTTCGATGGGGTCTGTCGGTGTATGCCCAGATAT
CCCGCGTTAACCATACACCGACGGTTCCAATCGGATCGTGGTGAATAAGCGTTTTGATCTGCTGCTGACGGTTCCAATCGGATCGGTAGCCACACGCTTCGATGCTGAGCTGTCCCCGACAGAACGGGAC
CCCGCGTTAACCATACACCGACGGTTCCAATCGGATCGCAGTGTTCTGTAGTTCTCCTGGAAGAGGTACGGTTCCAATCGGATCGGTAGCCACACGCTTCGATGCCCAACTGGGTACGCGCACTGTTTCT
CCCGCGTTAACCATACACCGACGGTTCCAATCGGATCACCAAAAGAAAGCAGGGTTTGCACTCCTAGACGGTTCCAATCGGATCGGTAGCCACACGCTTCGATGCGGCGGAGTTCATTTTGAAAGAGGCA
CCCGCGTTAACCATACACCGACGGTTCCAATCGGATCCAATATTAACCTTATGTTCTCACTCATAGGACGGTTCCAATCGGATCGGTAGCCACACGCTTCGATGCTCGCTGGTATCGGTCTCAAATCAGT
CCCGCGTTAACCATACACCGACGGTTCCAATCGGATCAGACCAGCAAATGCTAAGGGATTCTGTCACACGGTTCCAATCGGATCGGTAGCCACACGCTTCGATGGCTCGCGAGTTTTCCGCCAAAACTAT
CCCGCGTTAACCATACACCGACGGTTCCAATCGGATCAAATGCCGGGTCAGGTGGGCACAGCTCCCGACGGTTCCAATCGGATCGGTAGCCACACGCTTCGATGAAGGGCTGAGGCGCCGATATTGATCT
CCCGCGTTAACCATACACCGACGGTTCCAATCGGATCCAGCCGCTGTACAGCACGTGGCCACTTCTCACGGTTCCAATCGGATCGGTAGCCACACGCTTCGATGCAAAGATATGGATCAGGAGGCCGGGA
CCCGCGTTAACCATACACCGACGGTTCCAATCGGATCCTCCCGTGGACCCAGGCCGCCTCCCCCACGACGGTTCCAATCGGATCGGTAGCCACACGCTTCGATGGGCACAGCTTGAATGGGCTCCGTGAG
CCCGCGTTAACCATACACCGACGGTTCCAATCGGATCGGACCCTGTCTCTCACTGGCGGGGAGTCGCACGGTTCCAATCGGATCGGTAGCCACACGCTTCGATGCATGACGATTACTGTGCCTATCTACC
CCCGCGTTAACCATACACCGACGGTTCCAATCGGATCGGCGCTCAAGGTAATAGGGTCCCCAGCCCTACGGTTCCAATCGGATCGGTAGCCACACGCTTCGATGAGACCGGGTTCGAGCACTACAACTTG
CCCGCGTTAACCATACACCGACGGTTCCAATCGGATCGTTCCTGCCGTTTTGCGAGGCTGCGGAGCCACGGTTCCAATCGGATCGGTAGCCACACGCTTCGATGGGTTAGGGCGCGACCAGTCACACACC
CCCGCGTTAACCATACACCGACGGTTCCAATCGGATCGGCGCCTGCCTTCCTTGGGGCCTGGGAGGGACGGTTCCAATCGGATCGGTAGCCACACGCTTCGATGTAACCCAGGATACCCCTCGGAGGACG
CCCGCGTTAACCATACACCGACGGTTCCAATCGGATCAAGGGAGAGGGTGTGAGGTGCCTGCCTTCTACGGTTCCAATCGGATCGGTAGCCACACGCTTCGATGAGCGAACGCAGGGTTATGTCCGCCTC
CCCGCGTTAACCATACACCGACGGTTCCAATCGGATCGACGCGAACGACCCCGGGAGTGGCGGGTGAACGGTTCCAATCGGATCGGTAGCCACACGCTTCGATGAAACCCTTGGTTGTGCTGGGAAACGA
CCCGCGTTAACCATACACCGACGGTTCCAATCGGATCTTCAAATTAGCCACTAGGGGAAAGGGCAACACGGTTCCAATCGGATCGGTAGCCACACGCTTCGATGAACTAGCTAGGCCTACGTACGCGTCT
CCCGCGTTAACCATACACCGACGGTTCCAATCGGATCGGTATAATCATAGTGACTCCTAACAATTACACGGTTCCAATCGGATCGGTAGCCACACGCTTCGATGGCAGAACACAGCCCTTTGCTATAACA
CCCGCGTTAACCATACACCGACGGTTCCAATCGGATCCTGGAATAGATTCTTGAAGGGCTGGACCTGACGGTTCCAATCGGATCGGTAGCCACACGCTTCGATGCGATGGATGACATGGACCTAGTTATA
CCCGCGTTAACCATACACCGACGGTTCCAATCGGATCCCAAGTGGTTAATGGGACAGTAGCCCTCTTACGGTTCCAATCGGATCGGTAGCCACACGCTTCGATGACTGCTATAGAACGGTCGTACCCCTA
CCCGCGTTAACCATACACCGACGGTTCCAATCGGATCAGTCCAGGCAGCGGTGAGAGGCAAGGCTGGACGGTTCCAATCGGATCGGTAGCCACACGCTTCGATGCGCTCTACTCGTCTCCCCTGTTATCG
CCCGCGTTAACCATACACCGACGGTTCCAATCGGATCCTCATGATCTGTTGCTGTACATAAATATAAACGGTTCCAATCGGATCGGTAGCCACACGCTTCGATGATGGACTGAGTCGAATTGAGTGACCG
CCCGCGTTAACCATACACCGACGGTTCCAATCGGATCGTCTTGCTATTTCCTATGAAACTTAGTAATACGGTTCCAATCGGATCGGTAGCCACACGCTTCGATGTGAGATGTACTCTACAAGTAACTACT
CCCGCGTTAACCATACACCGACGGTTCCAATCGGATCGGTTTTCTTTTACTAAAGGTCAATTCTTGAACGGTTCCAATCGGATCGGTAGCCACACGCTTCGATGACTGCCCTCACGCGTGGGACCAGTAA
CCCGCGTTAACCATACACCGACGGTTCCAATCGGATCGGGTATTAAATGAGGAATCAGTTCTATCTAACGGTTCCAATCGGATCGGTAGCCACACGCTTCGATGCTACACTGAACTGCTATAGGTACGGG
CCCGCGTTAACCATACACCGACGGTTCCAATCGGATCGAAAACACAATCAGCCTAACTAAAGTAGAAACGGTTCCAATCGGATCGGTAGCCACACGCTTCGATGGAATGGGTTATCGCCCGCCAACCATC
CCCGCGTTAACCATACACCGACGGTTCCAATCGGATCAGACTCCTAAATAATCATACTAGTGAACAAACGGTTCCAATCGGATCGGTAGCCACACGCTTCGATGCAGTTGCCTGGCGTAATCATGGGCAA
CCCGCGTTAACCATACACCGACGGTTCCAATCGGATCGCACTTGACTTTTTCTTATGTTATTAACCAACGGTTCCAATCGGATCGGTAGCCACACGCTTCGATGGCTTGAGAGTGTTGGATTGATTGCTT
CCCGCGTTAACCATACACCGACGGTTCCAATCGGATCGGAGATCAAATTGTGCTTAAGAAATTTGATACGGTTCCAATCGGATCGGTAGCCACACGCTTCGATGGCAGTGCATCTCCCGGGCGTCATTGA
CCCGCGTTAACCATACACCGACGGTTCCAATCGGATCCCAAAATAACCTTTTTTCCAAGATTGGAAAACGGTTCCAATCGGATCGGTAGCCACACGCTTCGATGATCTATAATATCTTACCGACTAGAAT
CCCGCGTTAACCATACACCGACGGTTCCAATCGGATCGTGCTATGTAATCTTGGGTAATTTAACAAAACGGTTCCAATCGGATCGGTAGCCACACGCTTCGATGGAACCGATGAAGTTGGCGCGGTGCCG
CCCGCGTTAACCATACACCGACGGTTCCAATCGGATCACAGCTCCTGAATAATTCTGCCAACACCAAACGGTTCCAATCGGATCGGTAGCCACACGCTTCGATGAAGATGATAGCGGACAATAGTAGAGT
CCCGCGTTAACCATACACCGACGGTTCCAATCGGATCTTACAAAGGGAAACAATCTCATGTTTCTTGACGGTTCCAATCGGATCGGTAGCCACACGCTTCGATGGTCATCATTCGCGAGTAGTCGTCCCG
CCCGCGTTAACCATACACCGACGGTTCCAATCGGATCGGGCTGTTGTTAAAATAATTGCATTGTAAAACGGTTCCAATCGGATCGGTAGCCACACGCTTCGATGCCGGAGAATGCTCTTTAACGATCGGG
CCCGCGTTAACCATACACCGACGGTTCCAATCGGATCCTGCGAGTAGATGTGGTTGAAATTTTCTGGACGGTTCCAATCGGATCGGTAGCCACACGCTTCGATGGGACTAGACTGTGCCAATACTGTAAG
CCCGCGTTAACCATACACCGACGGTTCCAATCGGATCTAGGGGACGCCTCACAGCAGCACAGTGGGGACGGTTCCAATCGGATCGGTAGCCACACGCTTCGATGATAGGAACATTGATGTACAGGGTGTA
CCCGCGTTAACCATACACCGACGGTTCCAATCGGATCCAGGAATCTGTGCAGAGAATAAGCTGCCAGACGGTTCCAATCGGATCGGTAGCCACACGCTTCGATGCAAGTTATTGAGACGAATATCTTTAC
CCCGCGTTAACCATACACCGACGGTTCCAATCGGATCGGCAGTCGCACACATGACTTTATTGGGTGAACGGTTCCAATCGGATCGGTAGCCACACGCTTCGATGTCATGGTTAATGTTATGTATCCATCT
CCCGCGTTAACCATACACCGACGGTTCCAATCGGATCCGATTTGTACGGGATTGGAATGACTTGCGGACGGTTCCAATCGGATCGGTAGCCACACGCTTCGATGGCTGCGGCAACGAAACCATGACTTAG
CCCGCGTTAACCATACACCGACGGTTCCAATCGGATCTAGAAGTGGAACTGTTTGTGTTCATGACCCACGGTTCCAATCGGATCGGTAGCCACACGCTTCGATGCCATGAACCGTCAAACGCCCCTAGCG
CCCGCGTTAACCATACACCGACGGTTCCAATCGGATCGTTAGTTTGGGGTCCATAAAACTGGGAGCAACGGTTCCAATCGGATCGGTAGCCACACGCTTCGATGCGCCTCACCGAGGAAACCCTCACGCT
CCCGCGTTAACCATACACCGACGGTTCCAATCGGATCTGAATGAGGGAGGACTTATACAGGTGGGGTACGGTTCCAATCGGATCGGTAGCCACACGCTTCGATGGCCGGGTAACGCAAGTGCTTATGGCC
CCCGCGTTAACCATACACCGACGGTTCCAATCGGATCTTCGGATCTAGGTGTGCGGCAGGCCTCTGCACGGTTCCAATCGGATCGGTAGCCACACGCTTCGATGTCATACGCTTCGAAACTCAAGAGTAC
CCCGCGTTAACCATACACCGACGGTTCCAATCGGATCAACAGCAGACAAAGCTGGTCACTCCACAGTACGGTTCCAATCGGATCGGTAGCCACACGCTTCGATGTGTTAAGCGTTATTGCGTAGAACGCG
CCCGCGTTAACCATACACCGACGGTTCCAATCGGATCTACTAATTCTGATTAGAAACCTCCCTTTCTACGGTTCCAATCGGATCGGTAGCCACACGCTTCGATGCATGCACCTTTATCATCTAGTAAATG
CCCGCGTTAACCATACACCGACGGTTCCAATCGGATCCTGACTTCTGTGAGTCAGATTTTCTGAGTAACGGTTCCAATCGGATCGGTAGCCACACGCTTCGATGATAATAGATGCTCGTCTACACCCCAC
CCCGCGTTAACCATACACCGACGGTTCCAATCGGATCGCCTCTCACAGAGTGTCCCATCCAGGTAGCACGGTTCCAATCGGATCGGTAGCCACACGCTTCGATGCTCCGTGTTGGGCGCCTATGGCTAAA
CCCGCGTTAACCATACACCGACGGTTCCAATCGGATCACAAAACCATGTGCTCAAATTGTTGCACAGACGGTTCCAATCGGATCGGTAGCCACACGCTTCGATGAACAATGGTCAACTCAACCCAACGCG
CCCGCGTTAACCATACACCGACGGTTCCAATCGGATCTTTTAATCACACTACTTCCCTCCCTTAATGACGGTTCCAATCGGATCGGTAGCCACACGCTTCGATGCTGAGCTACCGGGAGTGGTGACGGAT
CCCGCGTTAACCATACACCGACGGTTCCAATCGGATCCATTATCTTAGGAGTCACATAAAGTAACATACGGTTCCAATCGGATCGGTAGCCACACGCTTCGATGACCCATCGGGCGAAGGGGTTTTTCGC
CCCGCGTTAACCATACACCGACGGTTCCAATCGGATCTGCTCTCCACTACGAGGAGTCTCAACCTGCACGGTTCCAATCGGATCGGTAGCCACACGCTTCGATGTCGGGGGGGATGCGGTGGTGCATTTG
CCCGCGTTAACCATACACCGACGGTTCCAATCGGATCTTTGTTCTAGCTCACATTTCCTTTCCCTGCACGGTTCCAATCGGATCGGTAGCCACACGCTTCGATGCGGTGGGCTGTAGACACGCATTGCGG
CCCGCGTTAACCATACACCGACGGTTCCAATCGGATCCTTCTGGTGCTCAGGAAGAAGACTTCTCATACGGTTCCAATCGGATCGGTAGCCACACGCTTCGATGGGCGAGCACGGAACCCAATGTATGCT
CCCGCGTTAACCATACACCGACGGTTCCAATCGGATCTGGTTGCAAGGTGTTTTGTGGGATGTGTTGACGGTTCCAATCGGATCGGTAGCCACACGCTTCGATGTCTTTTCATGATTTAGGGAACACTCC
CCCGCGTTAACCATACACCGACGGTTCCAATCGGATCGGTGGGGAAATGGTGAGATTTGGGAAACATACGGTTCCAATCGGATCGGTAGCCACACGCTTCGATGCTGATGGCGCTCAGAAGGGACGTACT
CCCGCGTTAACCATACACCGACGGTTCCAATCGGATCAGAGCCTGGCCATGGTCTAAGATGAAGATGACGGTTCCAATCGGATCGGTAGCCACACGCTTCGATGCGGACTCACTGTTACAGGCCCAGGCG
CCCGCGTTAACCATACACCGACGGTTCCAATCGGATCCATCTATTTAAAAGATCACCCTGGCTACTGACGGTTCCAATCGGATCGGTAGCCACACGCTTCGATGTGAACTCGGGCGTGCTTACTGACGCC
CCCGCGTTAACCATACACCGACGGTTCCAATCGGATCGGCCTTTTACTCTGTGTGATGTGGAAACTTACGGTTCCAATCGGATCGGTAGCCACACGCTTCGATGTAGGGGTGCGGCCTCTACACCTCTCG
CCCGCGTTAACCATACACCGACGGTTCCAATCGGATCCCATGAAAGCGGTTGCATAAGTAACAGGGAACGGTTCCAATCGGATCGGTAGCCACACGCTTCGATGGATCCTATTACAGGCAAAGCCCGCGA
CCCGCGTTAACCATACACCGACGGTTCCAATCGGATCTTTAGGGCAGAACCAGGAAACCAGAGAGTCACGGTTCCAATCGGATCGGTAGCCACACGCTTCGATGACCCCCGATCTGGTACCTGTGGCTCG
CCCGCGTTAACCATACACCGACGGTTCCAATCGGATCGTGGAAGATGCACTCTGGATTCTTGAGGAGACGGTTCCAATCGGATCGGTAGCCACACGCTTCGATGACGCTCCCCAGAATGCACATGATTGT
CCCGCGTTAACCATACACCGACGGTTCCAATCGGATCAGCAGAGCATCAGCAGCCCTGAACCTGGGCACGGTTCCAATCGGATCGGTAGCCACACGCTTCGATGGGGCTACGTACTAACTCGAGCCATCA
CCCGCGTTAACCATACACCGACGGTTCCAATCGGATCTGGAATAAGATGCTGGCTGTTCACTTGTAAACGGTTCCAATCGGATCGGTAGCCACACGCTTCGATGATTTCTCTCCGAATTCAAGTGTCCGT
CCCGCGTTAACCATACACCGACGGTTCCAATCGGATCAACGTCCATAAAGAAAAGGTGTGGTTGTTAACGGTTCCAATCGGATCGGTAGCCACACGCTTCGATGGAAACTATCGAAACTGTCGGCGAAGG
CCCGCGTTAACCATACACCGACGGTTCCAATCGGATCCTTCCCCAGCTTCAGAGACAGCAGGGAGGCACGGTTCCAATCGGATCGGTAGCCACACGCTTCGATGATGGATGAAGCGTTTTATGTGCTCAT
CCCGCGTTAACCATACACCGACGGTTCCAATCGGATCAGGGCTGTTCTAGGTGATGCACATTTCAGGACGGTTCCAATCGGATCGGTAGCCACACGCTTCGATGAGGCAAGCTCGAAAACCACCACTCTA
CCCGCGTTAACCATACACCGACGGTTCCAATCGGATCATGCCTCTGGGCTATTCCACCTGAGAGGTGACGGTTCCAATCGGATCGGTAGCCACACGCTTCGATGGAACTAACGCGGCGCGCCCCTAACCA
CCCGCGTTAACCATACACCGACGGTTCCAATCGGATCGGACAGTGAAAGGCCTGTCAGCCAGCAGCTACGGTTCCAATCGGATCGGTAGCCACACGCTTCGATGCCGCGCGTGATGCGGTATCTCTGCCC
CCCGCGTTAACCATACACCGACGGTTCCAATCGGATCTAATTACAAGCTGCAGGAAACCCTGAGACTACGGTTCCAATCGGATCGGTAGCCACACGCTTCGATGCTGCGCACGTTAGGCGTCGAAAGTAA
CCCGCGTTAACCATACACCGACGGTTCCAATCGGATCTGAGGATTTGCCTATAGTCTTAGGTTGGGTACGGTTCCAATCGGATCGGTAGCCACACGCTTCGATGGACAATTGGGATCCCGAACTAAATGC
CCCGCGTTAACCATACACCGACGGTTCCAATCGGATCCAGAATCTATGAGAGACTGATAAAACAAATACGGTTCCAATCGGATCGGTAGCCACACGCTTCGATGTCTCGAGACATACTCCATTATCGAGA
CCCGCGTTAACCATACACCGACGGTTCCAATCGGATCTCCTGCTGCTCTAATGTGGACCTCATAGTGACGGTTCCAATCGGATCGGTAGCCACACGCTTCGATGTTAGCGGCTAGTGATGAAACCCGCAC
CCCGCGTTAACCATACACCGACGGTTCCAATCGGATCAAGAGAGCTGAAGGGATCTGAGTCAGGGCCACGGTTCCAATCGGATCGGTAGCCACACGCTTCGATGATTGGTCAAGTAATTCGGGGCACTAA
CCCGCGTTAACCATACACCGACGGTTCCAATCGGATCTACAAGGCCTTCTGGAGTACTTTGCCCCAGACGGTTCCAATCGGATCGGTAGCCACACGCTTCGATGGACACGCCACGACACGATTATCATTG
CCCGCGTTAACCATACACCGACGGTTCCAATCGGATCCTCCCTCTGGAACTAAGATGTCTAGTAAAGACGGTTCCAATCGGATCGGTAGCCACACGCTTCGATGTGGTCCCTTGTTCCCCTAGCGTGTTG
CCCGCGTTAACCATACACCGACGGTTCCAATCGGATCAGCTGGCCATCTTAACTTCCCATTTAATGGACGGTTCCAATCGGATCGGTAGCCACACGCTTCGATGCTGACTCGAATAGGTTTCAACACGAA
CCCGCGTTAACCATACACCGACGGTTCCAATCGGATCCTTAATCAGAGTGCATGATAATCCCAAGAGACGGTTCCAATCGGATCGGTAGCCACACGCTTCGATGGAACTTCGGGAAGGACTCCAAAATAT
CCCGCGTTAACCATACACCGACGGTTCCAATCGGATCTCTTCCATTATTCATTCTGTATTTCCTTTGACGGTTCCAATCGGATCGGTAGCCACACGCTTCGATGGGAAACTATGCATCGTAAACGGGAGG
CCCGCGTTAACCATACACCGACGGTTCCAATCGGATCAAAGAAATACTCATGACAGTTCCAGTCCTCACGGTTCCAATCGGATCGGTAGCCACACGCTTCGATGCACTTTGAGCGCGTTACATCTCCCAA
CCCGCGTTAACCATACACCGACGGTTCCAATCGGATCCCTGATAAAGAAAAAGGAAATGAAATCAAGACGGTTCCAATCGGATCGGTAGCCACACGCTTCGATGATGGAACGGGTTTGGCTGGGAACGGG
CCCGCGTTAACCATACACCGACGGTTCCAATCGGATCCTTCCTACAACCGGAAACGCACCAATCGCCACGGTTCCAATCGGATCGGTAGCCACACGCTTCGATGACCTGATCGGCATTCTATACTTACTT
CCCGCGTTAACCATACACCGACGGTTCCAATCGGATCAAAGAGAATTTTTGGCCAATATCTCTGATGACGGTTCCAATCGGATCGGTAGCCACACGCTTCGATGGTCGGTAGTGGTAGCCACAGGCCGTG
CCCGCGTTAACCATACACCGACGGTTCCAATCGGATCATTGAGGCAATTATTAATTGCATACCAACCACGGTTCCAATCGGATCGGTAGCCACACGCTTCGATGTCAAGAAGCCTGAATCTTCGAATGGT
CCCGCGTTAACCATACACCGACGGTTCCAATCGGATCACGTGGAGTTACCGATCCCACAGAAATACAACGGTTCCAATCGGATCGGTAGCCACACGCTTCGATGATCGCGAATGCCGACGCACATTTACG
CCCGCGTTAACCATACACCGACGGTTCCAATCGGATCCATTTTCCAAAACCCCTTTTCTCTCTATGGACGGTTCCAATCGGATCGGTAGCCACACGCTTCGATGGTACCAGAAGGTCAGCCGTGCCGGTG
CCCGCGTTAACCATACACCGACGGTTCCAATCGGATCAATCGTAACTGGCAAAATTTTGAGCCTTGTACGGTTCCAATCGGATCGGTAGCCACACGCTTCGATGGGAGAGAAGCTAGCCTGCAACGGACG
CCCGCGTTAACCATACACCGACGGTTCCAATCGGATCCTTGCTATGACCCCAAACATGCTGGTAATAACGGTTCCAATCGGATCGGTAGCCACACGCTTCGATGCTCAAAGGCGGGCTCTCAGGTGATAC
CCCGCGTTAACCATACACCGACGGTTCCAATCGGATCCCATCATATACAGCTTTGTTGTATATTTCAACGGTTCCAATCGGATCGGTAGCCACACGCTTCGATGGGTAGGCGAGTGAGACTAAAATGAGA
CCCGCGTTAACCATACACCGACGGTTCCAATCGGATCATACTTAACATCCTTCGATCTAATCAAGTTACGGTTCCAATCGGATCGGTAGCCACACGCTTCGATGGAGGTTCTTCGGTTACCAACGAGGAT
CCCGCGTTAACCATACACCGACGGTTCCAATCGGATCCAAGAACAGGGCTAGAGTAACTGTCATAAAACGGTTCCAATCGGATCGGTAGCCACACGCTTCGATGAAGGTCACTCTACTTAACGATGACGC
CCCGCGTTAACCATACACCGACGGTTCCAATCGGATCGGGTATTGGGTGCTAAGCCAGCTCGAAGCTACGGTTCCAATCGGATCGGTAGCCACACGCTTCGATGCTGAGTTTTCTGCTAATCTAACCTGC
CCCGCGTTAACCATACACCGACGGTTCCAATCGGATCGTTAAACCACTGCTCAAGCAACGTCTTCTGACGGTTCCAATCGGATCGGTAGCCACACGCTTCGATGTGAATGTTACTGCATGGCTGACTTCA
CCCGCGTTAACCATACACCGACGGTTCCAATCGGATCCTGTTATCTCCCCTCTGGCAGCTCTTTTGAACGGTTCCAATCGGATCGGTAGCCACACGCTTCGATGTTGGTGTCAACTGGTTATCGAATTGT
CCCGCGTTAACCATACACCGACGGTTCCAATCGGATCGGGCAAGGAAGACTTGGATAGGGCAGAATTACGGTTCCAATCGGATCGGTAGCCACACGCTTCGATGACGTACGCTTGCCCGCACACAGACAC
CCCGCGTTAACCATACACCGACGGTTCCAATCGGATCGTGTGCATGGTAGGTTCTGTCCATCTGTCTACGGTTCCAATCGGATCGGTAGCCACACGCTTCGATGTCAGACGTCAATATCACATCCCACGC
CCCGCGTTAACCATACACCGACGGTTCCAATCGGATCTTTCTGTTGTGAATATTTTTCCATCTCTCTACGGTTCCAATCGGATCGGTAGCCACACGCTTCGATGTAGATTGCAGCTGGACGCCTAAGGTT
CCCGCGTTAACCATACACCGACGGTTCCAATCGGATCTGTTATTTTCCTAAGAGTATGAAGTTCCATACGGTTCCAATCGGATCGGTAGCCACACGCTTCGATGTTCGTGGAGTCGTCATAGCCGAGCAG
CCCGCGTTAACCATACACCGACGGTTCCAATCGGATCTCAGGGAGCCATCGTATGTAAATTTCCAGAACGGTTCCAATCGGATCGGTAGCCACACGCTTCGATGTTCTATGAGCGCTTTGTTTCCGCCTG
CCCGCGTTAACCATACACCGACGGTTCCAATCGGATCGTGCTTGTACCAAGGCACATGCATCAGGCTACGGTTCCAATCGGATCGGTAGCCACACGCTTCGATGGGTGGTCCAGATTGCTAGCCAATGCA
CCCGCGTTAACCATACACCGACGGTTCCAATCGGATCCACATGTTCTATAAGCACATTATGGTTTGGACGGTTCCAATCGGATCGGTAGCCACACGCTTCGATGAGTACATGGTGCACGGTTCTACTGGC
CCCGCGTTAACCATACACCGACGGTTCCAATCGGATCTTGGATACCACTTGCCAACAAGCCAGTTTGACGGTTCCAATCGGATCGGTAGCCACACGCTTCGATGCGGTTTTCCGAATCCGGAGCAACTGG
CCCGCGTTAACCATACACCGACGGTTCCAATCGGATCGCATGTAGTTCATAAACACTTGTTTTAACAACGGTTCCAATCGGATCGGTAGCCACACGCTTCGATGACCAGACCATCAAGGTGTAGCCGGAT
CCCGCGTTAACCATACACCGACGGTTCCAATCGGATCTGGCTTTTGAATAGATGCTGATTTTGCACTACGGTTCCAATCGGATCGGTAGCCACACGCTTCGATGCGCGAGCGCCGGCGTCAAGCTCGTTC
CCCGCGTTAACCATACACCGACGGTTCCAATCGGATCCACTGTTTTTAATCAATGTGGGTGCCCCATACGGTTCCAATCGGATCGGTAGCCACACGCTTCGATGGTTCAGTAAAGGATCGCCGAAAACTC
CCCGCGTTAACCATACACCGACGGTTCCAATCGGATCTCACAGGAGAGCAAGCTGACTGGTTTCTGCACGGTTCCAATCGGATCGGTAGCCACACGCTTCGATGCCGTTGACATCTTTAGACAGATCGTG
CCCGCGTTAACCATACACCGACGGTTCCAATCGGATCCTCAGGACTTTCATGCTCCCAGTGAGGATTACGGTTCCAATCGGATCGGTAGCCACACGCTTCGATGGGTGAATAGCGCCTCACCTTTTCAGA
CCCGCGTTAACCATACACCGACGGTTCCAATCGGATCGAGATGACTGTTTTCTAGCCCAGTTACTGGACGGTTCCAATCGGATCGGTAGCCACACGCTTCGATGAAGTCTCTCCTACACATGGCCGTAGA
CCCGCGTTAACCATACACCGACGGTTCCAATCGGATCATTTGTAGGCAGTCTCCCAGGACTCCAGCCACGGTTCCAATCGGATCGGTAGCCACACGCTTCGATGGCAATTTAAGAGGCTAACATAACTCG
CCCGCGTTAACCATACACCGACGGTTCCAATCGGATCAAAAGGCCCTCACGTCAAGATGAGAAGCTGACGGTTCCAATCGGATCGGTAGCCACACGCTTCGATGCGCCAATAGTTACTCAGGTTAGGTTC
CCCGCGTTAACCATACACCGACGGTTCCAATCGGATCGCCAATTATTTTCTCTATCTGAATCTTAGTACGGTTCCAATCGGATCGGTAGCCACACGCTTCGATGCGCTAACCGATCGCGTGCTGTCAGTA
CCCGCGTTAACCATACACCGACGGTTCCAATCGGATCGGCTGTAGCTGCTGGACTCCTGTAAGAACTACGGTTCCAATCGGATCGGTAGCCACACGCTTCGATGGCTCCACAGATCCATAGCGTATTCGC
CCCGCGTTAACCATACACCGACGGTTCCAATCGGATCGTGAGGACGAGCGCTGGGCCTCACACTGAGACGGTTCCAATCGGATCGGTAGCCACACGCTTCGATGAATATCTGCGGGGCGATCCGTCTGCC
CCCGCGTTAACCATACACCGACGGTTCCAATCGGATCCACCTGACAGATGAGGAAATCCAGGCCCAGACGGTTCCAATCGGATCGGTAGCCACACGCTTCGATGGGCTATTCCTGACGGCGGATCCGGGA
CCCGCGTTAACCATACACCGACGGTTCCAATCGGATCAATCTAAAAGTAGAAGATGAAAGCAGGAACACGGTTCCAATCGGATCGGTAGCCACACGCTTCGATGCGGTTTAGACCCAGCGGCTTGGATAG
CCCGCGTTAACCATACACCGACGGTTCCAATCGGATCTGTCCTGACTGTAGGATCATGTTCCAAGGGACGGTTCCAATCGGATCGGTAGCCACACGCTTCGATGCTCCGTATGCAACACTGAAGTACGGT
CCCGCGTTAACCATACACCGACGGTTCCAATCGGATCTGATAAAGAGTAATGAGGGGAAAGCTTGCTACGGTTCCAATCGGATCGGTAGCCACACGCTTCGATGATTGTAGTACGGGCTCGGGAAATCCA
CCCGCGTTAACCATACACCGACGGTTCCAATCGGATCGCACCCGGCTCCTTTCCTGGGCCCCACCCCACGGTTCCAATCGGATCGGTAGCCACACGCTTCGATGAGTTCCTGTGTTTGCCAATTCCGAGC
CCCGCGTTAACCATACACCGACGGTTCCAATCGGATCGAGCAGCCACACTCGCAGAGCCCAGGATCAACGGTTCCAATCGGATCGGTAGCCACACGCTTCGATGTCCAACCAAACGACAATTCCGAGCCA
CCCGCGTTAACCATACACCGACGGTTCCAATCGGATCTCACCACAGGGCCATGGTGCACCTACCATGACGGTTCCAATCGGATCGGTAGCCACACGCTTCGATGAGGCCCTGCGTATGGGGATCGCCGGG
CCCGCGTTAACCATACACCGACGGTTCCAATCGGATCCTTCCCATGGACACCATCCCATCCAGGAGCACGGTTCCAATCGGATCGGTAGCCACACGCTTCGATGTGTCGAGAAATATCTACCGTAACTGC
CCCGCGTTAACCATACACCGACGGTTCCAATCGGATCTGGCATGGGTCAGGGCTAGCTGGGAGGCAGACGGTTCCAATCGGATCGGTAGCCACACGCTTCGATGGCTTATACTCGAAAGCGAGGTCCGCG
CCCGCGTTAACCATACACCGACGGTTCCAATCGGATCTTCCTTGCATCTGAGAAGCTGGGGAGGTTGACGGTTCCAATCGGATCGGTAGCCACACGCTTCGATGTGTGTCTCCTTAGGAAACATTCCAGG
CCCGCGTTAACCATACACCGACGGTTCCAATCGGATCTGTTTCAGACCCAAGAATTCTGGACTGCCCACGGTTCCAATCGGATCGGTAGCCACACGCTTCGATGATTTTTCCAGTATACATAGTTATTTG
CCCGCGTTAACCATACACCGACGGTTCCAATCGGATCAGTGGAATACTGTGGAGGGGACTCACCTCTACGGTTCCAATCGGATCGGTAGCCACACGCTTCGATGATCTCGCCCCGAGTAGCGATGTCATT
CCCGCGTTAACCATACACCGACGGTTCCAATCGGATCGCCTAGTTCTGAGGCTGGGAGGACCTAGAGACGGTTCCAATCGGATCGGTAGCCACACGCTTCGATGATTCGTATGCACCTGCAAAGTACGAG
CCCGCGTTAACCATACACCGACGGTTCCAATCGGATCAGGAGAGGACATACCCCTGTCCCCATCACTACGGTTCCAATCGGATCGGTAGCCACACGCTTCGATGCGTTCAAATTCTTCTGGTGTCCTATC
CCCGCGTTAACCATACACCGACGGTTCCAATCGGATCGTACCCTCGATTTCCTCACTGCATCTGGGCACGGTTCCAATCGGATCGGTAGCCACACGCTTCGATGACCCTACAAACAGTCACAAAGTGGAA
CCCGCGTTAACCATACACCGACGGTTCCAATCGGATCAAAGACCCTTGTTCTCAAGCAGTATGAAACACGGTTCCAATCGGATCGGTAGCCACACGCTTCGATGCATTGGGAACCTGTTAATACTACATC
CCCGCGTTAACCATACACCGACGGTTCCAATCGGATCCGAGGGCAGTCCAGTGATCTTCTTGTGCCTACGGTTCCAATCGGATCGGTAGCCACACGCTTCGATGCTGGAGAGAGGAAGGACTTGAAACCT
CCCGCGTTAACCATACACCGACGGTTCCAATCGGATCTGGTATCAAAATATTTAACAACTGGAACAGACGGTTCCAATCGGATCGGTAGCCACACGCTTCGATGTACGTGGCGGCCGGCCTCTACTCACG
CCCGCGTTAACCATACACCGACGGTTCCAATCGGATCGTAGGTCCATCCTATGAAGCAGCTGCCTCCACGGTTCCAATCGGATCGGTAGCCACACGCTTCGATGAGGGGGACCGACCGCGAAGCTACACC
CCCGCGTTAACCATACACCGACGGTTCCAATCGGATCTCTCCTTCACACACTGGATGCTGCACCCAGACGGTTCCAATCGGATCGGTAGCCACACGCTTCGATGGAGAGACGCTTATCGTTAGCTAAGTT
CCCGCGTTAACCATACACCGACGGTTCCAATCGGATCGGCACTCTCTGCTCATTCAAACCCTTTCAGACGGTTCCAATCGGATCGGTAGCCACACGCTTCGATGTCGTGGCTGCTAGTGCCCGACTGTGT
CCCGCGTTAACCATACACCGACGGTTCCAATCGGATCAATGAGTTCAGGACACAGACCCAGCACCCAACGGTTCCAATCGGATCGGTAGCCACACGCTTCGATGGCGTGAGGCGGTGTGTGACACGAATC
CCCGCGTTAACCATACACCGACGGTTCCAATCGGATCCCAGTGCTCCTCGGCGGGGCTGAACTGCTGACGGTTCCAATCGGATCGGTAGCCACACGCTTCGATGAACCCTTCCGACGACTTGCGGGATTA
CCCGCGTTAACCATACACCGACGGTTCCAATCGGATCCCAGTGCTGCCGGTGCTGAAGGGCCTGGCCACGGTTCCAATCGGATCGGTAGCCACACGCTTCGATGCCATAGACATCGACACCAAAACATGT
CCCGCGTTAACCATACACCGACGGTTCCAATCGGATCCGCTGAGAGGGAAGGAACAGGAGCCCCGAGACGGTTCCAATCGGATCGGTAGCCACACGCTTCGATGCTATAAGACGGTCGGCCTGTTTCGTC
CCCGCGTTAACCATACACCGACGGTTCCAATCGGATCTCAGGTCTCCACACAGTCATCTGTCTCTAAACGGTTCCAATCGGATCGGTAGCCACACGCTTCGATGCGGGTCGGAATATACCGACTGATTTT
CCCGCGTTAACCATACACCGACGGTTCCAATCGGATCTCTCCTCACAGAAGAGTTTGGCCTGGAGCCACGGTTCCAATCGGATCGGTAGCCACACGCTTCGATGAGGGCGATTGCCCTCTATAACCAAAT
CCCGCGTTAACCATACACCGACGGTTCCAATCGGATCGAGTTCCTTCTGAGGTCCCCCGCATCAATGACGGTTCCAATCGGATCGGTAGCCACACGCTTCGATGATCTGGAACGCGCACGGCTGGGTTCT
CCCGCGTTAACCATACACCGACGGTTCCAATCGGATCCCACCCTGCTGTCTAGACAGGCTGGCTACAACGGTTCCAATCGGATCGGTAGCCACACGCTTCGATGACGAACTGGAGTGTTTAGCTTGCGTT
CCCGCGTTAACCATACACCGACGGTTCCAATCGGATCCACCAGCCTAGGCCTTTCCAGGGGTGCCCTACGGTTCCAATCGGATCGGTAGCCACACGCTTCGATGTGTCCGGTACGTAAGAATAACAGCCG
CCCGCGTTAACCATACACCGACGGTTCCAATCGGATCTGGCCAAGGCCTTCCCCTCTAAACACTCATACGGTTCCAATCGGATCGGTAGCCACACGCTTCGATGATGAGTACGTTCGACCGTGCAGCCCT
CCCGCGTTAACCATACACCGACGGTTCCAATCGGATCCTCTGCTACCCACAGGGCTGGTAAGACTTGACGGTTCCAATCGGATCGGTAGCCACACGCTTCGATGCCGTCAGTCGCCGGTAACGATGAGAA
CCCGCGTTAACCATACACCGACGGTTCCAATCGGATCCCTACCCATACCAAAGGCTCACAGGGAAGCACGGTTCCAATCGGATCGGTAGCCACACGCTTCGATGAATCATCCTCAAGATCTTGATGGATG
CCCGCGTTAACCATACACCGACGGTTCCAATCGGATCCCTTGAGGCTCACACAGAAGCACCCCTGCTACGGTTCCAATCGGATCGGTAGCCACACGCTTCGATGGCAGCCAAGGGGATGTCTTCGGCCGA
CCCGCGTTAACCATACACCGACGGTTCCAATCGGATCCTGTGGTTACCCTTTCCAGGTGGCAGCCTGACGGTTCCAATCGGATCGGTAGCCACACGCTTCGATGTTACGGGTGGCGCTAGTCACCTGCTC
CCCGCGTTAACCATACACCGACGGTTCCAATCGGATCTCCCACCATCTTTGTAAGAAGCCTGACGCCACGGTTCCAATCGGATCGGTAGCCACACGCTTCGATGCGTTCCCTGGACGATTACGGAATGCT
CCCGCGTTAACCATACACCGACGGTTCCAATCGGATCCAATGCAGCAGACCTAGGTACAGCCTTCCTACGGTTCCAATCGGATCGGTAGCCACACGCTTCGATGCGGGAGAAGAAATTGGGGTTTGTATT
CCCGCGTTAACCATACACCGACGGTTCCAATCGGATCAGGTGCACTTCCCCAGACAAGGAGATTCCTACGGTTCCAATCGGATCGGTAGCCACACGCTTCGATGGAACGTAACACCAGCTTTGATGCGGG
CCCGCGTTAACCATACACCGACGGTTCCAATCGGATCGGCCCTGATCAAGGCAAGGATCACATCAGAACGGTTCCAATCGGATCGGTAGCCACACGCTTCGATGGAATCAGCGTGCGCCGGAACCGTGGG
CCCGCGTTAACCATACACCGACGGTTCCAATCGGATCGTGGCCTCGAGACCCATCATCCACCTCAAGACGGTTCCAATCGGATCGGTAGCCACACGCTTCGATGTTGTGCGACCATAAGGCCATTTACAC
CCCGCGTTAACCATACACCGACGGTTCCAATCGGATCCACTCAGGTTTCTGGATACCAGACCCAGGCACGGTTCCAATCGGATCGGTAGCCACACGCTTCGATGGCCTACCCAAGTCTCCTAAATCCGGA
CCCGCGTTAACCATACACCGACGGTTCCAATCGGATCGGAGCCAGGCAGAAGGCAGCACAGGCCATGACGGTTCCAATCGGATCGGTAGCCACACGCTTCGATGTTTCGTCAGATGGGGCACTTGAACTT
CCCGCGTTAACCATACACCGACGGTTCCAATCGGATCTCAGGTTTCTGGATGCTGGGCCCAGGCAGAACGGTTCCAATCGGATCGGTAGCCACACGCTTCGATGACAGTGTGTCTGTTAATCGGCCATCT
CCCGCGTTAACCATACACCGACGGTTCCAATCGGATCATACACTTTTCCTATGGTCTTCACAACTCAACGGTTCCAATCGGATCGGTAGCCACACGCTTCGATGAACGATATATAGGGGGCAAAAACCGG
CCCGCGTTAACCATACACCGACGGTTCCAATCGGATCCCTAAATGATGGGTGGCTGGCAAGATGGCCACGGTTCCAATCGGATCGGTAGCCACACGCTTCGATGCACCTGGCACGGAAGAGGTCATCGTG
CCCGCGTTAACCATACACCGACGGTTCCAATCGGATCTTCCTAGGTTTTGTAGCCACTTCCTTTTGCACGGTTCCAATCGGATCGGTAGCCACACGCTTCGATGGGCTAAATACGGAACGATGACCGAAA
CCCGCGTTAACCATACACCGACGGTTCCAATCGGATCCTCCTGCATATTCTTTGGTGTCAATATCAAACGGTTCCAATCGGATCGGTAGCCACACGCTTCGATGTAACTCGTCTACATGCTAGGTTTTGG
CCCGCGTTAACCATACACCGACGGTTCCAATCGGATCGCCCTCCTGTCCTAGGCTTCTGGCTGCACAACGGTTCCAATCGGATCGGTAGCCACACGCTTCGATGCAGTCCTGGGGTTCTGGACTAGAGAC
CCCGCGTTAACCATACACCGACGGTTCCAATCGGATCTCCTGGAGTCAACAAGCAGTTTGGGAGTAAACGGTTCCAATCGGATCGGTAGCCACACGCTTCGATGACACTTCTGCTACCAACTAATTAGTC
CCCGCGTTAACCATACACCGACGGTTCCAATCGGATCAGGAAGGCAGAAATGGCCAAGTTGGTACAGACGGTTCCAATCGGATCGGTAGCCACACGCTTCGATGGCCGGCAGACTATCCCCGACTAGCTA
CCCGCGTTAACCATACACCGACGGTTCCAATCGGATCGATGCCACTTTAAATCTTCCTAATAGGTCTACGGTTCCAATCGGATCGGTAGCCACACGCTTCGATGGACCAATCAACGTTCTACGTTGGGGA
CCCGCGTTAACCATACACCGACGGTTCCAATCGGATCAGAGACGCTTGTCTTCCAGGACTGCAGGCTACGGTTCCAATCGGATCGGTAGCCACACGCTTCGATGAACTGCTGGCGGGCAGCATCTGCCAT
CCCGCGTTAACCATACACCGACGGTTCCAATCGGATCAATGTTACTATGATGTCCTGCATTGCTTTTACGGTTCCAATCGGATCGGTAGCCACACGCTTCGATGCCTAGCCCATACAACACCAACTTACG
CCCGCGTTAACCATACACCGACGGTTCCAATCGGATCTAAGTAGGAGGTGAACAATGAGACCACATGACGGTTCCAATCGGATCGGTAGCCACACGCTTCGATGTTCTTGCTGGGGTTCACGTTCAAAGG
CCCGCGTTAACCATACACCGACGGTTCCAATCGGATCATAAGTGTGATGTGGTGCTTAGAAGAGTGTACGGTTCCAATCGGATCGGTAGCCACACGCTTCGATGTTAACACTGTTTACATCGTTAGGCAA
CCCGCGTTAACCATACACCGACGGTTCCAATCGGATCTGGTCTGAGACATGGTTTGTTATCATTTCTACGGTTCCAATCGGATCGGTAGCCACACGCTTCGATGATCGGAGATATTCATTGGCGATCTCC
CCCGCGTTAACCATACACCGACGGTTCCAATCGGATCGCTTCATAAAACGAATTAGGGAGGATTCCCACGGTTCCAATCGGATCGGTAGCCACACGCTTCGATGGTTCTCGAGCTGCGCTAAACGTTCCA
CCCGCGTTAACCATACACCGACGGTTCCAATCGGATCCTCTCAATTAACTAAGTATTGATGGAACATACGGTTCCAATCGGATCGGTAGCCACACGCTTCGATGGGGCCCGGTTCAACTCTTGTTGCCCT
CCCGCGTTAACCATACACCGACGGTTCCAATCGGATCCACACAAAAAGAACCAATGACAAAAACCACACGGTTCCAATCGGATCGGTAGCCACACGCTTCGATGTGATGCCTGTCATTCTCTACATCCAA
CCCGCGTTAACCATACACCGACGGTTCCAATCGGATCCCTGATACAAAACCCTAGCAGAGACACAACACGGTTCCAATCGGATCGGTAGCCACACGCTTCGATGAAGAGCTATTGGATATCTGCCGGCGA
CCCGCGTTAACCATACACCGACGGTTCCAATCGGATCGAAGCAATAATTAATAGCCTATCAACAACAACGGTTCCAATCGGATCGGTAGCCACACGCTTCGATGTAAACTTGTCCGTGCCAACCAGGCAC
CCCGCGTTAACCATACACCGACGGTTCCAATCGGATCGGAAGGAGAGAACAGGTCAAAGATGAGGGCACGGTTCCAATCGGATCGGTAGCCACACGCTTCGATGCTGGCTTTCCACTTAAAGGTGTCCCC
CCCGCGTTAACCATACACCGACGGTTCCAATCGGATCTGGGCTTTACAAGTTCCTTCCCTGGGCCAGACGGTTCCAATCGGATCGGTAGCCACACGCTTCGATGTTTTAGATGTATGCTAGAGCTGAACG
CCCGCGTTAACCATACACCGACGGTTCCAATCGGATCATGTCACGTGTGTGCACGCATCAGTGTGTGACGGTTCCAATCGGATCGGTAGCCACACGCTTCGATGAGGACCCATGTAAATTCTTTCTTGGA
CCCGCGTTAACCATACACCGACGGTTCCAATCGGATCGGTTTGGGCCTGTTTGTGTTGTGTATGTTTACGGTTCCAATCGGATCGGTAGCCACACGCTTCGATGTACCGCCCTTAAAGTGAGCGAGAGTT
CCCGCGTTAACCATACACCGACGGTTCCAATCGGATCTTTGGGGTCAAGGTTCAGGCTAGGACTTGAACGGTTCCAATCGGATCGGTAGCCACACGCTTCGATGACATTACTAGTGGCGGCTCAATCTAA
CCCGCGTTAACCATACACCGACGGTTCCAATCGGATCGCTGGGGTTTGAGTTCCAGTTCGGGATTCGACGGTTCCAATCGGATCGGTAGCCACACGCTTCGATGCACCCATCAATCGGGTTTTTTGTTGG
CCCGCGTTAACCATACACCGACGGTTCCAATCGGATCAGTCTCAGGTGCTGAGTCCCATGCGCCAGAACGGTTCCAATCGGATCGGTAGCCACACGCTTCGATGGGATTGGTTTAGCGGCCGACCGCCTA
CCCGCGTTAACCATACACCGACGGTTCCAATCGGATCCCTTGGGAGAAGAGGGACAGGGAGCGCAGCACGGTTCCAATCGGATCGGTAGCCACACGCTTCGATGTGATGCTACAAAATCAGATCCTCAGG
CCCGCGTTAACCATACACCGACGGTTCCAATCGGATCCTGGGTCAGCCTGGGTGCATCTCATCGGGAACGGTTCCAATCGGATCGGTAGCCACACGCTTCGATGAGTGCTGCCTATATGCTATTCTACCT
CCCGCGTTAACCATACACCGACGGTTCCAATCGGATCTTGGGATTAAAGTTTAGACGAGGCCTCTCGACGGTTCCAATCGGATCGGTAGCCACACGCTTCGATGACGAAGCAATCCTGGTTGGTACGACC
CCCGCGTTAACCATACACCGACGGTTCCAATCGGATCCTGGGCTTTGAGTTCCGGTTCAGGCTTCCAACGGTTCCAATCGGATCGGTAGCCACACGCTTCGATGTTGAAATCGGCATTCATCGGCATGAA
CCCGCGTTAACCATACACCGACGGTTCCAATCGGATCTCGTGGGGAGGGCGAGACCCGGGCGCAGGTACGGTTCCAATCGGATCGGTAGCCACACGCTTCGATGATTCAAGTCAATCCGATACTTCGTTG
CCCGCGTTAACCATACACCGACGGTTCCAATCGGATCACGGCTTGCGATACCCTGGGACTGCGGGGTACGGTTCCAATCGGATCGGTAGCCACACGCTTCGATGGGGTCGGCTTGGGGATTATATCGCGG
CCCGCGTTAACCATACACCGACGGTTCCAATCGGATCGACCAGCGTCCTCAGCAGCAAACCTTGCCCACGGTTCCAATCGGATCGGTAGCCACACGCTTCGATGTACGGCGTCCGCCTACGCCTACATTA
CCCGCGTTAACCATACACCGACGGTTCCAATCGGATCAGGCTGTGACTGCTGGTGGGGCCTTAACATACGGTTCCAATCGGATCGGTAGCCACACGCTTCGATGAGTGAAAGCGTCGCGTAAACCCTCTT
CCCGCGTTAACCATACACCGACGGTTCCAATCGGATCCTCTCCCTTCATCATAGCTGGTTGCTCCCAACGGTTCCAATCGGATCGGTAGCCACACGCTTCGATGATGCGCAGTAGCATGAAAACGCGAAG
CCCGCGTTAACCATACACCGACGGTTCCAATCGGATCAGTTACATGAACTTGACAAATGTGGGCAAGACGGTTCCAATCGGATCGGTAGCCACACGCTTCGATGCGGAGGACCCATAGGTGATAACCAGT
CCCGCGTTAACCATACACCGACGGTTCCAATCGGATCTTTCCCATATGTGTTCTACTTGTGTTGTCAACGGTTCCAATCGGATCGGTAGCCACACGCTTCGATGCACGGGTCAAATACACTTTCCTTAGC
CCCGCGTTAACCATACACCGACGGTTCCAATCGGATCGAGTATGAATTTCCCAATATGACTAAGTGTACGGTTCCAATCGGATCGGTAGCCACACGCTTCGATGCATTTCACATTTGCCACGTGGGTTTC
CCCGCGTTAACCATACACCGACGGTTCCAATCGGATCACCTGTAAGACACTGGAGAGACGGTTTGGTACGGTTCCAATCGGATCGGTAGCCACACGCTTCGATGGAACGCACTAACTTCTGCCGAAGTGT
CCCGCGTTAACCATACACCGACGGTTCCAATCGGATCGCCATGAGTTTACAAAGTCTATTTGAATAAACGGTTCCAATCGGATCGGTAGCCACACGCTTCGATGCTTTAAGGTTCGAAGTATTCCTACTC
CCCGCGTTAACCATACACCGACGGTTCCAATCGGATCTTATTTTCAAAGGCCACTTTTGGAATTGTGACGGTTCCAATCGGATCGGTAGCCACACGCTTCGATGATGTTTACGTATAAGGAGAGGAGGTC
CCCGCGTTAACCATACACCGACGGTTCCAATCGGATCCATAATTCTGAATGTTCCCTTTTTTACTTGACGGTTCCAATCGGATCGGTAGCCACACGCTTCGATGACGCTGATTTAGCAATTAGAATCTCT
CCCGCGTTAACCATACACCGACGGTTCCAATCGGATCGGCATTTACAACTAAAACATTGAATTCAGAACGGTTCCAATCGGATCGGTAGCCACACGCTTCGATGCTGAAGAGCGAGAGTGCGAGTCCAGT
CCCGCGTTAACCATACACCGACGGTTCCAATCGGATCCACAGTGTAATTATATGTACCTCATGTGACACGGTTCCAATCGGATCGGTAGCCACACGCTTCGATGTGGAATTCAACCAAAAAAACACCTGC
CCCGCGTTAACCATACACCGACGGTTCCAATCGGATCACCTGGACCTGTAACTGACATTTTCATGGTACGGTTCCAATCGGATCGGTAGCCACACGCTTCGATGCGGCTTCAGCTCTATTAGTATGCCTA
CCCGCGTTAACCATACACCGACGGTTCCAATCGGATCAAAAGGAAATTGTCTATGTGAGAAGAGCAAACGGTTCCAATCGGATCGGTAGCCACACGCTTCGATGGCCGATAGCGCCGAAAGGGCGGTTAA
CCCGCGTTAACCATACACCGACGGTTCCAATCGGATCGAGGGCTTCCAGGTTATGGCCAACCCTGAGACGGTTCCAATCGGATCGGTAGCCACACGCTTCGATGGGGGCGTCTAGTGGAACAGTATTACT
CCCGCGTTAACCATACACCGACGGTTCCAATCGGATCGAGTGGTGCTTACGAAAACTCTTCTCACACACGGTTCCAATCGGATCGGTAGCCACACGCTTCGATGACTGGGTAAGCGCTATCTAAATTAGT
CCCGCGTTAACCATACACCGACGGTTCCAATCGGATCTTAACCAGCAGGATCTCATAGGGAAGAATTACGGTTCCAATCGGATCGGTAGCCACACGCTTCGATGCCGTCTATGGGCGTTACACAGCATAT
CCCGCGTTAACCATACACCGACGGTTCCAATCGGATCTTCCTGGTGACCAACTGTTCAATCTGGGATACGGTTCCAATCGGATCGGTAGCCACACGCTTCGATGCTAGACTCACATCAACCGGTTACACG
CCCGCGTTAACCATACACCGACGGTTCCAATCGGATCAGCCCAGCATAAGTAAGAGGCAATGGGGCAACGGTTCCAATCGGATCGGTAGCCACACGCTTCGATGGGTTGGCAAATCAACTGAGCCCCTTT
CCCGCGTTAACCATACACCGACGGTTCCAATCGGATCAAAGCGCTCCGTCCAAGGGCCTCACAGGGAACGGTTCCAATCGGATCGGTAGCCACACGCTTCGATGTACAAGCATATCAAACCGACTAGCAG
CCCGCGTTAACCATACACCGACGGTTCCAATCGGATCATATTATTCAGTGCAAGTGTTAGAATCTCCACGGTTCCAATCGGATCGGTAGCCACACGCTTCGATGTGGGGTTGGCATCGAGCGGCTCGATG
CCCGCGTTAACCATACACCGACGGTTCCAATCGGATCAAAGTGCTCCTGAGCCAGTTCAAGTGTTGCACGGTTCCAATCGGATCGGTAGCCACACGCTTCGATGCGCAATACCTACGGCAATTGGCTGGC
CCCGCGTTAACCATACACCGACGGTTCCAATCGGATCCCAATCAATCTAGAGAAAGAAAACAGCCCCACGGTTCCAATCGGATCGGTAGCCACACGCTTCGATGTCCGTCGAGTGTCCCACGTATATCCC
CCCGCGTTAACCATACACCGACGGTTCCAATCGGATCGACAACGTGGAAATGTGTTTCTAGGATGCAACGGTTCCAATCGGATCGGTAGCCACACGCTTCGATGAGAGCCGGGATAATCACTGAAAATAA
CCCGCGTTAACCATACACCGACGGTTCCAATCGGATCACTGTGGAAGTTGGGACCTTGGGCAGGGACACGGTTCCAATCGGATCGGTAGCCACACGCTTCGATGTGTTTGTTGGAGTTTATCGTTAAAGC
CCCGCGTTAACCATACACCGACGGTTCCAATCGGATCGCTGGAGCCAAACAAATGTAGTTCAAGTCAACGGTTCCAATCGGATCGGTAGCCACACGCTTCGATGCATTAGAAGTGAGAGGATGCACCTAA
CCCGCGTTAACCATACACCGACGGTTCCAATCGGATCTGAGTTACCACTAACCTGCTTCCATGATCTACGGTTCCAATCGGATCGGTAGCCACACGCTTCGATGTTTACATAACAGCCTATTAGGGTCTA
CCCGCGTTAACCATACACCGACGGTTCCAATCGGATCGGAAAGTGGGAAGATAGCAATTTCCCAGCAACGGTTCCAATCGGATCGGTAGCCACACGCTTCGATGTTTCTGAATAGGGGCATTTCTGTGCG
CCCGCGTTAACCATACACCGACGGTTCCAATCGGATCTTTCTCCATCATAATACTAGGGAGGGCAGGACGGTTCCAATCGGATCGGTAGCCACACGCTTCGATGGCTACCCTCGTTGAGTGGTACCCAAA
CCCGCGTTAACCATACACCGACGGTTCCAATCGGATCTTGACATGGATTTTAAAAATCCGTAAGTGGACGGTTCCAATCGGATCGGTAGCCACACGCTTCGATGAATCCGGCGTCTATCACAGCCGTAAA
CCCGCGTTAACCATACACCGACGGTTCCAATCGGATCACCTCCATTTTTCTGTCAGCAAAAGGTAACACGGTTCCAATCGGATCGGTAGCCACACGCTTCGATGACACTGGGCCTACCACCTGACCTGTG
CCCGCGTTAACCATACACCGACGGTTCCAATCGGATCGAAGGAAATAAAAATCGCATGTAATTCTACACGGTTCCAATCGGATCGGTAGCCACACGCTTCGATGTTGATGGTCGGGCGGTGACATAATAT
CCCGCGTTAACCATACACCGACGGTTCCAATCGGATCGAGACGATTCAAATACATTTTCAGGAAAAAACGGTTCCAATCGGATCGGTAGCCACACGCTTCGATGCGCTCAAATCTGAAATTCGGTGCTTG
CCCGCGTTAACCATACACCGACGGTTCCAATCGGATCTTATCACACTGCAGCCCTCAAATTAAAAAAACGGTTCCAATCGGATCGGTAGCCACACGCTTCGATGGAACGTGCACGCAGAGACGCACAAAA
CCCGCGTTAACCATACACCGACGGTTCCAATCGGATCACTATTGCTTTTGTAACAGAAAGCATTTCTACGGTTCCAATCGGATCGGTAGCCACACGCTTCGATGATTTATTTTGCGCACAGCCATCTCTC
CCCGCGTTAACCATACACCGACGGTTCCAATCGGATCACTTTCTCTCTCATTTACCACTCACATGAAACGGTTCCAATCGGATCGGTAGCCACACGCTTCGATGACTTAGAGCGACATGGCGATGCTTAT
CCCGCGTTAACCATACACCGACGGTTCCAATCGGATCAATAGTTTTCTACATGTTAGCACTTGGTCAACGGTTCCAATCGGATCGGTAGCCACACGCTTCGATGCCTACAAATATCGGTTCCGTCCAAGT
CCCGCGTTAACCATACACCGACGGTTCCAATCGGATCTCGGATCATGGATGCAGACTAGTGGCAACAACGGTTCCAATCGGATCGGTAGCCACACGCTTCGATGAACCACTGGACCGGTGTGAATACAAA
CCCGCGTTAACCATACACCGACGGTTCCAATCGGATCGAAATAAATATAGGAAGCTGTGGAGCCCCCACGGTTCCAATCGGATCGGTAGCCACACGCTTCGATGACTCCTCTTATAGTTCCGCTCATACC
CCCGCGTTAACCATACACCGACGGTTCCAATCGGATCTCATAAGGCAAGAATATGAATTCTCTTTCCACGGTTCCAATCGGATCGGTAGCCACACGCTTCGATGCCCCTAACGACAGCGCAAGCCATCTT
CCCGCGTTAACCATACACCGACGGTTCCAATCGGATCAACTCTATTTTCAAGATCTTAACCAGAGCAACGGTTCCAATCGGATCGGTAGCCACACGCTTCGATGAGGACGCCCCTATATGTTCTTTCCGG
CCCGCGTTAACCATACACCGACGGTTCCAATCGGATCCCCTTATGATATTCATTTACAGTTACGTATACGGTTCCAATCGGATCGGTAGCCACACGCTTCGATGCTAATCGTTTATTAGCGCTAACGCAA
CCCGCGTTAACCATACACCGACGGTTCCAATCGGATCCTGAAATAACATGAAAGAAGTGTAAGGTTAACGGTTCCAATCGGATCGGTAGCCACACGCTTCGATGGCGGTATAAAGGGTACTGCCATCTTA
CCCGCGTTAACCATACACCGACGGTTCCAATCGGATCAAGGCTGTGACTAGACCTGCAGAAGGAGATACGGTTCCAATCGGATCGGTAGCCACACGCTTCGATGGCAGGGATCACCGAGCTGTCTACTGC
CCCGCGTTAACCATACACCGACGGTTCCAATCGGATCACCAAATAGATCAGGAGCTGTAGAGACTGGACGGTTCCAATCGGATCGGTAGCCACACGCTTCGATGCATCCAAGGCAGTCTCATGACCACCG
CCCGCGTTAACCATACACCGACGGTTCCAATCGGATCCCTGTTCTGCAGACCCAGAGACCCTGCTGAACGGTTCCAATCGGATCGGTAGCCACACGCTTCGATGTCTCAACTGGTAGAATCAAGGATCCA
CCCGCGTTAACCATACACCGACGGTTCCAATCGGATCCTGAGTCTCTCATGGGCCATAGTCCTCAGCACGGTTCCAATCGGATCGGTAGCCACACGCTTCGATGTGGAACTAATCGTAGGACTTGAATCG
CCCGCGTTAACCATACACCGACGGTTCCAATCGGATCGAGTTTTCATTCGCTCTCCCTTCATTAGAGACGGTTCCAATCGGATCGGTAGCCACACGCTTCGATGCATGGCGTCGATTCCAGCCGGATTTC
CCCGCGTTAACCATACACCGACGGTTCCAATCGGATCCTGTTTTCTTTCTTGGATAGCTGTCTAATTACGGTTCCAATCGGATCGGTAGCCACACGCTTCGATGCATACCCCAAAGCTAAGGATAATGCC
CCCGCGTTAACCATACACCGACGGTTCCAATCGGATCCTGCGCTTTTCTCCCGTTGTGTTCCTGCACACGGTTCCAATCGGATCGGTAGCCACACGCTTCGATGGTATTATGGCCTATGGCCCGACGAAT
CCCGCGTTAACCATACACCGACGGTTCCAATCGGATCCCCTGGCTGTCTCAAAACTCTCAGATGTGCACGGTTCCAATCGGATCGGTAGCCACACGCTTCGATGACAACCGATAATGTGGTGGGCCACGC
CCCGCGTTAACCATACACCGACGGTTCCAATCGGATCCAGGGTCCTCCACAGAGCAGGCCATGGGGAACGGTTCCAATCGGATCGGTAGCCACACGCTTCGATGGTATGAAGCAATTCTTCAACCAGAAA
CCCGCGTTAACCATACACCGACGGTTCCAATCGGATCCTGTTGTGATCCTTATTAATGAACACTAAGACGGTTCCAATCGGATCGGTAGCCACACGCTTCGATGCATATCCCTTCGCCTATGAAACGCTG
CCCGCGTTAACCATACACCGACGGTTCCAATCGGATCCTCTGCGGTGATGTACATGCCCATGGCTGCACGGTTCCAATCGGATCGGTAGCCACACGCTTCGATGGTCGAGGACTGCCTCGATCAGTGCCA
CCCGCGTTAACCATACACCGACGGTTCCAATCGGATCCAGGCCGCACAACAGTGGCTGCTTCTTGGGACGGTTCCAATCGGATCGGTAGCCACACGCTTCGATGAGAGCTTCGTCCTTCTTTTCCTGGCA
CCCGCGTTAACCATACACCGACGGTTCCAATCGGATCAGTTGCCAACACAGGATGAGGTCCCGGAGCACGGTTCCAATCGGATCGGTAGCCACACGCTTCGATGCGGTGCCTTTCGTTGACGGCTTTGCG
CCCGCGTTAACCATACACCGACGGTTCCAATCGGATCTCTTTTTATGTTATGTCCTAGGTAATTTCCACGGTTCCAATCGGATCGGTAGCCACACGCTTCGATGGGAACGGTTACAGGGGCTCGATCAAA
CCCGCGTTAACCATACACCGACGGTTCCAATCGGATCGTGCCACCTCCCAGAGATGCTCTCTGTGTGACGGTTCCAATCGGATCGGTAGCCACACGCTTCGATGCCATATCCGATTTCCTAAGCCTCGGC
CCCGCGTTAACCATACACCGACGGTTCCAATCGGATCCATAGACTAATGTGTTTCATTACCCTTGACACGGTTCCAATCGGATCGGTAGCCACACGCTTCGATGTGCCCTTCTCGCACGGAAGGTGCTCC
CCCGCGTTAACCATACACCGACGGTTCCAATCGGATCGCATTTTAACTACAATCTGTATAATGATGCACGGTTCCAATCGGATCGGTAGCCACACGCTTCGATGCTCAACGTATGAAGATGACGGAATGT
CCCGCGTTAACCATACACCGACGGTTCCAATCGGATCTCTGGTATAAGAAACCAGTATTTTCTTGATACGGTTCCAATCGGATCGGTAGCCACACGCTTCGATGGAGTCTTGCGCAGACACATTGCGGGG
CCCGCGTTAACCATACACCGACGGTTCCAATCGGATCTTCTACAGCTGATTGGTATACCTGAAAGGGACGGTTCCAATCGGATCGGTAGCCACACGCTTCGATGTGTATATGGACTTGCTCCCATCCTTC
CCCGCGTTAACCATACACCGACGGTTCCAATCGGATCGGCAGGAATATAGAAAAAATAATGAAAAGGACGGTTCCAATCGGATCGGTAGCCACACGCTTCGATGGTATAATAACGGGCCCTGGTTAAGAT
CCCGCGTTAACCATACACCGACGGTTCCAATCGGATCACAACATACCATGTGGGGAAAAGAATCTCAACGGTTCCAATCGGATCGGTAGCCACACGCTTCGATGCACGGCACACTTGTAGGGTACGAAAC
CCCGCGTTAACCATACACCGACGGTTCCAATCGGATCGACAAAATAGCCAGTACAGAGAAGCACATAACGGTTCCAATCGGATCGGTAGCCACACGCTTCGATGCGTCTCCCTTGTACGGACCCATAATC
CCCGCGTTAACCATACACCGACGGTTCCAATCGGATCAGGAATAAAATTCATTGAGTTGCAGGAGTAACGGTTCCAATCGGATCGGTAGCCACACGCTTCGATGCCCAAATTACCATCTAGTTGGTCCAG
CCCGCGTTAACCATACACCGACGGTTCCAATCGGATCCCATCAAGGGTTCACATCCAGGCTGAACCTACGGTTCCAATCGGATCGGTAGCCACACGCTTCGATGGTGCCGACCGACCCATAATAATGATC
CCCGCGTTAACCATACACCGACGGTTCCAATCGGATCTCTCCACTGAAAACTCAAAAAGCCAGAATGACGGTTCCAATCGGATCGGTAGCCACACGCTTCGATGACTCGAGAACCGCGAGGTCCCTTTAT
CCCGCGTTAACCATACACCGACGGTTCCAATCGGATCCCTGAAATGTAAAGTCAAAAGTATAAAGCTACGGTTCCAATCGGATCGGTAGCCACACGCTTCGATGGATCCCACTGGTACTCTCAGGACGCG
CCCGCGTTAACCATACACCGACGGTTCCAATCGGATCTGTCAAAATGAATCTTATCCTGCACATTTTACGGTTCCAATCGGATCGGTAGCCACACGCTTCGATGGGATACACTTAGGAAGCATTAGGCGT
CCCGCGTTAACCATACACCGACGGTTCCAATCGGATCCACAATCAGACCATAGCAGTGATTTAGTAGACGGTTCCAATCGGATCGGTAGCCACACGCTTCGATGCTACCCGTGACTGTCGGGGATAGCAT
CCCGCGTTAACCATACACCGACGGTTCCAATCGGATCAATCACCAAAGAATCCAATGTCTAATACTGACGGTTCCAATCGGATCGGTAGCCACACGCTTCGATGTTCACACTATGTTGAAGCTGTCTCGT
CCCGCGTTAACCATACACCGACGGTTCCAATCGGATCAGCCACTTTTCTTAGGCATTATTAATCTTAACGGTTCCAATCGGATCGGTAGCCACACGCTTCGATGGACTCCCCACCCTCAGTCATCAACCG
CCCGCGTTAACCATACACCGACGGTTCCAATCGGATCGCCCAAGAGGGGTCTGGAGAAAAGCATCACACGGTTCCAATCGGATCGGTAGCCACACGCTTCGATGGGTTTGCGCGATTCCGGTACCGCCCA
CCCGCGTTAACCATACACCGACGGTTCCAATCGGATCACACATTCAGAGAGATCATTAAGATGGGAAACGGTTCCAATCGGATCGGTAGCCACACGCTTCGATGGTCAGGATAGATAACAGCACCCACTT
CCCGCGTTAACCATACACCGACGGTTCCAATCGGATCTATATATAAGGTAGAATGTGAAAAACGCCTACGGTTCCAATCGGATCGGTAGCCACACGCTTCGATGACTACTCTCGAGTAATCTCAAGCGCT
CCCGCGTTAACCATACACCGACGGTTCCAATCGGATCCCGATCCCATGAAGCTTAAATTCATCTAAAACGGTTCCAATCGGATCGGTAGCCACACGCTTCGATGTGAGCTTTAAGAGCCACTTACCACAG
CCCGCGTTAACCATACACCGACGGTTCCAATCGGATCCTGCTGGGAAGAGTGCCCCCCACTGAGCACACGGTTCCAATCGGATCGGTAGCCACACGCTTCGATGGTACGTACAAATCTGCGTACGCGCAG
CCCGCGTTAACCATACACCGACGGTTCCAATCGGATCTTTCCTAAAGACTGAGTACGAAAAAGGAATACGGTTCCAATCGGATCGGTAGCCACACGCTTCGATGAGGAAGTCCCCAACGAATCCAAGATT
CCCGCGTTAACCATACACCGACGGTTCCAATCGGATCGCTATTATATGTTTTCAGGAAATAGAACCTACGGTTCCAATCGGATCGGTAGCCACACGCTTCGATGTGGGTCAGCATAGGGACCCGTATCAA
CCCGCGTTAACCATACACCGACGGTTCCAATCGGATCCTCCTGATATAATCTGATATGTTTTGTCTTACGGTTCCAATCGGATCGGTAGCCACACGCTTCGATGAAAGCCAAGGAGGATGCATGAGCTCT
CCCGCGTTAACCATACACCGACGGTTCCAATCGGATCCTGAGAAGCTCTTTAAATTACATTCCATTTACGGTTCCAATCGGATCGGTAGCCACACGCTTCGATGAGTAGAAGGACGGCCTCCCGTTCAGG
CCCGCGTTAACCATACACCGACGGTTCCAATCGGATCGGTTTTCTTGTGTTCCTCAGAATTGTGAACACGGTTCCAATCGGATCGGTAGCCACACGCTTCGATGTATAGGGAAGGCAAGTTTTGGTCCCT
CCCGCGTTAACCATACACCGACGGTTCCAATCGGATCTCCCTTTAACAGTTTTGAAAACCTCTGTTCACGGTTCCAATCGGATCGGTAGCCACACGCTTCGATGCTTCGTTCACCTGATAATAGGTAATT
CCCGCGTTAACCATACACCGACGGTTCCAATCGGATCGACAGAAATTAGTACTCCTGGGCCCTCACAACGGTTCCAATCGGATCGGTAGCCACACGCTTCGATGTTAGCTGGCCAATTAACCCTCCCCTA
CCCGCGTTAACCATACACCGACGGTTCCAATCGGATCTCTCTCAAAGGATTTCTAGAAACCTGTCCTACGGTTCCAATCGGATCGGTAGCCACACGCTTCGATGCACATTTCTAAAAGGCAATCGGGGAC
CCCGCGTTAACCATACACCGACGGTTCCAATCGGATCTTGAGATAGTCTGTCCCCTGCATCCTGCAAACGGTTCCAATCGGATCGGTAGCCACACGCTTCGATGCAGTTCTAATGTTGCCACCGTTTACC
CCCGCGTTAACCATACACCGACGGTTCCAATCGGATCTGTTTCTGCAGGTGATAGAGACAAAGTCACACGGTTCCAATCGGATCGGTAGCCACACGCTTCGATGTGGACCTGAATTCGCGATATGGAGGT
CCCGCGTTAACCATACACCGACGGTTCCAATCGGATCCAGACTGGAAGCCTCCTGGGATCTCTGCTTACGGTTCCAATCGGATCGGTAGCCACACGCTTCGATGATCCGCGGCACTGGCGCCTACTTTCA
CCCGCGTTAACCATACACCGACGGTTCCAATCGGATCCAGAAACTTCCCTGGAAACTGGAAGCGGTTACGGTTCCAATCGGATCGGTAGCCACACGCTTCGATGCCTCTGCATTCAGACGGGCGCAGCAT
CCCGCGTTAACCATACACCGACGGTTCCAATCGGATCTTTTCACTGTAAGAAGCCAACTGAAGGGCTACGGTTCCAATCGGATCGGTAGCCACACGCTTCGATGGGTTGGCTCAGGACAAAATGTGGTAT
CCCGCGTTAACCATACACCGACGGTTCCAATCGGATCAGCAAGTGTCTTTGCATCAGGGCAGAATCTACGGTTCCAATCGGATCGGTAGCCACACGCTTCGATGCTCTCAAGTTAGGAGGGCGCTGCCAT
CCCGCGTTAACCATACACCGACGGTTCCAATCGGATCCTGAGAACAAAGACAACTATAATATGAACGACGGTTCCAATCGGATCGGTAGCCACACGCTTCGATGTAGCCTTCTTGCGTGATCACGACTAA
CCCGCGTTAACCATACACCGACGGTTCCAATCGGATCTCCCTCTTTGTAGATCAGGTGTAAACTTGAACGGTTCCAATCGGATCGGTAGCCACACGCTTCGATGGGTACTCGTAGTCAAATTATGCTTCG
CCCGCGTTAACCATACACCGACGGTTCCAATCGGATCAGTGCTCTTATATGCTGCAAGAAAATGGAAACGGTTCCAATCGGATCGGTAGCCACACGCTTCGATGTCAGACCTAGCTAAGGCGCGCTTTTT
CCCGCGTTAACCATACACCGACGGTTCCAATCGGATCACGGCAGCTGCATGAGAAAGCCCAGGCCAGACGGTTCCAATCGGATCGGTAGCCACACGCTTCGATGAGGATTATAACCAGGCGATGTGAACA
CCCGCGTTAACCATACACCGACGGTTCCAATCGGATCCTGAAGATGAGAATAAAACATACTTGTCATACGGTTCCAATCGGATCGGTAGCCACACGCTTCGATGGTGCGGTAATCACTAGCGTTGTCGTG
CCCGCGTTAACCATACACCGACGGTTCCAATCGGATCATTTGGATGTAATGCGCCCCTTGGAGGCATACGGTTCCAATCGGATCGGTAGCCACACGCTTCGATGGATCAACTTTCCGGAAATTCTAGCAC
CCCGCGTTAACCATACACCGACGGTTCCAATCGGATCGATCAGGTGACGGGGAGAGCTTGGGAAAGAACGGTTCCAATCGGATCGGTAGCCACACGCTTCGATGAGCATAAGCGAACCGTGATAATTTAG
CCCGCGTTAACCATACACCGACGGTTCCAATCGGATCCTTGAAATTATTCAGGGATCAATTGTCTCCACGGTTCCAATCGGATCGGTAGCCACACGCTTCGATGGGTATTTAACCCTGCCAGGACTAGGG
CCCGCGTTAACCATACACCGACGGTTCCAATCGGATCAGTGATGCTAGACCTGACTACTTAAAAAATACGGTTCCAATCGGATCGGTAGCCACACGCTTCGATGTACTTGGGCGAAGAAAATAAGCTTAG
CCCGCGTTAACCATACACCGACGGTTCCAATCGGATCTCTATTCCTGTTTCTGTCATTGGTTATTTCACGGTTCCAATCGGATCGGTAGCCACACGCTTCGATGCTCATAAAGTATTATCAGGGGGCCAA
CCCGCGTTAACCATACACCGACGGTTCCAATCGGATCACCTCTTTAACGCCAGGGATTTTATGGAATACGGTTCCAATCGGATCGGTAGCCACACGCTTCGATGCTGTGGCGTCAACTATAACCGGTCCT
CCCGCGTTAACCATACACCGACGGTTCCAATCGGATCGATGATACCCTCAACCTCAAAGCATGTATTACGGTTCCAATCGGATCGGTAGCCACACGCTTCGATGTACCCTCCGTATCTTCTCTTAGTGTC
CCCGCGTTAACCATACACCGACGGTTCCAATCGGATCTCTGTGAGTGTGAAATTGTTTCTTCCCTTTACGGTTCCAATCGGATCGGTAGCCACACGCTTCGATGACCTACTATCGTAGCATGATTATTCA
CCCGCGTTAACCATACACCGACGGTTCCAATCGGATCTCATCGGGTATTTGATATACTCTGAAAGGGACGGTTCCAATCGGATCGGTAGCCACACGCTTCGATGTTGGAATCCGCCTATCAACAAATGCC
CCCGCGTTAACCATACACCGACGGTTCCAATCGGATCGGGATTATTTAGGAGAATATTCTTCTCTGTACGGTTCCAATCGGATCGGTAGCCACACGCTTCGATGTGGGTTAGGCCCGACGGAAACAGAAC
CCCGCGTTAACCATACACCGACGGTTCCAATCGGATCTACTTCTCAAAATTTGAAATACTGCTGAGTACGGTTCCAATCGGATCGGTAGCCACACGCTTCGATGGTGACCAAAGTGAAACGTAAGCTTGG
CCCGCGTTAACCATACACCGACGGTTCCAATCGGATCATATGTCTGTAAATAACGTGTTTCTTCCTGACGGTTCCAATCGGATCGGTAGCCACACGCTTCGATGATGCCTAGCCGCAAACCTTGAGAAGA
CCCGCGTTAACCATACACCGACGGTTCCAATCGGATCTTTCCTGCTGGAGACAACTTGCTTCTGGTGACGGTTCCAATCGGATCGGTAGCCACACGCTTCGATGATAGTTTAGTGGTCATTTGTGCGAAG
CCCGCGTTAACCATACACCGACGGTTCCAATCGGATCTGACACAAAGCCAGAGAATTGACACACCCAACGGTTCCAATCGGATCGGTAGCCACACGCTTCGATGTCTCTGCAGTAATTTGCCTAGTGGAG
CCCGCGTTAACCATACACCGACGGTTCCAATCGGATCTTTGCTATTTCTTGCTCACAGGATCCAACCACGGTTCCAATCGGATCGGTAGCCACACGCTTCGATGCCCATAGTGTATCACGTACTCGTTCC
CCCGCGTTAACCATACACCGACGGTTCCAATCGGATCTAGCAAGTTTACTGAGGTAGAAGATCCCTAACGGTTCCAATCGGATCGGTAGCCACACGCTTCGATGATGGCTTACGCTCTAGGTATCGATAA
CCCGCGTTAACCATACACCGACGGTTCCAATCGGATCGGAGCCAAATGTAGCAGCTTGTTCTTCACCACGGTTCCAATCGGATCGGTAGCCACACGCTTCGATGTTCCTGCAGCACAGGATCAAGGGCAA
CCCGCGTTAACCATACACCGACGGTTCCAATCGGATCCAGTGAATATGGGCAACCTTTTGCGTCGCTACGGTTCCAATCGGATCGGTAGCCACACGCTTCGATGAGGTTTCTTACAGAAAAAAAGTGCAA
CCCGCGTTAACCATACACCGACGGTTCCAATCGGATCAGAGGCCCCCATGGTGATTCACATATGGGGACGGTTCCAATCGGATCGGTAGCCACACGCTTCGATGGTGGTCGTCTTGCCCCAGATTAGGGG
CCCGCGTTAACCATACACCGACGGTTCCAATCGGATCTACTGCTATGCATGACCCACTCTATGGCTAACGGTTCCAATCGGATCGGTAGCCACACGCTTCGATGACAGTTCAATGAACACGGCTAGCCGG
CCCGCGTTAACCATACACCGACGGTTCCAATCGGATCCTTACTTGTGCCCTCAGGACTTACTCAAGCACGGTTCCAATCGGATCGGTAGCCACACGCTTCGATGCGGCGGCTACTACGCCCGTTCTCCTC
CCCGCGTTAACCATACACCGACGGTTCCAATCGGATCTTCAAAGTTCAAGTAGAAATGGAGCACAGTACGGTTCCAATCGGATCGGTAGCCACACGCTTCGATGAAAGGGGGGCGGACTATCAGCCATGG
CCCGCGTTAACCATACACCGACGGTTCCAATCGGATCACAGAGACCCTGATCCTGAATCACAGTCACACGGTTCCAATCGGATCGGTAGCCACACGCTTCGATGAGGCGGCAGCTCGAGAATTCCCTGAC
CCCGCGTTAACCATACACCGACGGTTCCAATCGGATCGGAATGGAACACACGCGCACACCGCAGGGCACGGTTCCAATCGGATCGGTAGCCACACGCTTCGATGCACACGTTGCGTTCGCGAACGTAATC
CCCGCGTTAACCATACACCGACGGTTCCAATCGGATCGGAACTTTGCCTGGATCCTCACTTTTGCTGACGGTTCCAATCGGATCGGTAGCCACACGCTTCGATGTTAACCCCCTCTCTATAACGGGCGGC
CCCGCGTTAACCATACACCGACGGTTCCAATCGGATCATGTAGGATTCTTCTCATGTGGGAAGCCTTACGGTTCCAATCGGATCGGTAGCCACACGCTTCGATGTAAAACGTTATTGAGTGTCATGTGGG
CCCGCGTTAACCATACACCGACGGTTCCAATCGGATCTGAGTCTTGCTCAGATATTACCTGATGGGGACGGTTCCAATCGGATCGGTAGCCACACGCTTCGATGGAGATATCGTAGGGCAATGTAGAAGT
CCCGCGTTAACCATACACCGACGGTTCCAATCGGATCCAACAACCACCACAGCTAGCATTTCCAGCCACGGTTCCAATCGGATCGGTAGCCACACGCTTCGATGGCGTACCTAGGCCATACCGCTTTACG
CCCGCGTTAACCATACACCGACGGTTCCAATCGGATCTTTTACAGCTGTGTGTCCCCTTTGCCTGGGACGGTTCCAATCGGATCGGTAGCCACACGCTTCGATGCCCATGCGATGAACTAGTCAATCCAA
CCCGCGTTAACCATACACCGACGGTTCCAATCGGATCTTCACCTTGGGATGTGTCTCAGCCAGGCACACGGTTCCAATCGGATCGGTAGCCACACGCTTCGATGGCCTGATTATGTAAAACATTAACCAG
CCCGCGTTAACCATACACCGACGGTTCCAATCGGATCCTGCCTTCATATACAGTAATCATTAAACATACGGTTCCAATCGGATCGGTAGCCACACGCTTCGATGTCCGCAAACCGTCTTCCAACACAATG
CCCGCGTTAACCATACACCGACGGTTCCAATCGGATCAGCCCATTCCTGCCTGGTACTACACACCAGACGGTTCCAATCGGATCGGTAGCCACACGCTTCGATGCATCGTTGCGTACTTCGACCGCCCAG
CCCGCGTTAACCATACACCGACGGTTCCAATCGGATCAACTCTAGAACAGAAAACCAAAACCGCAGGACGGTTCCAATCGGATCGGTAGCCACACGCTTCGATGTCGGCAGGTGCAACCCACCGTGCGCT
CCCGCGTTAACCATACACCGACGGTTCCAATCGGATCGTTTAATAGTCAGAGCTACTTAAAATGGAAACGGTTCCAATCGGATCGGTAGCCACACGCTTCGATGAATGCTCCGTGCTTTTGGCCAGGTAT
CCCGCGTTAACCATACACCGACGGTTCCAATCGGATCACAGAACATCTGGTATTTACTTGGAACTTCACGGTTCCAATCGGATCGGTAGCCACACGCTTCGATGCAGGCTTGTACGCTTGTGTAACACGT
CCCGCGTTAACCATACACCGACGGTTCCAATCGGATCAGCAAAAATTGCCAAATACACTAAGGGCCAACGGTTCCAATCGGATCGGTAGCCACACGCTTCGATGTAAGCTAACAATATCGTTTCTAGAGT
CCCGCGTTAACCATACACCGACGGTTCCAATCGGATCTTGGCCCCTGGTGATTCTCCCTTACTGTCTACGGTTCCAATCGGATCGGTAGCCACACGCTTCGATGCAGGGGCACCTATATGCGGCTGCCTC
CCCGCGTTAACCATACACCGACGGTTCCAATCGGATCCCACTCACATACCCTACCACCCCATTCCAGACGGTTCCAATCGGATCGGTAGCCACACGCTTCGATGTATTTCCGTGCGTGGAACATACGAAA
CCCGCGTTAACCATACACCGACGGTTCCAATCGGATCCAACACATTCAAGCTTTAAGTCCATATGGCACGGTTCCAATCGGATCGGTAGCCACACGCTTCGATGATCACAATAGGAGACCTGACGAGTGC
CCCGCGTTAACCATACACCGACGGTTCCAATCGGATCTACGTATGTATGTATGCACAAACACTTCACACGGTTCCAATCGGATCGGTAGCCACACGCTTCGATGCTCTTACGTTTGCGCGTCCGTTACAG
CCCGCGTTAACCATACACCGACGGTTCCAATCGGATCCCTTTAACCTTAATGGTAAGTCATATGTTTACGGTTCCAATCGGATCGGTAGCCACACGCTTCGATGAAAGCTATATTTGCGTATTCTTGTGC
CCCGCGTTAACCATACACCGACGGTTCCAATCGGATCCATAAACTGTCACACATTCTTTGATTCTATACGGTTCCAATCGGATCGGTAGCCACACGCTTCGATGGCCTAGATATCTGCCCAGTATTAGTG
CCCGCGTTAACCATACACCGACGGTTCCAATCGGATCTAGTGCTTTTACCCCCTAGTCCCTAGAGTCACGGTTCCAATCGGATCGGTAGCCACACGCTTCGATGTCAGTTAATAACGCAAGGTCAAGGGA
CCCGCGTTAACCATACACCGACGGTTCCAATCGGATCCAGGCCATTTCAGCAGCTGGATTGTGGAAAACGGTTCCAATCGGATCGGTAGCCACACGCTTCGATGACCGCGCGATTGCGATTAATGCCACT
CCCGCGTTAACCATACACCGACGGTTCCAATCGGATCGTCTTGGTGTCAAAGCAGGAAGTTTTGTCAACGGTTCCAATCGGATCGGTAGCCACACGCTTCGATGCCGACGGCAAATCCTTATACCAATCA
CCCGCGTTAACCATACACCGACGGTTCCAATCGGATCCAACATCACTGAAATGACGATACTTCCCAAACGGTTCCAATCGGATCGGTAGCCACACGCTTCGATGCTCGCTCACCGAACAGTCACCTTTAG
CCCGCGTTAACCATACACCGACGGTTCCAATCGGATCGGTGAAAGATTACTTTATGGAGAATTACAAACGGTTCCAATCGGATCGGTAGCCACACGCTTCGATGATGGCCAAGACGAGCGGGACTCGATA
CCCGCGTTAACCATACACCGACGGTTCCAATCGGATCTGACATGAGCTCAGAGTCCCTCTACAACCTACGGTTCCAATCGGATCGGTAGCCACACGCTTCGATGTTTGTTCACCACGAGCGCGCCGTCTT
CCCGCGTTAACCATACACCGACGGTTCCAATCGGATCGGCATCTCCACGTTTCCACCAAACTACTTGACGGTTCCAATCGGATCGGTAGCCACACGCTTCGATGCGGCCCGATGCTATTCTGTAGCCCCC
CCCGCGTTAACCATACACCGACGGTTCCAATCGGATCATCAAAAAGATCAGCAGAGTGCAGTGCTTTACGGTTCCAATCGGATCGGTAGCCACACGCTTCGATGAGCTGGCCCCTATCTAGAGTCGATTA
CCCGCGTTAACCATACACCGACGGTTCCAATCGGATCGCACAGAAGTGGGAACATCCAATTTCAGTTACGGTTCCAATCGGATCGGTAGCCACACGCTTCGATGTATCGGGCCAAGATTTTGCATACCAT
CCCGCGTTAACCATACACCGACGGTTCCAATCGGATCGTTAGGCCTTGACAGATAGGAACTGGCAAGACGGTTCCAATCGGATCGGTAGCCACACGCTTCGATGGGAGAGATTAATGACAAGTGCTGACA
CCCGCGTTAACCATACACCGACGGTTCCAATCGGATCAGATAGCTTAGGGAGCCAACTTGAGAAGATACGGTTCCAATCGGATCGGTAGCCACACGCTTCGATGGACGCCACTACAACGATAGGGGAGGA
CCCGCGTTAACCATACACCGACGGTTCCAATCGGATCAGATAATCTGCAAATACCTATTACTAGCAGACGGTTCCAATCGGATCGGTAGCCACACGCTTCGATGACGGTCCCATCAACAGAGTTATGATA
CCCGCGTTAACCATACACCGACGGTTCCAATCGGATCACCCAAGATGAATGAGACACAGGCTTTGCAACGGTTCCAATCGGATCGGTAGCCACACGCTTCGATGGCAAGAGAAGGGTGGTTGTACGTGCA
CCCGCGTTAACCATACACCGACGGTTCCAATCGGATCAGCATTAATGTAGTGTGGAGAATGCTATAAACGGTTCCAATCGGATCGGTAGCCACACGCTTCGATGGCCCCTTTGTAGCTTAAGCGGTCAGG
CCCGCGTTAACCATACACCGACGGTTCCAATCGGATCGTATATGTCTGCAGTGAATGAGGGAATTCGACGGTTCCAATCGGATCGGTAGCCACACGCTTCGATGGGGACGTGGAACTCAAAAAACCCCGG
CCCGCGTTAACCATACACCGACGGTTCCAATCGGATCTCCTGGTAGACTGTGAGTTTCTGGTGGGCAACGGTTCCAATCGGATCGGTAGCCACACGCTTCGATGGGTGATGGCCCCCTCCCGAACAGAGT
CCCGCGTTAACCATACACCGACGGTTCCAATCGGATCGTTTGGCACCAAAAAGGAGGAAAATAAAGAACGGTTCCAATCGGATCGGTAGCCACACGCTTCGATGAGCCGTATGGAACTGAGCGGCCGCGG
CCCGCGTTAACCATACACCGACGGTTCCAATCGGATCGTGTAAGGGTTGATAAAAACTACCTACGGGACGGTTCCAATCGGATCGGTAGCCACACGCTTCGATGGTAGGGGGCACTCACCGTACGCGGAC
CCCGCGTTAACCATACACCGACGGTTCCAATCGGATCCATGGTAATAAAAATGGGAGCAATAGACTTACGGTTCCAATCGGATCGGTAGCCACACGCTTCGATGGGAAAATAATGATTCCTACCCTTGTT
CCCGCGTTAACCATACACCGACGGTTCCAATCGGATCCATATACACTATGAAGTACTACACACCTATACGGTTCCAATCGGATCGGTAGCCACACGCTTCGATGGCCACTTGTGTGGCTCCGGACCGTGG
CCCGCGTTAACCATACACCGACGGTTCCAATCGGATCAACTTAAAACAGTACTACCATTCAATGGTAACGGTTCCAATCGGATCGGTAGCCACACGCTTCGATGTTACTCTTTCGAACCCTGTACAATGA
CCCGCGTTAACCATACACCGACGGTTCCAATCGGATCAAAGGAGTGGGTATACACTGTTGATGGGAAACGGTTCCAATCGGATCGGTAGCCACACGCTTCGATGGAATTTGTATAATAATCGATCACAAG
CCCGCGTTAACCATACACCGACGGTTCCAATCGGATCGAAGGCAAAGGACATAAACAGCCACTTCTCACGGTTCCAATCGGATCGGTAGCCACACGCTTCGATGCGGCCAATAGAGTCGTCTCAAAGGTA
CCCGCGTTAACCATACACCGACGGTTCCAATCGGATCCTACATAATGGAAGAAAGTATTTGCAAACCACGGTTCCAATCGGATCGGTAGCCACACGCTTCGATGGTAGGTTAGAAGCGAAGAATATGCCA
CCCGCGTTAACCATACACCGACGGTTCCAATCGGATCACCTAATTAACTAAAGAGCTTCTCCACAGCACGGTTCCAATCGGATCGGTAGCCACACGCTTCGATGCACTTGATCCTAATCTTCTCTACATA
CCCGCGTTAACCATACACCGACGGTTCCAATCGGATCCCTATAAGAAAACCTAGGAAATATCCTTCTACGGTTCCAATCGGATCGGTAGCCACACGCTTCGATGCCCCGAGGGGTTTCCCTCGTTCCCTC
CCCGCGTTAACCATACACCGACGGTTCCAATCGGATCAATGGAATAACTTCAGTGATTAGGCACCAAACGGTTCCAATCGGATCGGTAGCCACACGCTTCGATGAGAAAGAAGAGAGCCGCTCTTTATGG
CCCGCGTTAACCATACACCGACGGTTCCAATCGGATCTTGAGCACACTCCTGTCACCCCCAGGTGTGACGGTTCCAATCGGATCGGTAGCCACACGCTTCGATGTGAACAAAACAAACAGGAACACCAAA
CCCGCGTTAACCATACACCGACGGTTCCAATCGGATCCAGTACAAAGGAGCCTGCCAGCACGAGGCCACGGTTCCAATCGGATCGGTAGCCACACGCTTCGATGTACAGTGCACATGACTTCAGCGTTAT
CCCGCGTTAACCATACACCGACGGTTCCAATCGGATCCCCAGAAAGACCCAAGCAGCCCACCCTGGGACGGTTCCAATCGGATCGGTAGCCACACGCTTCGATGTTTCCGAATAATCCCATGCCCGTTGA
CCCGCGTTAACCATACACCGACGGTTCCAATCGGATCTGACAGTGTGTGTCTGTGCCTGCCCAGGGCACGGTTCCAATCGGATCGGTAGCCACACGCTTCGATGTCCACCCAGGCGCCCACGCGGTCCTG
CCCGCGTTAACCATACACCGACGGTTCCAATCGGATCATTTAAGATGAAGTGAACAGACTGGCACAGACGGTTCCAATCGGATCGGTAGCCACACGCTTCGATGTATTGTGTCATTATGTGCGACTGCTG
CCCGCGTTAACCATACACCGACGGTTCCAATCGGATCGGAAAGTAGATTCTGTGATAAAGAGAATTTACGGTTCCAATCGGATCGGTAGCCACACGCTTCGATGAAAAGCGGGCGTTACAGCTCAAGTCA
CCCGCGTTAACCATACACCGACGGTTCCAATCGGATCTAGACTCCCTTCTAAGAAAGACGGATTGGCACGGTTCCAATCGGATCGGTAGCCACACGCTTCGATGCTGACTTGGCATGTAACCAGAACGTT
CCCGCGTTAACCATACACCGACGGTTCCAATCGGATCGGAACCTGTTGCCAGGGGCCCAGTGGACACACGGTTCCAATCGGATCGGTAGCCACACGCTTCGATGTTATAGGACAAACACCTGTAATACCT
CCCGCGTTAACCATACACCGACGGTTCCAATCGGATCACCTCAAGGGCTGCCCCACTTGTGCAGTGGACGGTTCCAATCGGATCGGTAGCCACACGCTTCGATGTTGAATGAGGGGGAGTGTGACCGTCA
CCCGCGTTAACCATACACCGACGGTTCCAATCGGATCTCCGCAAGCACCATTCCTACAGTGCCATTTACGGTTCCAATCGGATCGGTAGCCACACGCTTCGATGCAGACGAGCGTATGGATCTAAATTGC
CCCGCGTTAACCATACACCGACGGTTCCAATCGGATCACGTAAGACCTAAAACCACAAAAACCGTGGACGGTTCCAATCGGATCGGTAGCCACACGCTTCGATGGTGGACTAATCAGGATTTGTCAGTTA
CCCGCGTTAACCATACACCGACGGTTCCAATCGGATCATGCTACCTGACTTAAAACTATACTATGAGACGGTTCCAATCGGATCGGTAGCCACACGCTTCGATGACGTGACTACATCCTCACGAACTGTG
CCCGCGTTAACCATACACCGACGGTTCCAATCGGATCCCATTGACTTCACAGAATTAGAAAAATCTAACGGTTCCAATCGGATCGGTAGCCACACGCTTCGATGAGAGTTGTGTACAGGCAATAATGTTC
CCCGCGTTAACCATACACCGACGGTTCCAATCGGATCAAATCCTGAGTGAACTCCCAATCACAATTGACGGTTCCAATCGGATCGGTAGCCACACGCTTCGATGGGGTTTGCTGTAAACCACCATACATG
CCCGCGTTAACCATACACCGACGGTTCCAATCGGATCAGTCTCAGAATAAAAAATCCACGTGCAAAAACGGTTCCAATCGGATCGGTAGCCACACGCTTCGATGTGTCTGGTGTGGAGTAGTTGCAACCT
CCCGCGTTAACCATACACCGACGGTTCCAATCGGATCATTCAATTTGGAAAAGAGGAAGTCAAGTTGACGGTTCCAATCGGATCGGTAGCCACACGCTTCGATGACACCTCGCAACTCCTCTGGCTACGC
CCCGCGTTAACCATACACCGACGGTTCCAATCGGATCAAATATTTACAGGAAGTATCTGCTGAGCCCACGGTTCCAATCGGATCGGTAGCCACACGCTTCGATGAGTGCATAAATCTTCAGGCTGAGTTT
CCCGCGTTAACCATACACCGACGGTTCCAATCGGATCGAGAATGGTTTTTACATTTTCAAAGGATTGACGGTTCCAATCGGATCGGTAGCCACACGCTTCGATGTCTGTTCTACGTCGAATCACAGTGGG
CCCGCGTTAACCATACACCGACGGTTCCAATCGGATCAATGAATTACTTACTGACATTCTCACGAGAACGGTTCCAATCGGATCGGTAGCCACACGCTTCGATGGCTCACCGATGGATGATTTGACTGAG
CCCGCGTTAACCATACACCGACGGTTCCAATCGGATCGTGTTTTGTCCCAGAGTTTCTGATTCAGTAACGGTTCCAATCGGATCGGTAGCCACACGCTTCGATGCTCCCTCTTGGGCTCAATATCCCGAC
CCCGCGTTAACCATACACCGACGGTTCCAATCGGATCCATCCTTTCAAAGCAGTTCTGGCAATAAACACGGTTCCAATCGGATCGGTAGCCACACGCTTCGATGAATTTATGCGGAACGTATCCTTTAGA
CCCGCGTTAACCATACACCGACGGTTCCAATCGGATCTCAGCACCAAGCCATGGCTATAAAACTGGTACGGTTCCAATCGGATCGGTAGCCACACGCTTCGATGTACCTCACATAGGACGGTTCATGAGC
CCCGCGTTAACCATACACCGACGGTTCCAATCGGATCCACTCGGGCAGTAGAGTCCTATCCATGACCACGGTTCCAATCGGATCGGTAGCCACACGCTTCGATGGTTCACCGGTCGGTCCACAACATCTG
CCCGCGTTAACCATACACCGACGGTTCCAATCGGATCCCCCCAGTTGTATGTGTGGGCTGTGAGGATACGGTTCCAATCGGATCGGTAGCCACACGCTTCGATGCTGGGAGCTGAAACCCATAGATTTGA
CCCGCGTTAACCATACACCGACGGTTCCAATCGGATCTAGGAAAGGCCACTTTTCCACAACCCACTAACGGTTCCAATCGGATCGGTAGCCACACGCTTCGATGGCGGCTATGCAACCACTAGGAGGATC
CCCGCGTTAACCATACACCGACGGTTCCAATCGGATCCCCCTGGTGACAGTCACTGCTCCTCATTGCACGGTTCCAATCGGATCGGTAGCCACACGCTTCGATGCCATAAGGGATAGGCGTCTCGTGCAC
CCCGCGTTAACCATACACCGACGGTTCCAATCGGATCAGTGTGTAACACAGTAAGTATGTGTTGATCACGGTTCCAATCGGATCGGTAGCCACACGCTTCGATGGACTTAGGCAATCGGGTTGCTTCGGT
CCCGCGTTAACCATACACCGACGGTTCCAATCGGATCAAACTCAGTGAGGGCAGAGATTTCATCTCTACGGTTCCAATCGGATCGGTAGCCACACGCTTCGATGCGCGTGCTAATTGCGTGAAGGTGGGA
CCCGCGTTAACCATACACCGACGGTTCCAATCGGATCGTGTTTCAAATGGAATTCTAGTAAAATACCACGGTTCCAATCGGATCGGTAGCCACACGCTTCGATGATAAGAAATCATATTCCGGCACACCT
CCCGCGTTAACCATACACCGACGGTTCCAATCGGATCCTCTCTCTTTCTAAAACCATATTTCTGTTTACGGTTCCAATCGGATCGGTAGCCACACGCTTCGATGTGCCGAGGTTTGCTCATAGCGGCTTA
CCCGCGTTAACCATACACCGACGGTTCCAATCGGATCGCATTGCTCACAGAAAGCTCTTCCACAGTGACGGTTCCAATCGGATCGGTAGCCACACGCTTCGATGAGCTATATCTCATAATATGCGAGTGC
CCCGCGTTAACCATACACCGACGGTTCCAATCGGATCTTACTGATCAGATAAACTCCTTATACTGCTACGGTTCCAATCGGATCGGTAGCCACACGCTTCGATGTCGATCCGGCTTTCCATTTTCGTGTT
CCCGCGTTAACCATACACCGACGGTTCCAATCGGATCACCACCATACCTAGCTAATTCTTTAATATAACGGTTCCAATCGGATCGGTAGCCACACGCTTCGATGCGAAGAGAAGCCTCTTAGAGGAAGGA
CCCGCGTTAACCATACACCGACGGTTCCAATCGGATCAACTTCTCTGAAGCACAGGACTTCAGGATGACGGTTCCAATCGGATCGGTAGCCACACGCTTCGATGTCCCACTGAACAGCTTCCCAAAGATA
CCCGCGTTAACCATACACCGACGGTTCCAATCGGATCCCAACTTTTAGTAAAATGTGCTTTTTACCAACGGTTCCAATCGGATCGGTAGCCACACGCTTCGATGACTGTGAGGACGAGAATCCACAACGA
CCCGCGTTAACCATACACCGACGGTTCCAATCGGATCTGAAGCAACAATGTCAGAAGCAGAAGCAGTACGGTTCCAATCGGATCGGTAGCCACACGCTTCGATGCGCGCTTCGCGGATCGTTCCGGCTAC
CCCGCGTTAACCATACACCGACGGTTCCAATCGGATCAGAACTCTCAAAGCCACAACACCTTAGTTTACGGTTCCAATCGGATCGGTAGCCACACGCTTCGATGACCACGTGGTAAGTTAACTCCCCACC
CCCGCGTTAACCATACACCGACGGTTCCAATCGGATCTATAGCAACAATTTCATTAGCCTAGAACACACGGTTCCAATCGGATCGGTAGCCACACGCTTCGATGGAATCTGATACCGGTGTAGCGTACGC
CCCGCGTTAACCATACACCGACGGTTCCAATCGGATCATCACTACAAAATAAGATGTGCATTTCCACACGGTTCCAATCGGATCGGTAGCCACACGCTTCGATGAGGTCGGTGATGGCATGTTAGGTCAT
CCCGCGTTAACCATACACCGACGGTTCCAATCGGATCAAAGGTGGAGAGTGACTTTGAATGCATTTTACGGTTCCAATCGGATCGGTAGCCACACGCTTCGATGAAACCTGATGCCTCTCCGGTGCACTA
CCCGCGTTAACCATACACCGACGGTTCCAATCGGATCGTTAAGGATGGGACTCGGACCTGCACTCAGACGGTTCCAATCGGATCGGTAGCCACACGCTTCGATGCGAGTTGTCCGATTATCCCGATAAGT
CCCGCGTTAACCATACACCGACGGTTCCAATCGGATCAAGAAGAGGGGAAGCATGCATTTGTTATTAACGGTTCCAATCGGATCGGTAGCCACACGCTTCGATGCGGGCGATCCACCTCAAAGGACGGGA
CCCGCGTTAACCATACACCGACGGTTCCAATCGGATCTCTGGGTCACTGCTAGTCTGGCCCCTCCGCACGGTTCCAATCGGATCGGTAGCCACACGCTTCGATGCTTAAACATACATGCACAGGCCGCCA
CCCGCGTTAACCATACACCGACGGTTCCAATCGGATCAAAGGTTGTCCTTTCCATGTTTAGTGCTTCACGGTTCCAATCGGATCGGTAGCCACACGCTTCGATGAGCGTTAGCTAACTCTGACACGCTAC
CCCGCGTTAACCATACACCGACGGTTCCAATCGGATCGTTTTCTATTTGCTTCGTAGATCTTCCTCCACGGTTCCAATCGGATCGGTAGCCACACGCTTCGATGTGCCGCTTGAGGCCCCGGTGGACCCG
CCCGCGTTAACCATACACCGACGGTTCCAATCGGATCGAAAGGGAAGATGACTATAGGATCAGCTTAACGGTTCCAATCGGATCGGTAGCCACACGCTTCGATGTTCGGACGACAAAGTTGTCGAAAGGG
CCCGCGTTAACCATACACCGACGGTTCCAATCGGATCAAAGAAATGGAGAAAGACAAGAACGCAGAAACGGTTCCAATCGGATCGGTAGCCACACGCTTCGATGTAGCATTAGAGGGAATATGTCGCAGT
CCCGCGTTAACCATACACCGACGGTTCCAATCGGATCACAATGTGGCCTATTGGGGTTGGGGGGCAAACGGTTCCAATCGGATCGGTAGCCACACGCTTCGATGTGCCCCTCTAACAGGACCACTACCTG
CCCGCGTTAACCATACACCGACGGTTCCAATCGGATCATTAGTTCAACTATTGTCAAAGACAGTGTGACGGTTCCAATCGGATCGGTAGCCACACGCTTCGATGGCCCAGCCAGGTCGGTTCCAATTCGC
CCCGCGTTAACCATACACCGACGGTTCCAATCGGATCGGATATGAACAGACACTTAACAGAAGAAGAACGGTTCCAATCGGATCGGTAGCCACACGCTTCGATGTAACCGATCAGTATTTACACGGCTTC
CCCGCGTTAACCATACACCGACGGTTCCAATCGGATCTCCTATCCTTACCAGAGACCCAGAGCATTAACGGTTCCAATCGGATCGGTAGCCACACGCTTCGATGTGCTGACTCAAAAGGGCTCCACTCAA
CCCGCGTTAACCATACACCGACGGTTCCAATCGGATCAGTAATCTTTCCCGGAGCACAGACCATGTGACGGTTCCAATCGGATCGGTAGCCACACGCTTCGATGTCATTTTAATTTGTACGAAATCAACA
CCCGCGTTAACCATACACCGACGGTTCCAATCGGATCTCAGAGCACTGGTCATTTTTCCTGGGAGATACGGTTCCAATCGGATCGGTAGCCACACGCTTCGATGCCTAGGAGAGCCAAGCGCCAATCAAA
CCCGCGTTAACCATACACCGACGGTTCCAATCGGATCGCAACTTTCATGATTTTCCTTAAGATTTTGACGGTTCCAATCGGATCGGTAGCCACACGCTTCGATGGCTGCATGTAGTCAGGAGAAAGGGTG
CCCGCGTTAACCATACACCGACGGTTCCAATCGGATCGGAGTGACAGGCAGGGAGAGTGGAGTCTGGACGGTTCCAATCGGATCGGTAGCCACACGCTTCGATGGGGGGTATCGCTGGGTAGTATACCTG
CCCGCGTTAACCATACACCGACGGTTCCAATCGGATCGTACCAATTCAAATAGGTGTATTCATCATCACGGTTCCAATCGGATCGGTAGCCACACGCTTCGATGGACCGATATAAGCTTTGCGACTAGTT
CCCGCGTTAACCATACACCGACGGTTCCAATCGGATCCCTACTGATTTTCAGAGTGAAATCAGTGCCACGGTTCCAATCGGATCGGTAGCCACACGCTTCGATGTTACAGACCGGGCCGGGATAGTTTAA
CCCGCGTTAACCATACACCGACGGTTCCAATCGGATCGAGGATGTAGCACTGTGGGCGGAGTTTGTAACGGTTCCAATCGGATCGGTAGCCACACGCTTCGATGAACATTGAATACATAAGCCTCAAAGG
CCCGCGTTAACCATACACCGACGGTTCCAATCGGATCGCCTTCTCCTCTGCAGACTCAAAGACTCTGACGGTTCCAATCGGATCGGTAGCCACACGCTTCGATGGCTGTAATAACCTTGGCGACTAAGGG
CCCGCGTTAACCATACACCGACGGTTCCAATCGGATCATATTGAATCCTTGGGTGAGTCCCTTCCACACGGTTCCAATCGGATCGGTAGCCACACGCTTCGATGTTCAGAGGTCCCTCAGTCTTACGGTC
CCCGCGTTAACCATACACCGACGGTTCCAATCGGATCGCAAGTAATCATTTCTCTTCATTTTGTTCAACGGTTCCAATCGGATCGGTAGCCACACGCTTCGATGTTCTCTTATGCCTACTCCCCGGGGCA
CCCGCGTTAACCATACACCGACGGTTCCAATCGGATCATTCAGATTACCATCTGCTGTCATTTCCTGACGGTTCCAATCGGATCGGTAGCCACACGCTTCGATGGCACGACACTTCCAGTCATGGATTGA
CCCGCGTTAACCATACACCGACGGTTCCAATCGGATCGTTTTTTCCTTGCTTCTTCCTCTTTTCTTTACGGTTCCAATCGGATCGGTAGCCACACGCTTCGATGACCAGGTGCAATACTCGCCTTATATT
CCCGCGTTAACCATACACCGACGGTTCCAATCGGATCGATACTCATCACAATAGCTTGGTTTCCCCTACGGTTCCAATCGGATCGGTAGCCACACGCTTCGATGTTTACTGCCGCATCACCCCTCGCTTT
CCCGCGTTAACCATACACCGACGGTTCCAATCGGATCGATTCATCCCTCATGCACCTTCCCAGGCAAACGGTTCCAATCGGATCGGTAGCCACACGCTTCGATGGGTAGCTGGTAAGGTAGGTAGTTGCT
CCCGCGTTAACCATACACCGACGGTTCCAATCGGATCTATGCAACTAAGTTTTCTGTATGTTCTCCAACGGTTCCAATCGGATCGGTAGCCACACGCTTCGATGATTCGGGACGGGGCCCAGGAGGTAAA
CCCGCGTTAACCATACACCGACGGTTCCAATCGGATCGGCTTTTTCAGTTTTTTATCTTGAGGTAATACGGTTCCAATCGGATCGGTAGCCACACGCTTCGATGATCCTGGTGACATCCTTCTGGTCGGT
CCCGCGTTAACCATACACCGACGGTTCCAATCGGATCGGGGCACTTTTCACTTCTCCTTACTAAGGTACGGTTCCAATCGGATCGGTAGCCACACGCTTCGATGGATGGGACTCGCAGCTGGTAGTATAA
CCCGCGTTAACCATACACCGACGGTTCCAATCGGATCAGGATAAATTCCCTGACCCTTTCGTCTCCTACGGTTCCAATCGGATCGGTAGCCACACGCTTCGATGGAAAATTGCTTCCTCTTTATCTGGTT
CCCGCGTTAACCATACACCGACGGTTCCAATCGGATCTCCTTAAATGTCTTCTCTGTTTGGAGGGAAACGGTTCCAATCGGATCGGTAGCCACACGCTTCGATGTCCCCTCCCTTACGATTGTGCCAAGA
CCCGCGTTAACCATACACCGACGGTTCCAATCGGATCTTTCTGCTGATACCAGGCTAAGGAGCTGCCACGGTTCCAATCGGATCGGTAGCCACACGCTTCGATGGAAAAGACACCTGAGCAGACTGAACC
CCCGCGTTAACCATACACCGACGGTTCCAATCGGATCCCCAGGATGCTAGTGGCCCTGTTGGATGTGACGGTTCCAATCGGATCGGTAGCCACACGCTTCGATGCACCGGGTTAGCCCCCCAAGGTCATC
CCCGCGTTAACCATACACCGACGGTTCCAATCGGATCTCTTAGGCTTCAGGCAGCTGATGGTGATAGACGGTTCCAATCGGATCGGTAGCCACACGCTTCGATGTGGAAGTATCAAATGTTCCTCGAATG
CCCGCGTTAACCATACACCGACGGTTCCAATCGGATCTCACATGCAATGATACACATATGCTCAAAAACGGTTCCAATCGGATCGGTAGCCACACGCTTCGATGGGATAATACGCAAGAAACCCGCGCGC
CCCGCGTTAACCATACACCGACGGTTCCAATCGGATCCACGGAATGGAAAGTTGGAAAAAGAACTAAACGGTTCCAATCGGATCGGTAGCCACACGCTTCGATGGGCTCCTCCTCGCATCCCATGAGCCC
CCCGCGTTAACCATACACCGACGGTTCCAATCGGATCGATCAAACCCACACATATTCATGCTCACCTACGGTTCCAATCGGATCGGTAGCCACACGCTTCGATGCCATAAAGGACCTACCCAGTATCACC
CCCGCGTTAACCATACACCGACGGTTCCAATCGGATCAGTGATGCAATAAAGCAATCACATAAACAAACGGTTCCAATCGGATCGGTAGCCACACGCTTCGATGACTGTGTTGGATCCGGACTAACAGTA
CCCGCGTTAACCATACACCGACGGTTCCAATCGGATCGGAAAAGAAACTCCAACCCAGGATGTTATGACGGTTCCAATCGGATCGGTAGCCACACGCTTCGATGAGGTCTGGTCGTTTGGTGTGCGGTTT
CCCGCGTTAACCATACACCGACGGTTCCAATCGGATCGATCTCTAAGCAGAAATCCTACAAACTGGAACGGTTCCAATCGGATCGGTAGCCACACGCTTCGATGTCGAAGAAAATGTGGATAGAGCCCTG
CCCGCGTTAACCATACACCGACGGTTCCAATCGGATCAAATTTTAAAGGCAGCTGGAGAGAAAGGCCACGGTTCCAATCGGATCGGTAGCCACACGCTTCGATGCCTGAAAACAACGCACCTCTGAAAGG
CCCGCGTTAACCATACACCGACGGTTCCAATCGGATCTAATCTACAAGAAGATCATTTCCAAGACACACGGTTCCAATCGGATCGGTAGCCACACGCTTCGATGGGTGATCAGAGCGACCGAACTGCAGA
CCCGCGTTAACCATACACCGACGGTTCCAATCGGATCCCCCACCTATCTAAAGAGGCCAACATTCAAACGGTTCCAATCGGATCGGTAGCCACACGCTTCGATGTGTACACCAGTACCCTTTCAGGGCTA
CCCGCGTTAACCATACACCGACGGTTCCAATCGGATCACCAAACCCCCTAATTGTCTGCCAGCTGCCACGGTTCCAATCGGATCGGTAGCCACACGCTTCGATGAAGCATCAAGCGGAAAGCAGCCTATA
CCCGCGTTAACCATACACCGACGGTTCCAATCGGATCTATGGTTCCAGAGGGTAGAAGGTGAACATCACGGTTCCAATCGGATCGGTAGCCACACGCTTCGATGAAATCTTCGCATTTTTCCCTACGTCC
CCCGCGTTAACCATACACCGACGGTTCCAATCGGATCTTTGCAGAAGAAACTGCAGAAGGGGCTGATACGGTTCCAATCGGATCGGTAGCCACACGCTTCGATGGATTCACTGAGAGCGCTCCCGCGTGC
CCCGCGTTAACCATACACCGACGGTTCCAATCGGATCCCCTTCCCCCAAGTCTGAAATAAAGCTGTTACGGTTCCAATCGGATCGGTAGCCACACGCTTCGATGACGGCTCATTCCAGACGGTGTGGAAC
CCCGCGTTAACCATACACCGACGGTTCCAATCGGATCTGGAGTCAGAGATGGAAACTAATGGAAGAGACGGTTCCAATCGGATCGGTAGCCACACGCTTCGATGCCTGCAGCCAACTAATCACAGTCCTG
CCCGCGTTAACCATACACCGACGGTTCCAATCGGATCCCTAGTAGGAGGACAAATTAGATTTGCAGGACGGTTCCAATCGGATCGGTAGCCACACGCTTCGATGACATGAGTAAACAGGAGACATCACGT
CCCGCGTTAACCATACACCGACGGTTCCAATCGGATCTTGTACACTGCAGGTGTCTGAGAGCCTAGGACGGTTCCAATCGGATCGGTAGCCACACGCTTCGATGGGCGGATTCGGAGTACGGCTTCGACC
CCCGCGTTAACCATACACCGACGGTTCCAATCGGATCAGAGCTAGCACCAGAATTCCACGTAGGGAGACGGTTCCAATCGGATCGGTAGCCACACGCTTCGATGCCAGATGGTTTATTACAGAGTGGTTT
CCCGCGTTAACCATACACCGACGGTTCCAATCGGATCTTCCAACTTGTTAGCCTTTGGTTTCAATTTACGGTTCCAATCGGATCGGTAGCCACACGCTTCGATGATAGGGGTGATTAGCGGCAAACCCCC
CCCGCGTTAACCATACACCGACGGTTCCAATCGGATCACAAGGTGAAAGAATGGCATTTGCCTCTCTACGGTTCCAATCGGATCGGTAGCCACACGCTTCGATGCGTGTCCTTCGCTTGATTGCACAGGG
CCCGCGTTAACCATACACCGACGGTTCCAATCGGATCAATGATTCTATGCTATTTGAAGCCAGTAATACGGTTCCAATCGGATCGGTAGCCACACGCTTCGATGTACGGACATGTGAATCGAGCAGACAG
CCCGCGTTAACCATACACCGACGGTTCCAATCGGATCGGAAGCTTGATTTTAGCCCAAAGACACCTGACGGTTCCAATCGGATCGGTAGCCACACGCTTCGATGAATGAGTAGATATCATCCGGTTGATC
CCCGCGTTAACCATACACCGACGGTTCCAATCGGATCGAAGCTGAGTGATGTGAGGGAAAGGCCATGACGGTTCCAATCGGATCGGTAGCCACACGCTTCGATGAAGACCAATAAGGCTCGCTACAGTGA
CCCGCGTTAACCATACACCGACGGTTCCAATCGGATCATAATTGTCTGCATAAGAGGGAGGAAGGAGACGGTTCCAATCGGATCGGTAGCCACACGCTTCGATGCATGAGTACTACTAAGGTGCGTCGCC
CCCGCGTTAACCATACACCGACGGTTCCAATCGGATCATGTGATGAAGGATCTTGAGAACTGAATACACGGTTCCAATCGGATCGGTAGCCACACGCTTCGATGTATAATTTATATAGATTTACGCACTG
CCCGCGTTAACCATACACCGACGGTTCCAATCGGATCCCTGAGGTTGGAAACATAAAAACAAACATCACGGTTCCAATCGGATCGGTAGCCACACGCTTCGATGGTAAATGCGCGAAAGAAATCAAAGGG
CCCGCGTTAACCATACACCGACGGTTCCAATCGGATCTACCAGACTAATTTATTACTAATGCTGTGAACGGTTCCAATCGGATCGGTAGCCACACGCTTCGATGCACCGCCCTAAGACTGCGTCAACCGG
CCCGCGTTAACCATACACCGACGGTTCCAATCGGATCAGGATGGGACCCCCGTCTGCAGTTTTGTTGACGGTTCCAATCGGATCGGTAGCCACACGCTTCGATGACACGTGAGTCCTTTGATCCTCGCCA
CCCGCGTTAACCATACACCGACGGTTCCAATCGGATCGTGGCCAAATCATCACGCTGCAGGCTGCAGACGGTTCCAATCGGATCGGTAGCCACACGCTTCGATGTGAAGGCGATCCCTGTGTGCGTGGGT
CCCGCGTTAACCATACACCGACGGTTCCAATCGGATCTGGTTTATGTTATCACTTGCAACACAGTAGACGGTTCCAATCGGATCGGTAGCCACACGCTTCGATGTCAGCGTGTTGGCCTAGGGGGCGTTT
CCCGCGTTAACCATACACCGACGGTTCCAATCGGATCAACTTTCCAATGACCTTCAAAGTTTGACTGACGGTTCCAATCGGATCGGTAGCCACACGCTTCGATGGTGTAGAGTTCTATTCTATCAATTGT
CCCGCGTTAACCATACACCGACGGTTCCAATCGGATCGGGGATGAGGAGAAGGAAAGACTGTTAAGGACGGTTCCAATCGGATCGGTAGCCACACGCTTCGATGTGCTGTTATTCCGTCGAATCCGAGGG
CCCGCGTTAACCATACACCGACGGTTCCAATCGGATCTCAGACTCCTCAGGTGTAATAATCACTTCTACGGTTCCAATCGGATCGGTAGCCACACGCTTCGATGATAGCATAAATCATAAGCTCCTAACA
CCCGCGTTAACCATACACCGACGGTTCCAATCGGATCATCCTACTTGGAATTTCAAGAGTGGCTTATACGGTTCCAATCGGATCGGTAGCCACACGCTTCGATGGGGTCGCGAACGATACGGGACTTTAT
CCCGCGTTAACCATACACCGACGGTTCCAATCGGATCCTACTATGCCCCCAAGCCTTTTAAAAGCTGACGGTTCCAATCGGATCGGTAGCCACACGCTTCGATGTGGCTGCGCCGGCTTGCTGATAGCGC
CCCGCGTTAACCATACACCGACGGTTCCAATCGGATCCCTCCTTTATATTCACTGTCAGCTGAATAGACGGTTCCAATCGGATCGGTAGCCACACGCTTCGATGGAGGGGCGCATTCTAAGTGAAACCTC
CCCGCGTTAACCATACACCGACGGTTCCAATCGGATCTGTCTGCAGGCTTGAGGAACAAGGAGAGACACGGTTCCAATCGGATCGGTAGCCACACGCTTCGATGTCGCCCGGGCGCCGGTGTGCTACCGT
CCCGCGTTAACCATACACCGACGGTTCCAATCGGATCTAGAGGGAGAGAATAGGATGCGTGTGTGTGACGGTTCCAATCGGATCGGTAGCCACACGCTTCGATGTCAGTAATTCGGAGCTTTATCTTAGT
CCCGCGTTAACCATACACCGACGGTTCCAATCGGATCCCAAAACTAATGAAAGAACTCCTTTCTTAAACGGTTCCAATCGGATCGGTAGCCACACGCTTCGATGCGGGACAACAGACACGCACTGGCGTA
CCCGCGTTAACCATACACCGACGGTTCCAATCGGATCGGGTCTAATCATATTACACAGCCAACTCCAACGGTTCCAATCGGATCGGTAGCCACACGCTTCGATGACCTCGTGCACACCTGATGTAATATT
CCCGCGTTAACCATACACCGACGGTTCCAATCGGATCCTAAACCGTTCATGTCAAGGACTATCAGTGACGGTTCCAATCGGATCGGTAGCCACACGCTTCGATGGCTGCATACTGAACAGGAGACCAGCT
CCCGCGTTAACCATACACCGACGGTTCCAATCGGATCTATTAAGTATAGAGTCACTAAACTCCTTGCACGGTTCCAATCGGATCGGTAGCCACACGCTTCGATGGCGTTTAGAGACCAGGACCAGAAGTC
CCCGCGTTAACCATACACCGACGGTTCCAATCGGATCGATTTGACATACAGAGAAGAGCCATTATAGACGGTTCCAATCGGATCGGTAGCCACACGCTTCGATGCACGTCCCATTTTCGGCCAACAAAAC
CCCGCGTTAACCATACACCGACGGTTCCAATCGGATCAGACATACAAAGCCATGAATGAATTGCAAAACGGTTCCAATCGGATCGGTAGCCACACGCTTCGATGGGCTATGCATGTACCCCTATTACGTA
CCCGCGTTAACCATACACCGACGGTTCCAATCGGATCGAATGAAACAAGATCATTAAGCTTGAATGAACGGTTCCAATCGGATCGGTAGCCACACGCTTCGATGGAGGTGCCGGTAAATTCCCAACTGAA
CCCGCGTTAACCATACACCGACGGTTCCAATCGGATCCTAATATCAAGATAAAAGCCAGCACAAAAAACGGTTCCAATCGGATCGGTAGCCACACGCTTCGATGAGGACCGAATGAGTACCCATTTCGGG
CCCGCGTTAACCATACACCGACGGTTCCAATCGGATCTCTTATAAAGCTAAACACAGTCTCAAAGCAACGGTTCCAATCGGATCGGTAGCCACACGCTTCGATGAGAGTTTCTGTCCATCGTGCGGGTCT
CCCGCGTTAACCATACACCGACGGTTCCAATCGGATCCTCATTCATTGCTGTTGTTCATGCATAGTGACGGTTCCAATCGGATCGGTAGCCACACGCTTCGATGTTTTCAAGTAGACAAACCTACCGGCT
CCCGCGTTAACCATACACCGACGGTTCCAATCGGATCATGAGAAACGATTACTTGCACAGCAATCCCACGGTTCCAATCGGATCGGTAGCCACACGCTTCGATGACGGTTTTAGTATTCTTAATTCGTAG
CCCGCGTTAACCATACACCGACGGTTCCAATCGGATCAGACACCTCACTAATTAAGGTACATATATAACGGTTCCAATCGGATCGGTAGCCACACGCTTCGATGTTTGAAAAGCATCTTATCGACATCAG
CCCGCGTTAACCATACACCGACGGTTCCAATCGGATCAATACTTTCCAGACACATATCTAAGAAATGACGGTTCCAATCGGATCGGTAGCCACACGCTTCGATGTGAAGTTCGCCTCCTGAGCGGGAGGA
CCCGCGTTAACCATACACCGACGGTTCCAATCGGATCAAATTCTACTCTGTGAAAGACACTGCTGAGACGGTTCCAATCGGATCGGTAGCCACACGCTTCGATGAGGCGACTTCGTAGACAAACCCTCAG
CCCGCGTTAACCATACACCGACGGTTCCAATCGGATCTATAACCTTGAATTTGAGGATGAGATTTCAACGGTTCCAATCGGATCGGTAGCCACACGCTTCGATGAAGTTGGTGAGTTACGGCGCCAACCC
CCCGCGTTAACCATACACCGACGGTTCCAATCGGATCCCACCTTACACAATTTATGAAAAATATTCCACGGTTCCAATCGGATCGGTAGCCACACGCTTCGATGTGTAAATAGGCACCAACGGAGTGGTA
CCCGCGTTAACCATACACCGACGGTTCCAATCGGATCGTACCATGTCAAGATACAAAAGTCAATTAAACGGTTCCAATCGGATCGGTAGCCACACGCTTCGATGAAGTCTTATAGTTAGTGGAGTCGGCC
CCCGCGTTAACCATACACCGACGGTTCCAATCGGATCGAAAAGTAAAGAAGTGTAACATCAACAACTACGGTTCCAATCGGATCGGTAGCCACACGCTTCGATGCTTTAACATTCTACACGAGACTTTAC
CCCGCGTTAACCATACACCGACGGTTCCAATCGGATCTGGAAAAACAGCTAATTCTAGGTTTGGGCTACGGTTCCAATCGGATCGGTAGCCACACGCTTCGATGATCCTCCGTCCTCCTTATCCATAACT
CCCGCGTTAACCATACACCGACGGTTCCAATCGGATCAACACACTTGGCTTCTGAATCTAGGTTTTCACGGTTCCAATCGGATCGGTAGCCACACGCTTCGATGCAATGCCAATGGACATTCCAACCATT
CCCGCGTTAACCATACACCGACGGTTCCAATCGGATCGCAGGCTAAATCTAGTATACCAACATATATACGGTTCCAATCGGATCGGTAGCCACACGCTTCGATGGGACACAAATGCTTTTGGCCGGGTTC
CCCGCGTTAACCATACACCGACGGTTCCAATCGGATCATGTCTCCGTATAGAAATATGTATAGACTTACGGTTCCAATCGGATCGGTAGCCACACGCTTCGATGTGGCTCACTCCTAAACCATGGGTGTC
CCCGCGTTAACCATACACCGACGGTTCCAATCGGATCGATAATGCATTCAAGTTTGAAAGCAGTAGTACGGTTCCAATCGGATCGGTAGCCACACGCTTCGATGTCGCTTTGATAGCCCTATAGCGGCTG
CCCGCGTTAACCATACACCGACGGTTCCAATCGGATCGATTTCTCACTACTGCAATGGGAAGTGACAACGGTTCCAATCGGATCGGTAGCCACACGCTTCGATGACTGAAGAGGTGAAACGACCGGATAC
CCCGCGTTAACCATACACCGACGGTTCCAATCGGATCGTGAAACCCTTGAGATCATAGACTGGGATTACGGTTCCAATCGGATCGGTAGCCACACGCTTCGATGGGCTCATTGCTGGGAGTTGCGTCGTC
CCCGCGTTAACCATACACCGACGGTTCCAATCGGATCGAAATTAGTGGAATTTACAAGATTAAAGGCACGGTTCCAATCGGATCGGTAGCCACACGCTTCGATGCAAAAAAGAGGGTACTCTGCATCCGT
CCCGCGTTAACCATACACCGACGGTTCCAATCGGATCGGAATGCAAATATGACTAAAGAATCTGTCTACGGTTCCAATCGGATCGGTAGCCACACGCTTCGATGGAAGGGTTTTAAGCCACCTGGAAGGT
CCCGCGTTAACCATACACCGACGGTTCCAATCGGATCCAGCATAGAGTAAATCATAAACCATACAAAACGGTTCCAATCGGATCGGTAGCCACACGCTTCGATGGGCTACGTTTTTCAACGATTGCATCC
CCCGCGTTAACCATACACCGACGGTTCCAATCGGATCTTCTGTATACTTTAAGGGTGGATACTTGTCACGGTTCCAATCGGATCGGTAGCCACACGCTTCGATGAAAGGTGGCGTTTCAGTGACGAAACC
CCCGCGTTAACCATACACCGACGGTTCCAATCGGATCAGTTCAGTTTACCAGGGTTGTCAGGGGATGACGGTTCCAATCGGATCGGTAGCCACACGCTTCGATGGTGCAAGCTCGACCTGCCGACTTATC
CCCGCGTTAACCATACACCGACGGTTCCAATCGGATCGCGTTTAATCTCATTTAAATGGCATTCTGAACGGTTCCAATCGGATCGGTAGCCACACGCTTCGATGTAAACTATGACCAACGGTAAGCGCTG
CCCGCGTTAACCATACACCGACGGTTCCAATCGGATCGGGGGCTTTATTTTAAAAAGAAACATTATGACGGTTCCAATCGGATCGGTAGCCACACGCTTCGATGTTGAACTTTCAGCCGGCGAGCGCCCG
CCCGCGTTAACCATACACCGACGGTTCCAATCGGATCAATTCAGGGCATACAAACAAGCCAGGTGGTACGGTTCCAATCGGATCGGTAGCCACACGCTTCGATGCTGTTGTGAATGAGGCGAGGGTCAAG
CCCGCGTTAACCATACACCGACGGTTCCAATCGGATCCACAGTAATGATACAACTTTTCAGTAACATACGGTTCCAATCGGATCGGTAGCCACACGCTTCGATGTGTTCAGGATGCAGTCAGATTTGTAT
CCCGCGTTAACCATACACCGACGGTTCCAATCGGATCAGTATCCCTTTAACCTGCTTTGTTGGTTCTACGGTTCCAATCGGATCGGTAGCCACACGCTTCGATGGCTTGACTACAGCTGCCGAGAAAAAT
CCCGCGTTAACCATACACCGACGGTTCCAATCGGATCTGTATCTACAAACCCTTCACTATATGTATTACGGTTCCAATCGGATCGGTAGCCACACGCTTCGATGGGACGCAGCTTCGTTGATTACTACGT
CCCGCGTTAACCATACACCGACGGTTCCAATCGGATCTGCCATGTTGGTGTGCGGAGGGATAGCATTACGGTTCCAATCGGATCGGTAGCCACACGCTTCGATGAAAGGGGCCGGCTTTCCAGTTATGCA
CCCGCGTTAACCATACACCGACGGTTCCAATCGGATCCAGGCATACAAGACTGTAGTGAGTGAGCTAACGGTTCCAATCGGATCGGTAGCCACACGCTTCGATGAACAGTCAGCAGTCGTCTTGTCCACG
CCCGCGTTAACCATACACCGACGGTTCCAATCGGATCGGCCAAGAGGGAAGGAGTATTTGAGGCCAGACGGTTCCAATCGGATCGGTAGCCACACGCTTCGATGGAATCCTCCGCTATATCAACTACATT
CCCGCGTTAACCATACACCGACGGTTCCAATCGGATCGACTGGAAAATCAATATTAACACAGTTAACACGGTTCCAATCGGATCGGTAGCCACACGCTTCGATGTCCTCTGGTCGGCCCTGTGTAGTGTC
CCCGCGTTAACCATACACCGACGGTTCCAATCGGATCGTATATAGTTGCAAACATTTCCTGTCCACCACGGTTCCAATCGGATCGGTAGCCACACGCTTCGATGGTCCAAGTCAGCTGCTTACTCTCGCC
CCCGCGTTAACCATACACCGACGGTTCCAATCGGATCGCATGCACACTATTTTTTGAATTACTTTCAACGGTTCCAATCGGATCGGTAGCCACACGCTTCGATGGCTAAAGGTGCAACAGGCTCCACGCC
CCCGCGTTAACCATACACCGACGGTTCCAATCGGATCAGGACAAGCCCCCATGTGAGCTGCACTGGCACGGTTCCAATCGGATCGGTAGCCACACGCTTCGATGTAGGAAGGCCGCAATCTCTTTTGCAG
CCCGCGTTAACCATACACCGACGGTTCCAATCGGATCACTGCTCTCTAACTTTGCAGGTGGTGGGGGACGGTTCCAATCGGATCGGTAGCCACACGCTTCGATGCGATTAGGCCAGAGTGCTCATACACT
CCCGCGTTAACCATACACCGACGGTTCCAATCGGATCCACAGATGGGAAAGCAAAGTCCTAGGGAGAACGGTTCCAATCGGATCGGTAGCCACACGCTTCGATGTACACCTCTGTGATCGAGAGTAAACC
CCCGCGTTAACCATACACCGACGGTTCCAATCGGATCCAAGGAGCTCCGAGACCAGCAGAGCCTCAGACGGTTCCAATCGGATCGGTAGCCACACGCTTCGATGCATGCTAAACCAGCCCAGTTCGATAC
CCCGCGTTAACCATACACCGACGGTTCCAATCGGATCGGCCAAAGCTCTCGTGCTGCTCATCCCTTGACGGTTCCAATCGGATCGGTAGCCACACGCTTCGATGGAAGGGACCACCTCAAGCATCATACC
CCCGCGTTAACCATACACCGACGGTTCCAATCGGATCGCTGAGCCTATGTTCCCATAACCAGAATGGACGGTTCCAATCGGATCGGTAGCCACACGCTTCGATGAGAATCCAGTATATTTTCGCGTGCCG
CCCGCGTTAACCATACACCGACGGTTCCAATCGGATCTCATGTGGGTGATGCTGTGCCAGGGCCTGGACGGTTCCAATCGGATCGGTAGCCACACGCTTCGATGGTCTCCGGTTCTAAACTCGCATTGCG
CCCGCGTTAACCATACACCGACGGTTCCAATCGGATCCCCACACTTCCCAGATCAAGGCCCAGGCCCACGGTTCCAATCGGATCGGTAGCCACACGCTTCGATGGATTCACAATTTTTTTCGCACCTAGC
CCCGCGTTAACCATACACCGACGGTTCCAATCGGATCCCTCAGGGGCCTGGTGTATCCCAGAATGATACGGTTCCAATCGGATCGGTAGCCACACGCTTCGATGGTCTGGCACTCGATGGTCTTGCGGTA
CCCGCGTTAACCATACACCGACGGTTCCAATCGGATCACAAATACACAAGGACACACACCGCTGGACACGGTTCCAATCGGATCGGTAGCCACACGCTTCGATGGATTAGCCCTGCTAACTGATTTGATT
CCCGCGTTAACCATACACCGACGGTTCCAATCGGATCTCTTAATGAGAAACCAAACATTCTGTACAAACGGTTCCAATCGGATCGGTAGCCACACGCTTCGATGTTCCCTAGTAGACGTGGGCCATTTTG
CCCGCGTTAACCATACACCGACGGTTCCAATCGGATCATGTGACCGCTGACCCCATCAACACTGTATACGGTTCCAATCGGATCGGTAGCCACACGCTTCGATGTCTCTTCTATAATGCGCTTAGTTAGA
CCCGCGTTAACCATACACCGACGGTTCCAATCGGATCCTGTGGGTGCTGCCTCTGAATTCTGCATTGACGGTTCCAATCGGATCGGTAGCCACACGCTTCGATGTTTAACAAACCGGGGGTTCATTGGGA
CCCGCGTTAACCATACACCGACGGTTCCAATCGGATCACACACCCTCATTATCCGCCTCAGAGCCTGACGGTTCCAATCGGATCGGTAGCCACACGCTTCGATGGCTGAGCGTTCACCCCTTACGTAAAA
CCCGCGTTAACCATACACCGACGGTTCCAATCGGATCTATTGTTCACCAGGTGGCCCCCAAACTCCTACGGTTCCAATCGGATCGGTAGCCACACGCTTCGATGTCACACCCGACCGCATTTCAAACCCG
CCCGCGTTAACCATACACCGACGGTTCCAATCGGATCCTTGTCTAACGTGACTGTCCTAGGAATCTGACGGTTCCAATCGGATCGGTAGCCACACGCTTCGATGACATGCCGTCGTGACCTTATAACAAG
CCCGCGTTAACCATACACCGACGGTTCCAATCGGATCTTTCACTGACTAAAGGTCTCTGCTGAGGGCACGGTTCCAATCGGATCGGTAGCCACACGCTTCGATGCGAAAAATTTTCCTCCTTCTATTGAA
CCCGCGTTAACCATACACCGACGGTTCCAATCGGATCCTGACCTTGGTGACATCGGCTGTTGTCTACACGGTTCCAATCGGATCGGTAGCCACACGCTTCGATGGTTATAAAGGGGATACCCGCGAAGCA
CCCGCGTTAACCATACACCGACGGTTCCAATCGGATCTGGCTCCCAAGTCTCCCTTGGCCATGGGAGACGGTTCCAATCGGATCGGTAGCCACACGCTTCGATGAGGACAGACCGCCGTTGACCGCTGTA
CCCGCGTTAACCATACACCGACGGTTCCAATCGGATCGGTGTCTATTAACAGCCTCCAGTGCTGGGGACGGTTCCAATCGGATCGGTAGCCACACGCTTCGATGGTCCTCGCGACTAAACTGATTCGCAT
CCCGCGTTAACCATACACCGACGGTTCCAATCGGATCTACTGTAACTAAGAATGTTCTGTCTCCCTTACGGTTCCAATCGGATCGGTAGCCACACGCTTCGATGGTAATAATGCAGAGTGGGTACCCTGC
CCCGCGTTAACCATACACCGACGGTTCCAATCGGATCTTACTCGGATTTAAACATACATACACTATGACGGTTCCAATCGGATCGGTAGCCACACGCTTCGATGATTTGCCTGATAGATGCATAGGGGGT
CCCGCGTTAACCATACACCGACGGTTCCAATCGGATCGTTAGTCCACACTGGTTTGGCTCTAGTTTTACGGTTCCAATCGGATCGGTAGCCACACGCTTCGATGATCAATCGGGGAAGGAAACGTTCCTC
CCCGCGTTAACCATACACCGACGGTTCCAATCGGATCACAAAGAGACCCAAATATAGGCTGGAAAATACGGTTCCAATCGGATCGGTAGCCACACGCTTCGATGGCTCAGAACTCAACGAGAAATTTTAC
CCCGCGTTAACCATACACCGACGGTTCCAATCGGATCCTCTCAGTGGAAAACAAATGAGAAAAGAATACGGTTCCAATCGGATCGGTAGCCACACGCTTCGATGGGTCTTATTTTTCTGAATTTGCTGGC
CCCGCGTTAACCATACACCGACGGTTCCAATCGGATCAGGAGCACTGTGCCAACAACACCCAGGGCTACGGTTCCAATCGGATCGGTAGCCACACGCTTCGATGAGACACGATCCAACTGGTCCCATACA
CCCGCGTTAACCATACACCGACGGTTCCAATCGGATCGGTAGATGACACTGATGCATTTTGAGCAGGACGGTTCCAATCGGATCGGTAGCCACACGCTTCGATGCACTAAATTGGAATCATTAAGGTCTA
CCCGCGTTAACCATACACCGACGGTTCCAATCGGATCCTCCTAGCCAACCATGTCCTCCAAGACAGCACGGTTCCAATCGGATCGGTAGCCACACGCTTCGATGTGGCTCCGAAGTGGAGTCTGGCAGCG
CCCGCGTTAACCATACACCGACGGTTCCAATCGGATCGCTCCCATCAGAACATGGACCTTGCTCTGTACGGTTCCAATCGGATCGGTAGCCACACGCTTCGATGCCCGGTCAGGGCGATCTCCAAATGCT
CCCGCGTTAACCATACACCGACGGTTCCAATCGGATCTCAGTGTGAGTCTCCCCACTCCCAGCAGACACGGTTCCAATCGGATCGGTAGCCACACGCTTCGATGTTAGGGCAGGAAGTGAACTAGGGTGG
CCCGCGTTAACCATACACCGACGGTTCCAATCGGATCATACCCTTCTCTGTGCCCCCATAGCACCTGACGGTTCCAATCGGATCGGTAGCCACACGCTTCGATGTAATGCGAGTACAGAGCCTCGTTGGA
CCCGCGTTAACCATACACCGACGGTTCCAATCGGATCGTCCAAAAGACTTTCTATCTACAAAAGAATACGGTTCCAATCGGATCGGTAGCCACACGCTTCGATGCACCTTCAATTTCTCCGCAGCCCTGA
CCCGCGTTAACCATACACCGACGGTTCCAATCGGATCGGTGTATATGCCTCACCTTGCCCTGGAATGACGGTTCCAATCGGATCGGTAGCCACACGCTTCGATGGGTATATCTACCCCCATCATTTCACA
CCCGCGTTAACCATACACCGACGGTTCCAATCGGATCCCTTACTCCAGCTCAGATACTCACCCCTGAACGGTTCCAATCGGATCGGTAGCCACACGCTTCGATGCTAATCCGCGGTACATAGGCGCGTAT
CCCGCGTTAACCATACACCGACGGTTCCAATCGGATCATCCAAACTCTTCCTCCTTAAACCCCACTTACGGTTCCAATCGGATCGGTAGCCACACGCTTCGATGCAGGATCGCCGCTTTAACGCTAGCTA
CCCGCGTTAACCATACACCGACGGTTCCAATCGGATCAAAGTAAATAAAGAAAAGTGGGGTGCTGCCACGGTTCCAATCGGATCGGTAGCCACACGCTTCGATGCTCGTTCTGACGCTCGTCAGAAGTCG
CCCGCGTTAACCATACACCGACGGTTCCAATCGGATCAGTGCTTGTCACATAGCAAATAATGAATAAACGGTTCCAATCGGATCGGTAGCCACACGCTTCGATGGACGTCCTTCACCTTCAGTGGAGCGG
CCCGCGTTAACCATACACCGACGGTTCCAATCGGATCTATGATTTCCCTGAGGAAGGAAACCCTGTCACGGTTCCAATCGGATCGGTAGCCACACGCTTCGATGTGGAAGCTTCAGATTCGTGAGAAAGC
CCCGCGTTAACCATACACCGACGGTTCCAATCGGATCCACCTGCATAACTGTTCTTGGAGCAGCAGCACGGTTCCAATCGGATCGGTAGCCACACGCTTCGATGTTCGTGACAACCCAGGTTATCGCCAG
CCCGCGTTAACCATACACCGACGGTTCCAATCGGATCATACCAAAATGTAGAGACCATCAATGCTAGACGGTTCCAATCGGATCGGTAGCCACACGCTTCGATGTTGAAGAAGATTTTTATAGCTTGGCG
CCCGCGTTAACCATACACCGACGGTTCCAATCGGATCCAACTCAGAAGAGAGAAGGGGCCAATATTCACGGTTCCAATCGGATCGGTAGCCACACGCTTCGATGGCTGTAACGGCGTGACCCTGGATGCA
CCCGCGTTAACCATACACCGACGGTTCCAATCGGATCGTGTATGTGAAAATGACAGGGAAAATGGAAACGGTTCCAATCGGATCGGTAGCCACACGCTTCGATGATCCCATCGTCATTTGCCGCAACCCA
CCCGCGTTAACCATACACCGACGGTTCCAATCGGATCATCAACAGACAAGTCCATCAGGCAGAAGAAACGGTTCCAATCGGATCGGTAGCCACACGCTTCGATGTTAGACGTGATCCTTATTGCCGACCA
CCCGCGTTAACCATACACCGACGGTTCCAATCGGATCCACAGAGAATGAGTTTGACCAACTGACAGAACGGTTCCAATCGGATCGGTAGCCACACGCTTCGATGCATTCGTTCCCTTCCTACTATTTTAA
CCCGCGTTAACCATACACCGACGGTTCCAATCGGATCGCTGTATAGCAAAGGAAAAAATTAATAAGGACGGTTCCAATCGGATCGGTAGCCACACGCTTCGATGCGCTTGTTGCCCTCGCGCCGGTTCTT
CCCGCGTTAACCATACACCGACGGTTCCAATCGGATCAACATTGGTCTAGCCATACGTTCTTGAATAACGGTTCCAATCGGATCGGTAGCCACACGCTTCGATGCCAGGGTGGGTATTCAATACACTTTA
CCCGCGTTAACCATACACCGACGGTTCCAATCGGATCCACCCTATACAAAAATCAACTCAAAATTGAACGGTTCCAATCGGATCGGTAGCCACACGCTTCGATGCATCAGCTACGGTTGGACATAGTTTA
CCCGCGTTAACCATACACCGACGGTTCCAATCGGATCCAGTCAACTCATTTTCAACAAAGATGCCAAACGGTTCCAATCGGATCGGTAGCCACACGCTTCGATGGGCGAACCTAAAGACACCGAATCGAT
CCCGCGTTAACCATACACCGACGGTTCCAATCGGATCCTGACTTAAAAATGGACACACAGGCCAATGACGGTTCCAATCGGATCGGTAGCCACACGCTTCGATGGAAATGCAACTGAACCTAACTGCTGC
CCCGCGTTAACCATACACCGACGGTTCCAATCGGATCAAAGCAACCCTGAGCAAAAAAGAACAAAACACGGTTCCAATCGGATCGGTAGCCACACGCTTCGATGCCACGAATGTCTCTCCGCTAATTGAC
CCCGCGTTAACCATACACCGACGGTTCCAATCGGATCGCCTATCAAAATACCATTCTGTATTTTCTAACGGTTCCAATCGGATCGGTAGCCACACGCTTCGATGTACGTGCCTCTTTGCTCAGAGTTCTA
CCCGCGTTAACCATACACCGACGGTTCCAATCGGATCCTCATGGTCTGGTGTTGCATCTGATCACCCACGGTTCCAATCGGATCGGTAGCCACACGCTTCGATGCATATTTACCCGCGCGAGCGTTCGAT
CCCGCGTTAACCATACACCGACGGTTCCAATCGGATCGAGCCTTCACAGCCTCCGTACTAGCATTGGACGGTTCCAATCGGATCGGTAGCCACACGCTTCGATGATCGATCAGGTCTTGAGCGAGGCTGA
CCCGCGTTAACCATACACCGACGGTTCCAATCGGATCAATGCTAAACCGTCACAGGTGTAGATCATGACGGTTCCAATCGGATCGGTAGCCACACGCTTCGATGCTTCTATGAGTGCCTCATGAACGAAG
CCCGCGTTAACCATACACCGACGGTTCCAATCGGATCGGAGGAAGGAATACAGAAAGTGGACCCTCAACGGTTCCAATCGGATCGGTAGCCACACGCTTCGATGTTTAAACAAATGTTAAGCAATGGAAC
CCCGCGTTAACCATACACCGACGGTTCCAATCGGATCAACTGCTGTGGTGATTCAAAGAAACCAACTACGGTTCCAATCGGATCGGTAGCCACACGCTTCGATGGGATCGACGTTAAATATGGCACCATT
CCCGCGTTAACCATACACCGACGGTTCCAATCGGATCACGACCTCCATAACATCCAGAACATCTTAAACGGTTCCAATCGGATCGGTAGCCACACGCTTCGATGCGTTTGTGACGAACTGTAAATTCTCC
CCCGCGTTAACCATACACCGACGGTTCCAATCGGATCTAAAGACATACTATATGCCCTGCCTTGTGTACGGTTCCAATCGGATCGGTAGCCACACGCTTCGATGCAAGACAGAGAAGACACGGCGCCTAT
CCCGCGTTAACCATACACCGACGGTTCCAATCGGATCTTTCTCCTCAAATGTGCCATCTCACTACAGACGGTTCCAATCGGATCGGTAGCCACACGCTTCGATGTAGCGATTTTAGATCTGACTTGTTGG
CCCGCGTTAACCATACACCGACGGTTCCAATCGGATCAAGCGAAAACAAAGAGGACAGCACAGCTTGACGGTTCCAATCGGATCGGTAGCCACACGCTTCGATGGTTCGTAAAACCGTAATTTTCGTTAC
CCCGCGTTAACCATACACCGACGGTTCCAATCGGATCAACTTTTCTGTAGAAACTACACTGAGATATACGGTTCCAATCGGATCGGTAGCCACACGCTTCGATGCTTGATATGCATCTAAGTACTGCATA
CCCGCGTTAACCATACACCGACGGTTCCAATCGGATCAGGACTTAAGAAAGCTTCCTTCCTATTCTCACGGTTCCAATCGGATCGGTAGCCACACGCTTCGATGACCACTCGAAAACGGAGAATGCACCT
CCCGCGTTAACCATACACCGACGGTTCCAATCGGATCTGTTCAGTAGGTTTAGTATGATGCAAGCTAACGGTTCCAATCGGATCGGTAGCCACACGCTTCGATGTATCAACCATTTGTGAGGTAGTTAAT
CCCGCGTTAACCATACACCGACGGTTCCAATCGGATCTTCCAGAGTTTTGATTGTTCTTCAGTGCCTACGGTTCCAATCGGATCGGTAGCCACACGCTTCGATGGGCCTCACAACGATGAGAGGCGGAGT
CCCGCGTTAACCATACACCGACGGTTCCAATCGGATCTGGGATCTGTTCTAGGAAAAGCCACGGAAAACGGTTCCAATCGGATCGGTAGCCACACGCTTCGATGGGGCGCCCTATCACTGCCTGTTCATG
CCCGCGTTAACCATACACCGACGGTTCCAATCGGATCCTGTGGGTCAACTTTTACCATTTACTCATAACGGTTCCAATCGGATCGGTAGCCACACGCTTCGATGGCAGCTGCGTACCCAACAGACTGGCA
CCCGCGTTAACCATACACCGACGGTTCCAATCGGATCTGTAGGCTAGCTCCAAAATCTGGGTCTATTACGGTTCCAATCGGATCGGTAGCCACACGCTTCGATGTTGAGACGCGGTACGGCGTGACGCTG
CCCGCGTTAACCATACACCGACGGTTCCAATCGGATCTACCAGGGTCCCTGTATCTCTCCCGAAATCACGGTTCCAATCGGATCGGTAGCCACACGCTTCGATGCAGTCCAGGTCTGTCGGCCCTGAGGT
CCCGCGTTAACCATACACCGACGGTTCCAATCGGATCCTACTGATGTTGTTACCTCCACAGCCCAAGACGGTTCCAATCGGATCGGTAGCCACACGCTTCGATGACGCGGACATCCTGACAATGGAAAAT
CCCGCGTTAACCATACACCGACGGTTCCAATCGGATCCGTTACATGCGTGATCCCATCATAGGCACTACGGTTCCAATCGGATCGGTAGCCACACGCTTCGATGGTCCAGTACCTGTTCGAAGAGCTGAG
CCCGCGTTAACCATACACCGACGGTTCCAATCGGATCATCATATTCTCTCTGAAACTTCAGGGACCGACGGTTCCAATCGGATCGGTAGCCACACGCTTCGATGGGGAACATATTAGGGTGGGGTTGTCC
CCCGCGTTAACCATACACCGACGGTTCCAATCGGATCTCCTTCTGCCTGGATTTCACTTCTACTCAAACGGTTCCAATCGGATCGGTAGCCACACGCTTCGATGGCAGGGATGCCGGCAAATGGTGTATA
CCCGCGTTAACCATACACCGACGGTTCCAATCGGATCGCAGCATCAGCCATCCTGCACACACCGGCCACGGTTCCAATCGGATCGGTAGCCACACGCTTCGATGAGATTGGTTTAGGGCGAACCCCAACC
CCCGCGTTAACCATACACCGACGGTTCCAATCGGATCTACGAGGCCTTTCACAGTCTGACCTGTTTCACGGTTCCAATCGGATCGGTAGCCACACGCTTCGATGCGGACCCCATTTTGTGGTTCGACTAG
CCCGCGTTAACCATACACCGACGGTTCCAATCGGATCAGCCCAGCACACTGTTCATCTGGCTTGCTCACGGTTCCAATCGGATCGGTAGCCACACGCTTCGATGGAGGAGAGATTTAAAGTGAGCCCAAA
CCCGCGTTAACCATACACCGACGGTTCCAATCGGATCTCTCCTGTGGTGTTGGCAAGGAAGAGAGGTACGGTTCCAATCGGATCGGTAGCCACACGCTTCGATGTTCCGCCCTAAACGTCCGGATATCTC
CCCGCGTTAACCATACACCGACGGTTCCAATCGGATCGCGAGGCTTGCCAACTGAAGCCGCATTCTTACGGTTCCAATCGGATCGGTAGCCACACGCTTCGATGACGTATGTATCTCAATTTGAGCTGGC
CCCGCGTTAACCATACACCGACGGTTCCAATCGGATCAGACAGCCTCTGCAGTGGTGAGTGCTGCCAACGGTTCCAATCGGATCGGTAGCCACACGCTTCGATGCGGTTGAAAACCCCTTCGTAGAACAT
CCCGCGTTAACCATACACCGACGGTTCCAATCGGATCTGCTCCACTCCCAGACGGCGTGGTTCCCCAACGGTTCCAATCGGATCGGTAGCCACACGCTTCGATGAGTAGACTGTGTGGGGCGGGTTCAAA
CCCGCGTTAACCATACACCGACGGTTCCAATCGGATCACGCTCTGCCTCTTTCCTACCCTGGAGCAGACGGTTCCAATCGGATCGGTAGCCACACGCTTCGATGGCTCGAGGACCTTTTTGACCAGGCGA
CCCGCGTTAACCATACACCGACGGTTCCAATCGGATCCCAGCACTCTTCCTCTCACATGCCTGCCTCACGGTTCCAATCGGATCGGTAGCCACACGCTTCGATGTCACAAGTGGGGCCCGCTTGCTGAAG
CCCGCGTTAACCATACACCGACGGTTCCAATCGGATCCCTTGTCCTAAAGTGGGCTGCTAGAGGCAGACGGTTCCAATCGGATCGGTAGCCACACGCTTCGATGCAAGAACCGATCTTCCTTACGCAAAG
CCCGCGTTAACCATACACCGACGGTTCCAATCGGATCCCGTGACTGGCTGAGGAAATGTTTCCCAGGACGGTTCCAATCGGATCGGTAGCCACACGCTTCGATGATTAGGCAATGTTGAAGTGGATGACC
CCCGCGTTAACCATACACCGACGGTTCCAATCGGATCCCATCAAGACACAAATTTCTCCCATCTTAGACGGTTCCAATCGGATCGGTAGCCACACGCTTCGATGGACGGAGGATATAATCTTCAGGGTAT
CCCGCGTTAACCATACACCGACGGTTCCAATCGGATCACACCCTCTCGCTCACAAACGGACATCACTACGGTTCCAATCGGATCGGTAGCCACACGCTTCGATGATAACGGGACCACAAGAAGTTCCGCC
CCCGCGTTAACCATACACCGACGGTTCCAATCGGATCCTATAGCCCTGGACCTTGTCACTGGGGAACACGGTTCCAATCGGATCGGTAGCCACACGCTTCGATGTCGAGTGTATCGATCAACTTGTGTGC
CCCGCGTTAACCATACACCGACGGTTCCAATCGGATCTCCATGAGAAAATATAAGCAATGAAAAGAGACGGTTCCAATCGGATCGGTAGCCACACGCTTCGATGGTAGAACCATTCAGGTCCTTCCGGGA
CCCGCGTTAACCATACACCGACGGTTCCAATCGGATCGCAACAATTTCTCAACTTCTCTCCCTTTAAACGGTTCCAATCGGATCGGTAGCCACACGCTTCGATGCCCGGCCACGCCACTTGTGTCTACGA
CCCGCGTTAACCATACACCGACGGTTCCAATCGGATCATGCTGCCTGGTCTCACTGTAACTTCAAGGACGGTTCCAATCGGATCGGTAGCCACACGCTTCGATGGTGAAGAAAAGCACTTTTGTTGTGGA
CCCGCGTTAACCATACACCGACGGTTCCAATCGGATCATGCTTTGCCTACTCCACCTGTTCCCATTCACGGTTCCAATCGGATCGGTAGCCACACGCTTCGATGACCCGGGAAATATGCGGATACGAGGG
CCCGCGTTAACCATACACCGACGGTTCCAATCGGATCATCATACCTTTGCTTCTTTCTCCATTCCTCACGGTTCCAATCGGATCGGTAGCCACACGCTTCGATGTACGCTGTCTAAGCGGGGCGCACTGT
CCCGCGTTAACCATACACCGACGGTTCCAATCGGATCACTCACCTTTTACCCCTGTTATTTTCCCCCACGGTTCCAATCGGATCGGTAGCCACACGCTTCGATGACCTACAAGGGAGGCCACCAGTTACC
CCCGCGTTAACCATACACCGACGGTTCCAATCGGATCTTATCACAACTCTTTAGAACCCAAGAGAGTACGGTTCCAATCGGATCGGTAGCCACACGCTTCGATGCTTACCTCCGTAGACGTATGAGCATT
CCCGCGTTAACCATACACCGACGGTTCCAATCGGATCAAACAAACTCGAACCACTTGCTATACAACCACGGTTCCAATCGGATCGGTAGCCACACGCTTCGATGAGTAGCCCATCAATCCTATAAATGAT
CCCGCGTTAACCATACACCGACGGTTCCAATCGGATCGCTTGTCTCGGCTATTGGAATCACCACCACACGGTTCCAATCGGATCGGTAGCCACACGCTTCGATGGCGGACGAATAGATCGGAACGTTTCA
CCCGCGTTAACCATACACCGACGGTTCCAATCGGATCGAGTCTATGCTTCTCCACTGACTCCAGGTGACGGTTCCAATCGGATCGGTAGCCACACGCTTCGATGACGCTTTTGAAGTGTGTCATGGCCTG
CCCGCGTTAACCATACACCGACGGTTCCAATCGGATCTGATCCATGAGCAGACACCACACACAGGGAACGGTTCCAATCGGATCGGTAGCCACACGCTTCGATGGTCACGCCGTCGTTCCGTATACTCAC
CCCGCGTTAACCATACACCGACGGTTCCAATCGGATCGCTTTTGTTGTCATTACTTTGGTGTTTTAAACGGTTCCAATCGGATCGGTAGCCACACGCTTCGATGAACGACTGCGGTTCAAGTTATTAATG
CCCGCGTTAACCATACACCGACGGTTCCAATCGGATCAGGCAACCTACCGAATGGCAGAAATTTTTTACGGTTCCAATCGGATCGGTAGCCACACGCTTCGATGCCTCCCGAATTACAGCCCCTCTTGTG
CCCGCGTTAACCATACACCGACGGTTCCAATCGGATCTTAGAAGAAAACCTAGGCAATATCATCCAGACGGTTCCAATCGGATCGGTAGCCACACGCTTCGATGTTCAGTCCGCTTCTTTTGCCGCTGAT
CCCGCGTTAACCATACACCGACGGTTCCAATCGGATCTGTTACTGGTACCAAGACAGATATATAGACACGGTTCCAATCGGATCGGTAGCCACACGCTTCGATGTTTCGATCAGTTGGAGGTTACAACTG
CCCGCGTTAACCATACACCGACGGTTCCAATCGGATCTTCATTGCTATTCCAATCAAGCTACCATTGACGGTTCCAATCGGATCGGTAGCCACACGCTTCGATGACGGGGTTACTGATTTATGACCGCGG
CCCGCGTTAACCATACACCGACGGTTCCAATCGGATCAGCCTGAAGCAGAACTTCTTCTGTTGATTCACGGTTCCAATCGGATCGGTAGCCACACGCTTCGATGAGGGGTTTCTGGCACGATTGTTCCAA
CCCGCGTTAACCATACACCGACGGTTCCAATCGGATCGCACTTACCATGAAATTTGTTATATTGGAAACGGTTCCAATCGGATCGGTAGCCACACGCTTCGATGGAGACGTGGTATTATGAAAGTTCACG
CCCGCGTTAACCATACACCGACGGTTCCAATCGGATCGCTCCAGTGTGATTGATATCTATAAAAATAACGGTTCCAATCGGATCGGTAGCCACACGCTTCGATGGTATGAACAAACGAATAAAACTGATA
CCCGCGTTAACCATACACCGACGGTTCCAATCGGATCCACTTTGTATTCCTTAACTGAATTCTGTATACGGTTCCAATCGGATCGGTAGCCACACGCTTCGATGTAAGAGCGGTTCGTCCGATCGCCTTA
CCCGCGTTAACCATACACCGACGGTTCCAATCGGATCATTGCTTAGCTCGGGGTCATACTACTTACAACGGTTCCAATCGGATCGGTAGCCACACGCTTCGATGCTCACCTAATGGGGCCAATTCATCGC
CCCGCGTTAACCATACACCGACGGTTCCAATCGGATCAAAGCAGAAATTCAAGGTTGCTAGAGGCTAACGGTTCCAATCGGATCGGTAGCCACACGCTTCGATGTCTAATACTGAGATACACCCTACCAC
CCCGCGTTAACCATACACCGACGGTTCCAATCGGATCCCTTTGTTACATCAGCATTATATAAGTTGTACGGTTCCAATCGGATCGGTAGCCACACGCTTCGATGCGCTCTGGGTGTCGGCGCAAGTCATG
CCCGCGTTAACCATACACCGACGGTTCCAATCGGATCTCTTTGTAGCAGCCACTTTTGATTCTGCTTACGGTTCCAATCGGATCGGTAGCCACACGCTTCGATGCCCGGTCTCTCCCGAGTATGCCGCAG
CCCGCGTTAACCATACACCGACGGTTCCAATCGGATCCTCCACTGCCATGGCACAGACACAGAAACCACGGTTCCAATCGGATCGGTAGCCACACGCTTCGATGCAACACTCTAATACTCGTTAAAAACC
CCCGCGTTAACCATACACCGACGGTTCCAATCGGATCTGCGGACCTGAGTGACCTCATGGAACAGAGACGGTTCCAATCGGATCGGTAGCCACACGCTTCGATGGCAGGATCGGATCAGGTAATTCCGCT
CCCGCGTTAACCATACACCGACGGTTCCAATCGGATCAAAACTGAAGAACTAGGAGTCCATGTTCGAACGGTTCCAATCGGATCGGTAGCCACACGCTTCGATGGCGGGAGGTACTCGGCCGCCTCGCGC
CCCGCGTTAACCATACACCGACGGTTCCAATCGGATCTATGTATAAATCTCCTGTTAGTTCTGTCCCACGGTTCCAATCGGATCGGTAGCCACACGCTTCGATGGCGTGGGATTTACCTCGGTCTAAGGT
CCCGCGTTAACCATACACCGACGGTTCCAATCGGATCCCTGAACTTGGGGGAACGTACTTGTTTTGAACGGTTCCAATCGGATCGGTAGCCACACGCTTCGATGTTCACTGGTCCTAATACCGCGGGGTG
CCCGCGTTAACCATACACCGACGGTTCCAATCGGATCCTACATCAGCATCAGTGGGCTTCAGCCTGGACGGTTCCAATCGGATCGGTAGCCACACGCTTCGATGTACCGATCAACGTTCCCTATTATTAC
CCCGCGTTAACCATACACCGACGGTTCCAATCGGATCCACATCTTTAACAGGGGCCAAGGCATCTCAACGGTTCCAATCGGATCGGTAGCCACACGCTTCGATGCGGACGTAGTAGGCCAGTACAGGGAT
CCCGCGTTAACCATACACCGACGGTTCCAATCGGATCGTATATGGAGAAATCACTTGGATTTGGACAACGGTTCCAATCGGATCGGTAGCCACACGCTTCGATGTCTTAGTTCAATGTCTATTGTCAGAT
CCCGCGTTAACCATACACCGACGGTTCCAATCGGATCGCCAGCCTCCTGTCTCACATCTAGGACAGAACGGTTCCAATCGGATCGGTAGCCACACGCTTCGATGCGTAGGTTATAGTCTATGCCAAGGCT
CCCGCGTTAACCATACACCGACGGTTCCAATCGGATCCAATGCCACTTTCTTTCCTCTTTTACTCTTACGGTTCCAATCGGATCGGTAGCCACACGCTTCGATGCTAAGTGCATACCGACATTATTAGTT
CCCGCGTTAACCATACACCGACGGTTCCAATCGGATCCATCACGCTACCTGTCTTTAAACTATACTAACGGTTCCAATCGGATCGGTAGCCACACGCTTCGATGTGCTCAAGAGAACTATACGGCCGGAG
CCCGCGTTAACCATACACCGACGGTTCCAATCGGATCCTCAGCCCAAAATCTCCCTCAGCTGATAAGACGGTTCCAATCGGATCGGTAGCCACACGCTTCGATGTGAGTCTTAGGCTCCGCCGATTCTGT
CCCGCGTTAACCATACACCGACGGTTCCAATCGGATCCTACACCACCGTGTCCTCTTCTGTCAGGATACGGTTCCAATCGGATCGGTAGCCACACGCTTCGATGAGCAGTTAGGTGGGAATGGCATCAGT
CCCGCGTTAACCATACACCGACGGTTCCAATCGGATCGGCATGAAGAGGATCTCCTTCCTGTCTGCCACGGTTCCAATCGGATCGGTAGCCACACGCTTCGATGAATCAAGACTGTGAAACGGACATGAT
CCCGCGTTAACCATACACCGACGGTTCCAATCGGATCATTGTCTAGTGAGAAGAGAAACAAAGCTGGACGGTTCCAATCGGATCGGTAGCCACACGCTTCGATGTTCAGTCAGGGTTAACCCCGGTTTCG
CCCGCGTTAACCATACACCGACGGTTCCAATCGGATCCTTTGAGAAGTGCTATTCTATGCAGTGGGCACGGTTCCAATCGGATCGGTAGCCACACGCTTCGATGTCTATCTGCTGTGTTGATGAATGACT
CCCGCGTTAACCATACACCGACGGTTCCAATCGGATCGTTTCTAAATGCTTCCTCCATTTCTTGCCTACGGTTCCAATCGGATCGGTAGCCACACGCTTCGATGTGTAGTGGCACCCCGATACAACGGTT
CCCGCGTTAACCATACACCGACGGTTCCAATCGGATCCTGCAGACCATTACTTTTGTAAAATACAATACGGTTCCAATCGGATCGGTAGCCACACGCTTCGATGGTGATATGCAGCTGAGAAGGCTCTCG
CCCGCGTTAACCATACACCGACGGTTCCAATCGGATCGCAGAGGAGGTTGGATGTGATCTCCAAGCTACGGTTCCAATCGGATCGGTAGCCACACGCTTCGATGCTGTTAGCCGAGACTTAGGACAGCAT
CCCGCGTTAACCATACACCGACGGTTCCAATCGGATCAAGCTTTGATCCAGGTTTATAGTATGACTTACGGTTCCAATCGGATCGGTAGCCACACGCTTCGATGATGGATGAGAATAACCATGGCGATCC
CCCGCGTTAACCATACACCGACGGTTCCAATCGGATCCAACAAATGCAGTATTTATTGTCTATGGCTACGGTTCCAATCGGATCGGTAGCCACACGCTTCGATGTGCCGAGCGAGGTGGGCTCGCGGGTC
CCCGCGTTAACCATACACCGACGGTTCCAATCGGATCTGGTGGATTGTGTCTTCCTGTGTGGAGCTCACGGTTCCAATCGGATCGGTAGCCACACGCTTCGATGGTGCCATAAATGTCCAGCGAACTTGT
CCCGCGTTAACCATACACCGACGGTTCCAATCGGATCCAGTGGGAGGAGGGGTCCTCACTGGGCTGGACGGTTCCAATCGGATCGGTAGCCACACGCTTCGATGTTCGAGATAGACAGCACCCTGTTGAA
CCCGCGTTAACCATACACCGACGGTTCCAATCGGATCATTGCCAAGGCAGTAGGTAGCAACGGGATGACGGTTCCAATCGGATCGGTAGCCACACGCTTCGATGTAACCCTCGTGAGGGGTCAACTAGTT
CCCGCGTTAACCATACACCGACGGTTCCAATCGGATCTCTTGCTTTGCATTGCTGACATGATCCCGAACGGTTCCAATCGGATCGGTAGCCACACGCTTCGATGAACTCGCGGGGTACGTCATCACCTAT
CCCGCGTTAACCATACACCGACGGTTCCAATCGGATCTCTGCATTATGGTCAATGATAGATGGTAGAACGGTTCCAATCGGATCGGTAGCCACACGCTTCGATGCCCTCTGTACCGATCGCCTCGTTGCA
CCCGCGTTAACCATACACCGACGGTTCCAATCGGATCCCCCATTCTGTACTGCTGCCCACATCTCTCACGGTTCCAATCGGATCGGTAGCCACACGCTTCGATGATCCGGTGGCTTGTACTATTGAAATC
CCCGCGTTAACCATACACCGACGGTTCCAATCGGATCATTGAGCCCTTGTCCATGCTAGCACAGGTTACGGTTCCAATCGGATCGGTAGCCACACGCTTCGATGGTATCGGCCCATTTTAGTAGCATCTG
CCCGCGTTAACCATACACCGACGGTTCCAATCGGATCCAGGCCTCCACAGTGACACCCTCCCTGCCCACGGTTCCAATCGGATCGGTAGCCACACGCTTCGATGCGTAAGGTGCGTGGGCCGTCAATCCT
CCCGCGTTAACCATACACCGACGGTTCCAATCGGATCGCCTTCCTGGATCACAGCCAAGTGTGTGCAACGGTTCCAATCGGATCGGTAGCCACACGCTTCGATGCGGACTTGAGCTAAGTCAGAATTGTG
CCCGCGTTAACCATACACCGACGGTTCCAATCGGATCCACTCTTGGCTTCATTTGAGAACAACTCACACGGTTCCAATCGGATCGGTAGCCACACGCTTCGATGGCATGAACTCCTCATTATCGGTTGAG
CCCGCGTTAACCATACACCGACGGTTCCAATCGGATCGAGAAGCTCCTTTGGGGCCTTTGCTTACCCACGGTTCCAATCGGATCGGTAGCCACACGCTTCGATGGCTACTCGTGCTTCCGGTAAATATGA
CCCGCGTTAACCATACACCGACGGTTCCAATCGGATCGGTCCCATGCCTCCAGCCTCACCTTGAACTACGGTTCCAATCGGATCGGTAGCCACACGCTTCGATGCGTCTGGAATATGCTAGACGCTGACA
CCCGCGTTAACCATACACCGACGGTTCCAATCGGATCGGTCATTGCTGTGTTTCTGATCCCAAACACACGGTTCCAATCGGATCGGTAGCCACACGCTTCGATGGATTGTCGCCGTCGGCCCTCGGTTAT
CCCGCGTTAACCATACACCGACGGTTCCAATCGGATCGGCTATGGGATGTCAGAGCTAGAAGGGACTACGGTTCCAATCGGATCGGTAGCCACACGCTTCGATGGCATATCATCCATGCCCCGCCATATA
CCCGCGTTAACCATACACCGACGGTTCCAATCGGATCAGCCCCAGCCTTAGAACCCTGGCATCACAAACGGTTCCAATCGGATCGGTAGCCACACGCTTCGATGTGAACATGCGATGCCAACGGGGGAAG
CCCGCGTTAACCATACACCGACGGTTCCAATCGGATCGGGGTCTGTATGTTCTTTCCTGGGGAACCAACGGTTCCAATCGGATCGGTAGCCACACGCTTCGATGTCAATGTGCCTTTCATGTATAGGGGC
CCCGCGTTAACCATACACCGACGGTTCCAATCGGATCAACTCATGGTGGTTCTAGGGCCAGGACCCCACGGTTCCAATCGGATCGGTAGCCACACGCTTCGATGCCCACGGATGCGCCCGCATCGCGATG
CCCGCGTTAACCATACACCGACGGTTCCAATCGGATCGCCCTGCATAGGTCTGAATGCCCTGTCCCGACGGTTCCAATCGGATCGGTAGCCACACGCTTCGATGGGCAATGGCTCCATTTCCGCATATAT
CCCGCGTTAACCATACACCGACGGTTCCAATCGGATCTTTGGGTGACTCTAGGGCCAGGGTGCTGAGACGGTTCCAATCGGATCGGTAGCCACACGCTTCGATGCGGAAAGTGTGGTTCTCCTATTAAGA
CCCGCGTTAACCATACACCGACGGTTCCAATCGGATCCTCTCCTCCTGCTGGATGCCATAGCCCTGGACGGTTCCAATCGGATCGGTAGCCACACGCTTCGATGCCTGGCTCTCACGATTCTCACTAGAC
CCCGCGTTAACCATACACCGACGGTTCCAATCGGATCCAGTGTCTGTGAGTTCCTGGTGAGGAAGGGACGGTTCCAATCGGATCGGTAGCCACACGCTTCGATGCTGTGTGAGCGGGTGTACCCCACATC
CCCGCGTTAACCATACACCGACGGTTCCAATCGGATCTTCTTGCCGGACGTGACAGAGCCTATGGATACGGTTCCAATCGGATCGGTAGCCACACGCTTCGATGTTGGCCAGTCACTGCTGCGTCTCAAG
CCCGCGTTAACCATACACCGACGGTTCCAATCGGATCGTTCATGCATGGTCTTCTGCAGGGCCTGGGACGGTTCCAATCGGATCGGTAGCCACACGCTTCGATGTATGTTCCCGGATTAACGCGGCGTTA
CCCGCGTTAACCATACACCGACGGTTCCAATCGGATCCAGCTCTGAGGCACTGTCCTGGCCCCACTCACGGTTCCAATCGGATCGGTAGCCACACGCTTCGATGGCTCAACGTCTCTCGTGGTGTGACAG
CCCGCGTTAACCATACACCGACGGTTCCAATCGGATCCCTCTGCTCTCTATGTAAGGGATGCGGTCCACGGTTCCAATCGGATCGGTAGCCACACGCTTCGATGCCAAAGAATATGGTGATGTTTCTTTG
CCCGCGTTAACCATACACCGACGGTTCCAATCGGATCGACCATGGCCAGCCAAAGGCACAGGTGGGCACGGTTCCAATCGGATCGGTAGCCACACGCTTCGATGCATAGACTATCCTACTGTTTCGCTTA
CCCGCGTTAACCATACACCGACGGTTCCAATCGGATCGGGGCAGGAAGAGACTGAGGATGCTTGCTGACGGTTCCAATCGGATCGGTAGCCACACGCTTCGATGAATGGACGCTAAGACACTGGATATGC
CCCGCGTTAACCATACACCGACGGTTCCAATCGGATCGGAAGAGGCTGAGGACCATGAGTAAGTGTGACGGTTCCAATCGGATCGGTAGCCACACGCTTCGATGTTGCGATTGGCTGCCTCCACTGATGG
CCCGCGTTAACCATACACCGACGGTTCCAATCGGATCGGGTCCCCGGGTCAGCAAGGTAGCTCCTCAACGGTTCCAATCGGATCGGTAGCCACACGCTTCGATGCTATACTTACGGTCCGGGCCCGGCAT
CCCGCGTTAACCATACACCGACGGTTCCAATCGGATCCTCTCCCCTGACCAAAAAATGCCAGGGCTGACGGTTCCAATCGGATCGGTAGCCACACGCTTCGATGGCAAACGCTGGCTGTCACCTAGTCAC
CCCGCGTTAACCATACACCGACGGTTCCAATCGGATCTTTGCTTCTCAAGACCACCTTTAACCTTCCACGGTTCCAATCGGATCGGTAGCCACACGCTTCGATGTCGCTGCCGGAGAGACCTGACATGGC
CCCGCGTTAACCATACACCGACGGTTCCAATCGGATCCAGTCTGAAAGTGGGAGCCCTTGCAGGTATACGGTTCCAATCGGATCGGTAGCCACACGCTTCGATGCTCAAGCAAGAACCATCAACACTTCG
CCCGCGTTAACCATACACCGACGGTTCCAATCGGATCTAGAATGGGGAAAGACTTACCCTTCTGGTTACGGTTCCAATCGGATCGGTAGCCACACGCTTCGATGCCGGAGAAGTCTTATGGTCTGACTCG
CCCGCGTTAACCATACACCGACGGTTCCAATCGGATCGTCAGACGTTCCACATCCAGGATCCACCTGACGGTTCCAATCGGATCGGTAGCCACACGCTTCGATGGCGCGCTTGCCGCGAGCATTGATACT
CCCGCGTTAACCATACACCGACGGTTCCAATCGGATCTCTCCTTCCAAACAAACCCGGGAAGTAGGAACGGTTCCAATCGGATCGGTAGCCACACGCTTCGATGGGCGAACTTTGGCGTCTAGCGAGATC
CCCGCGTTAACCATACACCGACGGTTCCAATCGGATCCTTCCTGGTCTACACGTGGAGGGCACAGACACGGTTCCAATCGGATCGGTAGCCACACGCTTCGATGCCTATCGGAGCGCACAGTAGGTCGGC
CCCGCGTTAACCATACACCGACGGTTCCAATCGGATCGAACCCCGTGCTGGGCCAAGGCCACAGGGTACGGTTCCAATCGGATCGGTAGCCACACGCTTCGATGCTTTAATAATGAGCCGCTTCCTAAGC
CCCGCGTTAACCATACACCGACGGTTCCAATCGGATCGCCACTCGCTGGGTCTGGTTCCCTGTGGCCACGGTTCCAATCGGATCGGTAGCCACACGCTTCGATGATGATGTACCCCCTATATATGGTATC
CCCGCGTTAACCATACACCGACGGTTCCAATCGGATCCCTGCTTGCCTTGGACAGGGCTGTGTAGCCACGGTTCCAATCGGATCGGTAGCCACACGCTTCGATGCCAAGCAAGGGCATTAACCGGGGTAG
CCCGCGTTAACCATACACCGACGGTTCCAATCGGATCCAATAGATTTTTCTGCCTAAATTTGACTTGACGGTTCCAATCGGATCGGTAGCCACACGCTTCGATGAATGACCACCTCCCAACGTCGGTTTA
CCCGCGTTAACCATACACCGACGGTTCCAATCGGATCGAGTTCTGTTCTCAGATTCCAGATCGTATGACGGTTCCAATCGGATCGGTAGCCACACGCTTCGATGTAATACGAAGTTCGCCGGACCCCGGC
CCCGCGTTAACCATACACCGACGGTTCCAATCGGATCCTGTGTGCGGGGGACTGAGGCTTGGCAAGGACGGTTCCAATCGGATCGGTAGCCACACGCTTCGATGATTCTACCCCAATTACTTATCTCAGC
CCCGCGTTAACCATACACCGACGGTTCCAATCGGATCCACTTTGCTACAAGGCCCAGGTGTGCTTAGACGGTTCCAATCGGATCGGTAGCCACACGCTTCGATGAGTTAGACGGTCATGTTGAGGTTCTA
CCCGCGTTAACCATACACCGACGGTTCCAATCGGATCTGGGTTGGCTGGAGCAGGAAAAGAACCTTGACGGTTCCAATCGGATCGGTAGCCACACGCTTCGATGTAGTGTTCCGGGTGATGCAACCATCA
CCCGCGTTAACCATACACCGACGGTTCCAATCGGATCGTGACAGGTGGCTTGAAGGAGAGCTCATTGACGGTTCCAATCGGATCGGTAGCCACACGCTTCGATGGGTGATAAGCATTGACCCGGATAGCG
CCCGCGTTAACCATACACCGACGGTTCCAATCGGATCCCATCCCACTCACTCCTCCACCGGCCCGGTACGGTTCCAATCGGATCGGTAGCCACACGCTTCGATGGAAGTGTCTTGAACCTTACCGCAATC
CCCGCGTTAACCATACACCGACGGTTCCAATCGGATCGGAAAGGAGTTACTATTGATCTATTTGTTTACGGTTCCAATCGGATCGGTAGCCACACGCTTCGATGCATCAGATTGCCAGTTCCTCGTATAA
CCCGCGTTAACCATACACCGACGGTTCCAATCGGATCAGACTCTCTCATAACAGGAAGAATAAACAAACGGTTCCAATCGGATCGGTAGCCACACGCTTCGATGTGCGTTAAGCAACATCCTGCCATGTT
CCCGCGTTAACCATACACCGACGGTTCCAATCGGATCCTGAATAAGCCTAAGTACCATGGGCCTCATACGGTTCCAATCGGATCGGTAGCCACACGCTTCGATGACTGATCGATGAATCCATTAAATATA
CCCGCGTTAACCATACACCGACGGTTCCAATCGGATCCTCTAACCCAGGATCCAGGACCTCAGGGTGACGGTTCCAATCGGATCGGTAGCCACACGCTTCGATGAAGTCATAGTCTTCACTCGTACTTGA
CCCGCGTTAACCATACACCGACGGTTCCAATCGGATCTTCAATTTCACAGCACAAGGGCCTTGCTCAACGGTTCCAATCGGATCGGTAGCCACACGCTTCGATGTGCCGACATCAATTATCGGGTGTCAT
CCCGCGTTAACCATACACCGACGGTTCCAATCGGATCGCATGTCGGTTTCATTTTATTTTACACATAACGGTTCCAATCGGATCGGTAGCCACACGCTTCGATGGCTACGGGCATTCCGAAGTGAAGAAT
CCCGCGTTAACCATACACCGACGGTTCCAATCGGATCACCCATCCCTTTCACCCACCTGCCACCTCCACGGTTCCAATCGGATCGGTAGCCACACGCTTCGATGGCTCTCAGGCCGAATTTGAGATTCGT
CCCGCGTTAACCATACACCGACGGTTCCAATCGGATCCAGTGTCCCTCCTGGATGCCTGCCCTCAGGACGGTTCCAATCGGATCGGTAGCCACACGCTTCGATGTATATGATACATGCTATTCGAAAGGC
CCCGCGTTAACCATACACCGACGGTTCCAATCGGATCAATGACAAAGCGTTACCTCTAACACATCCCACGGTTCCAATCGGATCGGTAGCCACACGCTTCGATGAGGGCGCGCGTATTCGCCGCGCTCGG
CCCGCGTTAACCATACACCGACGGTTCCAATCGGATCTCCATGTGTTGATGCCTCCCACGCCCTCCCACGGTTCCAATCGGATCGGTAGCCACACGCTTCGATGGTTGCATGGGTAAGCTCACCAGCAAG
CCCGCGTTAACCATACACCGACGGTTCCAATCGGATCCTCCACCATGCTGGGTGTACTTGCCGGAGGACGGTTCCAATCGGATCGGTAGCCACACGCTTCGATGTGGCAGACTAGACCCCCACAACAGGC
CCCGCGTTAACCATACACCGACGGTTCCAATCGGATCAAGCCATACTCACCAGGAAAGAACAGACTCACGGTTCCAATCGGATCGGTAGCCACACGCTTCGATGCAGGTAAATTAGCATGAGAATGTGTT
CCCGCGTTAACCATACACCGACGGTTCCAATCGGATCGATGTGCTTTTAGTTCCATGGAGTGTGACCACGGTTCCAATCGGATCGGTAGCCACACGCTTCGATGCGTGTGGTTAAGACGTGGACTTTCAA
CCCGCGTTAACCATACACCGACGGTTCCAATCGGATCTATGGTTCTGAACTGAGGCAAGAACCTAGGACGGTTCCAATCGGATCGGTAGCCACACGCTTCGATGAGTTTTAATGTTGTCTTGCGCGGTCA
CCCGCGTTAACCATACACCGACGGTTCCAATCGGATCTATCCTTCAAATTCAGCTCAAAAGGCACATACGGTTCCAATCGGATCGGTAGCCACACGCTTCGATGCCCATTCATTCGAGATTACGACAAGA
CCCGCGTTAACCATACACCGACGGTTCCAATCGGATCCGTGCTCCTCTCAGTGACACTTCTGGGCTTACGGTTCCAATCGGATCGGTAGCCACACGCTTCGATGCCACCGATTGTTAAAGTAAATCGTGC
CCCGCGTTAACCATACACCGACGGTTCCAATCGGATCTTTCTTCCTAGTTACCCTTCCCACCTAGGAACGGTTCCAATCGGATCGGTAGCCACACGCTTCGATGATCGGCTGACATGGGCGTGCGGGTGA
CCCGCGTTAACCATACACCGACGGTTCCAATCGGATCACTGTCACAGTGCTTTTAGGATGAAAAACCACGGTTCCAATCGGATCGGTAGCCACACGCTTCGATGGTCCAACGTTTTTTACTCGAATCCCT
CCCGCGTTAACCATACACCGACGGTTCCAATCGGATCCCTCTCCAGCTCTCTCCATCCTGCTATTACACGGTTCCAATCGGATCGGTAGCCACACGCTTCGATGTGAGTGCTATTAACGTAAGCCCCTTT
CCCGCGTTAACCATACACCGACGGTTCCAATCGGATCCCTGATCCTTCCTCTGGACCACAAAAGGTCACGGTTCCAATCGGATCGGTAGCCACACGCTTCGATGCGCCAGCTCATCCGCCAAATTAGTTG
CCCGCGTTAACCATACACCGACGGTTCCAATCGGATCAGTTACCCACACTCTCACTCAATCACCAGCACGGTTCCAATCGGATCGGTAGCCACACGCTTCGATGCCCATATGTGAAGGAACCAACTCTCT
CCCGCGTTAACCATACACCGACGGTTCCAATCGGATCTCCTCCTGAAATCTACTTCTCCTGACTGTTACGGTTCCAATCGGATCGGTAGCCACACGCTTCGATGAATGGGCGACCCGCGGGACTTCATTT
CCCGCGTTAACCATACACCGACGGTTCCAATCGGATCGTGGGGGAAAGCACCTCAGGTGTCCTGCGGACGGTTCCAATCGGATCGGTAGCCACACGCTTCGATGAGGGAGAAGCTATGCGGTGAGAGCAT
CCCGCGTTAACCATACACCGACGGTTCCAATCGGATCGAGGGGCCAGGCCAGCACTGAAGGGATCAAACGGTTCCAATCGGATCGGTAGCCACACGCTTCGATGCTTGGGGTATGTGGCTGACACTCGAG
CCCGCGTTAACCATACACCGACGGTTCCAATCGGATCATGCAGAACACAGCCTGGCAGTTCAAGGGGACGGTTCCAATCGGATCGGTAGCCACACGCTTCGATGAACAGTGTACCTTACGGGCGCTTCGT
CCCGCGTTAACCATACACCGACGGTTCCAATCGGATCTGAGTGAGCCCGGAAGGATCTGCAGCAGCAACGGTTCCAATCGGATCGGTAGCCACACGCTTCGATGAACGATAGACCTTCAATGCTGGACAC
CCCGCGTTAACCATACACCGACGGTTCCAATCGGATCCAGATCTGGATGAGCCCTCCCTGGTGGTGGACGGTTCCAATCGGATCGGTAGCCACACGCTTCGATGAGTTTAAGTGAAGAAAAGAACCGACA
CCCGCGTTAACCATACACCGACGGTTCCAATCGGATCAGCAGTGGAGGAGGTGTCACGAACACACACACGGTTCCAATCGGATCGGTAGCCACACGCTTCGATGTCTACTACGAGGCCCCCCGGTTCTTC
CCCGCGTTAACCATACACCGACGGTTCCAATCGGATCGCTCACGCCCCACTTTCCATCTGGGCCAGGACGGTTCCAATCGGATCGGTAGCCACACGCTTCGATGACTTGACTAATACAGCTTTCCTCGTC
CCCGCGTTAACCATACACCGACGGTTCCAATCGGATCGCCGGTGATACAGAGTCTGGAGTGGACCTCACGGTTCCAATCGGATCGGTAGCCACACGCTTCGATGCACATAAAGCAGGGAGGACCATTCAG
CCCGCGTTAACCATACACCGACGGTTCCAATCGGATCGAACAGGCATCCATCTTTGCTGTTCTGTAGACGGTTCCAATCGGATCGGTAGCCACACGCTTCGATGATTACGTTTACAGGACCAACCAGAAG
CCCGCGTTAACCATACACCGACGGTTCCAATCGGATCCCCAGCACAACGCCCGAGCCCTGCTAAGGGACGGTTCCAATCGGATCGGTAGCCACACGCTTCGATGAACGTGCCAGTACAGACAATATTTAC
CCCGCGTTAACCATACACCGACGGTTCCAATCGGATCTATAGATAAAACCCCATCTGCCTGGGACAGACGGTTCCAATCGGATCGGTAGCCACACGCTTCGATGAATCCTACCCGGGTCAAACGCAAGTC
CCCGCGTTAACCATACACCGACGGTTCCAATCGGATCTGAATAGGCGGTTTTCCCCTCATAGTGTAAACGGTTCCAATCGGATCGGTAGCCACACGCTTCGATGGTCAAACATGATGACCGTCAGTTGGA
CCCGCGTTAACCATACACCGACGGTTCCAATCGGATCCAGCACAACAGTCTGAAGTCAACCAGGGACACGGTTCCAATCGGATCGGTAGCCACACGCTTCGATGGGACGTTTTGATTTACCGATTCTTTG
CCCGCGTTAACCATACACCGACGGTTCCAATCGGATCGAACTGTTCATTCCCCTGAAAATGGGGCTGACGGTTCCAATCGGATCGGTAGCCACACGCTTCGATGCGGGGCTACTACGTCGAACTGCGGGT
CCCGCGTTAACCATACACCGACGGTTCCAATCGGATCAAGTTATTTGATAAAATGCTACATCCCTTGACGGTTCCAATCGGATCGGTAGCCACACGCTTCGATGTGATGACACGGGCGTATTTGTGAAAG
CCCGCGTTAACCATACACCGACGGTTCCAATCGGATCGTGAGATTCATTTCAGGGATGCAAGGAGGGACGGTTCCAATCGGATCGGTAGCCACACGCTTCGATGGCCGTACAGCATAGAGTATTCAGAAA
CCCGCGTTAACCATACACCGACGGTTCCAATCGGATCATACTTCTAAACTCATCCTATGAAGCACTAACGGTTCCAATCGGATCGGTAGCCACACGCTTCGATGATAGCCCGGATTGTCCCTTATAGTGA
CCCGCGTTAACCATACACCGACGGTTCCAATCGGATCCCAAACATATGAAGAACTAACATCAATTCTACGGTTCCAATCGGATCGGTAGCCACACGCTTCGATGCAGAGGTAAATGCACTTCTAGTCAAG
CCCGCGTTAACCATACACCGACGGTTCCAATCGGATCCACAGTAATAAACTCCCATCAAAGAAAAACACGGTTCCAATCGGATCGGTAGCCACACGCTTCGATGAGTGAAAATATTGGCAGTGTGAAAGC
CCCGCGTTAACCATACACCGACGGTTCCAATCGGATCCTAGCAAGGTTGAATCATGAAGAAATAGAAACGGTTCCAATCGGATCGGTAGCCACACGCTTCGATGATTGAGCCAACGTAAACTCTATCGAC
CCCGCGTTAACCATACACCGACGGTTCCAATCGGATCGAGCAACAATATGCCAAAAATTGGAAAACCACGGTTCCAATCGGATCGGTAGCCACACGCTTCGATGGCAGTATTCCGCATAAGTGACACTAG
CCCGCGTTAACCATACACCGACGGTTCCAATCGGATCCCAAAAAAGGAGACATTACATCTGATAAGAACGGTTCCAATCGGATCGGTAGCCACACGCTTCGATGCGCCGGATCTACGTGGGGCATTTTGC
CCCGCGTTAACCATACACCGACGGTTCCAATCGGATCGGAAATAAATATTACAGTTCATAGCAGCAAACGGTTCCAATCGGATCGGTAGCCACACGCTTCGATGGGCATGGGAGCTCTCCCGAGGAGAGT
CCCGCGTTAACCATACACCGACGGTTCCAATCGGATCGAGTTTTAAGCTGTGATCTGGGAATGATATACGGTTCCAATCGGATCGGTAGCCACACGCTTCGATGTGAAATTTTGGCGATTGGCCTGCTAT
CCCGCGTTAACCATACACCGACGGTTCCAATCGGATCCACCCTGCCTCCTTTCATTTACCTCCCAGGACGGTTCCAATCGGATCGGTAGCCACACGCTTCGATGATTCTGTACAATCCCTGCCTACGCCT
CCCGCGTTAACCATACACCGACGGTTCCAATCGGATCATCCATGGAAGACAGAAAATTGACCTCTGTACGGTTCCAATCGGATCGGTAGCCACACGCTTCGATGTCTGTGTCCTTTGAGTGTTAAGGCAG
CCCGCGTTAACCATACACCGACGGTTCCAATCGGATCTGGAGTTTCCAGGAAAGTTTTAACCACTGGACGGTTCCAATCGGATCGGTAGCCACACGCTTCGATGTCGGCACACAGGAGAGAAGCGACGAC
CCCGCGTTAACCATACACCGACGGTTCCAATCGGATCCTCTGCTCTAGAATCCTTTCCAGCTCCATTACGGTTCCAATCGGATCGGTAGCCACACGCTTCGATGAGGACTTTACCGCTTTCTAAACTGCT
CCCGCGTTAACCATACACCGACGGTTCCAATCGGATCAAGGTGAGCATAAGACTTGGGTGGTTTCGTACGGTTCCAATCGGATCGGTAGCCACACGCTTCGATGAATATTAGCGATGCTGAGAAGAAGCA
CCCGCGTTAACCATACACCGACGGTTCCAATCGGATCGCTGTGCTCAGTTCATATAGCTCTGTTACAACGGTTCCAATCGGATCGGTAGCCACACGCTTCGATGCATAACTAGGTAAATCCCTTAATCGC
CCCGCGTTAACCATACACCGACGGTTCCAATCGGATCGGAAATCAAGCTGGTTAGGTTGAGACTGCAACGGTTCCAATCGGATCGGTAGCCACACGCTTCGATGTTTCGATGATGTGCCGATTGCGATTC
CCCGCGTTAACCATACACCGACGGTTCCAATCGGATCGTTTTGTGTAGACTGTGGGTTGCCATAATCACGGTTCCAATCGGATCGGTAGCCACACGCTTCGATGGCGCCTAGTGGTTGGTAGAAGTGTGG
CCCGCGTTAACCATACACCGACGGTTCCAATCGGATCTTCTGCTGGTTCTCCGTAAGCTGAGAAAATACGGTTCCAATCGGATCGGTAGCCACACGCTTCGATGGACAGTATGACGCTATATGGATCCCG
CCCGCGTTAACCATACACCGACGGTTCCAATCGGATCATAGCCAACATCTGTATTATCTTGAGGTTCACGGTTCCAATCGGATCGGTAGCCACACGCTTCGATGCTCTGAATACACCAATGAATTACTTA
CCCGCGTTAACCATACACCGACGGTTCCAATCGGATCAAATGCTGATAAGGGCATGGAGAAATGGGAACGGTTCCAATCGGATCGGTAGCCACACGCTTCGATGTCTCAAGGCTAGGACACGGCACTGGA
CCCGCGTTAACCATACACCGACGGTTCCAATCGGATCGTTCTTGGGGGAGGTGCTGATGGGAGCAGCACGGTTCCAATCGGATCGGTAGCCACACGCTTCGATGTTACTAAGAAGGGTTAAGGGCCGGTG
CCCGCGTTAACCATACACCGACGGTTCCAATCGGATCGCTGGTGCGAGCGGAGACACCCCGGAGGTGACGGTTCCAATCGGATCGGTAGCCACACGCTTCGATGTATCAAAATTATAAGATCTACGTCAC
CCCGCGTTAACCATACACCGACGGTTCCAATCGGATCGGGTCACTGCCCCCACTGGCCATAGTAGCCACGGTTCCAATCGGATCGGTAGCCACACGCTTCGATGGGTAAGTGAGACCAAGTCATAGTGAG
CCCGCGTTAACCATACACCGACGGTTCCAATCGGATCCCAATTATCACTTTGTAGCAACACAAATAAACGGTTCCAATCGGATCGGTAGCCACACGCTTCGATGAAGCGAAACACTGCTGGTAATGATGC
CCCGCGTTAACCATACACCGACGGTTCCAATCGGATCTCTGAAACTCTAGCCTCTAATGCTTTTTTCACGGTTCCAATCGGATCGGTAGCCACACGCTTCGATGCGTCGTTCACGTCCCTTGAATGACAG
CCCGCGTTAACCATACACCGACGGTTCCAATCGGATCTCTTAAGGTTTCATAGCTGTCCTCTTAAGGACGGTTCCAATCGGATCGGTAGCCACACGCTTCGATGTCAATGAAAACACGCTCAACCAGTGC
CCCGCGTTAACCATACACCGACGGTTCCAATCGGATCACTGCAGCTACTGTGGAGCAGCACAGCTTAACGGTTCCAATCGGATCGGTAGCCACACGCTTCGATGCTACGAAATCAATTGAGTTACTAAAT
CCCGCGTTAACCATACACCGACGGTTCCAATCGGATCTTTGGTGGCTACTGAGCATTTGACTTGTGGACGGTTCCAATCGGATCGGTAGCCACACGCTTCGATGGATCAATCTTGCTTTCCTGACCTCCA
CCCGCGTTAACCATACACCGACGGTTCCAATCGGATCGCAAGAAGTCCCTTGTGAAACCATCTGTGGACGGTTCCAATCGGATCGGTAGCCACACGCTTCGATGCTGCATGTCCAAGCACTCTTCCACCA
CCCGCGTTAACCATACACCGACGGTTCCAATCGGATCACTGGTGCAGGCCCTGCCCCTGTGTGAGAGACGGTTCCAATCGGATCGGTAGCCACACGCTTCGATGATCGCCTAGAGGGATGGCCCTGTGCT
CCCGCGTTAACCATACACCGACGGTTCCAATCGGATCTGGCCAAGCCCATCCCCTCTGCACATTTGCACGGTTCCAATCGGATCGGTAGCCACACGCTTCGATGCTGGATTTTCTGATAAAATCTCTTTG
CCCGCGTTAACCATACACCGACGGTTCCAATCGGATCACTAACAAACCAAGGAATGTGACTGTGATCACGGTTCCAATCGGATCGGTAGCCACACGCTTCGATGGGAGCACGCAGAGCCTGCATTAGCCC
CCCGCGTTAACCATACACCGACGGTTCCAATCGGATCCTATTAACACAGCCATTTATCTGTCTGCCTACGGTTCCAATCGGATCGGTAGCCACACGCTTCGATGGAAAAAGGGAACGACTGTACGCTGTC
CCCGCGTTAACCATACACCGACGGTTCCAATCGGATCCACTGCACTCTCTAAGCCAGAGCCCAGGCAACGGTTCCAATCGGATCGGTAGCCACACGCTTCGATGAACTGAAACTTAATATAACCATCGGC
CCCGCGTTAACCATACACCGACGGTTCCAATCGGATCCTCCAAGTGAGCCCCTCGTATGCCTGTGTTACGGTTCCAATCGGATCGGTAGCCACACGCTTCGATGTCCGACAAGGAGAAGATTTTATTTCA
CCCGCGTTAACCATACACCGACGGTTCCAATCGGATCATCTGAACCTGCAGCTCAGGCCTTTCTGGGACGGTTCCAATCGGATCGGTAGCCACACGCTTCGATGAGAATCAAGCGGTCACAGTATTCTTG
CCCGCGTTAACCATACACCGACGGTTCCAATCGGATCACCGCAGGGTGATCCTGTCCTCCCACAGCCACGGTTCCAATCGGATCGGTAGCCACACGCTTCGATGCATGGCCCAGAACACATTCGAGGCGC
CCCGCGTTAACCATACACCGACGGTTCCAATCGGATCCAATGGAGCTATTCTTCAGGGTTCTGCTCTACGGTTCCAATCGGATCGGTAGCCACACGCTTCGATGACCACACAGGAATGGCTGCGTTGCCG
CCCGCGTTAACCATACACCGACGGTTCCAATCGGATCGCACCAAGGATGAACACAGCTGCTGCCCAGACGGTTCCAATCGGATCGGTAGCCACACGCTTCGATGTATCGGTCGAGCCACCCGCAGTAGCG
CCCGCGTTAACCATACACCGACGGTTCCAATCGGATCGCAAGATGAATGCTCTACCAGTGGAGGAGCACGGTTCCAATCGGATCGGTAGCCACACGCTTCGATGTGTATCGGCGACGAGCGGGTAGAATG
CCCGCGTTAACCATACACCGACGGTTCCAATCGGATCGGTCTCCTGGTGAGTGGGATGTCTGCTAACACGGTTCCAATCGGATCGGTAGCCACACGCTTCGATGGAAGAATTGCCATCCAGTCTGGTAAT
CCCGCGTTAACCATACACCGACGGTTCCAATCGGATCGTTCTGCCAGTGAGCAACAGAAACATATGGACGGTTCCAATCGGATCGGTAGCCACACGCTTCGATGACCACTGAAACCAAGACAGCGATAGG
CCCGCGTTAACCATACACCGACGGTTCCAATCGGATCAGCTGGCTAATGCCCCTGAGTGTCTGCTCCACGGTTCCAATCGGATCGGTAGCCACACGCTTCGATGCGGGAAGGGAAACATTTTCTTGAACC
CCCGCGTTAACCATACACCGACGGTTCCAATCGGATCATATCAGAGGGGGCAGAGTTCTCTTTCTGCACGGTTCCAATCGGATCGGTAGCCACACGCTTCGATGATTTGGGTCTATCTGTATACAGTGAA
CCCGCGTTAACCATACACCGACGGTTCCAATCGGATCATCGCTAAGTGGGGTTATGTTTGGGTGGTGACGGTTCCAATCGGATCGGTAGCCACACGCTTCGATGCCCGAGTAAAATGCCCCAGTAATACG
CCCGCGTTAACCATACACCGACGGTTCCAATCGGATCCAACAGCAAAACTTCTTGTTCAAAAGAAATACGGTTCCAATCGGATCGGTAGCCACACGCTTCGATGCGAGCTTGAAGTAAGAGCCTGCTCAT
CCCGCGTTAACCATACACCGACGGTTCCAATCGGATCTTATGTGTATCTCCTAATGATATCCCTCCCACGGTTCCAATCGGATCGGTAGCCACACGCTTCGATGGGGAGGCGTGCCACATACCTAGATCA
CCCGCGTTAACCATACACCGACGGTTCCAATCGGATCAATGAAGGGAAAAAATGGTAAGGGCAGCCAACGGTTCCAATCGGATCGGTAGCCACACGCTTCGATGCGTGACACAGGATGGATCACCGTTCG
CCCGCGTTAACCATACACCGACGGTTCCAATCGGATCACCATGATACTCCTCGAGAAAAGCAACCCCACGGTTCCAATCGGATCGGTAGCCACACGCTTCGATGGCGAACTCACATTAGTCAACAGTAGG
CCCGCGTTAACCATACACCGACGGTTCCAATCGGATCATGTTTGATTGGTATATGTGAAAATGACAGACGGTTCCAATCGGATCGGTAGCCACACGCTTCGATGTCTCCGGTGGCCTTGGACGGTCTCGT
CCCGCGTTAACCATACACCGACGGTTCCAATCGGATCAGACAGTACGAGAACCTTGTGAAAAATAAAACGGTTCCAATCGGATCGGTAGCCACACGCTTCGATGACCATTAGGGTGCCCGACCTAACCTT
CCCGCGTTAACCATACACCGACGGTTCCAATCGGATCAACAAAAAATGATAGAGGGGTATCACCGCTACGGTTCCAATCGGATCGGTAGCCACACGCTTCGATGGTAACCCAGCAGATGGACATGGGAGC
CCCGCGTTAACCATACACCGACGGTTCCAATCGGATCAGACCGCTAGCCAGACTAATAAAGAATCAAACGGTTCCAATCGGATCGGTAGCCACACGCTTCGATGCCTTAGTCCGTACTCTTCGCCCTGTC
CCCGCGTTAACCATACACCGACGGTTCCAATCGGATCACACAAACTAAGATCAGAGCAGAGCTAAAGACGGTTCCAATCGGATCGGTAGCCACACGCTTCGATGTGAGCTGTATAAGCGCGATAGGCATT
CCCGCGTTAACCATACACCGACGGTTCCAATCGGATCAATGGAAATCTTAACAGTTTCTTAGACCCCACGGTTCCAATCGGATCGGTAGCCACACGCTTCGATGCTACTAGAGAGGGCTAAGGATCTATA
CCCGCGTTAACCATACACCGACGGTTCCAATCGGATCTGAAGGAAAGAGCAGCACTAGACTGAGGGCACGGTTCCAATCGGATCGGTAGCCACACGCTTCGATGAACCTATGCTGAACCATGCCCACGTT
CCCGCGTTAACCATACACCGACGGTTCCAATCGGATCGGTCCTCGGCTTTCACAGGAGTTGTGGGGGACGGTTCCAATCGGATCGGTAGCCACACGCTTCGATGTGCTGCGGCGTTCGGAAAAACGAAGT
CCCGCGTTAACCATACACCGACGGTTCCAATCGGATCTGATCATGGACTGCATTGTATTTCAGGTTGACGGTTCCAATCGGATCGGTAGCCACACGCTTCGATGGAATGTGACCGGGTCCCAGACTTTAA
CCCGCGTTAACCATACACCGACGGTTCCAATCGGATCTACTTTGATTTCTCTTAGGATGTGGTATCTACGGTTCCAATCGGATCGGTAGCCACACGCTTCGATGGGGAAGTGGAATTTTGGTCCACAACC
CCCGCGTTAACCATACACCGACGGTTCCAATCGGATCTCTGCCTATCTATCTTATAAGGACAATCGTACGGTTCCAATCGGATCGGTAGCCACACGCTTCGATGCCTAGTCCCGGACCACCAGGTCCGAA
CCCGCGTTAACCATACACCGACGGTTCCAATCGGATCGTCCACGTCACTTCAATCTCTGTCTCTGTCACGGTTCCAATCGGATCGGTAGCCACACGCTTCGATGACGACAATGGAAGTGTGCTCGGAGGC
CCCGCGTTAACCATACACCGACGGTTCCAATCGGATCTCACCTACCAACAAACTGCAGAAAGGGAAGACGGTTCCAATCGGATCGGTAGCCACACGCTTCGATGGCTTTTGGTCGACTATCGGGTTAGGT
CCCGCGTTAACCATACACCGACGGTTCCAATCGGATCCTTTTCCTTGGAAAAAATGTTTAGAAATCCACGGTTCCAATCGGATCGGTAGCCACACGCTTCGATGGGCCCGTCGTATGCGTCAGGTCAGGC
CCCGCGTTAACCATACACCGACGGTTCCAATCGGATCCAGACCGTGTTCTAGACCTGTCTAAGCTGAACGGTTCCAATCGGATCGGTAGCCACACGCTTCGATGTCGAATCTTGATACCTATAAGGTCGC
CCCGCGTTAACCATACACCGACGGTTCCAATCGGATCTGCTTCTGAGAATTCATCTCTCCGGCACTGACGGTTCCAATCGGATCGGTAGCCACACGCTTCGATGTAGTTCGGACAGAGGATCGTTTTTTA
CCCGCGTTAACCATACACCGACGGTTCCAATCGGATCCAGATAAATATTCTGGAACACAGACAGCTCACGGTTCCAATCGGATCGGTAGCCACACGCTTCGATGTTTCTGTCCCCCACCGCCAGCCGTCG
CCCGCGTTAACCATACACCGACGGTTCCAATCGGATCGTCCTGTGACTGGATTCCTGGCTGCAAGGCACGGTTCCAATCGGATCGGTAGCCACACGCTTCGATGAGGAATGTTACCTCAGTTGATGAAGA
CCCGCGTTAACCATACACCGACGGTTCCAATCGGATCAAAGGGGAGAGTTTATCTTTGCATGCAAGCACGGTTCCAATCGGATCGGTAGCCACACGCTTCGATGCCGTCGCTTGAGCGGAGAGCATCCAG
CCCGCGTTAACCATACACCGACGGTTCCAATCGGATCATGAGGTTGAGTAACACAGAGGCCTGTTCCACGGTTCCAATCGGATCGGTAGCCACACGCTTCGATGGCATTTAAGCAGATGTCGTTCTAATC
CCCGCGTTAACCATACACCGACGGTTCCAATCGGATCTTCTGTAGACTTTGTTCTACAGACGGCATTACGGTTCCAATCGGATCGGTAGCCACACGCTTCGATGAGAGCTCATCCCGATCCTATGATGCT
CCCGCGTTAACCATACACCGACGGTTCCAATCGGATCTTGAAATAAACAACATGGGGGCCAGGACCCACGGTTCCAATCGGATCGGTAGCCACACGCTTCGATGTCTAACGCACTCATCGCCGATATGCG
CCCGCGTTAACCATACACCGACGGTTCCAATCGGATCCTCTCTGCAGACAGACGATGGTGCTGTCCAACGGTTCCAATCGGATCGGTAGCCACACGCTTCGATGGTCAGACCTCATAACATGGCATACTA
CCCGCGTTAACCATACACCGACGGTTCCAATCGGATCTTCCATTATTTGGAAGAACCAGTAAAGGACACGGTTCCAATCGGATCGGTAGCCACACGCTTCGATGCCCCACACCCTACGCATTGCGTCAAC
CCCGCGTTAACCATACACCGACGGTTCCAATCGGATCTCATCTTCTATACACACTTTTCCTTTGCAGACGGTTCCAATCGGATCGGTAGCCACACGCTTCGATGATTGTCGACGTCCCTCTGGCGTCAGC
CCCGCGTTAACCATACACCGACGGTTCCAATCGGATCAACATGCCCAGTCATCTTCCTGGCTGCATGACGGTTCCAATCGGATCGGTAGCCACACGCTTCGATGACTAAAGCTATCAAAACACCCACGTA
CCCGCGTTAACCATACACCGACGGTTCCAATCGGATCGTGTTTAGTACAAACCTCTTGAAAGAAAAAACGGTTCCAATCGGATCGGTAGCCACACGCTTCGATGCTACTGCAGGGGCCTAATTCGCTGAG
CCCGCGTTAACCATACACCGACGGTTCCAATCGGATCCCTTCCGGACTCCCAATTTAATCCCCGTCCACGGTTCCAATCGGATCGGTAGCCACACGCTTCGATGGGTCCCAGGTCGCGTTCTGTAGTGTC
CCCGCGTTAACCATACACCGACGGTTCCAATCGGATCAGAAGCCCCTGCCCAAGTGGTCAGGTCAGAACGGTTCCAATCGGATCGGTAGCCACACGCTTCGATGCAAACTACGACGGATGGCTGGGTACC
CCCGCGTTAACCATACACCGACGGTTCCAATCGGATCCCCAGGTATTGATATGGGCTCTGAACAGCAACGGTTCCAATCGGATCGGTAGCCACACGCTTCGATGTCCTCCGTATCGGATTCAGATCGCAT
CCCGCGTTAACCATACACCGACGGTTCCAATCGGATCGAGGCAGAGAAGCTGAGATGGGGCTTCCATACGGTTCCAATCGGATCGGTAGCCACACGCTTCGATGTGTCAATCGTACTAAACTACAAGGTG
CCCGCGTTAACCATACACCGACGGTTCCAATCGGATCGGGATGCCAGGTCAGAGGAACCAACAAGGTACGGTTCCAATCGGATCGGTAGCCACACGCTTCGATGCGGGAGATCGACTATCCCAGATCGTT
CCCGCGTTAACCATACACCGACGGTTCCAATCGGATCCTTCATAGTATAACCACAGTCACTAATCTAACGGTTCCAATCGGATCGGTAGCCACACGCTTCGATGTTTAGTAGAAAATATCATTGTTGAGC
CCCGCGTTAACCATACACCGACGGTTCCAATCGGATCTCAAGAGACTGCATCAACATAACTTCTCTGACGGTTCCAATCGGATCGGTAGCCACACGCTTCGATGTGATAGTTAGAATGGGGCAAATTATG
CCCGCGTTAACCATACACCGACGGTTCCAATCGGATCTACATAAATGGATTGGTGGGGAATTTTATGACGGTTCCAATCGGATCGGTAGCCACACGCTTCGATGCGGTTATCCTGGCTGTTGTTCAAACA
CCCGCGTTAACCATACACCGACGGTTCCAATCGGATCGGAAAATCCAGACTAAAGATGCAATGGCCAACGGTTCCAATCGGATCGGTAGCCACACGCTTCGATGCTCTTTCGTCATAGCTACATGTGGTA
CCCGCGTTAACCATACACCGACGGTTCCAATCGGATCGCCACTAAATGTTTGGCAATTTGTTACAGCACGGTTCCAATCGGATCGGTAGCCACACGCTTCGATGCCAGAATAGTACGAAGAGCCAACGAA
CCCGCGTTAACCATACACCGACGGTTCCAATCGGATCTGGTGGCTGAGGCTGGACTGAGCAGGGCCAACGGTTCCAATCGGATCGGTAGCCACACGCTTCGATGACCTGAGCTGGGCAGAGACTTTTCGC
CCCGCGTTAACCATACACCGACGGTTCCAATCGGATCGCAGGCAGGCTCACTCCACCTGTGGCTGCCACGGTTCCAATCGGATCGGTAGCCACACGCTTCGATGGATTTGCAACTCCGTACGCGAGTCCG
CCCGCGTTAACCATACACCGACGGTTCCAATCGGATCGATTTCCTTGGAGTCAAGGCCTGATGACCTACGGTTCCAATCGGATCGGTAGCCACACGCTTCGATGGCATAGGATTTACTGGTGCATATACA
CCCGCGTTAACCATACACCGACGGTTCCAATCGGATCAGGTCATTCCTGTCATGGCTCTGTATAAACACGGTTCCAATCGGATCGGTAGCCACACGCTTCGATGAGGTGCATGGGTGTCGCATCGAAAGG
CCCGCGTTAACCATACACCGACGGTTCCAATCGGATCGGAAGAGCATCTTGGAGTGTCCAGGGAACCACGGTTCCAATCGGATCGGTAGCCACACGCTTCGATGTATCTGAGACTGACTCTTATGATCGT
CCCGCGTTAACCATACACCGACGGTTCCAATCGGATCTCTGCAGTGGGAAATGCACTCACCCTGAAAACGGTTCCAATCGGATCGGTAGCCACACGCTTCGATGTTCCCAAAAACTGTTGCTCAAGAATA
CCCGCGTTAACCATACACCGACGGTTCCAATCGGATCGTTACACTATAATTTCCAAAGCACATTTGAACGGTTCCAATCGGATCGGTAGCCACACGCTTCGATGCAGGCAAGATAATAGTTAACTAGCCT
CCCGCGTTAACCATACACCGACGGTTCCAATCGGATCGGTTAGCCCTGGACTCTGTGCCTCAGTTTCACGGTTCCAATCGGATCGGTAGCCACACGCTTCGATGAGCTCAGGGTAGAGGAGTATTAGCGC
CCCGCGTTAACCATACACCGACGGTTCCAATCGGATCTGTGAGCAGGGACAGAGGATCCATGGTCCTACGGTTCCAATCGGATCGGTAGCCACACGCTTCGATGTACCCATTGAAATTATGTGATAGGAT
CCCGCGTTAACCATACACCGACGGTTCCAATCGGATCAGGTCCATTCTTCACAGCCTGACCAGAACCACGGTTCCAATCGGATCGGTAGCCACACGCTTCGATGCAGTTTCTCGATGCTCAAATAGATAT
CCCGCGTTAACCATACACCGACGGTTCCAATCGGATCCTGGGGAGGGGTTCTCAGGACAAGGGCACCACGGTTCCAATCGGATCGGTAGCCACACGCTTCGATGATATAGCGTTCCCGTTGGCAGGATCG
CCCGCGTTAACCATACACCGACGGTTCCAATCGGATCCTGAATATCATGCAGAACCATCTGTGAACCACGGTTCCAATCGGATCGGTAGCCACACGCTTCGATGAAGGGAATCTCTAGCCGCTACTGTGC
CCCGCGTTAACCATACACCGACGGTTCCAATCGGATCCCATTGTCTACAGCCAATGAATCACTATATACGGTTCCAATCGGATCGGTAGCCACACGCTTCGATGACACTCGACCGGTATCCTAGACTGGT
CCCGCGTTAACCATACACCGACGGTTCCAATCGGATCTACTGTATGGAATACTGTGATGGTGGATAAACGGTTCCAATCGGATCGGTAGCCACACGCTTCGATGCTCCCGGAACATATCCTTAAATGATT
CCCGCGTTAACCATACACCGACGGTTCCAATCGGATCAGTTGACACTCATTATTAAACATCACACCTACGGTTCCAATCGGATCGGTAGCCACACGCTTCGATGCCATGTGCCCCTGGCAGAACCGATTG
CCCGCGTTAACCATACACCGACGGTTCCAATCGGATCCTCCGCCTGCTTTTATCCTAGCTGCACTGGACGGTTCCAATCGGATCGGTAGCCACACGCTTCGATGGCGGCAGCGTCTTGCCCACTATGAAT
CCCGCGTTAACCATACACCGACGGTTCCAATCGGATCTCCACAATAAGTCATCTGCAAGCTGAGAAGACGGTTCCAATCGGATCGGTAGCCACACGCTTCGATGCCGGTTGTAAATCTGCCAGGGGTCGT
CCCGCGTTAACCATACACCGACGGTTCCAATCGGATCATTAGTCAGCATTCTCTACAGGGACAGGACACGGTTCCAATCGGATCGGTAGCCACACGCTTCGATGCATTATTGTGACTACTGACACTGGGA
CCCGCGTTAACCATACACCGACGGTTCCAATCGGATCTAAAAGCCAGAAATAAAGCTGCATACCTACACGGTTCCAATCGGATCGGTAGCCACACGCTTCGATGGGAGTACAGAGCTTGTTACTTTGGCG
CCCGCGTTAACCATACACCGACGGTTCCAATCGGATCCAAACTATGCTACAGGGACACAGTAACCTAACGGTTCCAATCGGATCGGTAGCCACACGCTTCGATGCCACGCTTCACCGGTCCTGTCCTAGA
CCCGCGTTAACCATACACCGACGGTTCCAATCGGATCGAGAGGGCTCCTGCTGAGGGATGGATCCCCACGGTTCCAATCGGATCGGTAGCCACACGCTTCGATGCGGACCGCTAAGAAACCTTGCACCTG
CCCGCGTTAACCATACACCGACGGTTCCAATCGGATCTTCCCCGTGTCCTCAGTGCCTAAGCCCGGGACGGTTCCAATCGGATCGGTAGCCACACGCTTCGATGACCGATGGGTCACATCCCGCTATTAT
CCCGCGTTAACCATACACCGACGGTTCCAATCGGATCTGTGTCCTTGTCCTTTCCCTCACTGATGTGACGGTTCCAATCGGATCGGTAGCCACACGCTTCGATGAAACTGGTGTGCGGGTCTTGTCTTCG
CCCGCGTTAACCATACACCGACGGTTCCAATCGGATCGAGTTTTCACTTCCTGTGCACCCCATCAGCACGGTTCCAATCGGATCGGTAGCCACACGCTTCGATGTCCTATTATGGAAAGAGACCTAGAAC
CCCGCGTTAACCATACACCGACGGTTCCAATCGGATCCTCTCAAGACTAATTCAGGCACCCCTTGTCACGGTTCCAATCGGATCGGTAGCCACACGCTTCGATGATAGCGCCACAGTCACTTCATCGGCC
CCCGCGTTAACCATACACCGACGGTTCCAATCGGATCTCCAAAGCTCCTGTGGCCCCTCAGCACAGGACGGTTCCAATCGGATCGGTAGCCACACGCTTCGATGTGTGTTGGGGGCAACCATCCTAGGAC
CCCGCGTTAACCATACACCGACGGTTCCAATCGGATCCCATTCCACCCGTGGGAGCACAAAGGCCCGACGGTTCCAATCGGATCGGTAGCCACACGCTTCGATGTTGGGTTAAACCTCCGGCACAAAAGT
CCCGCGTTAACCATACACCGACGGTTCCAATCGGATCGGACCTTACAGGGACACAGTCAGGGCTGGGACGGTTCCAATCGGATCGGTAGCCACACGCTTCGATGAATGTGCGCCATTGTTCTCGCAGTTA
CCCGCGTTAACCATACACCGACGGTTCCAATCGGATCAATACTGGGCCCCACTGTAGTCAGCTGGGGACGGTTCCAATCGGATCGGTAGCCACACGCTTCGATGGGCTTAGAGGCAATCCGTCTTTCCAA
CCCGCGTTAACCATACACCGACGGTTCCAATCGGATCACACTCAGAACATGCAGCACTTTCTTAGCAACGGTTCCAATCGGATCGGTAGCCACACGCTTCGATGCCACCGGTTGACGCGTACTCTATCCT
CCCGCGTTAACCATACACCGACGGTTCCAATCGGATCCTGGAGATGGGACTTGAACACCTCAGTCTCACGGTTCCAATCGGATCGGTAGCCACACGCTTCGATGGTGTTTGACACTTAAGTTCCCTTCGG
CCCGCGTTAACCATACACCGACGGTTCCAATCGGATCCATCTCCACCCCTACTTTCACCCTCAGGGTACGGTTCCAATCGGATCGGTAGCCACACGCTTCGATGTCCGTAAAAGGAGTAATCGCTTGTGC
CCCGCGTTAACCATACACCGACGGTTCCAATCGGATCCAGGCTTGGGAGTAGAGCTCTGCTTCCAATACGGTTCCAATCGGATCGGTAGCCACACGCTTCGATGTGTTCGGCATCAAATTTTGAGTTATA
CCCGCGTTAACCATACACCGACGGTTCCAATCGGATCATAGGTCCAAGGACCCCTGTATTAAGCTGAACGGTTCCAATCGGATCGGTAGCCACACGCTTCGATGAAAACACGTAGAATCGGTCCTCCTGA
CCCGCGTTAACCATACACCGACGGTTCCAATCGGATCCGGAGACAGGATCAGCCATGTCCACATCGAACGGTTCCAATCGGATCGGTAGCCACACGCTTCGATGCATTACCAGTTTGGCTGTTGACCACG
CCCGCGTTAACCATACACCGACGGTTCCAATCGGATCAAGAACTGATAGGGACAGGGATCATTATTCACGGTTCCAATCGGATCGGTAGCCACACGCTTCGATGCTGAACTTGCCTAGCCGACTCCTTTC
CCCGCGTTAACCATACACCGACGGTTCCAATCGGATCGTCATGGGAAGAAGGCAAGGAGTACATCCTACGGTTCCAATCGGATCGGTAGCCACACGCTTCGATGTCTAGGGTCCCCTAATTTTTGCCAAG
CCCGCGTTAACCATACACCGACGGTTCCAATCGGATCGTGTTGGTGATGCTCTGCGTGGAGATGGGGACGGTTCCAATCGGATCGGTAGCCACACGCTTCGATGAGACTACTCCTGTGGGCTTTGAGACA
CCCGCGTTAACCATACACCGACGGTTCCAATCGGATCCTGGGAAGCGGGGACATGAGTGTGGGTCCCACGGTTCCAATCGGATCGGTAGCCACACGCTTCGATGGCTATCCGCGTCGCTCGAAGCCCTGG
CCCGCGTTAACCATACACCGACGGTTCCAATCGGATCAGCTTGCAATAGGAGACCAAATCACACCTGACGGTTCCAATCGGATCGGTAGCCACACGCTTCGATGTAGACAGGTTACGAGTTATCAAAGGA
CCCGCGTTAACCATACACCGACGGTTCCAATCGGATCAAGTTCCAGACTTCCTTGAGGGGAGACCATACGGTTCCAATCGGATCGGTAGCCACACGCTTCGATGCTTCGCCCAAGTGGGTTAAGACCTAC
CCCGCGTTAACCATACACCGACGGTTCCAATCGGATCACACCTCCAACTCTGCCTCTTCCAGGGCAGACGGTTCCAATCGGATCGGTAGCCACACGCTTCGATGTCGTAAACAATCCCCTGAGTGAACCA
CCCGCGTTAACCATACACCGACGGTTCCAATCGGATCACGTCTCTCACAGCCCTCACCAGGGTGAAGACGGTTCCAATCGGATCGGTAGCCACACGCTTCGATGATTAGGCCTGAATCGCTTCCCTTTCC
CCCGCGTTAACCATACACCGACGGTTCCAATCGGATCAAATGTTGGTCATGATGCCCTCTTCAGTGCACGGTTCCAATCGGATCGGTAGCCACACGCTTCGATGTAATGCAAGGACGCAGGGCCAACCAC
CCCGCGTTAACCATACACCGACGGTTCCAATCGGATCGGCTCTGGGTTTTGGCTGCTTTGCTGGCTGACGGTTCCAATCGGATCGGTAGCCACACGCTTCGATGTGCAATTAGGGGACCTGTTACTCTCA
CCCGCGTTAACCATACACCGACGGTTCCAATCGGATCAGGCTGCCACCTTGCTGGGACATTCCTGAAACGGTTCCAATCGGATCGGTAGCCACACGCTTCGATGAACTCGCTGTAGGTGTAGTCGGCGGG
CCCGCGTTAACCATACACCGACGGTTCCAATCGGATCGGAGCCTACCCCCTTGGCAGCTCTCCAGGAACGGTTCCAATCGGATCGGTAGCCACACGCTTCGATGTATCAGCTCATGGCGCTAAGACCGTA
CCCGCGTTAACCATACACCGACGGTTCCAATCGGATCACTTTAGGAAGCCCAGACAGGCAGATGGCTACGGTTCCAATCGGATCGGTAGCCACACGCTTCGATGTTTAAGTGATCACGATTGAATAGTTG
CCCGCGTTAACCATACACCGACGGTTCCAATCGGATCAAAAATGGTTTCCTGTTTGGCAACTCTATTACGGTTCCAATCGGATCGGTAGCCACACGCTTCGATGGAATACTCTGCATTTGCCTGAAGCTT
CCCGCGTTAACCATACACCGACGGTTCCAATCGGATCGGTGGTTAGAGAGGCAATTCGAAGGAAAAGACGGTTCCAATCGGATCGGTAGCCACACGCTTCGATGAGAGTAATAGCTGTCGTATATGTACA
CCCGCGTTAACCATACACCGACGGTTCCAATCGGATCTGGGTAAGTTATAAAGAACTATTCAGACATACGGTTCCAATCGGATCGGTAGCCACACGCTTCGATGAGTTTTTAGCCGCCGGGGCGCGGGCC
CCCGCGTTAACCATACACCGACGGTTCCAATCGGATCGAGTCATCTCATCTCTGAGTGTCAGTGTTCACGGTTCCAATCGGATCGGTAGCCACACGCTTCGATGCGCCGCAAGGTACACCTCGGCACCCT
CCCGCGTTAACCATACACCGACGGTTCCAATCGGATCGCAGAATGTGCACAACTGAATGCCCAGGCTACGGTTCCAATCGGATCGGTAGCCACACGCTTCGATGCCGTCCGAGGCGCGCATTAGCCCCAG
CCCGCGTTAACCATACACCGACGGTTCCAATCGGATCACCCCCACAAAACAGAGCAGCAAGCCAGGTACGGTTCCAATCGGATCGGTAGCCACACGCTTCGATGCGTGAGCCAGTCGCAATGCAACGCCG
CCCGCGTTAACCATACACCGACGGTTCCAATCGGATCCTAGAGTCTAATTCAATCAAGGCAAGACCTACGGTTCCAATCGGATCGGTAGCCACACGCTTCGATGTCGGCCCTTGGTGCGATCCTTTCAGC
CCCGCGTTAACCATACACCGACGGTTCCAATCGGATCCATCTGTAAAATGGTGATTAAAAACTCACTACGGTTCCAATCGGATCGGTAGCCACACGCTTCGATGTCGTGCTAGTACTCTTGATTATGTAT
CCCGCGTTAACCATACACCGACGGTTCCAATCGGATCTCTAGTTTGGGAGTTTACTACCTTGTGGCCACGGTTCCAATCGGATCGGTAGCCACACGCTTCGATGCAGTATAAAGCGATACTACCTCATAC
CCCGCGTTAACCATACACCGACGGTTCCAATCGGATCCCAATGTAGTGAGATGATATGGAGAAAACAACGGTTCCAATCGGATCGGTAGCCACACGCTTCGATGAATTTACTGGCACGCAGATATAAGCG
CCCGCGTTAACCATACACCGACGGTTCCAATCGGATCCTAAGAGAGAGAAAGAAGGGAAGGGGCAGGACGGTTCCAATCGGATCGGTAGCCACACGCTTCGATGGTGTTAAGATCGCCAACTTGAGAGTT
CCCGCGTTAACCATACACCGACGGTTCCAATCGGATCTCAAACTGGCTTCTTTCCTGGGATGCAAGGACGGTTCCAATCGGATCGGTAGCCACACGCTTCGATGGTAAAGTGCCTTGATCCGCACTACCG
CCCGCGTTAACCATACACCGACGGTTCCAATCGGATCATAGGACAATAACAAGTTCTGAAATTGAGGACGGTTCCAATCGGATCGGTAGCCACACGCTTCGATGTCGACTAAATTTACTTCGTGAACTTA
CCCGCGTTAACCATACACCGACGGTTCCAATCGGATCAAATGGGCAAATACCTGGACACATACACCCACGGTTCCAATCGGATCGGTAGCCACACGCTTCGATGCCACGAATCCTCGTCCCTGAGCCTCT
CCCGCGTTAACCATACACCGACGGTTCCAATCGGATCAAAAAATCGATGAATCCACGAGCTGTCTTTACGGTTCCAATCGGATCGGTAGCCACACGCTTCGATGATCGGACCAGGAGCTCAGGTGGATGC
CCCGCGTTAACCATACACCGACGGTTCCAATCGGATCCTGGTTCAAGTGAGATTATGTATGAAAATAACGGTTCCAATCGGATCGGTAGCCACACGCTTCGATGAGCCTTCGGACCCATACTCACTGGGG
CCCGCGTTAACCATACACCGACGGTTCCAATCGGATCTTGATAGCTGTGAGCCTCAGGTGCTTCACCACGGTTCCAATCGGATCGGTAGCCACACGCTTCGATGTGCCGCTGGCAGTCGTAGGAGGGAAT
CCCGCGTTAACCATACACCGACGGTTCCAATCGGATCTGTGGGGCAAAGAGTTCAGGACAGATGTGAACGGTTCCAATCGGATCGGTAGCCACACGCTTCGATGAGGAATCAATCCTCTTCGGCAAAACC
CCCGCGTTAACCATACACCGACGGTTCCAATCGGATCCTTCAGATTGAGTGCTGGAGCCCCTGCCATACGGTTCCAATCGGATCGGTAGCCACACGCTTCGATGAATCGAAGAACAGAGCCTAGCATCAA
CCCGCGTTAACCATACACCGACGGTTCCAATCGGATCCTGCTGAAAGTTCACAAACGAAGGAATCGCACGGTTCCAATCGGATCGGTAGCCACACGCTTCGATGTCAGGACTTGTAAGGGAGCCTCTATG
CCCGCGTTAACCATACACCGACGGTTCCAATCGGATCTGGTTAATTTGTTCTGTCTTTCTAGAACACACGGTTCCAATCGGATCGGTAGCCACACGCTTCGATGCTCAATGACTTTGTGGCGATGTTCCG
CCCGCGTTAACCATACACCGACGGTTCCAATCGGATCGGTCTGGGACTCAGGAGAGGCAGGTACTGGACGGTTCCAATCGGATCGGTAGCCACACGCTTCGATGTATAGTCGGAGTACGGATAGGATGAC
CCCGCGTTAACCATACACCGACGGTTCCAATCGGATCCTCAATTTGAAACCATATCTGGCCGATGCCACGGTTCCAATCGGATCGGTAGCCACACGCTTCGATGTTGGGGCACGACCCGTGTCGTTCTTT
CCCGCGTTAACCATACACCGACGGTTCCAATCGGATCAGGAAGTTGAAGGTCAAAGAGGTTAAATAAACGGTTCCAATCGGATCGGTAGCCACACGCTTCGATGACTTCGCGGAAGCTACCCCTAGGATT
CCCGCGTTAACCATACACCGACGGTTCCAATCGGATCATGTGTGTTCTGCCACCTTACACCCATCAGACGGTTCCAATCGGATCGGTAGCCACACGCTTCGATGAATCAAATACAATGTTGACCGAGGCG
CCCGCGTTAACCATACACCGACGGTTCCAATCGGATCGGCATTCATACATGCAATAGAGGGAAAGGGACGGTTCCAATCGGATCGGTAGCCACACGCTTCGATGGAACAGGTTTGGCTGTCAGCAAGTTT
CCCGCGTTAACCATACACCGACGGTTCCAATCGGATCAACACGAAGCACTGTGTCTTTTACAAGAACACGGTTCCAATCGGATCGGTAGCCACACGCTTCGATGCTGTTATGCTGCAGGTGTACTCGGGT
CCCGCGTTAACCATACACCGACGGTTCCAATCGGATCAAACAAGCATCTCAGCAAGCTCCCCAGGTGACGGTTCCAATCGGATCGGTAGCCACACGCTTCGATGGTCAGACACCCGAGACTCGGACGGCT
CCCGCGTTAACCATACACCGACGGTTCCAATCGGATCTGGTATCCTCAGTCTGTGTCAGCAAGGCAGACGGTTCCAATCGGATCGGTAGCCACACGCTTCGATGCTATCTACAAATGAACTTGTGGGCGC
CCCGCGTTAACCATACACCGACGGTTCCAATCGGATCCAGCTGTGTCATGGGAGTACAGGTGGTGGTACGGTTCCAATCGGATCGGTAGCCACACGCTTCGATGTGACGTAGCGAGCTCTACTAAGATGG
CCCGCGTTAACCATACACCGACGGTTCCAATCGGATCACATCAACATCCAGCTGCTCACAGAGGTTCACGGTTCCAATCGGATCGGTAGCCACACGCTTCGATGGATATACTTAATCCCTGCCAGCGTGC
CCCGCGTTAACCATACACCGACGGTTCCAATCGGATCCACTGGTCTTGATGTCAAACATATAGCCCTACGGTTCCAATCGGATCGGTAGCCACACGCTTCGATGTAGATCCCGTCCGAAAACCCACCACG
CCCGCGTTAACCATACACCGACGGTTCCAATCGGATCTGTGCTCCCATACCTGTGCTTTCCTCCTGCACGGTTCCAATCGGATCGGTAGCCACACGCTTCGATGATTGAGACACCGAGAGCTCACATCCG
CCCGCGTTAACCATACACCGACGGTTCCAATCGGATCACTTCTTGGCAGTGTTGGCAGCTAGAGCTGACGGTTCCAATCGGATCGGTAGCCACACGCTTCGATGCAAGTAGGCACGCCCGACTGGGGAGT
CCCGCGTTAACCATACACCGACGGTTCCAATCGGATCTAGTGGTATCGAGGTGTCTGAAGAAACACCACGGTTCCAATCGGATCGGTAGCCACACGCTTCGATGAGTGAATGATTGGTTGTTTTTGTTTG
CCCGCGTTAACCATACACCGACGGTTCCAATCGGATCGAGGTGACAGGGCAAAGTGCAGAGAGCTCAACGGTTCCAATCGGATCGGTAGCCACACGCTTCGATGTATTATCGTTCATACGCCGCAGCGCA
CCCGCGTTAACCATACACCGACGGTTCCAATCGGATCCTGAAGTAGGGCCAGAACAGCCAGAGATGGACGGTTCCAATCGGATCGGTAGCCACACGCTTCGATGCTAAGGACACAACTAGTCATATGAAG
CCCGCGTTAACCATACACCGACGGTTCCAATCGGATCAAGAATCAAAAAGCAACCCCAAACAAACCCACGGTTCCAATCGGATCGGTAGCCACACGCTTCGATGCAGGCTTTATTTTGCCACCCATGAAA
CCCGCGTTAACCATACACCGACGGTTCCAATCGGATCCCCAAGCATAAGTCTGTATTTGCTCCTCTCACGGTTCCAATCGGATCGGTAGCCACACGCTTCGATGCGGTGCAAAGATGCAGAATGCGTCGG
CCCGCGTTAACCATACACCGACGGTTCCAATCGGATCGCATTTCTGCAACTTACAACTCATTTTAAAACGGTTCCAATCGGATCGGTAGCCACACGCTTCGATGCTTCAACACGATGAAGGACGAAGTTT
CCCGCGTTAACCATACACCGACGGTTCCAATCGGATCGGCCAATTTAGACCATATATCTGCCTCAGGACGGTTCCAATCGGATCGGTAGCCACACGCTTCGATGGAACCCACTTGCTATTTAAGCTAGGT
CCCGCGTTAACCATACACCGACGGTTCCAATCGGATCAGGTCCTTGGCATCAACATTTTACAAATGTACGGTTCCAATCGGATCGGTAGCCACACGCTTCGATGCTACTAGGAACTCAGATTCACAGGTT
CCCGCGTTAACCATACACCGACGGTTCCAATCGGATCTCCAAAAGACACTAATGCCTGGGTCCACCAACGGTTCCAATCGGATCGGTAGCCACACGCTTCGATGCCTCTTTCAAAGACCTTTTCCTCAAG
CCCGCGTTAACCATACACCGACGGTTCCAATCGGATCAGACAAATTCACAAAGATGAGGAAAAACCAACGGTTCCAATCGGATCGGTAGCCACACGCTTCGATGAGGTCGATATACCTGATTATCATTTG
CCCGCGTTAACCATACACCGACGGTTCCAATCGGATCAGAGCACAGCGTATCTCCCAGCACAGCACCACGGTTCCAATCGGATCGGTAGCCACACGCTTCGATGCAGATCCTGAGAATATAATATCACCC
CCCGCGTTAACCATACACCGACGGTTCCAATCGGATCGAAATCCTTCTGCATCCATGTTGTGTATCAACGGTTCCAATCGGATCGGTAGCCACACGCTTCGATGGTGCTCGTTGATGGAGCGGGCGGGCT
CCCGCGTTAACCATACACCGACGGTTCCAATCGGATCTGGATTGCTCGGCTCCAGTCTTCATCCTCCACGGTTCCAATCGGATCGGTAGCCACACGCTTCGATGTATCGATGACAAGCAGTCCCAGTTCT
CCCGCGTTAACCATACACCGACGGTTCCAATCGGATCTGACTCTGCAAAGATAGTTGGGCGGATAATACGGTTCCAATCGGATCGGTAGCCACACGCTTCGATGATGCCTTAGAGGACCCGATAGAAGAC
CCCGCGTTAACCATACACCGACGGTTCCAATCGGATCCCAATATTGCTTTACGTGTAGAATTTGGGCACGGTTCCAATCGGATCGGTAGCCACACGCTTCGATGTCCAGTGTCAGTTTCACTTTAGGGTG
CCCGCGTTAACCATACACCGACGGTTCCAATCGGATCACCATCTGTTATGGCTTCCCTTTGCCAGGAACGGTTCCAATCGGATCGGTAGCCACACGCTTCGATGGGCGTAACCCGTGCGAAAACCGTTCT
CCCGCGTTAACCATACACCGACGGTTCCAATCGGATCGAATTTTCAGCTTTTCCCTGCCCCTAGAGGACGGTTCCAATCGGATCGGTAGCCACACGCTTCGATGACCCTAGGCCTGCAAGAACCCTAACG
CCCGCGTTAACCATACACCGACGGTTCCAATCGGATCATTTGATCTTCAATCACTGATGCCTTCTTCACGGTTCCAATCGGATCGGTAGCCACACGCTTCGATGCAACTCAGTAATACCGTCTATAGAAC
CCCGCGTTAACCATACACCGACGGTTCCAATCGGATCTTGCAGCATTCTCTGTATTTCCTGAATTTGACGGTTCCAATCGGATCGGTAGCCACACGCTTCGATGGGTTCGAACCCCACAGTACTAACATC
CCCGCGTTAACCATACACCGCTCGAACGAACGATAGCGCCGCGCAGGTTCCCTGGATGGAATGGCAGCTCGAACGAACGATAGCGGTAGCCACACGCTTCGATGGTATGTTAACTTGTCCTAACTCTTGA
CCCGCGTTAACCATACACCGCTCGAACGAACGATAGCTCAAGGTCCTGAACCAATAGGACTTCCTGGCTCGAACGAACGATAGCGGTAGCCACACGCTTCGATGATAGTCGATGGGCTCGGGCTACACTT
CCCGCGTTAACCATACACCGCTCGAACGAACGATAGCACGGAAGTTCCCCCATCCAGAGACTAGACGCTCGAACGAACGATAGCGGTAGCCACACGCTTCGATGGCCCCGAGTAACAACCTAGGAGATTT
CCCGCGTTAACCATACACCGCTCGAACGAACGATAGCGATACTCCTTTTCTTCATCCCCAGCTCACACTCGAACGAACGATAGCGGTAGCCACACGCTTCGATGTGGTTCATGCCACACATAAAGCTCTA
CCCGCGTTAACCATACACCGCTCGAACGAACGATAGCCAAGATCAGATGGCAGCAGCTGGCCCTGCTCTCGAACGAACGATAGCGGTAGCCACACGCTTCGATGACAGTGATGTAAGTCGCCCGTCGCAA
CCCGCGTTAACCATACACCGCTCGAACGAACGATAGCCTCCCCACCACACAAACTTCAGTCCTACAGCTCGAACGAACGATAGCGGTAGCCACACGCTTCGATGGGCGCCTGGACGTAAAAGAGGTGTAT
CCCGCGTTAACCATACACCGCTCGAACGAACGATAGCATCCCATCTCTTTGACTGAAGGTCATCACTCTCGAACGAACGATAGCGGTAGCCACACGCTTCGATGCATTACTGACAGTAATGCTATGGGTG
CCCGCGTTAACCATACACCGCTCGAACGAACGATAGCCATGCATTAACAGCATCAGGTGAGCCCAAACTCGAACGAACGATAGCGGTAGCCACACGCTTCGATGCATATGACACTGTGCCTAACCTGTCC
CCCGCGTTAACCATACACCGCTCGAACGAACGATAGCTGTGCTTGTCTCACAGTAACACATCCCAGTCTCGAACGAACGATAGCGGTAGCCACACGCTTCGATGTGGGAAGACTGAGGCATTGAACATAG
CCCGCGTTAACCATACACCGCTCGAACGAACGATAGCGGCCAAATCAGAGTGCGCAGAGCAGGGCAGCTCGAACGAACGATAGCGGTAGCCACACGCTTCGATGGCTCAACCGGCTCAAATGTAGCCATA
CCCGCGTTAACCATACACCGCTCGAACGAACGATAGCAAGTGAGGGGCTGAGTCAGACCTAGCAGCCCTCGAACGAACGATAGCGGTAGCCACACGCTTCGATGGACGGTTTGGAAGACCGATGAGGATT
CCCGCGTTAACCATACACCGCTCGAACGAACGATAGCCCTGTTAGAGTGTGCTCTGATTCCTCTCCCCTCGAACGAACGATAGCGGTAGCCACACGCTTCGATGTGCAATGATTGTCCGCTAAAGAACTC
CCCGCGTTAACCATACACCGCTCGAACGAACGATAGCACAGCCGGGTTGCCCCCAGCCAGGAGGAGGCTCGAACGAACGATAGCGGTAGCCACACGCTTCGATGCAAGAAGGGATTATCATTAGTGATTC
CCCGCGTTAACCATACACCGCTCGAACGAACGATAGCCAATGAAGGCATGCTACATTCTCGGGAAGCCTCGAACGAACGATAGCGGTAGCCACACGCTTCGATGACGGACGGGGAGAGATCCATAGCCCG
CCCGCGTTAACCATACACCGCTCGAACGAACGATAGCCCCTGACTGGGCTATTGGACGGCAGGAGAGCTCGAACGAACGATAGCGGTAGCCACACGCTTCGATGAATAATAAGTTTTACAATTTGCAGCG
CCCGCGTTAACCATACACCGCTCGAACGAACGATAGCCGAAATAAAGCGTCTGGTTTGCTGAGTTATCTCGAACGAACGATAGCGGTAGCCACACGCTTCGATGCCTACGAGTAGTAGATGCGGAGTTGC
CCCGCGTTAACCATACACCGCTCGAACGAACGATAGCTCTAGGAGAGGGGCCAAAGAGCCGGAAAGGCTCGAACGAACGATAGCGGTAGCCACACGCTTCGATGAAGCCAAAAATTAATACCTGAAAGAT
CCCGCGTTAACCATACACCGCTCGAACGAACGATAGCCACTCTCCCTGTCCCTGAGAAGGCGCAGATCTCGAACGAACGATAGCGGTAGCCACACGCTTCGATGTCTTTGGGTCATGCCGCTAATCAAGT
CCCGCGTTAACCATACACCGCTCGAACGAACGATAGCGGGAATTCTCAGCTCAGCCCCAGTGCAACTCTCGAACGAACGATAGCGGTAGCCACACGCTTCGATGCTGACAGTTTGGCCGTCTGAGGCACA
CCCGCGTTAACCATACACCGCTCGAACGAACGATAGCCTTGGGACCACATTCTCCATTCTTTGCTGACTCGAACGAACGATAGCGGTAGCCACACGCTTCGATGACTTGTTTGTGCGTCCTCTCTGAGGA
CCCGCGTTAACCATACACCGCTCGAACGAACGATAGCAGGTGGGTGGCCAAGCTGACACAATAGGTTCTCGAACGAACGATAGCGGTAGCCACACGCTTCGATGCCCGACGACCACGGAGAGGCGCGCGT
CCCGCGTTAACCATACACCGCTCGAACGAACGATAGCCTCACCAAGTACCAGCCTTGGCACAGCCAACTCGAACGAACGATAGCGGTAGCCACACGCTTCGATGCGAACAAGCCATGCTGAAGTTTGATG
[truncated: 33,946 more rows]

## Sheet: PCR and RT primers
5' primer for limited-cycle PCR	GCCGTACGGATAATACGACTCACTATAGGGCCCGCGTTAACCATACACCG
[truncated: 3 more rows]
