# Supplementary material for: Perturb-tracing enables high-content screening of multi-scale 3D genome regulators
Source: Nat Methods. 2025 Apr 10;22(5):950–61. doi: 10.1038/s41592-025-02652-z (PMC12074983; doi:10.1038/s41592-025-02652-z)
Supplement: Supplementary file 14 — Secondary probe sequences for chromatin tracing. [file 41592_2025_2652_MOESM14_ESM.xlsx]

## Sheet: chr21
TAD id	secondary probe sequences
1	/5Alex647N/CGCAACGCTTGGGACGGTTCCAATCGGATC
2	/5Alex647N/CGAATGCTCTGGCCTCGAACGAACGATAGC
3	/5Alex647N/ACAAATCCGACCAGATCGGACGATCATGGG
4	/5Alex647N/CAAGTATGCAGCGCGATTGACCGTCTCGTT
5	/5Alex647N/AAGTCGTACGCCGATGCGCAGCAATTCACT
6	/5Alex647N/CGAAACATCGGCCACGGTCCCGTTGAACTT
7	/5Alex647N/ACGAATCCACCGTCCAGCGCGTCAAACAGA
8	/5Alex647N/CGCGAAATCCCCGTAACGAGCGTCCCTTGC
9	/5Alex647N/GCATGAGTTGCCTGGCGTTGCGACGACTAA
10	/5Alex647N/CCGTCGTCTCCGGTCCACCGTTGCGCTTAC
11	/5Alex647N/GGCCAATGGCCCAGGTCCGTCACGCAATTT
12	/5Alex647N/TTGATCGAATCGGAGCGTAGCGGAATCTGC
13	/5Alex647N/CGCGCGGATCCGCTTGTCGGGAACGGATAC
14	/5Alex647N/GCCTCGATTACGACGGATGTAATTCGGCCG
15	/5Alex647N/GCCCGTATTCCCGCTTGCGAGTAGGGCAAT
16	/5Alex647N/GCGGGAAGCACGTGGATTAGGGCATCGACC
17	/5Alex647N/ATTTGCGTGCCGTGCTAGCCGTTGTTATGG
18	/5ATTO565N/AGGACACGGGATCGACGGTAGTGGATCGATT
19	/5ATTO565N/CGACCTTAGGTTCCGCGTCATGTACCGGTT
20	/5ATTO565N/TGTTTACGACGTGGGCTGCTGCGATTTCAC
21	/5ATTO565N/AGGGAAACGGTTGTCGCTACCGGCTTTGCTA
22	/5ATTO565N/AGATGGTCGACTGGCGGTCTTAATATGCCCA
23	/5ATTO565N/ATCCATATGACCGGCGGCCTTTTCTCGGAC
24	/5ATTO565N/ATGATCCACGACCGAGCAGGTTAGTTGACG
25	/5ATTO565N/TAGACGCACCACGCTCGACAAGAACAGGAC
26	/5ATTO565N/ACTCGTTTAACGGCCGGTTGGTCTACGGAT
27	/5ATTO565N/AGGGTACTCGCGTCTGGAACGACGGATTCAG
28	/5ATTO565N/AACATCGGATCGGTGCGGTGGGATGGATAA
29	/5ATTO565N/AGACGACGCACGTTCGTACCGCGTACTTCG
30	/5ATTO565N/TTTGCTCGCAAGTGCGCACGAGTTGAACTG
31	/5ATTO565N/CCAATGTACCTCGCCGCGTTTAGACGGGCT
32	/5ATTO565N/AGTTTCCATACGCGGCGTGAATATCGCGGC
33	/5ATTO565N/AGCTACAGCGTTACGGGCCCAGACGTTTCAT
34	/5ATTO565N/TTTATCGTGCGTGTCCGCCAGTACCGTGAG

## Sheet: chr22
TAD id	secondary probe sequences
1	/5Alex647N/CGCAACGCTTGGGACGGTTCCAATCGGATC
2	/5Alex647N/CGAATGCTCTGGCCTCGAACGAACGATAGC
3	/5Alex647N/ACAAATCCGACCAGATCGGACGATCATGGG
4	/5Alex647N/CAAGTATGCAGCGCGATTGACCGTCTCGTT
5	/5Alex647N/AAGTCGTACGCCGATGCGCAGCAATTCACT
6	/5Alex647N/CGAAACATCGGCCACGGTCCCGTTGAACTT
7	/5Alex647N/ACGAATCCACCGTCCAGCGCGTCAAACAGA
8	/5Alex647N/CGCGAAATCCCCGTAACGAGCGTCCCTTGC
9	/5Alex647N/GCATGAGTTGCCTGGCGTTGCGACGACTAA
10	/5Alex647N/CCGTCGTCTCCGGTCCACCGTTGCGCTTAC
11	/5Alex647N/GGCCAATGGCCCAGGTCCGTCACGCAATTT
12	/5Alex647N/TTGATCGAATCGGAGCGTAGCGGAATCTGC
13	/5Alex647N/CGCGCGGATCCGCTTGTCGGGAACGGATAC
14	/5Alex647N/GCCTCGATTACGACGGATGTAATTCGGCCG
15	/5ATTO565N/AGGACACGGGATCGACGGTAGTGGATCGATT
16	/5ATTO565N/CGACCTTAGGTTCCGCGTCATGTACCGGTT
17	/5ATTO565N/TGTTTACGACGTGGGCTGCTGCGATTTCAC
18	/5ATTO565N/AGGGAAACGGTTGTCGCTACCGGCTTTGCTA
19	/5ATTO565N/AGATGGTCGACTGGCGGTCTTAATATGCCCA
20	/5ATTO565N/ATCCATATGACCGGCGGCCTTTTCTCGGAC
21	/5ATTO565N/ATGATCCACGACCGAGCAGGTTAGTTGACG
22	/5ATTO565N/TAGACGCACCACGCTCGACAAGAACAGGAC
23	/5ATTO565N/ACTCGTTTAACGGCCGGTTGGTCTACGGAT
24	/5ATTO565N/AGGGTACTCGCGTCTGGAACGACGGATTCAG
25	/5ATTO565N/AACATCGGATCGGTGCGGTGGGATGGATAA
26	/5ATTO565N/AGACGACGCACGTTCGTACCGCGTACTTCG
27	/5ATTO565N/TTTGCTCGCAAGTGCGCACGAGTTGAACTG
