# Supplementary material for: Perturb-tracing enables high-content screening of multi-scale 3D genome regulators
Source: Nat Methods. 2025 Apr 10;22(5):950–61. doi: 10.1038/s41592-025-02652-z (PMC12074983; doi:10.1038/s41592-025-02652-z)
Supplement: Supplementary file 15 — BARC-FISH screen results summary. Eight worksheets regarding eight phenotype analyses were included, and each worksheet consists of the following columns: sgRNA ID: sgRNA ranked alphabetically, representing their orders in Supplementary Table 6; sgRNA name: name of the sgRNAs as represented in Supplementary Table 6; copy number/cell number: number of traces (for chromatin-related phenotypes) or cells (for nuclear morphological properties) analyzed; P, FDR, log2fc and z indicate the P value, false discovery rate, log2 fold change and z-score of the analyzed phenotypes. [file 41592_2025_2652_MOESM15_ESM.xlsx]

## Sheet: Adjacent TAD distance
sgRNA id	sgRNA name	Copy number	p (signed rank)	fdr (signed rank)	log2fc	z
1	ACOT12-sgRNA1	825	0.000119186	0.000554704	-0.0295802	-3.84779
2	ACOT12-sgRNA2	139	0.174213	0.0940708	0.0340082	1.35879
5	AKR1C3-sgRNA2	130	0.077537	0.0505209	-0.0277648	-1.76516
6	AKR1C3-sgRNA3	214	0.000526647	0.00135453	-0.0517894	-3.46682
7	AQP3-sgRNA1	99	0.000219536	0.000692146	-0.122652	-3.69541
8	AQP3-sgRNA2	57	0.868876	0.264549	-0.0101347	-0.165087
9	AQP3-sgRNA3	46	0.0142498	0.0131388	0.0666169	2.4509
10	ARHGAP25-sgRNA1	122	0.0039432	0.00535266	-0.0591637	-2.88267
11	ARHGAP25-sgRNA2	195	0.00143535	0.0025051	0.0605903	3.18745
12	ARHGAP25-sgRNA3	103	0.809338	0.25272	-0.00197198	-0.241281
13	ARID3B-sgRNA1	90	0.550606	0.196401	-0.0143335	-0.596852
15	ARID3B-sgRNA3	348	0.0298914	0.0241443	0.0216108	2.17153
16	BEAN1-sgRNA1	245	0.00131428	0.00233549	0.0409532	3.21284
17	BEAN1-sgRNA2	492	0.182403	0.0958456	0.0128596	1.33339
18	BEAN1-sgRNA3	74	0.158661	0.0871175	0.0267707	1.40959
19	BEGAIN-sgRNA1	925	2.62976e-05	0.000514043	-0.0450099	-4.20337
20	BEGAIN-sgRNA2	101	0.770228	0.242835	-0.0101488	-0.292077
21	BEGAIN-sgRNA3	481	0.731694	0.234468	0.00348724	0.342873
22	BMP7-sgRNA1	87	0.00240489	0.00356128	-0.0730837	-3.03506
23	BMP7-sgRNA2	89	0.144185	0.0824094	-0.0405851	-1.46038
24	BMP7-sgRNA3	53	8.70953e-05	0.000532021	-0.112696	-3.92399
25	C19orf57-sgRNA1	163	0.469163	0.177729	-0.0118668	-0.723842
27	C19orf57-sgRNA3	61	0.989868	0.287079	0.00232766	-0.012699
28	C22orf43-sgRNA1	43	0.291876	0.130259	-0.0573834	-1.05402
30	C22orf43-sgRNA3	93	0.0409005	0.0307496	-0.0543915	-2.04454
31	C2CD2-sgRNA1	213	0.656707	0.222089	0.00291478	0.444465
32	C2CD2-sgRNA2	91	0.118294	0.0722596	-0.0256267	-1.56198
33	C2CD2-sgRNA3	49	0.0142498	0.013016	0.0763906	2.4509
35	CASP1-sgRNA2	119	0.000838285	0.00186206	-0.0616927	-3.33983
36	CASP1-sgRNA3	145	4.57432e-05	0.000447075	-0.117788	-4.07638
37	CCDC88C-sgRNA1	115	0.258388	0.119686	-0.0378063	-1.13021
38	CCDC88C-sgRNA2	133	0.118294	0.0718108	0.0368512	1.56198
39	CCDC88C-sgRNA3	111	0.0039432	0.00527934	0.0688561	2.88267
40	CCNA1-sgRNA1	302	0.024594	0.0207217	0.0317835	2.24772
41	CCNA1-sgRNA2	336	0.00202968	0.00319956	-0.0351091	-3.08585
43	CELF2-sgRNA1	55	0.0520228	0.0368441	0.0535688	1.94295
44	CELF2-sgRNA2	47	0.182403	0.095333	0.0308904	1.33339
45	CELF2-sgRNA3	229	0.0339444	0.0267547	-0.0403412	-2.12073
46	CHD7-sgRNA1	41	0.0026154	0.0038152	0.116066	3.00966
48	CHD7-sgRNA3	74	0.929167	0.275191	-0.00849724	-0.0888929
49	CHUK-sgRNA1	236	0.0961989	0.0598859	-0.0243459	-1.66357
50	CHUK-sgRNA2	142	0.888906	0.268142	-0.00442082	-0.139689
51	CHUK-sgRNA3	126	0.0163902	0.0148325	0.0308927	2.40011
52	COL28A1-sgRNA1	49	0.394863	0.155614	0.0121067	0.850832
53	COL28A1-sgRNA2	193	0.000395576	0.00117157	0.0750726	3.54302
55	CSRNP1-sgRNA1	115	0.0132751	0.0125966	-0.0577803	-2.4763
56	CSRNP1-sgRNA2	189	0.291876	0.129667	-0.0215707	-1.05402
57	CSRNP1-sgRNA3	78	0.0106954	0.0113622	0.0714986	2.5525
58	CTCF-sgRNA1	138	0.000119186	0.00052949	-0.0887632	-3.84779
60	CTCF-sgRNA3	77	0.091226	0.0571542	-0.0414319	-1.68897
61	CUL1-sgRNA1	312	0.000295502	0.000902535	0.0495015	3.61921
62	CUL1-sgRNA2	77	0.517212	0.189327	-0.00852295	-0.647648
63	CUL1-sgRNA3	226	0.367254	0.148322	0.00920805	0.901628
64	CXXC4-sgRNA1	227	0.829079	0.256426	-0.0052439	0.215883
65	CXXC4-sgRNA2	114	0.151291	0.0840146	0.0284487	1.43499
66	CXXC4-sgRNA3	207	0.174213	0.0935539	-0.0243779	-1.35879
67	DCLK1-sgRNA1	90	0.340882	0.140575	0.0146701	0.952424
68	DCLK1-sgRNA2	83	0.367254	0.147712	-0.0313201	-0.901628
69	DCLK1-sgRNA3	48	0.0384584	0.0293654	-0.0546267	-2.06994
70	DDX10-sgRNA1	191	0.0280258	0.0230179	0.0392775	2.19693
74	DDX18-sgRNA2	66	0.602605	0.207381	-0.014181	-0.520659
75	DDX18-sgRNA3	114	0.533777	0.193219	0.00530962	0.62225
76	DDX21-sgRNA1	175	8.70953e-05	0.000500725	0.10619	3.92399
77	DDX21-sgRNA2	63	0.848929	0.260915	-0.0144234	-0.190485
79	DDX24-sgRNA1	329	0.96961	0.282883	0.00132018	0.038097
80	DDX24-sgRNA2	215	0.0520228	0.0365791	-0.0235087	-1.94295
81	DDX24-sgRNA3	213	0.0215324	0.0187901	-0.0397375	-2.29852
82	DDX42-sgRNA1	48	0.199633	0.101621	-0.0567373	-1.2826
84	DDX42-sgRNA3	141	0.750883	0.238273	-0.00401936	-0.317475
87	DDX52-sgRNA3	140	0.174213	0.0930427	0.0175007	1.35879
88	DDX56-sgRNA1	41	0.656707	0.221323	-0.0296656	-0.444465
89	DDX56-sgRNA2	179	0.0733643	0.048123	-0.0341997	-1.79056
91	DHX15-sgRNA1	51	0.247842	0.117587	-0.0442157	-1.15561
93	DHX15-sgRNA3	51	0.182403	0.0948259	0.0644207	1.33339
94	EEPD1-sgRNA1	236	0.00737352	0.00847832	0.0369106	2.67949
95	EEPD1-sgRNA2	180	0.000107419	0.000552564	0.0663196	3.87319
96	EEPD1-sgRNA3	42	0.469163	0.177042	-0.0474741	-0.723842
97	EPHA3-sgRNA1	262	0.0409005	0.0305149	-0.028208	-2.04454
98	EPHA3-sgRNA2	250	0.0361414	0.0280342	-0.0323576	-2.09533
99	EPHA3-sgRNA3	99	0.0819009	0.052318	-0.0371869	-1.73976
100	ERCC1-sgRNA1	231	0.0434728	0.0321882	0.0327972	2.01914
101	ERCC1-sgRNA2	133	0.656707	0.220563	0.00747854	0.444465
102	ERCC1-sgRNA3	67	0.888906	0.267317	-0.0155241	-0.139689
103	FAM13C-sgRNA1	90	0.144185	0.0819303	-0.0319322	-1.46038
104	FAM13C-sgRNA2	434	0.0961989	0.0595068	0.0152949	1.66357
105	FAM13C-sgRNA3	53	0.124397	0.0745891	0.02665	1.53658
106	FAM69B-sgRNA1	66	1.87264e-05	0.00061008	-0.0880545	-4.27956
107	FAM69B-sgRNA2	50	0.675167	0.222182	-0.00957572	-0.419067
108	FAM69B-sgRNA3	133	0.550606	0.195687	0.00512691	0.596852
109	FBXW11-sgRNA1	162	0.227662	0.111254	-0.0243977	-1.2064
111	FBXW11-sgRNA3	182	0.247842	0.117019	0.0140147	1.15561
112	FOS-sgRNA1	82	0.848929	0.260097	0.00233491	0.190485
113	FOS-sgRNA2	124	0.315755	0.134176	-0.0255848	-1.00322
114	FOS-sgRNA3	668	0.533777	0.192506	0.00944036	0.62225
115	FOXD4-sgRNA1	59	0.340882	0.139985	0.0383838	0.952424
117	FOXD4-sgRNA3	236	0.000119186	0.000506469	-0.0542438	-3.84779
118	GALNT16-sgRNA1	291	0.227662	0.1107	-0.013401	-1.2064
119	GALNT16-sgRNA2	107	0.00683281	0.00814403	0.0364905	2.70488
120	GALNT16-sgRNA3	76	0.770228	0.242054	0.00748875	0.292077
121	GDA-sgRNA1	159	0.130743	0.0769774	0.0267184	1.51118
122	GDA-sgRNA2	151	2.34979e-05	0.000574148	-0.108013	-4.22876
123	GDA-sgRNA3	76	0.675167	0.221436	-0.00557576	-0.419067
124	GLDC-sgRNA1	293	0.00186296	0.00308606	0.0536647	3.11125
125	GLDC-sgRNA2	166	0.585027	0.204208	-0.0120143	-0.546057
126	GLDC-sgRNA3	40	0.00109991	0.00219389	-0.139644	-3.26364
127	GMFG-sgRNA1	41	0.0163902	0.0146964	-0.0808784	-2.40011
128	GMFG-sgRNA2	124	0.550606	0.194978	-0.00751951	0.596852
129	GMFG-sgRNA3	128	0.0655698	0.043894	-0.0294554	-1.84135
130	GPRC5B-sgRNA1	159	0.000146459	0.00053016	-0.0931789	-3.797
132	GPRC5B-sgRNA3	165	0.247842	0.116457	0.0104829	1.15561
135	HES7-sgRNA3	170	0.124397	0.0741343	0.0302859	1.53658
136	HIVEP3-sgRNA1	373	0.190875	0.0981858	0.0210726	1.308
137	HIVEP3-sgRNA2	68	0.2376	0.114394	-0.0399771	-1.18101
138	HIVEP3-sgRNA3	103	0.656707	0.219808	0.00688579	0.444465
139	HMGA1-sgRNA1	179	0.000395576	0.00113712	0.0646059	3.54302
140	HMGA1-sgRNA2	275	0.00120269	0.00226049	0.0639325	3.23824
142	HMGA2-sgRNA1	801	0.303659	0.130168	-0.00960152	-1.02862
143	HMGA2-sgRNA2	142	2.62976e-05	0.000428369	0.0987222	4.20337
145	HNRNPA1-sgRNA1	71	0.585027	0.203481	0.0169812	0.546057
146	HNRNPA1-sgRNA2	56	0.909007	0.27169	-0.00694798	0.114291
147	HNRNPA1-sgRNA3	182	0.247842	0.1159	0.0187924	1.15561
149	HNRNPH1-sgRNA2	215	0.909007	0.270862	-0.00287978	-0.114291
151	HNRNPK-sgRNA1	54	0.469163	0.176362	0.0178832	0.723842
152	HNRNPK-sgRNA2	334	0.269241	0.122965	-0.0163408	-1.10481
153	HNRNPK-sgRNA3	80	0.00632801	0.00763547	0.0571909	2.73028
154	HNRNPL-sgRNA1	57	0.182403	0.0943242	-0.0397792	-1.33339
155	HNRNPL-sgRNA2	114	0.00120269	0.00221784	0.0717066	3.23824
156	HNRNPL-sgRNA3	224	0.00202968	0.00314877	0.0401101	3.08585
157	HOXA2-sgRNA1	200	0.000179532	0.00060506	0.0863936	3.7462
158	HOXA2-sgRNA2	120	0.770228	0.241278	-0.00625699	-0.292077
159	HOXA2-sgRNA3	265	0.00156664	0.00268626	0.0529722	3.16205
160	HOXA3-sgRNA1	87	0.00363669	0.00507764	0.0656768	2.90807
161	HOXA3-sgRNA2	279	0.0520228	0.0363178	0.0205334	1.94295
162	HOXA3-sgRNA3	48	0.438553	0.169417	0.0274981	0.774638
163	HOXA7-sgRNA1	386	0.0115009	0.0117089	0.0214303	2.5271
164	HOXA7-sgRNA2	414	0.315755	0.133595	0.0124129	1.00322
165	HOXA7-sgRNA3	103	0.0106954	0.01124	0.0398512	2.5525
166	HOXB9-sgRNA1	65	0.023019	0.0199096	-0.0735925	-2.27312
167	HOXB9-sgRNA2	75	0.315755	0.13302	0.0218658	1.00322
168	HOXB9-sgRNA3	296	0.0339444	0.0265407	-0.0167398	-2.12073
169	HTR7-sgRNA1	306	0.291876	0.12908	-0.0158071	-1.05402
170	HTR7-sgRNA2	136	0.00923331	0.0103727	0.0397185	2.60329
171	HTR7-sgRNA3	90	0.0434728	0.0319462	0.0494498	2.01914
172	IFLTD1-sgRNA1	86	0.353913	0.144125	0.0219648	0.927026
175	IGFALS-sgRNA1	200	0.199633	0.101095	0.0206876	1.2826
176	IGFALS-sgRNA2	102	0.258388	0.119121	0.0153223	1.13021
177	IGFALS-sgRNA3	72	0.00284263	0.00408569	0.0681544	2.98426
178	IKBKG-sgRNA1	65	0.086462	0.054873	-0.0791459	-1.71436
179	IKBKG-sgRNA2	70	0.909007	0.270038	-0.011934	0.114291
180	IKBKG-sgRNA3	227	0.000119186	0.000485366	0.0620379	3.84779
181	IL16-sgRNA1	82	0.585027	0.202759	-0.00160894	-0.546057
182	IL16-sgRNA2	291	1.48869e-05	0.00145498	-0.0739072	-4.33036
183	IL16-sgRNA3	79	0.291876	0.128499	-0.0284976	-1.05402
184	IP6K3-sgRNA1	121	0.0298914	0.0239464	0.023607	2.17153
185	IP6K3-sgRNA2	43	0.00585702	0.00724608	0.0818287	2.75568
186	IP6K3-sgRNA3	221	0.158661	0.0866308	-0.020718	-1.40959
187	IRAK1-sgRNA1	163	5.68352e-05	0.000396774	-0.0655885	-4.02558
189	IRAK1-sgRNA3	312	0.620416	0.211278	-0.00839023	-0.495261
190	IRAK4-sgRNA1	161	0.024594	0.0205446	-0.049112	-2.24772
191	IRAK4-sgRNA2	92	0.280403	0.127467	-0.0173566	-1.07941
192	IRAK4-sgRNA3	197	0.712671	0.22988	0.00220275	0.368271
193	KCNC1-sgRNA1	170	0.0655698	0.0435954	0.0286837	1.84135
194	KCNC1-sgRNA2	208	0.106794	0.0656454	-0.0252617	-1.61277
195	KCNC1-sgRNA3	262	4.09996e-05	0.000500891	0.0648465	4.10177
196	KCNN3-sgRNA1	268	5.10041e-05	0.000383456	-0.0608645	-4.05098
197	KCNN3-sgRNA2	163	0.0115009	0.0115882	0.044713	2.5271
198	KCNN3-sgRNA3	67	0.199633	0.100574	0.0339245	1.2826
199	LMNB1-sgRNA1	110	0.484899	0.179515	0.00805395	0.698444
203	LMTK3-sgRNA2	632	0.469163	0.175686	0.00769964	0.723842
205	LONRF2-sgRNA1	286	0.208681	0.104059	0.0117255	1.2572
206	LONRF2-sgRNA2	260	0.0106954	0.0111205	-0.0453989	-2.5525
207	LONRF2-sgRNA3	61	0.949372	0.277808	-0.00973406	0.0634949
208	LONRF3-sgRNA1	154	0.000395576	0.00110463	-0.0677329	-3.54302
209	LONRF3-sgRNA2	91	0.023019	0.0197349	0.0505288	2.27312
210	LONRF3-sgRNA3	302	0.1663	0.0902973	-0.0175384	-1.38419
211	LRIF1-sgRNA1	105	0.144185	0.0814567	0.0367095	1.46038
212	LRIF1-sgRNA2	184	0.000107419	0.000524936	-0.088574	-3.87319
214	LRRC10B-sgRNA1	54	0.750883	0.237502	0.014895	0.317475
215	LRRC10B-sgRNA2	484	0.086462	0.0545189	0.0183846	1.71436
216	LRRC10B-sgRNA3	57	0.656707	0.219057	-0.0231198	-0.444465
217	LUZP2-sgRNA1	166	0.291876	0.127922	-0.0216211	-1.05402
219	LUZP2-sgRNA3	103	0.989868	0.28623	-0.00344448	-0.012699
223	MAB21L2-sgRNA1	121	0.0132751	0.0124755	-0.0425333	-2.4763
224	MAB21L2-sgRNA2	115	0.0188081	0.0167111	-0.0619564	-2.34931
225	MAB21L2-sgRNA3	144	0.0490286	0.0354952	-0.0534752	-1.96834
226	MAN1C1-sgRNA1	235	0.868876	0.263728	0.00494872	0.165087
227	MAN1C1-sgRNA2	60	0.00683281	0.00804591	0.0618199	2.70488
229	MAP3K7-sgRNA1	132	0.0619363	0.0420375	-0.0511415	-1.86675
230	MAP3K7-sgRNA2	71	0.291876	0.127351	-0.0354678	-1.05402
234	MAPK15-sgRNA3	157	0.0123598	0.0123265	-0.0461247	-2.5017
235	MMP7-sgRNA1	86	0.208681	0.103531	-0.0171986	-1.2572
238	MRVI1-sgRNA1	183	0.151291	0.08354	-0.0175959	-1.43499
239	MRVI1-sgRNA2	82	0.291876	0.126785	-0.0291178	-1.05402
240	MRVI1-sgRNA3	116	3.28763e-05	0.000459028	0.129547	4.15257
241	MYBPH-sgRNA1	192	0.247842	0.115348	0.0129456	1.15561
242	MYBPH-sgRNA2	117	0.0046276	0.00595109	0.0675609	2.83187
243	MYBPH-sgRNA3	192	0.00795229	0.00903749	0.048261	2.65409
244	MYD88-sgRNA1	68	0.00156664	0.00263994	-0.122945	-3.16205
245	MYD88-sgRNA2	100	0.585027	0.202043	-0.0144351	-0.546057
246	MYD88-sgRNA3	378	0.00202968	0.00309957	0.0575661	3.08585
247	NDP-sgRNA1	360	0.00308775	0.00437368	0.0435857	2.95886
248	NDP-sgRNA2	128	0.602605	0.206653	-0.00821496	-0.520659
250	NFE2-sgRNA1	186	0.438553	0.16875	-0.0188479	-0.774638
251	NFE2-sgRNA2	391	0.469163	0.175015	0.00741489	0.723842
253	NIPBL-sgRNA1	196	0.000918282	0.00195107	0.0560165	3.31444
254	NIPBL-sgRNA2	83	0.829079	0.255618	-0.00137989	-0.215883
255	NIPBL-sgRNA3	168	0.380905	0.151334	-0.0113186	-0.87623
266	NOS1-sgRNA1	75	4.57432e-05	0.000406432	-0.110873	-4.07638
267	NOS1-sgRNA2	141	0.409125	0.160587	0.0138436	0.825434
268	NOS1-sgRNA3	67	0.0461803	0.0336827	-0.0696901	-1.99374
269	NPM2-sgRNA1	107	0.137337	0.0798972	-0.0447198	-1.48578
271	NPM2-sgRNA3	221	0.000838285	0.00182068	0.0578415	3.33983
272	NR4A1-sgRNA1	64	0.602605	0.20593	0.00881489	0.520659
273	NR4A1-sgRNA2	129	4.57432e-05	0.000372562	-0.12012	-4.07638
274	NR4A1-sgRNA3	116	0.00994043	0.0107948	0.0616975	2.57789
275	OASL-sgRNA1	137	0.144185	0.0809886	-0.0349611	-1.46038
276	OASL-sgRNA2	115	0.469163	0.17435	-0.00159929	0.723842
277	OASL-sgRNA3	97	0.000918282	0.00190955	-0.0728111	-3.31444
278	PCBP1-sgRNA1	57	0.0046276	0.0058738	0.0723512	2.83187
279	PCBP1-sgRNA2	225	0.315755	0.132449	0.0180638	1.00322
280	PCBP1-sgRNA3	80	0.000764793	0.00173832	0.0869969	3.36523
281	PCDHA4-sgRNA1	135	0.2376	0.113834	-0.023229	-1.18101
282	PCDHA4-sgRNA2	64	0.380905	0.150721	-0.0506815	-0.87623
283	PCDHA4-sgRNA3	357	0.989868	0.285385	0.002076	-0.012699
284	PDE1A-sgRNA1	103	0.929167	0.274359	0.0041048	0.0888929
285	PDE1A-sgRNA2	67	0.517212	0.18862	-0.03298	-0.647648
286	PDE1A-sgRNA3	59	0.00923331	0.0102548	-0.0554097	-2.60329
287	PHB1-sgRNA1	58	0.809338	0.251915	-0.0385731	-0.241281
288	PHB1-sgRNA2	320	0.656707	0.218312	-0.0017278	-0.444465
289	PHB1-sgRNA3	47	0.144185	0.0805258	-0.0296508	-1.46038
290	PIP5K1B-sgRNA1	148	0.280403	0.126877	0.0175463	1.07941
292	PIP5K1B-sgRNA3	87	0.00109991	0.00215001	0.116839	3.26364
293	PPARG-sgRNA1	284	7.83521e-05	0.000510521	-0.0646985	-3.94939
294	PPARG-sgRNA2	175	0.517212	0.187919	0.0138449	0.647648
295	PPARG-sgRNA3	307	0.328162	0.135903	-0.0253947	-0.977822
296	PPM1H-sgRNA1	258	0.0046276	0.00579849	0.0419807	2.83187
297	PPM1H-sgRNA2	113	0.0693772	0.0458151	0.027525	1.81596
298	PPM1H-sgRNA3	56	0.0039432	0.005208	0.0949929	2.88267
299	PRSS22-sgRNA1	41	0.137337	0.0794245	-0.0462181	-1.48578
300	PRSS22-sgRNA2	82	0.0106954	0.0110034	-0.0717002	-2.5525
301	PRSS22-sgRNA3	506	0.023019	0.0195633	0.0314664	2.27312
302	RANBP3L-sgRNA1	68	0.438553	0.168088	0.0170622	0.774638
303	RANBP3L-sgRNA2	133	0.174213	0.092537	-0.0265927	-1.35879
304	RASD1-sgRNA1	67	0.0201301	0.0177246	-0.0497693	-2.32391
305	RASD1-sgRNA2	46	0.291876	0.126224	0.0151859	1.05402
306	RASD1-sgRNA3	351	0.567692	0.199582	-0.00280717	-0.571454
307	RASGRP3-sgRNA1	158	0.42369	0.164979	-0.0109972	-0.800036
308	RASGRP3-sgRNA2	125	4.09996e-05	0.000445237	-0.115975	-4.10177
309	RASGRP3-sgRNA3	109	0.500918	0.184746	-0.0201771	-0.673046
310	RB1-sgRNA1	43	1.67018e-05	0.000816183	0.254455	4.30496
311	RB1-sgRNA2	394	0.00120269	0.00217677	-0.0353495	-3.23824
312	RB1-sgRNA3	78	0.638453	0.216666	-0.0108706	0.469863
313	RBM20-sgRNA1	265	0.0619363	0.0417476	-0.0286776	-1.86675
314	RBM20-sgRNA2	301	0.00186296	0.00303463	-0.053616	-3.11125
316	RFESD-sgRNA1	276	0.280403	0.126292	0.0165607	1.07941
318	RFESD-sgRNA3	92	0.00186296	0.00298488	-0.0980959	-3.11125
319	RIPK1-sgRNA1	253	0.453712	0.173219	0.00905362	0.74924
320	RIPK1-sgRNA2	156	0.291876	0.125668	0.0228152	1.05402
323	RUNX3-sgRNA2	239	0.000578657	0.00145014	-0.0648425	-3.44143
324	RUNX3-sgRNA3	133	0.000132161	0.000516676	0.0927803	3.8224
326	SEL1L3-sgRNA2	584	0.409125	0.159945	-0.00227096	0.825434
327	SEL1L3-sgRNA3	101	0.280403	0.125713	-0.0263193	-1.07941
328	SEMA4A-sgRNA1	53	0.929167	0.273533	-0.00205904	0.0888929
330	SEMA4A-sgRNA3	85	0.000132161	0.000496804	0.145642	3.8224
331	SGCG-sgRNA1	216	0.0123598	0.012202	-0.0416398	-2.5017
332	SGCG-sgRNA2	81	0.077537	0.0501864	-0.0426616	-1.76516
333	SGCG-sgRNA3	64	0.0123598	0.01208	-0.0736796	-2.5017
334	SGK3-sgRNA1	113	0.00923331	0.0101396	0.053929	2.60329
336	SGK3-sgRNA3	120	0.218023	0.107079	-0.0240704	-1.2318
337	SH3TC1-sgRNA1	252	0.712671	0.229124	0.0129225	0.368271
338	SH3TC1-sgRNA2	76	0.848929	0.259284	0.00944634	0.190485
339	SH3TC1-sgRNA3	126	0.000395576	0.00107394	-0.0666121	-3.54302
340	SHISA2-sgRNA1	130	0.0123598	0.0119604	0.0634254	2.5017
341	SHISA2-sgRNA2	99	0.0551684	0.0379714	-0.0378763	-1.91755
342	SHISA2-sgRNA3	285	0.174213	0.0920368	0.0226698	1.35879
343	SKP1-sgRNA1	180	0.315755	0.131883	-0.00618644	-1.00322
344	SKP1-sgRNA2	76	0.0584711	0.0399631	0.0271677	1.89215
346	SLC16A9-sgRNA1	197	0.00585702	0.00715551	-0.0541132	-2.75568
347	SLC16A9-sgRNA2	208	0.533777	0.191798	-0.0132509	-0.62225
349	SLC22A3-sgRNA1	205	0.693826	0.225288	0.00345621	0.393669
350	SLC22A3-sgRNA2	102	0.00109991	0.00210785	0.0733354	3.26364
351	SLC22A3-sgRNA3	89	0.00994043	0.0106762	-0.0413801	-2.57789
352	SLC35F1-sgRNA1	355	0.137337	0.0789573	-0.0259757	-1.48578
353	SLC35F1-sgRNA2	46	0.96961	0.282041	-0.00719703	-0.038097
354	SLC35F1-sgRNA3	88	0.130743	0.0765165	0.0307561	1.51118
355	SLC40A1-sgRNA1	93	0.367254	0.147106	0.0174232	0.901628
356	SLC40A1-sgRNA2	129	0.675167	0.220696	-0.000707061	0.419067
357	SLC40A1-sgRNA3	171	0.567692	0.198867	-0.0108975	-0.571454
358	SMCHD1-sgRNA1	87	0.124397	0.073685	0.0428053	1.53658
359	SMCHD1-sgRNA2	204	0.656707	0.217572	-0.0040629	0.444465
362	SON-sgRNA2	98	0.868876	0.262911	-0.0169038	-0.165087
363	SON-sgRNA3	84	0.367254	0.146506	-0.0290747	-0.901628
364	SORL1-sgRNA1	198	0.0298914	0.0237517	-0.0390703	-2.17153
365	SORL1-sgRNA2	231	0.809338	0.251115	-0.00728586	-0.241281
366	SORL1-sgRNA3	69	0.227662	0.110152	-0.0328304	-1.2064
367	SOX17-sgRNA1	439	0.000162204	0.000566185	-0.0530855	-3.7716
368	SOX17-sgRNA2	82	0.077537	0.0498562	0.0543298	1.76516
369	SOX17-sgRNA3	71	0.0262615	0.0217516	-0.0521788	-2.22232
370	SPIN2A-sgRNA1	187	0.118294	0.0713675	0.0264813	1.56198
371	SPIN2A-sgRNA2	366	0.340882	0.139399	0.0103947	0.952424
373	SPINK4-sgRNA1	176	0.0123598	0.0118431	0.0450338	2.5017
374	SPINK4-sgRNA2	622	0.00427299	0.00556832	-0.0276464	-2.85727
375	SPINK4-sgRNA3	59	0.000435436	0.00115021	0.0928404	3.51762
376	STOX2-sgRNA1	334	0.0384584	0.0291377	0.0195461	2.06994
377	STOX2-sgRNA2	181	0.000918282	0.00186977	-0.0505173	-3.31444
378	STOX2-sgRNA3	82	0.675167	0.21996	-0.00530658	-0.419067
379	TBX6-sgRNA1	107	0.208681	0.103008	0.0375449	1.2572
380	TBX6-sgRNA2	221	0.0361414	0.0278135	-0.0358752	-2.09533
382	TMEM154-sgRNA1	198	0.693826	0.224542	0.00835594	0.393669
385	TMEM169-sgRNA1	204	0.453712	0.172545	0.0153515	0.74924
388	TMEM176B-sgRNA1	74	0.0490286	0.0352342	0.0574902	1.96834
389	TMEM176B-sgRNA2	207	0.550606	0.194274	0.00563496	0.596852
390	TMEM176B-sgRNA3	71	0.731694	0.233702	0.00928778	0.342873
391	TMEM37-sgRNA1	562	0.000635417	0.00155258	-0.0552355	-3.41603
392	TMEM37-sgRNA2	161	9.67546e-05	0.000525355	-0.0664927	-3.89859
393	TMEM37-sgRNA3	107	0.00363669	0.00500612	0.0633565	2.90807
396	TNFAIP8L3-sgRNA3	83	0.000635417	0.00151471	0.073823	3.41603
398	TRADD-sgRNA2	72	0.0280258	0.022826	0.0446484	2.19693
399	TRADD-sgRNA3	92	0.199633	0.100058	0.0267589	1.2826
400	TRAF2-sgRNA1	172	0.00019859	0.000646978	-0.0672229	-3.7208
401	TRAF2-sgRNA2	52	0.656707	0.216837	-0.0208175	-0.444465
402	TRAF2-sgRNA3	98	0.0520228	0.0360602	-0.0322595	-1.94295
403	TRAF6-sgRNA1	67	0.303659	0.1296	-0.0439758	-1.02862
405	TRAF6-sgRNA3	58	0.500918	0.184051	-0.0219894	-0.673046
406	TRIM36-sgRNA1	56	0.00683281	0.00795013	0.0918319	2.70488
407	TRIM36-sgRNA2	208	0.315755	0.131321	0.0131957	1.00322
409	TSSK3-sgRNA1	61	0.190875	0.0976717	0.0400139	1.308
410	TSSK3-sgRNA2	92	0.0490286	0.034977	-0.0520454	-1.96834
411	TSSK3-sgRNA3	439	0.258388	0.118562	0.0184664	1.13021
412	WDR17-sgRNA1	68	0.929167	0.272711	-9.23173e-05	0.0888929
413	WDR17-sgRNA2	66	0.888906	0.266497	-0.00138757	0.139689
414	WDR17-sgRNA3	146	0.533777	0.191096	-0.00784889	-0.62225
415	ZNF114-sgRNA1	90	0.42369	0.164324	-0.0362295	-0.800036
416	ZNF114-sgRNA2	157	0.000635417	0.00147864	-0.0742327	-3.41603
417	ZNF114-sgRNA3	42	0.00221	0.00332302	-0.119038	-3.06046
418	ZNF572-sgRNA1	123	0.0132751	0.0123567	0.0758695	2.4763
419	ZNF572-sgRNA2	70	0.353913	0.143527	0.0156173	0.927026
420	ZNF572-sgRNA3	101	0.2376	0.113278	-0.0286013	-1.18101
	CombinedNonTargetingControl	208	0.731694	0.232941	-0.00281099	0.342873

## Sheet: Long-range AA contact frequency
sgRNA id	sgRNA name	Copy number	p (rank sum)	fdr (rank sum)	log2fc	z
1	ACOT12-sgRNA1	825	0.0416913	0.150017	0.05586	2.03659
2	ACOT12-sgRNA2	139	0.299054	0.401828	-0.0682295	-1.03846
5	AKR1C3-sgRNA2	130	0.75989	0.572071	0.0415645	0.305625
6	AKR1C3-sgRNA3	214	0.156765	0.282042	0.140357	1.41604
7	AQP3-sgRNA1	99	0.14864	0.272035	0.11347	1.44435
8	AQP3-sgRNA2	57	0.305064	0.402265	0.076661	1.02563
9	AQP3-sgRNA3	46	0.317804	0.404009	-0.191669	-0.99898
10	ARHGAP25-sgRNA1	122	0.441893	0.45987	-0.0489135	-0.769001
11	ARHGAP25-sgRNA2	195	0.499127	0.483854	-0.0600878	-0.675865
12	ARHGAP25-sgRNA3	103	0.0487513	0.154475	0.114726	1.97076
13	ARID3B-sgRNA1	90	0.767104	0.571423	-0.0244448	-0.296165
15	ARID3B-sgRNA3	348	0.982025	0.618644	0.00316543	-0.0225306
16	BEAN1-sgRNA1	245	0.61492	0.530678	-0.0455124	-0.503063
17	BEAN1-sgRNA2	492	0.496405	0.4879	-0.0343372	-0.680157
18	BEAN1-sgRNA3	74	0.000556699	0.0131318	-0.359712	-3.45188
19	BEGAIN-sgRNA1	925	0.114804	0.227784	0.0385112	1.57696
20	BEGAIN-sgRNA2	101	0.905846	0.606657	-0.0510401	0.11828
21	BEGAIN-sgRNA3	481	0.673108	0.553876	0.0317946	0.421887
22	BMP7-sgRNA1	87	0.252737	0.357705	0.0417724	1.14373
23	BMP7-sgRNA2	89	0.0526295	0.16193	0.162705	1.93795
24	BMP7-sgRNA3	53	0.745088	0.573121	0.014906	-0.325123
25	C19orf57-sgRNA1	163	0.0515562	0.160961	0.183135	1.94682
27	C19orf57-sgRNA3	61	0.00880831	0.0534285	0.192812	2.61941
28	C22orf43-sgRNA1	43	0.165206	0.287484	-0.127538	-1.38777
30	C22orf43-sgRNA3	93	0.315527	0.403531	0.00336899	1.00369
31	C2CD2-sgRNA1	213	0.34641	0.40857	-0.0188502	-0.941575
32	C2CD2-sgRNA2	91	0.731371	0.566677	0.0766208	0.343302
33	C2CD2-sgRNA3	49	0.00777624	0.0515902	-0.402398	-2.66163
35	CASP1-sgRNA2	119	0.984633	0.618451	0.113781	-0.0192613
36	CASP1-sgRNA3	145	0.0309942	0.124152	0.14788	2.15715
37	CCDC88C-sgRNA1	115	0.312893	0.402587	0.215148	1.00917
38	CCDC88C-sgRNA2	133	3.72298e-05	0.00158077	-0.364771	-4.12403
39	CCDC88C-sgRNA3	111	0.00462702	0.0363819	0.227793	2.83191
40	CCNA1-sgRNA1	302	0.411708	0.457619	0.037069	0.820892
41	CCNA1-sgRNA2	336	0.088675	0.206875	0.0600887	1.70243
43	CELF2-sgRNA1	55	0.413793	0.45517	0.196137	0.817237
44	CELF2-sgRNA2	47	0.0595964	0.160155	0.10795	1.88377
45	CELF2-sgRNA3	229	0.211262	0.339777	-0.112913	-1.2501
46	CHD7-sgRNA1	41	0.0455229	0.153404	-0.362694	-1.99979
48	CHD7-sgRNA3	74	0.323311	0.406146	0.0723993	0.987676
49	CHUK-sgRNA1	236	0.0543764	0.160334	0.11394	1.92383
50	CHUK-sgRNA2	142	0.158266	0.279997	0.0386189	1.41093
51	CHUK-sgRNA3	126	0.707954	0.560813	0.0278957	0.374606
52	COL28A1-sgRNA1	49	0.247044	0.356784	-0.229179	-1.15756
53	COL28A1-sgRNA2	193	0.464705	0.47431	-0.0522924	-0.731121
55	CSRNP1-sgRNA1	115	0.83121	0.584322	-0.0110964	0.21315
56	CSRNP1-sgRNA2	189	0.0184485	0.0910838	0.156754	2.35649
57	CSRNP1-sgRNA3	78	0.927018	0.611196	-0.0466183	-0.0915971
58	CTCF-sgRNA1	138	0.714537	0.561836	0.0181786	0.365769
60	CTCF-sgRNA3	77	0.211293	0.337273	0.131848	1.25002
61	CUL1-sgRNA1	312	0.000165989	0.00503418	-0.197003	-3.76584
62	CUL1-sgRNA2	77	0.633931	0.536187	0.0787044	0.476202
63	CUL1-sgRNA3	226	0.671278	0.558869	-0.0199393	-0.424395
64	CXXC4-sgRNA1	227	0.157591	0.281147	-0.0950697	-1.41322
65	CXXC4-sgRNA2	114	0.972645	0.618238	0.0149421	-0.034291
66	CXXC4-sgRNA3	207	0.0879452	0.207452	0.0667031	1.70634
67	DCLK1-sgRNA1	90	0.598021	0.522467	0.0694417	0.527248
68	DCLK1-sgRNA2	83	0.0244119	0.110269	-0.24205	-2.25058
69	DCLK1-sgRNA3	48	0.43472	0.459157	0.0556836	0.781141
70	DDX10-sgRNA1	191	0.00116667	0.0190525	-0.21445	-3.24691
74	DDX18-sgRNA2	66	0.415155	0.454315	0.0791555	0.814855
75	DDX18-sgRNA3	114	0.469423	0.472313	-0.0435536	-0.723419
76	DDX21-sgRNA1	175	0.00421983	0.0373278	-0.238899	-2.86124
77	DDX21-sgRNA2	63	0.937123	0.612155	-0.0677289	-0.0788859
79	DDX24-sgRNA1	329	0.0698477	0.174454	-0.0807985	-1.8129
80	DDX24-sgRNA2	215	0.911728	0.606768	0.0130121	0.110859
81	DDX24-sgRNA3	213	0.0250729	0.110895	0.155488	2.24028
82	DDX42-sgRNA1	48	0.0564792	0.153724	0.19439	1.90732
84	DDX42-sgRNA3	141	0.0015763	0.0239034	0.171702	3.16026
87	DDX52-sgRNA3	140	0.162593	0.285275	-0.124107	-1.3964
88	DDX56-sgRNA1	41	0.968084	0.617187	0.0592302	0.0400114
89	DDX56-sgRNA2	179	0.693353	0.557569	-0.00896447	0.394309
91	DHX15-sgRNA1	51	0.686437	0.554106	0.066285	0.403696
93	DHX15-sgRNA3	51	0.625999	0.535883	0.0704011	-0.487365
94	EEPD1-sgRNA1	236	0.309347	0.405396	-0.0434356	-1.01659
95	EEPD1-sgRNA2	180	0.649227	0.542639	0.00753443	-0.454837
96	EEPD1-sgRNA3	42	0.210764	0.341565	0.226099	1.25147
97	EPHA3-sgRNA1	262	0.247416	0.354907	-0.0342568	-1.15665
98	EPHA3-sgRNA2	250	0.223858	0.349447	0.0419592	1.21633
99	EPHA3-sgRNA3	99	0.0679097	0.171633	0.143972	1.82561
100	ERCC1-sgRNA1	231	0.200318	0.332244	0.0714683	1.28065
101	ERCC1-sgRNA2	133	0.232853	0.350599	0.154058	1.19304
102	ERCC1-sgRNA3	67	0.565784	0.506816	-0.109705	-0.574272
103	FAM13C-sgRNA1	90	0.245693	0.357263	-0.154505	-1.16087
104	FAM13C-sgRNA2	434	0.0640459	0.167863	-0.107183	-1.85186
105	FAM13C-sgRNA3	53	0.145463	0.273288	-0.187756	-1.45575
106	FAM69B-sgRNA1	66	0.67213	0.555224	0.0917281	0.423227
107	FAM69B-sgRNA2	50	0.0674345	0.172485	0.17112	1.82877
108	FAM69B-sgRNA3	133	0.765519	0.57225	-0.00789502	-0.298241
109	FBXW11-sgRNA1	162	0.382986	0.4348	0.0639932	0.872407
111	FBXW11-sgRNA3	182	0.198358	0.334216	-0.120948	-1.28624
112	FOS-sgRNA1	82	0.578053	0.511334	0.0923386	0.55623
113	FOS-sgRNA2	124	0.209796	0.342611	0.0965153	1.25413
114	FOS-sgRNA3	668	0.420228	0.457508	-0.0501042	-0.806026
115	FOXD4-sgRNA1	59	0.0261624	0.113352	-0.286805	-2.22379
117	FOXD4-sgRNA3	236	0.684321	0.556631	-0.0463219	-0.406574
118	GALNT16-sgRNA1	291	0.647993	0.543748	0.0575472	0.456552
119	GALNT16-sgRNA2	107	0.357196	0.416662	0.140357	0.920721
120	GALNT16-sgRNA3	76	0.101592	0.213544	-0.198877	-1.63718
121	GDA-sgRNA1	159	0.331608	0.406937	0.163205	0.97088
122	GDA-sgRNA2	151	0.618052	0.531222	0.0377792	0.498614
123	GDA-sgRNA3	76	0.217989	0.345365	0.155916	1.23189
124	GLDC-sgRNA1	293	0.00241952	0.0270348	-0.216387	-3.03323
125	GLDC-sgRNA2	166	0.539411	0.495743	-0.0133987	0.613703
126	GLDC-sgRNA3	40	0.0555604	0.155203	0.199191	1.91447
127	GMFG-sgRNA1	41	0.961271	0.622185	-0.0756993	-0.0485592
128	GMFG-sgRNA2	124	0.793813	0.571274	-0.0192386	0.261362
129	GMFG-sgRNA3	128	0.140045	0.265459	-0.0668423	-1.47562
130	GPRC5B-sgRNA1	159	0.71904	0.563289	0.0844469	0.359743
132	GPRC5B-sgRNA3	165	0.573754	0.509655	0.00731325	0.562531
135	HES7-sgRNA3	170	0.437954	0.460284	0.036718	0.775652
136	HIVEP3-sgRNA1	373	0.0983779	0.213118	-0.0899974	-1.65277
137	HIVEP3-sgRNA2	68	0.0759565	0.185351	-0.177912	-1.77464
138	HIVEP3-sgRNA3	103	0.426695	0.45521	-0.0304948	-0.79486
139	HMGA1-sgRNA1	179	0.592228	0.521699	-0.0314096	-0.535611
140	HMGA1-sgRNA2	275	0.084088	0.200582	0.105309	1.72744
142	HMGA2-sgRNA1	801	0.857757	0.595101	-0.0102611	0.17923
143	HMGA2-sgRNA2	142	0.0814483	0.196493	-0.13603	-1.74234
145	HNRNPA1-sgRNA1	71	0.075222	0.185693	-0.196912	-1.77911
146	HNRNPA1-sgRNA2	56	0.67968	0.554983	-0.0727725	-0.412899
147	HNRNPA1-sgRNA3	182	0.611413	0.529806	-0.0181716	-0.508057
149	HNRNPH1-sgRNA2	215	0.153304	0.278173	-0.133141	-1.42796
151	HNRNPK-sgRNA1	54	0.169345	0.29229	-0.195925	-1.37431
152	HNRNPK-sgRNA2	334	0.00423646	0.0359759	0.172337	2.86
153	HNRNPK-sgRNA3	80	0.0992504	0.212836	-0.204706	-1.6485
154	HNRNPL-sgRNA1	57	0.0406859	0.151536	0.355476	2.04672
155	HNRNPL-sgRNA2	114	0.00840213	0.0524636	-0.24161	-2.63547
156	HNRNPL-sgRNA3	224	0.0183217	0.0926115	-0.190059	-2.35905
157	HOXA2-sgRNA1	200	0.0338644	0.133137	-0.132355	-2.12168
158	HOXA2-sgRNA2	120	0.2451	0.358858	0.0262671	1.16233
159	HOXA2-sgRNA3	265	0.0095399	0.0562587	-0.120298	-2.59207
160	HOXA3-sgRNA1	87	0.46569	0.473041	-0.138636	-0.72951
161	HOXA3-sgRNA2	279	0.736346	0.568456	-0.00769225	0.336696
162	HOXA3-sgRNA3	48	0.70655	0.561797	0.0688589	0.376494
163	HOXA7-sgRNA1	386	0.0295893	0.120803	-0.119463	-2.17555
164	HOXA7-sgRNA2	414	0.0562817	0.155176	-0.126958	-1.90885
165	HOXA7-sgRNA3	103	0.32996	0.407269	-0.136906	-0.974194
166	HOXB9-sgRNA1	65	0.0124654	0.0696418	0.28194	2.49869
167	HOXB9-sgRNA2	75	0.394913	0.443597	-0.0771333	-0.850741
168	HOXB9-sgRNA3	296	0.529978	0.495656	-0.0377836	-0.628039
169	HTR7-sgRNA1	306	0.32591	0.407002	0.0628459	0.982385
170	HTR7-sgRNA2	136	0.895299	0.6034	0.0580174	-0.131602
171	HTR7-sgRNA3	90	0.101896	0.212082	-0.143658	-1.63573
172	IFLTD1-sgRNA1	86	0.449119	0.46511	-0.130337	-0.756884
175	IGFALS-sgRNA1	200	0.684854	0.554938	-0.0480179	-0.405849
176	IGFALS-sgRNA2	102	0.805066	0.575471	-0.00554774	0.246796
177	IGFALS-sgRNA3	72	0.0982214	0.214972	-0.140959	-1.65354
178	IKBKG-sgRNA1	65	0.772733	0.571604	-0.0589115	0.288802
179	IKBKG-sgRNA2	70	0.851668	0.592814	-0.0408839	0.186991
180	IKBKG-sgRNA3	227	2.96003e-06	0.000209471	-0.288751	-4.67357
181	IL16-sgRNA1	82	0.525768	0.496089	0.033235	-0.63448
182	IL16-sgRNA2	291	0.0421822	0.149254	0.0770385	2.03172
183	IL16-sgRNA3	79	0.897938	0.603264	-0.00505426	0.128267
184	IP6K3-sgRNA1	121	0.626281	0.533972	-0.0596114	-0.486968
185	IP6K3-sgRNA2	43	0.522552	0.497476	-0.0460084	-0.639417
186	IP6K3-sgRNA3	221	0.110006	0.222421	-0.0846616	-1.59816
187	IRAK1-sgRNA1	163	0.00487055	0.036929	0.192619	2.81547
189	IRAK1-sgRNA3	312	0.493172	0.489252	-0.010639	-0.685273
190	IRAK4-sgRNA1	161	0.042961	0.149518	0.15257	2.02409
191	IRAK4-sgRNA2	92	0.784543	0.568457	0.237643	0.273403
192	IRAK4-sgRNA3	197	0.301274	0.402265	0.0737772	1.0337
193	KCNC1-sgRNA1	170	0.846146	0.590908	0.0404996	-0.194039
194	KCNC1-sgRNA2	208	0.23179	0.351492	0.0627929	1.19576
195	KCNC1-sgRNA3	262	0.0901622	0.201488	-0.101166	-1.69454
196	KCNN3-sgRNA1	268	0.413658	0.457391	0.0375937	0.817474
197	KCNN3-sgRNA2	163	0.00966564	0.0554596	-0.239455	-2.58757
198	KCNN3-sgRNA3	67	0.808228	0.575792	0.0383937	0.242713
199	LMNB1-sgRNA1	110	0.781742	0.57032	0.00199455	-0.27705
203	LMTK3-sgRNA2	632	0.22705	0.346781	0.0467764	1.20799
205	LONRF2-sgRNA1	286	0.380025	0.433757	-0.054589	-0.877851
206	LONRF2-sgRNA2	260	0.105818	0.218108	0.0595473	1.61728
207	LONRF2-sgRNA3	61	0.522674	0.495371	-0.00299317	-0.639229
208	LONRF3-sgRNA1	154	0.111577	0.223469	-0.122862	-1.59114
209	LONRF3-sgRNA2	91	0.256757	0.356269	-0.111771	-1.13409
210	LONRF3-sgRNA3	302	0.987859	0.618647	0.0170412	-0.0152174
211	LRIF1-sgRNA1	105	0.101449	0.215376	0.191639	1.63787
212	LRIF1-sgRNA2	184	0.0544523	0.156218	0.067718	1.92322
214	LRRC10B-sgRNA1	54	0.00442374	0.0361214	-0.44502	-2.84625
215	LRRC10B-sgRNA2	484	0.28617	0.391958	0.0608156	1.06656
216	LRRC10B-sgRNA3	57	0.147104	0.273948	0.229396	1.44984
217	LUZP2-sgRNA1	166	0.752964	0.572952	-0.0610168	-0.314734
219	LUZP2-sgRNA3	103	0.720235	0.562151	0.0125097	0.358145
223	MAB21L2-sgRNA1	121	0.00399938	0.0385938	0.223504	2.87821
224	MAB21L2-sgRNA2	115	0.468193	0.473318	-0.0285603	0.725423
225	MAB21L2-sgRNA3	144	0.629299	0.534398	-0.022891	0.482714
226	MAN1C1-sgRNA1	235	0.332097	0.405195	0.0238508	0.969898
227	MAN1C1-sgRNA2	60	0.773954	0.57052	0.0423867	0.287207
229	MAP3K7-sgRNA1	132	0.389811	0.440194	0.0775762	0.859961
230	MAP3K7-sgRNA2	71	0.547108	0.4985	0.083196	0.602099
234	MAPK15-sgRNA3	157	0.0942508	0.208431	0.137537	1.67339
235	MMP7-sgRNA1	86	0.872006	0.59526	0.0311595	0.161111
238	MRVI1-sgRNA1	183	0.883129	0.597094	-0.00782228	0.147003
239	MRVI1-sgRNA2	82	0.458901	0.470648	0.141836	0.740658
240	MRVI1-sgRNA3	116	0.560002	0.505906	-0.0508455	-0.582839
241	MYBPH-sgRNA1	192	0.420649	0.455629	0.0523708	0.805296
242	MYBPH-sgRNA2	117	0.00103647	0.0183369	-0.302095	-3.28043
243	MYBPH-sgRNA3	192	0.788915	0.56968	-0.0519106	-0.26772
244	MYD88-sgRNA1	68	0.361555	0.419442	0.0887796	-0.912406
245	MYD88-sgRNA2	100	0.725663	0.564314	0.025186	0.3509
246	MYD88-sgRNA3	378	0.055511	0.157133	-0.0911078	-1.91485
247	NDP-sgRNA1	360	0.0888004	0.204916	-0.0860616	-1.70176
248	NDP-sgRNA2	128	0.959947	0.623229	-0.0137961	-0.0502207
250	NFE2-sgRNA1	186	0.456994	0.470968	-0.0519872	-0.743805
251	NFE2-sgRNA2	391	0.780692	0.571518	0.00234202	0.278417
253	NIPBL-sgRNA1	196	0.335358	0.404523	-0.114106	-0.963379
254	NIPBL-sgRNA2	83	0.573535	0.511601	0.0339933	0.562853
255	NIPBL-sgRNA3	168	0.340391	0.408275	0.0423867	0.953392
266	NOS1-sgRNA1	75	0.370812	0.42553	0.103075	0.894953
267	NOS1-sgRNA2	141	0.00205269	0.0256343	-0.17786	-3.0825
268	NOS1-sgRNA3	67	0.278032	0.383285	-0.0438803	-1.08475
269	NPM2-sgRNA1	107	0.312271	0.404237	0.125348	1.01047
271	NPM2-sgRNA3	221	0.422999	0.455849	-0.0952619	-0.80123
272	NR4A1-sgRNA1	64	0.638357	0.537788	-0.0831441	-0.469997
273	NR4A1-sgRNA2	129	0.00228116	0.0269049	0.300026	3.05095
274	NR4A1-sgRNA3	116	0.829466	0.585033	0.0368486	-0.215387
275	OASL-sgRNA1	137	0.320734	0.405306	0.102356	0.992951
276	OASL-sgRNA2	115	0.536941	0.495618	0.00996526	0.617446
277	OASL-sgRNA3	97	0.130935	0.255021	0.263126	1.51043
278	PCBP1-sgRNA1	57	0.000152498	0.00539585	-0.495542	-3.78697
279	PCBP1-sgRNA2	225	0.858131	0.593421	-0.0304269	0.178754
280	PCBP1-sgRNA3	80	0.173102	0.296365	-0.115566	-1.3623
281	PCDHA4-sgRNA1	135	0.825178	0.583948	0.0228609	0.22089
282	PCDHA4-sgRNA2	64	0.712424	0.562256	-0.0650423	0.368603
283	PCDHA4-sgRNA3	357	0.783785	0.569852	-0.0292604	-0.27439
284	PDE1A-sgRNA1	103	0.0171058	0.0885741	0.289249	2.38443
285	PDE1A-sgRNA2	67	0.0367861	0.139458	0.306218	2.08813
286	PDE1A-sgRNA3	59	0.311215	0.405341	0.0983431	1.01268
287	PHB1-sgRNA1	58	0.239968	0.353785	-0.115155	-1.17507
288	PHB1-sgRNA2	320	0.880662	0.597328	-0.0386617	-0.150131
289	PHB1-sgRNA3	47	0.139431	0.266677	0.200516	1.47791
290	PIP5K1B-sgRNA1	148	0.0469134	0.153226	0.18657	1.98708
292	PIP5K1B-sgRNA3	87	0.147421	0.272152	-0.105596	-1.4487
293	PPARG-sgRNA1	284	0.132532	0.255786	0.0758614	1.50419
294	PPARG-sgRNA2	175	0.296193	0.400519	-0.122053	-1.04463
295	PPARG-sgRNA3	307	0.701477	0.559861	0.0147989	0.383327
296	PPM1H-sgRNA1	258	0.022524	0.103953	-0.154822	-2.28141
297	PPM1H-sgRNA2	113	0.967794	0.618861	-0.0348279	-0.040375
298	PPM1H-sgRNA3	56	0.677203	0.555095	0.0231761	0.416282
299	PRSS22-sgRNA1	41	0.504316	0.486662	-0.110051	-0.667715
300	PRSS22-sgRNA2	82	0.0598784	0.158902	0.180246	1.88169
301	PRSS22-sgRNA3	506	0.00020848	0.00553253	-0.159247	-3.70851
302	RANBP3L-sgRNA1	68	0.0345776	0.133469	0.230704	2.11327
303	RANBP3L-sgRNA2	133	0.19917	0.332942	-0.122125	-1.28392
304	RASD1-sgRNA1	67	0.557031	0.505373	0.0125729	0.587256
305	RASD1-sgRNA2	46	0.36551	0.421725	-0.0761914	-0.904916
306	RASD1-sgRNA3	351	0.0894594	0.204217	0.0615917	1.69826
307	RASGRP3-sgRNA1	158	0.428881	0.455255	0.0484613	0.791108
308	RASGRP3-sgRNA2	125	0.912312	0.605259	-0.0635752	-0.110122
309	RASGRP3-sgRNA3	109	0.0081373	0.0523497	0.277538	2.64632
310	RB1-sgRNA1	43	2.68327e-05	0.00142414	-0.729375	-4.19881
311	RB1-sgRNA2	394	0.533708	0.494785	0.0152815	0.622356
312	RB1-sgRNA3	78	0.119549	0.235	-0.213268	-1.55667
313	RBM20-sgRNA1	265	7.82385e-07	0.0001661	0.266247	4.93971
314	RBM20-sgRNA2	301	0.00062284	0.0132228	-0.1854	-3.42147
316	RFESD-sgRNA1	276	0.206053	0.339107	-0.0719938	-1.26449
318	RFESD-sgRNA3	92	0.0466159	0.154633	0.243718	1.98977
319	RIPK1-sgRNA1	253	0.745211	0.571147	-0.00375082	-0.32496
320	RIPK1-sgRNA2	156	0.749361	0.572261	0.0286205	0.319482
323	RUNX3-sgRNA2	239	0.981893	0.620402	0.0141663	-0.0226956
324	RUNX3-sgRNA3	133	0.0282217	0.119829	-0.192244	-2.19419
326	SEL1L3-sgRNA2	584	0.839085	0.587911	-0.00750756	0.203064
327	SEL1L3-sgRNA3	101	0.940237	0.612305	0.0344292	-0.0749722
328	SEMA4A-sgRNA1	53	0.486129	0.484529	-0.0961253	-0.696479
330	SEMA4A-sgRNA3	85	0.932159	0.612683	0.0303931	0.0851287
331	SGCG-sgRNA1	216	0.000819462	0.0158155	0.224355	3.34614
332	SGCG-sgRNA2	81	0.30223	0.401019	0.0456813	1.03166
333	SGCG-sgRNA3	64	0.0544263	0.158283	0.253284	1.92343
334	SGK3-sgRNA1	113	0.505767	0.485854	-0.116938	-0.665444
336	SGK3-sgRNA3	120	0.238142	0.353548	-0.105664	-1.17964
337	SH3TC1-sgRNA1	252	0.0532918	0.161626	-0.119925	-1.93255
338	SH3TC1-sgRNA2	76	0.778628	0.571979	0.00535601	-0.281108
339	SH3TC1-sgRNA3	126	0.0288868	0.120248	0.10301	2.18503
340	SHISA2-sgRNA1	130	0.0126123	0.068656	-0.144282	-2.49453
341	SHISA2-sgRNA2	99	0.346044	0.410419	-0.105843	-0.942289
342	SHISA2-sgRNA3	285	0.794048	0.569512	0.050799	-0.261057
343	SKP1-sgRNA1	180	0.497628	0.486847	-0.0584217	-0.678227
344	SKP1-sgRNA2	76	0.249289	0.355193	-0.166012	-1.15208
346	SLC16A9-sgRNA1	197	0.326907	0.40586	0.0769584	0.980363
347	SLC16A9-sgRNA2	208	0.0205665	0.0970278	-0.190146	-2.31585
349	SLC22A3-sgRNA1	205	0.0415626	0.152133	0.169307	2.03787
350	SLC22A3-sgRNA2	102	0.236115	0.353007	-0.0903054	-1.18475
351	SLC22A3-sgRNA3	89	0.00565557	0.0414025	0.248477	2.76711
352	SLC35F1-sgRNA1	355	0.50668	0.484539	-0.0382438	-0.664016
353	SLC35F1-sgRNA2	46	0.0160139	0.0849934	-0.371877	-2.4086
354	SLC35F1-sgRNA3	88	0.541873	0.495858	0.0228245	0.609984
355	SLC40A1-sgRNA1	93	0.0434926	0.148926	-0.248845	-2.01895
356	SLC40A1-sgRNA2	129	0.808862	0.574317	-0.0442479	-0.241894
357	SLC40A1-sgRNA3	171	0.0899903	0.203243	-0.0683071	-1.69545
358	SMCHD1-sgRNA1	87	0.909041	0.606882	0.0294311	-0.114248
359	SMCHD1-sgRNA2	204	0.00421837	0.0389372	-0.21	-2.86135
362	SON-sgRNA2	98	0.873178	0.59415	-0.0165978	-0.159623
363	SON-sgRNA3	84	0.399071	0.445908	0.0321729	0.843281
364	SORL1-sgRNA1	198	0.868207	0.594579	0.00687077	0.165937
365	SORL1-sgRNA2	231	0.00618988	0.0438035	0.173842	2.73755
366	SORL1-sgRNA3	69	0.756816	0.573826	0.0431609	0.309665
367	SOX17-sgRNA1	439	0.595887	0.522753	0.0596879	0.530324
368	SOX17-sgRNA2	82	0.562138	0.505683	0.161168	0.579669
369	SOX17-sgRNA3	71	0.527518	0.495538	-0.110704	-0.631799
370	SPIN2A-sgRNA1	187	0.00351354	0.037296	-0.232872	-2.91882
371	SPIN2A-sgRNA2	366	0.964883	0.620738	-0.0236295	0.0440272
373	SPINK4-sgRNA1	176	0.962304	0.620961	0.0484459	-0.0472623
374	SPINK4-sgRNA2	622	0.00181325	0.0256634	0.0915369	3.11923
375	SPINK4-sgRNA3	59	0.0541643	0.161958	-0.246416	-1.92552
376	STOX2-sgRNA1	334	0.86541	0.594581	-0.00410864	-0.169492
377	STOX2-sgRNA2	181	0.00361811	0.0365772	0.207614	2.90967
378	STOX2-sgRNA3	82	0.768132	0.570188	-0.0532445	-0.294819
379	TBX6-sgRNA1	107	0.964952	0.618908	-0.0488263	0.0439402
380	TBX6-sgRNA2	221	0.918475	0.60745	-0.00855023	-0.102355
382	TMEM154-sgRNA1	198	0.0479345	0.154189	-0.160705	-1.97795
385	TMEM169-sgRNA1	204	0.756829	0.571794	-0.0207915	0.309647
388	TMEM176B-sgRNA1	74	0.332696	0.403606	-0.0639731	-0.968697
389	TMEM176B-sgRNA2	207	0.345782	0.412411	0.106753	0.942803
390	TMEM176B-sgRNA3	71	0.253645	0.356613	-0.144571	-1.14154
391	TMEM37-sgRNA1	562	1.62933e-06	0.000172953	0.2019	4.79468
392	TMEM37-sgRNA2	161	0.225932	0.347574	0.105059	1.2109
393	TMEM37-sgRNA3	107	0.192065	0.326202	-0.161646	-1.30449
396	TNFAIP8L3-sgRNA3	83	0.697818	0.559042	-0.0791116	-0.388268
398	TRADD-sgRNA2	72	0.0204543	0.0986918	-0.289969	-2.31791
399	TRADD-sgRNA3	92	0.858154	0.591511	0.0236805	-0.178725
400	TRAF2-sgRNA1	172	0.222753	0.350297	0.0924557	1.21924
401	TRAF2-sgRNA2	52	0.255203	0.356443	0.0668398	1.1378
402	TRAF2-sgRNA3	98	0.441155	0.461364	0.032539	0.770244
403	TRAF6-sgRNA1	67	0.292467	0.398016	0.134299	1.05273
405	TRAF6-sgRNA3	58	0.602883	0.524555	0.0552271	0.520259
406	TRIM36-sgRNA1	56	0.356385	0.418012	-0.0894031	-0.922275
407	TRIM36-sgRNA2	208	0.972803	0.616493	0.00174475	0.034093
409	TSSK3-sgRNA1	61	0.00759927	0.0520425	-0.390573	-2.66937
410	TSSK3-sgRNA2	92	0.497682	0.484667	0.0166027	0.678142
411	TSSK3-sgRNA3	439	0.93328	0.611526	-0.0611712	-0.083719
412	WDR17-sgRNA1	68	0.109977	0.2245	-0.226316	-1.5983
413	WDR17-sgRNA2	66	0.224502	0.347895	-0.198474	-1.21464
414	WDR17-sgRNA3	146	0.425373	0.456092	-0.0678543	-0.797135
415	ZNF114-sgRNA1	90	0.477534	0.478208	0.0172333	0.710274
416	ZNF114-sgRNA2	157	0.533066	0.496357	0.00689896	0.623333
417	ZNF114-sgRNA3	42	0.493422	0.487224	-0.162304	-0.684876
418	ZNF572-sgRNA1	123	0.761386	0.571171	-0.0329635	-0.303661
419	ZNF572-sgRNA2	70	0.671972	0.557262	0.0499999	0.423443
420	ZNF572-sgRNA3	101	0.00196068	0.0260157	0.197244	3.09612
	CombinedNonTargetingControl	208	0.0662473	0.171515	-0.0853878	-1.83675

## Sheet: Long-range AB contact frequency
sgRNA id	sgRNA name	Copy number	p (rank sum)	fdr (rank sum)	log2fc	z
1	ACOT12-sgRNA1	825	0.213405	0.256987	0.0411357	1.24426
2	ACOT12-sgRNA2	139	0.814463	0.477576	-0.0450594	-0.234673
5	AKR1C3-sgRNA2	130	0.64644	0.442711	0.0153751	0.458714
6	AKR1C3-sgRNA3	214	0.578683	0.416998	0.138004	0.55531
7	AQP3-sgRNA1	99	0.00024655	0.00340294	0.336237	3.66582
8	AQP3-sgRNA2	57	0.258974	0.294099	-0.170846	-1.12882
9	AQP3-sgRNA3	46	0.00494375	0.0295684	-0.464859	-2.81068
10	ARHGAP25-sgRNA1	122	0.246348	0.283347	-0.114683	-1.15926
11	ARHGAP25-sgRNA2	195	0.517962	0.390493	-0.131165	-0.646491
12	ARHGAP25-sgRNA3	103	0.0964714	0.168056	0.174793	1.66221
13	ARID3B-sgRNA1	90	0.754745	0.465372	0.0343296	0.312389
15	ARID3B-sgRNA3	348	0.260935	0.294462	0.0101888	1.12418
16	BEAN1-sgRNA1	245	0.332215	0.320479	-0.0905351	-0.969662
17	BEAN1-sgRNA2	492	0.138983	0.206096	-0.0362004	-1.47959
18	BEAN1-sgRNA3	74	0.00609084	0.0321434	-0.359337	-2.74285
19	BEGAIN-sgRNA1	925	0.00340462	0.0210651	0.0825709	2.92863
20	BEGAIN-sgRNA2	101	0.583772	0.417314	-0.0963559	-0.547883
21	BEGAIN-sgRNA3	481	0.34436	0.326922	0.040453	0.945585
22	BMP7-sgRNA1	87	0.533242	0.392128	-0.0229045	0.623064
23	BMP7-sgRNA2	89	0.288408	0.304404	-0.126516	-1.06162
24	BMP7-sgRNA3	53	0.30831	0.305634	0.0397333	1.01878
25	C19orf57-sgRNA1	163	0.870161	0.502033	0.063732	0.163454
27	C19orf57-sgRNA3	61	0.00709647	0.0363804	0.237454	2.69228
28	C22orf43-sgRNA1	43	0.0167747	0.066886	-0.378703	-2.39161
30	C22orf43-sgRNA3	93	0.542766	0.395887	-0.121281	-0.608635
31	C2CD2-sgRNA1	213	0.822342	0.480626	0.0706364	0.224533
32	C2CD2-sgRNA2	91	0.123993	0.196884	0.184965	1.53823
33	C2CD2-sgRNA3	49	0.000159901	0.00318789	-0.659512	-3.77517
35	CASP1-sgRNA2	119	0.800096	0.475366	0.166657	0.253222
36	CASP1-sgRNA3	145	0.000178168	0.00319686	0.277439	3.74812
37	CCDC88C-sgRNA1	115	0.664154	0.446324	0.0612094	0.434185
38	CCDC88C-sgRNA2	133	0.00832437	0.0403685	-0.254076	-2.63862
39	CCDC88C-sgRNA3	111	0.322457	0.317902	0.0605011	0.989422
40	CCNA1-sgRNA1	302	0.131638	0.200167	0.133879	1.50767
41	CCNA1-sgRNA2	336	0.00279132	0.0185498	0.127329	2.98983
43	CELF2-sgRNA1	55	0.0300971	0.0947422	0.366111	2.16881
44	CELF2-sgRNA2	47	0.186714	0.2393	0.189105	1.32036
45	CELF2-sgRNA3	229	0.0327794	0.0964195	-0.178074	-2.13477
46	CHD7-sgRNA1	41	0.00188027	0.0140573	-0.56633	-3.10852
48	CHD7-sgRNA3	74	0.1851	0.242425	0.132943	1.32522
49	CHUK-sgRNA1	236	0.0744011	0.153445	0.0829501	1.78414
50	CHUK-sgRNA2	142	0.746599	0.466765	0.0107089	0.323127
51	CHUK-sgRNA3	126	0.324679	0.318343	-0.119171	-0.984889
52	COL28A1-sgRNA1	49	0.627659	0.439923	0.00658741	0.485025
53	COL28A1-sgRNA2	193	0.307512	0.306536	-0.0345218	-1.02046
55	CSRNP1-sgRNA1	115	0.938709	0.521461	-0.0676883	-0.076893
56	CSRNP1-sgRNA2	189	0.153798	0.21729	0.0906412	1.42624
57	CSRNP1-sgRNA3	78	0.351469	0.330177	0.0153751	-0.931744
58	CTCF-sgRNA1	138	0.28275	0.300199	0.11887	1.07416
60	CTCF-sgRNA3	77	0.758956	0.464774	0.0687562	0.306852
61	CUL1-sgRNA1	312	0.0152962	0.0623771	-0.135325	-2.42529
62	CUL1-sgRNA2	77	0.272869	0.298541	0.116062	1.09648
63	CUL1-sgRNA3	226	0.370304	0.338997	-0.0297918	-0.895903
64	CXXC4-sgRNA1	227	0.540907	0.396141	-0.0828546	-0.611441
65	CXXC4-sgRNA2	114	0.693924	0.456082	0.0140164	-0.393535
66	CXXC4-sgRNA3	207	0.995192	0.528303	-0.0187163	0.00602619
67	DCLK1-sgRNA1	90	0.503741	0.392982	-0.0503769	-0.668615
68	DCLK1-sgRNA2	83	0.0102934	0.0473575	-0.224963	-2.56581
69	DCLK1-sgRNA3	48	0.771075	0.47059	-0.0810222	-0.290969
70	DDX10-sgRNA1	191	0.0681728	0.149173	-0.0888528	-1.82386
74	DDX18-sgRNA2	66	0.953594	0.52647	0.0253636	-0.0581937
75	DDX18-sgRNA3	114	0.079845	0.155723	-0.243886	-1.75159
76	DDX21-sgRNA1	175	0.00544958	0.0305567	-0.186058	-2.77918
77	DDX21-sgRNA2	63	0.777537	0.472925	0.00742206	-0.28253
79	DDX24-sgRNA1	329	0.0408245	0.112694	-0.105835	-2.04531
80	DDX24-sgRNA2	215	0.0108342	0.0485994	0.164659	2.548
81	DDX24-sgRNA3	213	0.00864287	0.0408101	0.162712	2.62587
82	DDX42-sgRNA1	48	0.204135	0.249168	0.219557	1.26986
84	DDX42-sgRNA3	141	0.017338	0.0676292	0.177554	2.37946
87	DDX52-sgRNA3	140	0.655201	0.445311	-0.0322523	-0.446549
88	DDX56-sgRNA1	41	0.719467	0.466041	-0.106898	-0.359171
89	DDX56-sgRNA2	179	0.896315	0.50894	-0.0349112	0.130318
91	DHX15-sgRNA1	51	0.621177	0.437087	-0.047376	0.494183
93	DHX15-sgRNA3	51	0.11602	0.185869	0.309353	1.5717
94	EEPD1-sgRNA1	236	0.954603	0.52541	0.0163291	0.0569276
95	EEPD1-sgRNA2	180	0.0186672	0.0697801	-0.0589136	-2.35211
96	EEPD1-sgRNA3	42	0.957634	0.525466	-0.112809	0.0531232
97	EPHA3-sgRNA1	262	0.439622	0.363507	0.0280513	0.772832
98	EPHA3-sgRNA2	250	0.514541	0.391202	-0.0491007	-0.651783
99	EPHA3-sgRNA3	99	0.386329	0.336499	0.138297	0.866294
100	ERCC1-sgRNA1	231	0.453192	0.367945	0.0526366	0.750104
101	ERCC1-sgRNA2	133	0.698935	0.457698	-0.0231805	-0.386759
102	ERCC1-sgRNA3	67	0.161379	0.226219	0.140171	1.40045
103	FAM13C-sgRNA1	90	0.185501	0.241191	-0.20522	-1.324
104	FAM13C-sgRNA2	434	0.0194469	0.0712112	-0.126699	-2.33685
105	FAM13C-sgRNA3	53	0.000570845	0.00602507	-0.531714	-3.4451
106	FAM69B-sgRNA1	66	0.496135	0.388738	-0.00243482	-0.680584
107	FAM69B-sgRNA2	50	0.000223382	0.0033401	0.398103	3.69099
108	FAM69B-sgRNA3	133	0.363222	0.335941	0.0817147	0.909244
109	FBXW11-sgRNA1	162	0.12599	0.196576	0.144601	1.53011
111	FBXW11-sgRNA3	182	0.26745	0.298064	-0.124946	-1.10895
112	FOS-sgRNA1	82	0.19083	0.24284	0.162599	1.30813
113	FOS-sgRNA2	124	0.0440982	0.118097	0.169601	2.01316
114	FOS-sgRNA3	668	0.100315	0.169807	-0.0799976	-1.64333
115	FOXD4-sgRNA1	59	0.062773	0.142574	-0.163314	-1.8608
117	FOXD4-sgRNA3	236	0.897071	0.507763	-0.0285252	-0.129362
118	GALNT16-sgRNA1	291	0.024586	0.0832348	0.109436	2.24785
119	GALNT16-sgRNA2	107	0.609151	0.432013	-0.0996527	-0.511286
120	GALNT16-sgRNA3	76	0.667508	0.445243	-0.0366671	-0.42957
121	GDA-sgRNA1	159	0.0732061	0.152736	-0.0991287	-1.79154
122	GDA-sgRNA2	151	0.358823	0.333592	0.0635451	0.917611
123	GDA-sgRNA3	76	0.0807051	0.154052	0.208367	1.74661
124	GLDC-sgRNA1	293	0.00339777	0.0217735	-0.228424	-2.92925
125	GLDC-sgRNA2	166	0.987819	0.529085	-0.0349239	-0.0152668
126	GLDC-sgRNA3	40	0.0559227	0.133789	0.306864	1.91164
127	GMFG-sgRNA1	41	0.518757	0.389456	-0.00380464	0.645263
128	GMFG-sgRNA2	124	0.524442	0.388844	-0.0929028	-0.636513
129	GMFG-sgRNA3	128	0.795315	0.475676	-0.00221556	-0.259415
130	GPRC5B-sgRNA1	159	0.431954	0.363874	0.0306526	-0.785853
132	GPRC5B-sgRNA3	165	0.732628	0.464504	0.0198466	0.341632
135	HES7-sgRNA3	170	0.740738	0.46472	0.0405717	0.330877
136	HIVEP3-sgRNA1	373	0.654028	0.446205	-0.00685119	0.448173
137	HIVEP3-sgRNA2	68	0.0879476	0.157804	-0.299584	-1.70632
138	HIVEP3-sgRNA3	103	0.435864	0.363752	-0.0521133	-0.779196
139	HMGA1-sgRNA1	179	0.705388	0.460244	-0.0317393	-0.378057
140	HMGA1-sgRNA2	275	0.340147	0.326376	0.144935	0.953875
142	HMGA2-sgRNA1	801	0.513788	0.392292	0.00974996	0.65295
143	HMGA2-sgRNA2	142	0.000591465	0.0058959	-0.314131	-3.4355
145	HNRNPA1-sgRNA1	71	0.380047	0.335919	-0.0882728	-0.877809
146	HNRNPA1-sgRNA2	56	0.328498	0.318606	0.144859	0.977144
147	HNRNPA1-sgRNA3	182	0.25812	0.294996	-0.0791425	-1.13085
149	HNRNPH1-sgRNA2	215	0.151742	0.219572	-0.141054	-1.43341
151	HNRNPK-sgRNA1	54	0.0197827	0.0695998	-0.343513	-2.33044
152	HNRNPK-sgRNA2	334	0.0697392	0.148967	0.142478	1.8136
153	HNRNPK-sgRNA3	80	0.0859088	0.158913	-0.203444	-1.71739
154	HNRNPL-sgRNA1	57	0.185857	0.239915	0.134182	1.32294
155	HNRNPL-sgRNA2	114	0.0315221	0.0942663	-0.251591	-2.15042
156	HNRNPL-sgRNA3	224	0.0791489	0.156062	-0.0977111	-1.75565
157	HOXA2-sgRNA1	200	0.832433	0.484944	0.0444272	0.211582
158	HOXA2-sgRNA2	120	0.671062	0.445956	-0.0664248	-0.42469
159	HOXA2-sgRNA3	265	0.301656	0.304078	-0.0506178	-1.03289
160	HOXA3-sgRNA1	87	0.0301194	0.0931776	-0.259404	-2.16852
161	HOXA3-sgRNA2	279	0.438874	0.364569	-0.0772585	-0.774095
162	HOXA3-sgRNA3	48	0.685298	0.453736	0.047562	0.405244
163	HOXA7-sgRNA1	386	0.000257039	0.00329431	-0.176744	-3.65514
164	HOXA7-sgRNA2	414	0.490128	0.387415	-0.0137469	0.690105
165	HOXA7-sgRNA3	103	0.663035	0.447248	-0.0614511	-0.435726
166	HOXB9-sgRNA1	65	7.74673e-05	0.00173749	0.414846	3.9521
167	HOXB9-sgRNA2	75	0.00211372	0.0151706	-0.420994	-3.07377
168	HOXB9-sgRNA3	296	0.739301	0.467085	0.000558519	-0.332779
169	HTR7-sgRNA1	306	0.442247	0.364	0.0521597	0.768405
170	HTR7-sgRNA2	136	0.102558	0.171981	-0.0581898	-1.63258
171	HTR7-sgRNA3	90	0.503843	0.39136	-0.0804789	-0.668455
172	IFLTD1-sgRNA1	86	0.72953	0.464181	-0.0456341	-0.34575
175	IGFALS-sgRNA1	200	0.383344	0.337172	-0.0664248	-0.871751
176	IGFALS-sgRNA2	102	0.45005	0.367055	0.0573964	0.755331
177	IGFALS-sgRNA3	72	0.0514196	0.126386	-0.232723	-1.94796
178	IKBKG-sgRNA1	65	0.143264	0.210703	0.066535	1.46374
179	IKBKG-sgRNA2	70	0.262841	0.294758	0.0440428	1.1197
180	IKBKG-sgRNA3	227	0.00520027	0.0300994	-0.178267	-2.79436
181	IL16-sgRNA1	82	0.222914	0.266648	0.214058	1.21882
182	IL16-sgRNA2	291	0.423335	0.359994	0.0188776	0.800649
183	IL16-sgRNA3	79	0.57783	0.418063	-0.100028	-0.556557
184	IP6K3-sgRNA1	121	0.297711	0.303511	-0.12264	-1.04136
185	IP6K3-sgRNA2	43	0.812152	0.479354	0.0735944	0.237651
186	IP6K3-sgRNA3	221	0.372801	0.336137	-0.0210977	-0.89124
187	IRAK1-sgRNA1	163	0.0294026	0.0942086	0.16334	2.17805
189	IRAK1-sgRNA3	312	0.0655263	0.145152	-0.101227	-1.84165
190	IRAK4-sgRNA1	161	0.199322	0.24496	0.066265	1.28349
191	IRAK4-sgRNA2	92	0.900078	0.50627	0.129322	0.125563
192	IRAK4-sgRNA3	197	0.599398	0.426783	-0.0388226	-0.525267
193	KCNC1-sgRNA1	170	0.0800655	0.154474	-0.087654	-1.75031
194	KCNC1-sgRNA2	208	0.579226	0.415721	0.0916172	0.554515
195	KCNC1-sgRNA3	262	0.427847	0.362114	-0.0752473	-0.792881
196	KCNN3-sgRNA1	268	0.748087	0.466072	0.00916455	0.321162
197	KCNN3-sgRNA2	163	0.0271428	0.0885493	-0.246304	-2.20946
198	KCNN3-sgRNA3	67	0.37319	0.334806	-0.128888	-0.890514
199	LMNB1-sgRNA1	110	0.181788	0.241616	-0.130315	-1.33527
203	LMTK3-sgRNA2	632	0.0864362	0.158257	0.0751843	1.7145
205	LONRF2-sgRNA1	286	0.930486	0.520113	-0.00914353	0.0872331
206	LONRF2-sgRNA2	260	0.181448	0.242963	-0.101863	-1.33631
207	LONRF2-sgRNA3	61	0.758302	0.465964	0.0828773	-0.307712
208	LONRF3-sgRNA1	154	0.104	0.169642	-0.165709	-1.62576
209	LONRF3-sgRNA2	91	0.195578	0.243697	-0.172252	-1.29425
210	LONRF3-sgRNA3	302	0.124436	0.195854	0.0775406	1.53642
211	LRIF1-sgRNA1	105	0.194269	0.245476	0.215391	1.29805
212	LRIF1-sgRNA2	184	5.15765e-05	0.00154239	0.208001	4.04837
214	LRRC10B-sgRNA1	54	0.371463	0.336622	-0.107528	-0.893737
215	LRRC10B-sgRNA2	484	0.0452541	0.11941	0.098682	2.00229
216	LRRC10B-sgRNA3	57	0.722202	0.46446	-0.0021394	-0.355517
217	LUZP2-sgRNA1	166	0.91329	0.512097	-0.0224232	-0.108889
219	LUZP2-sgRNA3	103	0.177874	0.239968	-0.17646	-1.34733
223	MAB21L2-sgRNA1	121	0.0842426	0.157454	0.0947514	1.72658
224	MAB21L2-sgRNA2	115	0.131274	0.201319	0.118623	1.5091
225	MAB21L2-sgRNA3	144	0.898448	0.506943	-0.0172463	0.127623
226	MAN1C1-sgRNA1	235	0.574383	0.417251	-0.0152235	-0.561609
227	MAN1C1-sgRNA2	60	0.630086	0.439906	-0.0345055	-0.481606
229	MAP3K7-sgRNA1	132	0.401166	0.347734	0.0512851	0.83954
230	MAP3K7-sgRNA2	71	0.980976	0.526993	-0.01275	0.0238447
234	MAPK15-sgRNA3	157	0.102914	0.169411	0.054597	1.63089
235	MMP7-sgRNA1	86	0.295399	0.304616	0.137547	1.04635
238	MRVI1-sgRNA1	183	0.664728	0.445043	0.0323876	0.433395
239	MRVI1-sgRNA2	82	0.780587	0.473176	0.0164046	0.278555
240	MRVI1-sgRNA3	116	0.812994	0.478278	0.0238438	0.236565
241	MYBPH-sgRNA1	192	0.974267	0.529733	0.00979296	0.0322569
242	MYBPH-sgRNA2	117	6.2812e-05	0.00161004	-0.350214	-4.00199
243	MYBPH-sgRNA3	192	0.417493	0.356717	-0.0577769	-0.810777
244	MYD88-sgRNA1	68	0.977067	0.52647	0.295386	-0.0287461
245	MYD88-sgRNA2	100	0.0747239	0.15236	-0.223817	-1.78216
246	MYD88-sgRNA3	378	0.444746	0.364385	-0.0390727	-0.764204
247	NDP-sgRNA1	360	5.99395e-06	0.000268873	-0.271263	-4.5266
248	NDP-sgRNA2	128	0.751196	0.466389	-0.0643083	-0.317062
250	NFE2-sgRNA1	186	0.272781	0.300276	0.0197575	1.09668
251	NFE2-sgRNA2	391	0.173446	0.235768	0.0478194	1.36121
253	NIPBL-sgRNA1	196	0.835971	0.485429	-0.0715717	-0.20705
254	NIPBL-sgRNA2	83	0.998168	0.52832	-0.00778781	-0.00229619
255	NIPBL-sgRNA3	168	0.0130207	0.055626	0.183176	2.4832
266	NOS1-sgRNA1	75	0.454975	0.367729	0.0363347	0.747147
267	NOS1-sgRNA2	141	0.0259312	0.0861632	-0.214473	-2.22724
268	NOS1-sgRNA3	67	0.513358	0.393638	-0.00184845	-0.653618
269	NPM2-sgRNA1	107	0.165013	0.229521	0.177511	1.38841
271	NPM2-sgRNA3	221	0.789144	0.475152	-0.0537315	-0.267423
272	NR4A1-sgRNA1	64	0.299693	0.303806	0.0136147	1.03709
273	NR4A1-sgRNA2	129	0.000744171	0.00606936	0.328888	3.37277
274	NR4A1-sgRNA3	116	0.229454	0.27086	-0.0402865	-1.20177
275	OASL-sgRNA1	137	0.519183	0.388153	0.0867792	0.644605
276	OASL-sgRNA2	115	0.281968	0.30115	-0.165299	-1.07591
277	OASL-sgRNA3	97	0.50849	0.393267	0.299059	0.661191
278	PCBP1-sgRNA1	57	0.0395767	0.110956	-0.245808	-2.05814
279	PCBP1-sgRNA2	225	0.274265	0.298249	-0.096208	-1.09329
280	PCBP1-sgRNA3	80	0.616016	0.435162	-0.0352949	-0.501505
281	PCDHA4-sgRNA1	135	0.754623	0.466901	0.0202151	0.31255
282	PCDHA4-sgRNA2	64	0.296158	0.303653	0.0834587	1.04471
283	PCDHA4-sgRNA3	357	0.97705	0.528046	-0.026648	-0.0287674
284	PDE1A-sgRNA1	103	0.0484607	0.122468	0.268697	1.97331
285	PDE1A-sgRNA2	67	0.291633	0.30423	0.142673	1.05455
286	PDE1A-sgRNA3	59	0.371122	0.338021	-0.128632	-0.894374
287	PHB1-sgRNA1	58	0.0527963	0.128016	-0.247999	-1.93658
288	PHB1-sgRNA2	320	0.692873	0.457065	0.000964415	-0.394959
289	PHB1-sgRNA3	47	0.206782	0.250694	0.0667084	1.26246
290	PIP5K1B-sgRNA1	148	0.0439068	0.119366	0.0995112	2.01498
292	PIP5K1B-sgRNA3	87	0.729074	0.465542	-0.0229045	-0.346357
293	PPARG-sgRNA1	284	0.000825574	0.00644052	0.196632	3.34408
294	PPARG-sgRNA2	175	0.136312	0.20382	-0.134106	-1.48966
295	PPARG-sgRNA3	307	0.000193318	0.00315335	0.179913	3.72759
296	PPM1H-sgRNA1	258	0.365557	0.336367	-0.0762911	-0.904827
297	PPM1H-sgRNA2	113	0.413264	0.354793	-0.106125	-0.818163
298	PPM1H-sgRNA3	56	0.71609	0.465534	-0.0465063	-0.36369
299	PRSS22-sgRNA1	41	0.532033	0.392848	0.0275109	0.624906
300	PRSS22-sgRNA2	82	0.0377642	0.107556	0.182608	2.07741
301	PRSS22-sgRNA3	506	2.84803e-06	0.00025551	-0.208567	-4.68149
302	RANBP3L-sgRNA1	68	0.228303	0.271286	0.155886	1.20474
303	RANBP3L-sgRNA2	133	0.0173713	0.0663175	-0.260724	-2.37875
304	RASD1-sgRNA1	67	0.100138	0.171121	0.0891866	1.64419
305	RASD1-sgRNA2	46	0.153249	0.218233	-0.129675	-1.42815
306	RASD1-sgRNA3	351	0.16562	0.228593	0.0223956	1.38642
307	RASGRP3-sgRNA1	158	0.196745	0.24346	0.0690606	1.29088
308	RASGRP3-sgRNA2	125	0.182651	0.240977	0.0449651	1.33264
309	RASGRP3-sgRNA3	109	0.375534	0.335233	0.152321	0.886155
310	RB1-sgRNA1	43	0.130848	0.202397	-0.281406	-1.51076
311	RB1-sgRNA2	394	0.327609	0.319471	0.0183728	0.978941
312	RB1-sgRNA3	78	0.636422	0.442607	0.0153751	0.472708
313	RBM20-sgRNA1	265	0.00578015	0.0314281	0.160163	2.76
314	RBM20-sgRNA2	301	0.000304571	0.00364326	-0.183962	-3.61138
316	RFESD-sgRNA1	276	0.719524	0.464402	0.0126187	-0.359094
318	RFESD-sgRNA3	92	2.02969e-07	3.64186e-05	0.502877	5.1966
319	RIPK1-sgRNA1	253	0.475138	0.378905	0.0198466	0.714145
320	RIPK1-sgRNA2	156	0.0787775	0.157055	0.160323	1.75782
323	RUNX3-sgRNA2	239	0.293711	0.304626	0.0617639	1.05002
324	RUNX3-sgRNA3	133	0.0611039	0.140562	-0.198769	-1.87274
326	SEL1L3-sgRNA2	584	0.800638	0.474118	-0.00342523	0.252521
327	SEL1L3-sgRNA3	101	0.170281	0.233231	0.126316	1.3713
328	SEMA4A-sgRNA1	53	0.0590403	0.139389	-0.20777	-1.88789
330	SEMA4A-sgRNA3	85	0.968501	0.528199	0.118797	-0.0394887
331	SGCG-sgRNA1	216	1.11713e-05	0.00040089	0.293373	4.39316
332	SGCG-sgRNA2	81	0.0730819	0.154271	0.16816	1.79232
333	SGCG-sgRNA3	64	0.15032	0.219283	0.260336	1.4384
334	SGK3-sgRNA1	113	0.102625	0.1705	-0.19513	-1.63226
336	SGK3-sgRNA3	120	0.0137038	0.0571828	-0.212344	-2.46494
337	SH3TC1-sgRNA1	252	0.00276511	0.0190824	-0.225841	-2.99271
338	SH3TC1-sgRNA2	76	0.515577	0.390336	0.0434358	-0.650178
339	SH3TC1-sgRNA3	126	0.288464	0.302683	0.0505767	1.0615
340	SHISA2-sgRNA1	130	0.435377	0.365043	-0.0746411	-0.780024
341	SHISA2-sgRNA2	99	0.977014	0.529622	-0.0193747	-0.0288129
342	SHISA2-sgRNA3	285	0.646175	0.445933	0.063911	0.459083
343	SKP1-sgRNA1	180	0.462364	0.370364	-0.0739754	-0.73496
344	SKP1-sgRNA2	76	0.992882	0.530214	-0.0291984	-0.00892181
346	SLC16A9-sgRNA1	197	0.870587	0.499069	-0.000754571	-0.162913
347	SLC16A9-sgRNA2	208	0.461621	0.371427	0.0569942	0.736181
349	SLC22A3-sgRNA1	205	0.303585	0.304313	0.129994	1.02878
350	SLC22A3-sgRNA2	102	0.87055	0.500648	0.0274675	-0.16296
351	SLC22A3-sgRNA3	89	0.358359	0.334896	0.136141	0.918497
352	SLC35F1-sgRNA1	355	0.000440911	0.00494452	-0.195145	-3.5143
353	SLC35F1-sgRNA2	46	0.0879222	0.159352	-0.165299	-1.70646
354	SLC35F1-sgRNA3	88	0.243464	0.283666	0.0846978	1.16637
355	SLC40A1-sgRNA1	93	0.340211	0.324701	0.0613254	0.953748
356	SLC40A1-sgRNA2	129	0.639683	0.443158	-0.101448	-0.468142
357	SLC40A1-sgRNA3	171	0.0757209	0.152658	-0.103068	-1.77607
358	SMCHD1-sgRNA1	87	0.275814	0.298127	0.0892463	1.08977
359	SMCHD1-sgRNA2	204	0.000648852	0.00582115	-0.263226	-3.41033
362	SON-sgRNA2	98	0.4778	0.379342	0.0455064	0.709846
363	SON-sgRNA3	84	0.509721	0.392527	-0.0453699	-0.659273
364	SORL1-sgRNA1	198	0.658895	0.446132	0.00967699	0.441439
365	SORL1-sgRNA2	231	0.0634194	0.142241	0.148927	1.85624
366	SORL1-sgRNA3	69	0.0311764	0.0948128	-0.351091	-2.15481
367	SOX17-sgRNA1	439	0.0932244	0.165616	0.075641	1.67863
368	SOX17-sgRNA2	82	0.37966	0.337238	0.158563	0.878523
369	SOX17-sgRNA3	71	0.349776	0.330316	0.071463	0.935024
370	SPIN2A-sgRNA1	187	0.107675	0.174055	-0.119316	-1.60873
371	SPIN2A-sgRNA2	366	0.51998	0.387135	-0.0452582	-0.643377
373	SPINK4-sgRNA1	176	0.24459	0.28314	-0.0179554	-1.16359
374	SPINK4-sgRNA2	622	0.000622933	0.00588275	0.104016	3.42143
375	SPINK4-sgRNA3	59	0.0481159	0.123334	-0.322746	-1.97634
376	STOX2-sgRNA1	334	0.22952	0.269167	-0.0811686	-1.2016
377	STOX2-sgRNA2	181	0.0831156	0.156983	0.113918	1.73289
378	STOX2-sgRNA3	82	0.277601	0.298262	-0.119093	-1.08572
379	TBX6-sgRNA1	107	0.890872	0.507455	-0.0380207	-0.137201
380	TBX6-sgRNA2	221	0.935597	0.521346	-0.00253643	-0.0808048
382	TMEM154-sgRNA1	198	0.194726	0.244332	-0.16048	-1.29673
385	TMEM169-sgRNA1	204	0.853346	0.49392	-0.0306111	0.184851
388	TMEM176B-sgRNA1	74	0.0196177	0.0703997	-0.190125	-2.33358
389	TMEM176B-sgRNA2	207	0.0123684	0.0541281	0.143748	2.50146
390	TMEM176B-sgRNA3	71	0.272712	0.302052	-0.0446341	-1.09684
391	TMEM37-sgRNA1	562	3.51529e-06	0.000210249	0.191639	4.63816
392	TMEM37-sgRNA2	161	0.796476	0.474788	-0.0360161	-0.25791
393	TMEM37-sgRNA3	107	0.000710075	0.00606705	-0.351985	-3.38566
396	TNFAIP8L3-sgRNA3	83	0.94275	0.522089	-0.0766098	0.0718134
398	TRADD-sgRNA2	72	0.385487	0.337403	0.0212279	0.867831
399	TRADD-sgRNA3	92	0.0489278	0.121932	-0.129675	-1.96922
400	TRAF2-sgRNA1	172	0.021009	0.0724928	0.178976	2.30782
401	TRAF2-sgRNA2	52	0.0964234	0.169619	0.20626	1.66245
402	TRAF2-sgRNA3	98	0.740691	0.466321	0.0744699	0.330938
403	TRAF6-sgRNA1	67	0.492806	0.387824	0.060358	0.685852
405	TRAF6-sgRNA3	58	0.401771	0.346584	0.0425399	0.838462
406	TRIM36-sgRNA1	56	0.0456162	0.118622	-0.328077	-1.99893
407	TRIM36-sgRNA2	208	0.790852	0.474589	-0.0103642	-0.265204
409	TSSK3-sgRNA1	61	0.0355265	0.102814	-0.313202	-2.10231
410	TSSK3-sgRNA2	92	0.784732	0.474087	-0.0360161	-0.273158
411	TSSK3-sgRNA3	439	0.0983206	0.169631	-0.104665	-1.65305
412	WDR17-sgRNA1	68	0.0605218	0.141031	-0.302935	-1.87697
413	WDR17-sgRNA2	66	0.646308	0.444316	-0.101169	-0.458897
414	WDR17-sgRNA3	146	0.994695	0.529607	-0.0554577	0.00664843
415	ZNF114-sgRNA1	90	0.887384	0.507079	-0.0482506	0.141615
416	ZNF114-sgRNA2	157	0.15283	0.219378	0.114579	1.42961
417	ZNF114-sgRNA3	42	0.966453	0.528689	-0.0613619	-0.0420574
418	ZNF572-sgRNA1	123	0.134511	0.202817	-0.166399	-1.49655
419	ZNF572-sgRNA2	70	0.723798	0.463823	-0.0789278	-0.353387
420	ZNF572-sgRNA3	101	0.0073853	0.0368094	0.20626	2.67895
	CombinedNonTargetingControl	208	0.0686775	0.148467	-0.138584	-1.82054

## Sheet: Long-range BB contact frequency
sgRNA id	sgRNA name	Copy number	p (rank sum)	fdr (rank sum)	log2fc	z
1	ACOT12-sgRNA1	825	0.0809431	0.387839	0.0785233	1.74524
2	ACOT12-sgRNA2	139	0.0862145	0.392442	-0.253269	-1.71571
5	AKR1C3-sgRNA2	130	0.692755	0.753793	-0.00214585	0.395119
6	AKR1C3-sgRNA3	214	0.0841671	0.389616	0.159456	1.727
7	AQP3-sgRNA1	99	0.0738918	0.380773	0.152353	1.78728
8	AQP3-sgRNA2	57	0.646258	0.741609	-0.0565936	0.458967
9	AQP3-sgRNA3	46	0.803067	0.775018	-0.0476605	-0.249379
10	ARHGAP25-sgRNA1	122	0.651129	0.744073	0.0894846	0.452194
11	ARHGAP25-sgRNA2	195	0.240961	0.553027	-0.0854165	-1.17259
12	ARHGAP25-sgRNA3	103	0.00598458	0.125729	0.405201	2.74862
13	ARID3B-sgRNA1	90	0.592724	0.719475	-0.0293722	-0.534893
15	ARID3B-sgRNA3	348	0.248095	0.529363	-0.10171	-1.15499
16	BEAN1-sgRNA1	245	0.130383	0.434264	-0.086341	-1.51259
17	BEAN1-sgRNA2	492	0.2989	0.5831	-0.0742956	-1.0388
18	BEAN1-sgRNA3	74	0.0190561	0.247834	-0.369498	-2.34443
19	BEGAIN-sgRNA1	925	0.00467334	0.182337	0.0989256	2.82873
20	BEGAIN-sgRNA2	101	0.808966	0.777961	0.034346	-0.24176
21	BEGAIN-sgRNA3	481	0.362994	0.627464	0.00956591	0.909675
22	BMP7-sgRNA1	87	0.272748	0.55179	-0.0565936	-1.09676
23	BMP7-sgRNA2	89	0.0728159	0.389944	-0.295288	-1.79398
24	BMP7-sgRNA3	53	0.00486981	0.166252	0.393973	2.81552
25	C19orf57-sgRNA1	163	0.369437	0.622833	0.113753	0.897529
27	C19orf57-sgRNA3	61	0.140508	0.451468	0.112205	1.4739
28	C22orf43-sgRNA1	43	0.653746	0.74395	0.0226696	0.448565
30	C22orf43-sgRNA3	93	0.843682	0.789118	-0.023729	-0.197186
31	C2CD2-sgRNA1	213	0.508933	0.69153	0.0334282	-0.6605
32	C2CD2-sgRNA2	91	0.620338	0.727141	-0.135729	-0.495372
33	C2CD2-sgRNA3	49	0.722864	0.753531	-0.112336	-0.354634
35	CASP1-sgRNA2	119	0.0103905	0.177363	0.384617	2.56256
36	CASP1-sgRNA3	145	0.104301	0.418913	0.195741	1.62435
37	CCDC88C-sgRNA1	115	0.00505492	0.153397	0.284915	2.80351
38	CCDC88C-sgRNA2	133	0.21035	0.508405	-0.124815	-1.2526
39	CCDC88C-sgRNA3	111	0.254656	0.539151	-0.154539	-1.13911
40	CCNA1-sgRNA1	302	0.534089	0.704675	-0.0682421	-0.621777
41	CCNA1-sgRNA2	336	0.0652077	0.37892	0.142478	1.84383
43	CELF2-sgRNA1	55	0.347824	0.620889	0.243435	0.938819
44	CELF2-sgRNA2	47	0.490202	0.686573	-0.133135	-0.689987
45	CELF2-sgRNA3	229	0.460454	0.672497	-0.0601981	-0.7381
46	CHD7-sgRNA1	41	0.0350232	0.298918	-0.446713	-2.10809
48	CHD7-sgRNA3	74	0.343791	0.621818	0.111473	0.946702
49	CHUK-sgRNA1	236	0.08913	0.374504	0.0404947	1.70001
50	CHUK-sgRNA2	142	0.955291	0.802784	-0.0235917	-0.0560633
51	CHUK-sgRNA3	126	0.244679	0.538916	-0.142524	-1.16337
52	COL28A1-sgRNA1	49	0.948917	0.814981	0.0720884	0.0640662
53	COL28A1-sgRNA2	193	0.49572	0.690758	0.0563349	0.68124
55	CSRNP1-sgRNA1	115	0.846853	0.78938	-0.0637802	-0.193136
56	CSRNP1-sgRNA2	189	0.848019	0.782456	-0.0274473	0.191647
57	CSRNP1-sgRNA3	78	0.247641	0.532556	-0.189349	-1.1561
58	CTCF-sgRNA1	138	0.941231	0.810929	-0.0974917	-0.0737227
60	CTCF-sgRNA3	77	0.936733	0.812178	0.147714	0.0793764
61	CUL1-sgRNA1	312	0.361771	0.633367	-0.0988219	-0.911995
62	CUL1-sgRNA2	77	0.854359	0.785652	0.024083	0.183559
63	CUL1-sgRNA3	226	0.653973	0.741121	-0.0823567	-0.448249
64	CXXC4-sgRNA1	227	0.584218	0.715511	0.0237485	0.547234
65	CXXC4-sgRNA2	114	0.104538	0.413781	0.191905	1.62324
66	CXXC4-sgRNA3	207	0.367362	0.627075	0.0691861	0.901427
67	DCLK1-sgRNA1	90	0.646245	0.744724	-0.0565936	0.458985
68	DCLK1-sgRNA2	83	0.668652	0.748439	0.06022	0.427998
69	DCLK1-sgRNA3	48	0.933568	0.814606	-0.0825888	-0.0833566
70	DDX10-sgRNA1	191	0.087822	0.380723	-0.155975	-1.707
74	DDX18-sgRNA2	66	0.443763	0.655126	-0.113927	-0.765855
75	DDX18-sgRNA3	114	0.440652	0.657644	-0.134596	-0.771092
76	DDX21-sgRNA1	175	0.571964	0.716569	-0.0755611	-0.565161
77	DDX21-sgRNA2	63	0.915622	0.806679	-0.106519	-0.10595
79	DDX24-sgRNA1	329	0.9834	0.801736	-0.0225443	0.0208069
80	DDX24-sgRNA2	215	0.644878	0.746297	0.00899471	0.460889
81	DDX24-sgRNA3	213	0.000357935	0.0977576	0.241333	3.5693
82	DDX42-sgRNA1	48	0.373478	0.621966	-0.136028	-0.889978
84	DDX42-sgRNA3	141	0.0443321	0.318626	0.0932152	2.01094
87	DDX52-sgRNA3	140	0.954791	0.807331	0.00112187	0.0566914
88	DDX56-sgRNA1	41	0.00713052	0.139104	-0.446713	-2.69069
89	DDX56-sgRNA2	179	0.272684	0.555777	0.116781	1.0969
91	DHX15-sgRNA1	51	0.780619	0.764154	-0.0445208	0.278513
93	DHX15-sgRNA3	51	0.695521	0.747864	0.0258685	-0.391374
94	EEPD1-sgRNA1	236	0.684996	0.757421	-0.00681099	-0.405655
95	EEPD1-sgRNA2	180	0.0335319	0.30527	-0.105503	-2.12566
96	EEPD1-sgRNA3	42	0.129853	0.437838	-0.245039	-1.51468
97	EPHA3-sgRNA1	262	0.243063	0.544134	0.111757	1.16736
98	EPHA3-sgRNA2	250	0.741446	0.744487	-0.037756	-0.329939
99	EPHA3-sgRNA3	99	0.170634	0.466027	0.16312	1.37017
100	ERCC1-sgRNA1	231	0.90846	0.80819	0.00625602	0.114981
101	ERCC1-sgRNA2	133	0.694536	0.749757	-0.0442496	-0.392706
102	ERCC1-sgRNA3	67	0.731281	0.750842	-0.116257	-0.343422
103	FAM13C-sgRNA1	90	0.627598	0.732507	0.0105206	0.48511
104	FAM13C-sgRNA2	434	0.0229972	0.241573	-0.167093	-2.27348
105	FAM13C-sgRNA3	53	0.00560083	0.127473	-0.437051	-2.77028
106	FAM69B-sgRNA1	66	0.953435	0.816294	0.136051	-0.0583933
107	FAM69B-sgRNA2	50	0.109264	0.420305	0.257067	1.60151
108	FAM69B-sgRNA3	133	0.619159	0.728888	-0.119949	-0.497042
109	FBXW11-sgRNA1	162	0.989389	0.801832	0.0393754	0.0132993
111	FBXW11-sgRNA3	182	0.497479	0.689691	-0.0318932	-0.678462
112	FOS-sgRNA1	82	0.925773	0.813	0.0913824	0.0931641
113	FOS-sgRNA2	124	0.000774075	0.0704705	0.388869	3.3619
114	FOS-sgRNA3	668	0.990495	0.800353	-0.0242544	0.0119131
115	FOXD4-sgRNA1	59	0.0811733	0.382236	-0.242766	-1.74392
117	FOXD4-sgRNA3	236	0.00524168	0.143158	0.142152	2.79179
118	GALNT16-sgRNA1	291	0.0487838	0.33309	0.176384	1.97048
119	GALNT16-sgRNA2	107	0.244183	0.542197	0.124205	1.16459
120	GALNT16-sgRNA3	76	0.437324	0.659888	-0.160591	-0.776721
121	GDA-sgRNA1	159	0.669806	0.746671	0.062767	0.426414
122	GDA-sgRNA2	151	0.146584	0.454934	0.111966	1.45171
123	GDA-sgRNA3	76	0.814861	0.77815	-0.0350605	-0.23416
124	GLDC-sgRNA1	293	0.0562439	0.357234	-0.179122	-1.90914
125	GLDC-sgRNA2	166	0.463811	0.663214	-0.103279	-0.732586
126	GLDC-sgRNA3	40	0.00547462	0.135927	0.475901	2.77769
127	GMFG-sgRNA1	41	0.768389	0.754888	-0.0666824	0.294483
128	GMFG-sgRNA2	124	0.462058	0.6677	0.0475884	0.735462
129	GMFG-sgRNA3	128	0.0346323	0.305117	0.155642	2.11263
130	GPRC5B-sgRNA1	159	0.483582	0.680792	-0.0411222	-0.700553
132	GPRC5B-sgRNA3	165	0.0160004	0.242775	0.152353	2.40891
135	HES7-sgRNA3	170	0.668275	0.751095	-0.019492	-0.428516
136	HIVEP3-sgRNA1	373	0.399007	0.626293	0.00611861	-0.843396
137	HIVEP3-sgRNA2	68	0.858976	0.784614	-0.0445208	0.177678
138	HIVEP3-sgRNA3	103	0.158119	0.469398	0.209439	1.41143
139	HMGA1-sgRNA1	179	0.0231645	0.234318	-0.196748	-2.27071
140	HMGA1-sgRNA2	275	0.0642259	0.389802	-0.0558444	-1.85061
142	HMGA2-sgRNA1	801	0.757163	0.746545	-0.00801856	0.309208
143	HMGA2-sgRNA2	142	0.166687	0.469327	-0.15727	-1.38293
145	HNRNPA1-sgRNA1	71	0.171367	0.458852	0.250747	1.36782
146	HNRNPA1-sgRNA2	56	0.562229	0.717539	0.00112187	0.579533
147	HNRNPA1-sgRNA3	182	0.965996	0.79948	0.0365865	-0.0426307
149	HNRNPH1-sgRNA2	215	0.558843	0.716566	-0.0159516	0.584562
151	HNRNPK-sgRNA1	54	0.729865	0.755065	-0.0115057	-0.345305
152	HNRNPK-sgRNA2	334	0.202283	0.497716	0.107148	1.27508
153	HNRNPK-sgRNA3	80	0.911409	0.805566	-0.0463253	-0.111261
154	HNRNPL-sgRNA1	57	0.543946	0.710813	-0.100649	-0.606857
155	HNRNPL-sgRNA2	114	0.153377	0.470671	-0.151874	-1.4277
156	HNRNPL-sgRNA3	224	0.125405	0.433543	-0.086341	-1.53248
157	HOXA2-sgRNA1	200	0.218659	0.523853	0.198691	1.2301
158	HOXA2-sgRNA2	120	0.978231	0.802312	-0.0463253	-0.0272869
159	HOXA2-sgRNA3	265	0.398105	0.632143	-0.064392	-0.845011
160	HOXA3-sgRNA1	87	0.604917	0.718313	-0.0998777	-0.517343
161	HOXA3-sgRNA2	279	0.0664185	0.377915	-0.0970457	-1.83559
162	HOXA3-sgRNA3	48	0.693221	0.751307	0.0549147	0.394487
163	HOXA7-sgRNA1	386	0.99888	0.804748	-0.0181335	-0.00140358
164	HOXA7-sgRNA2	414	0.601676	0.717585	-0.00668872	0.521992
165	HOXA7-sgRNA3	103	0.696431	0.745906	0.163796	0.390142
166	HOXB9-sgRNA1	65	0.135373	0.440149	0.198492	1.49324
167	HOXB9-sgRNA2	75	0.109871	0.41677	-0.278986	-1.59877
168	HOXB9-sgRNA3	296	0.599256	0.717833	0.00941242	-0.525471
169	HTR7-sgRNA1	306	0.0927681	0.383885	-0.126983	-1.68097
170	HTR7-sgRNA2	136	0.314912	0.589092	-0.0996624	-1.00497
171	HTR7-sgRNA3	90	0.256782	0.539469	-0.21625	-1.13403
172	IFLTD1-sgRNA1	86	0.555394	0.715503	-0.112794	-0.589697
175	IGFALS-sgRNA1	200	0.480863	0.680472	0.0544377	0.704915
176	IGFALS-sgRNA2	102	0.0363435	0.29194	0.198336	2.09306
177	IGFALS-sgRNA3	72	0.168682	0.46535	-0.278986	-1.37645
178	IKBKG-sgRNA1	65	0.57987	0.716613	0.0473743	0.553574
179	IKBKG-sgRNA2	70	0.0730783	0.383823	0.221088	1.79234
180	IKBKG-sgRNA3	227	0.132591	0.436296	-0.0693609	-1.50396
181	IL16-sgRNA1	82	0.0445066	0.311678	0.239979	2.00929
182	IL16-sgRNA2	291	0.159648	0.45897	0.128596	1.40626
183	IL16-sgRNA3	79	0.117685	0.434347	0.117673	1.56456
184	IP6K3-sgRNA1	121	0.825435	0.780066	0.0405555	0.22056
185	IP6K3-sgRNA2	43	0.978201	0.804704	-0.00481109	-0.0273246
186	IP6K3-sgRNA3	221	0.00940875	0.171312	-0.224538	-2.59683
187	IRAK1-sgRNA1	163	0.956534	0.801362	-0.0578586	-0.0545036
189	IRAK1-sgRNA3	312	0.748512	0.748828	0.0373825	0.320602
190	IRAK4-sgRNA1	161	0.536646	0.704645	0.0158059	0.617893
191	IRAK4-sgRNA2	92	0.741088	0.746873	0.055433	0.330412
192	IRAK4-sgRNA3	197	0.435486	0.660766	0.0848041	0.779839
193	KCNC1-sgRNA1	170	0.962924	0.799359	0.0155266	0.0464848
194	KCNC1-sgRNA2	208	0.0890772	0.380131	0.108037	1.70029
195	KCNC1-sgRNA3	262	0.183457	0.468269	-0.0316383	-1.33019
196	KCNN3-sgRNA1	268	0.281134	0.564573	-0.123488	-1.07778
197	KCNN3-sgRNA2	163	0.230025	0.536953	-0.127868	-1.20029
198	KCNN3-sgRNA3	67	0.0802073	0.391176	-0.247043	-1.74948
199	LMNB1-sgRNA1	110	0.0683981	0.373611	-0.189981	-1.82237
203	LMTK3-sgRNA2	632	0.82163	0.779166	-0.00250823	-0.225449
205	LONRF2-sgRNA1	286	0.730472	0.752842	-0.0703509	-0.344497
206	LONRF2-sgRNA2	260	0.345404	0.620626	-0.0797667	-0.943541
207	LONRF2-sgRNA3	61	0.838198	0.789396	0.130127	0.204199
208	LONRF3-sgRNA1	154	0.178995	0.470061	-0.201477	-1.34386
209	LONRF3-sgRNA2	91	0.940782	0.813107	-0.0185964	-0.0742871
210	LONRF3-sgRNA3	302	0.576985	0.716288	0.0295037	-0.557794
211	LRIF1-sgRNA1	105	0.548191	0.712949	0.083584	0.600473
212	LRIF1-sgRNA2	184	0.378898	0.619657	0.0616381	0.879929
214	LRRC10B-sgRNA1	54	0.0863853	0.386773	-0.200984	-1.71478
215	LRRC10B-sgRNA2	484	0.974939	0.804444	-0.0104972	0.0314139
216	LRRC10B-sgRNA3	57	0.569898	0.720591	0.145512	0.568202
217	LUZP2-sgRNA1	166	0.60908	0.720126	-0.0803783	-0.511387
219	LUZP2-sgRNA3	103	0.118437	0.431293	-0.184127	-1.56137
223	MAB21L2-sgRNA1	121	0.1713	0.463215	0.124079	1.36804
224	MAB21L2-sgRNA2	115	0.0359384	0.297434	0.146987	2.09762
225	MAB21L2-sgRNA3	144	0.865778	0.785572	0.038929	0.169024
226	MAN1C1-sgRNA1	235	0.870802	0.787514	-0.02622	0.16264
227	MAN1C1-sgRNA2	60	0.355518	0.626434	-0.141483	-0.92394
229	MAP3K7-sgRNA1	132	0.382858	0.615084	0.0341718	0.872643
230	MAP3K7-sgRNA2	71	0.953982	0.811673	-0.0108807	0.0577068
234	MAPK15-sgRNA3	157	0.504899	0.696443	-0.034448	-0.666801
235	MMP7-sgRNA1	86	0.245942	0.5331	-0.0758942	-1.16026
238	MRVI1-sgRNA1	183	0.330608	0.606	0.0190953	0.972891
239	MRVI1-sgRNA2	82	0.528414	0.700573	0.0913824	0.630428
240	MRVI1-sgRNA3	116	0.0624512	0.387645	-0.171183	-1.86308
241	MYBPH-sgRNA1	192	0.039496	0.308199	-0.177448	-2.05898
242	MYBPH-sgRNA2	117	0.00063517	0.0867374	-0.407884	-3.41613
243	MYBPH-sgRNA3	192	0.0215846	0.267958	0.202141	2.2976
244	MYD88-sgRNA1	68	0.738901	0.747426	0.17271	0.333309
245	MYD88-sgRNA2	100	0.953848	0.814095	-0.102663	-0.0578757
246	MYD88-sgRNA3	378	0.957984	0.800122	-0.00360054	-0.052684
247	NDP-sgRNA1	360	0.39896	0.629839	-0.0480316	-0.843479
248	NDP-sgRNA2	128	0.353701	0.62728	0.0873362	0.927435
250	NFE2-sgRNA1	186	0.709148	0.750694	0.0552993	0.373001
251	NFE2-sgRNA2	391	0.362623	0.630815	-0.0382618	-0.910378
253	NIPBL-sgRNA1	196	0.0964057	0.392983	-0.22836	-1.66253
254	NIPBL-sgRNA2	83	0.124071	0.440073	0.166153	1.53791
255	NIPBL-sgRNA3	168	0.734474	0.748493	0.0221835	0.33918
266	NOS1-sgRNA1	75	0.984563	0.800296	-0.0401992	-0.0193482
267	NOS1-sgRNA2	141	0.00417904	0.190227	-0.368689	-2.86432
268	NOS1-sgRNA3	67	0.57484	0.716884	0.0386291	-0.560938
269	NPM2-sgRNA1	107	0.691126	0.758061	0.061696	0.397328
271	NPM2-sgRNA3	221	0.440572	0.661137	-0.130251	-0.771227
272	NR4A1-sgRNA1	64	0.336609	0.612886	0.163957	0.960888
273	NR4A1-sgRNA2	129	0.000808567	0.055208	0.339143	3.34985
274	NR4A1-sgRNA3	116	0.122792	0.441267	-0.103544	-1.54316
275	OASL-sgRNA1	137	0.111325	0.416499	0.185224	1.59227
276	OASL-sgRNA2	115	0.193812	0.485625	-0.107668	-1.29938
277	OASL-sgRNA3	97	0.583498	0.717848	0.098381	-0.548282
278	PCBP1-sgRNA1	57	0.0494547	0.329435	-0.343692	-1.96465
279	PCBP1-sgRNA2	225	0.717051	0.750336	0.0131413	0.362403
280	PCBP1-sgRNA3	80	0.0759457	0.377126	-0.297133	-1.77471
281	PCDHA4-sgRNA1	135	0.736051	0.747311	-0.0429187	-0.337088
282	PCDHA4-sgRNA2	64	0.689228	0.759027	-0.0598175	-0.399903
283	PCDHA4-sgRNA3	357	0.378708	0.623077	0.0867237	0.88028
284	PDE1A-sgRNA1	103	0.157962	0.474085	-0.230777	-1.41196
285	PDE1A-sgRNA2	67	0.0220665	0.262031	0.376024	2.28922
286	PDE1A-sgRNA3	59	0.841933	0.790188	0.0957587	0.199421
287	PHB1-sgRNA1	58	0.512559	0.689595	0.00258431	0.654858
288	PHB1-sgRNA2	320	0.754936	0.747046	0.0156347	0.312138
289	PHB1-sgRNA3	47	0.798401	0.773246	-0.0786874	-0.255418
290	PIP5K1B-sgRNA1	148	0.368634	0.625339	-0.139711	-0.899035
292	PIP5K1B-sgRNA3	87	0.125965	0.430038	-0.222084	-1.53021
293	PPARG-sgRNA1	284	0.0748215	0.378424	0.118161	1.78156
294	PPARG-sgRNA2	175	0.953991	0.80916	-0.0159516	-0.0576952
295	PPARG-sgRNA3	307	0.418961	0.642835	0.0268752	0.808226
296	PPM1H-sgRNA1	258	0.847398	0.787202	-0.0734674	-0.192439
297	PPM1H-sgRNA2	113	0.517999	0.693498	0.0556531	0.646433
298	PPM1H-sgRNA3	56	0.372656	0.624405	-0.240851	-0.891509
299	PRSS22-sgRNA1	41	0.449682	0.660296	-0.244221	-0.755945
300	PRSS22-sgRNA2	82	0.159628	0.463795	0.151365	1.40632
301	PRSS22-sgRNA3	506	0.00185337	0.101237	-0.179831	-3.11278
302	RANBP3L-sgRNA1	68	0.0226058	0.246959	0.313031	2.28003
303	RANBP3L-sgRNA2	133	0.512324	0.692691	-0.0958637	-0.655224
304	RASD1-sgRNA1	67	0.281599	0.56138	0.0978683	1.07673
305	RASD1-sgRNA2	46	0.159039	0.467054	-0.202635	-1.40831
306	RASD1-sgRNA3	351	0.699409	0.746169	-0.00979942	0.386118
307	RASGRP3-sgRNA1	158	0.518322	0.690544	-0.0243461	0.645935
308	RASGRP3-sgRNA2	125	0.847637	0.784755	0.00315718	-0.192134
309	RASGRP3-sgRNA3	109	0.187209	0.473422	-0.189189	-1.31888
310	RB1-sgRNA1	43	0.0244154	0.238151	-0.515426	-2.25053
311	RB1-sgRNA2	394	0.242227	0.546744	-0.0713151	-1.16944
312	RB1-sgRNA3	78	0.3792	0.61646	0.0722364	0.879372
313	RBM20-sgRNA1	265	0.16433	0.467512	0.0656281	1.39065
314	RBM20-sgRNA2	301	0.709554	0.748225	-0.0490814	-0.372455
316	RFESD-sgRNA1	276	0.443294	0.657991	0.000506778	-0.766643
318	RFESD-sgRNA3	92	0.302968	0.578637	0.151648	1.03009
319	RIPK1-sgRNA1	253	0.146399	0.459585	-0.130123	-1.45237
320	RIPK1-sgRNA2	156	0.959201	0.798696	-0.00214585	0.0511566
323	RUNX3-sgRNA2	239	0.317921	0.590675	0.014904	0.998739
324	RUNX3-sgRNA3	133	0.0288886	0.272066	-0.252119	-2.185
326	SEL1L3-sgRNA2	584	0.711167	0.747041	-0.0320991	-0.370289
327	SEL1L3-sgRNA3	101	0.177424	0.470458	0.15556	1.34873
328	SEMA4A-sgRNA1	53	0.226574	0.533457	0.332943	1.20923
330	SEMA4A-sgRNA3	85	0.365315	0.627503	0.0731742	0.905285
331	SGCG-sgRNA1	216	0.257869	0.537618	0.113331	1.13144
332	SGCG-sgRNA2	81	0.460665	0.669227	-0.175893	-0.737752
333	SGCG-sgRNA3	64	0.683445	0.758778	0.104718	0.407766
334	SGK3-sgRNA1	113	0.017193	0.234784	-0.259961	-2.38255
336	SGK3-sgRNA3	120	0.155988	0.473364	-0.146958	-1.41869
337	SH3TC1-sgRNA1	252	0.0648339	0.384938	-0.192871	-1.8464
338	SH3TC1-sgRNA2	76	0.65725	0.741756	-0.00335161	-0.443713
339	SH3TC1-sgRNA3	126	0.888063	0.797841	-0.0664414	0.140755
340	SHISA2-sgRNA1	130	0.748998	0.74658	-0.0345673	-0.319961
341	SHISA2-sgRNA2	99	0.789876	0.770454	0.0516593	-0.266472
342	SHISA2-sgRNA3	285	0.702013	0.746033	-0.0631168	-0.382605
343	SKP1-sgRNA1	180	0.312359	0.588345	-0.109061	-1.01028
344	SKP1-sgRNA2	76	0.731927	0.748691	0.0729993	-0.342564
346	SLC16A9-sgRNA1	197	0.506478	0.691634	0.0876468	0.664332
347	SLC16A9-sgRNA2	208	0.861331	0.784142	-0.00214585	-0.17468
349	SLC22A3-sgRNA1	205	0.634807	0.737768	0.136931	0.474973
350	SLC22A3-sgRNA2	102	0.266637	0.551688	-0.0626681	-1.11084
351	SLC22A3-sgRNA3	89	0.2093	0.510383	0.121797	1.25549
352	SLC35F1-sgRNA1	355	0.379293	0.612962	-0.0244431	-0.8792
353	SLC35F1-sgRNA2	46	0.595258	0.719354	0.0922698	0.531232
354	SLC35F1-sgRNA3	88	0.0423022	0.320927	-0.312153	-2.03053
355	SLC40A1-sgRNA1	93	0.418949	0.646449	-0.159933	-0.808246
356	SLC40A1-sgRNA2	129	0.0222882	0.253635	0.189567	2.28542
357	SLC40A1-sgRNA3	171	0.299243	0.57963	-0.0529824	-1.03806
358	SMCHD1-sgRNA1	87	0.817095	0.777565	0.0854254	-0.231283
359	SMCHD1-sgRNA2	204	0.303705	0.576018	-0.096543	-1.02852
362	SON-sgRNA2	98	0.244732	0.53472	0.0720884	1.16324
363	SON-sgRNA3	84	0.226236	0.537291	-0.163509	-1.21011
364	SORL1-sgRNA1	198	0.376291	0.622854	0.0223947	0.88475
365	SORL1-sgRNA2	231	0.231117	0.534928	0.110056	1.19749
366	SORL1-sgRNA3	69	0.570044	0.717454	0.128189	0.567987
367	SOX17-sgRNA1	439	0.143786	0.456629	0.0786461	1.46184
368	SOX17-sgRNA2	82	0.906795	0.809345	0.0708211	0.117082
369	SOX17-sgRNA3	71	0.505282	0.693469	0.0550826	0.666201
370	SPIN2A-sgRNA1	187	0.89078	0.797658	0.0413982	0.137317
371	SPIN2A-sgRNA2	366	0.395007	0.630892	-0.0959812	-0.850572
373	SPINK4-sgRNA1	176	0.168418	0.469362	-0.0981727	-1.37731
374	SPINK4-sgRNA2	622	0.0168076	0.2416	0.15191	2.39089
375	SPINK4-sgRNA3	59	0.0870701	0.383551	-0.219115	-1.71106
376	STOX2-sgRNA1	334	0.109038	0.425426	-0.102358	-1.60253
377	STOX2-sgRNA2	181	0.591575	0.721286	-0.0543181	-0.536555
378	STOX2-sgRNA3	82	0.463702	0.666549	-0.136692	-0.732764
379	TBX6-sgRNA1	107	0.0429018	0.316679	-0.27226	-2.02467
380	TBX6-sgRNA2	221	0.011807	0.189686	0.145	2.51786
382	TMEM154-sgRNA1	198	0.934123	0.812495	-0.0786199	0.0826586
385	TMEM169-sgRNA1	204	0.954951	0.804974	-0.0295705	-0.0564906
388	TMEM176B-sgRNA1	74	0.267115	0.548521	-0.122117	-1.10973
389	TMEM176B-sgRNA2	207	0.0682449	0.380382	0.169634	1.82339
390	TMEM176B-sgRNA3	71	0.598929	0.720602	-0.0711812	-0.525941
391	TMEM37-sgRNA1	562	0.909605	0.806582	0.0264185	0.113536
392	TMEM37-sgRNA2	161	0.291268	0.576447	0.0730917	1.05534
393	TMEM37-sgRNA3	107	0.183183	0.471983	-0.174963	-1.33102
396	TNFAIP8L3-sgRNA3	83	0.982664	0.803535	0.0254546	-0.0217287
398	TRADD-sgRNA2	72	0.81452	0.780554	0.0979834	0.234599
399	TRADD-sgRNA3	92	0.749273	0.744137	0.0616381	0.319599
400	TRAF2-sgRNA1	172	0.302205	0.581245	0.121298	1.03172
401	TRAF2-sgRNA2	52	0.421567	0.643219	0.042942	0.803706
402	TRAF2-sgRNA3	98	0.927291	0.811723	0.0546713	0.0912535
403	TRAF6-sgRNA1	67	0.399491	0.623469	-0.155251	-0.842531
405	TRAF6-sgRNA3	58	0.293899	0.57747	0.202883	1.04961
406	TRIM36-sgRNA1	56	0.051762	0.336595	-0.413916	-1.94511
407	TRIM36-sgRNA2	208	0.692277	0.756286	0.0233892	0.395766
409	TSSK3-sgRNA1	61	0.179002	0.465603	-0.232443	-1.34383
410	TSSK3-sgRNA2	92	0.858232	0.786565	-0.0277609	-0.178625
411	TSSK3-sgRNA3	439	0.125244	0.43854	-0.0797833	-1.53313
412	WDR17-sgRNA1	68	0.549421	0.711163	0.0258685	0.598628
413	WDR17-sgRNA2	66	0.472477	0.672086	-0.123708	-0.718455
414	WDR17-sgRNA3	146	0.321043	0.592444	0.210669	0.992317
415	ZNF114-sgRNA1	90	0.403383	0.625967	-0.156129	-0.835594
416	ZNF114-sgRNA2	157	0.793432	0.771169	0.00382203	-0.261857
417	ZNF114-sgRNA3	42	0.723296	0.751115	-0.0274473	0.354057
418	ZNF572-sgRNA1	123	0.872178	0.786156	-0.00718144	-0.160892
419	ZNF572-sgRNA2	70	0.196758	0.488525	0.176693	1.29084
420	ZNF572-sgRNA3	101	0.242115	0.551045	0.197229	1.16972
	CombinedNonTargetingControl	208	0.564287	0.716816	-0.0281411	-0.576486

## Sheet: Inter-TAD distance
sgRNA id	sgRNA name	Copy number	p (signed rank)	fdr (signed rank)	log2fc	z
1	ACOT12-sgRNA1	825	3.3865e-30	3.06202e-32	-0.0265313	-11.4183
2	ACOT12-sgRNA2	139	1.28514e-09	4.72774e-12	0.0203409	6.06924
5	AKR1C3-sgRNA2	130	2.4667e-14	1.12193e-16	0.0261438	7.62361
6	AKR1C3-sgRNA3	214	1.55126e-20	9.09514e-23	-0.0288779	-9.28942
7	AQP3-sgRNA1	99	1.06299e-44	3.06826e-46	-0.0877935	-14.0272
8	AQP3-sgRNA2	57	0.00586029	1.65338e-05	0.0109949	2.7555
9	AQP3-sgRNA3	46	3.17606e-49	1.70253e-50	0.108223	14.7479
10	ARHGAP25-sgRNA1	122	0.203341	0.000493856	-7.37e-05	1.27209
11	ARHGAP25-sgRNA2	195	2.46209e-12	1.05585e-14	0.0318837	7.00544
12	ARHGAP25-sgRNA3	103	5.82665e-11	2.33836e-13	-0.0274967	-6.54812
13	ARID3B-sgRNA1	90	2.65121e-08	9.29749e-11	0.0199208	5.56304
15	ARID3B-sgRNA3	348	0.445625	0.00104184	-0.00171436	-0.762729
16	BEAN1-sgRNA1	245	6.59569e-19	3.61305e-21	0.0290642	8.88151
17	BEAN1-sgRNA2	492	0.649329	0.00146778	0.00337356	0.454694
18	BEAN1-sgRNA3	74	3.29491e-48	1.45455e-49	0.102787	14.5891
19	BEGAIN-sgRNA1	925	5.67449e-35	6.86863e-37	-0.0234416	-12.3377
20	BEGAIN-sgRNA2	101	0.613818	0.00140443	-0.00156181	0.504631
21	BEGAIN-sgRNA3	481	4.76808e-32	4.83555e-34	-0.0286686	-11.7831
22	BMP7-sgRNA1	87	0.0160385	4.36103e-05	-0.0203059	-2.40804
23	BMP7-sgRNA2	89	4.4505e-28	3.71109e-30	0.0540998	10.9862
24	BMP7-sgRNA3	53	3.95774e-12	1.6876e-14	-0.0510005	-6.93868
25	C19orf57-sgRNA1	163	7.56966e-16	3.66505e-18	-0.0288947	-8.06096
27	C19orf57-sgRNA3	61	5.38877e-42	1.26379e-43	-0.0927703	-13.5783
28	C22orf43-sgRNA1	43	3.49424e-08	1.21969e-10	0.0147621	5.51468
30	C22orf43-sgRNA3	93	0.0320624	8.47251e-05	0.00185	2.14363
31	C2CD2-sgRNA1	213	0.315883	0.000757384	0.00448938	1.00295
32	C2CD2-sgRNA2	91	9.4337e-35	1.12377e-36	-0.069924	-12.2967
33	C2CD2-sgRNA3	49	5.7725e-33	6.27841e-35	0.091653	11.9598
35	CASP1-sgRNA2	119	0.8942	0.00197956	-0.00730513	0.132991
36	CASP1-sgRNA3	145	4.04448e-58	1.51763e-58	-0.123876	-16.0715
37	CCDC88C-sgRNA1	115	2.47834e-07	8.22976e-10	-0.0267024	-5.15933
38	CCDC88C-sgRNA2	133	4.36887e-15	2.0492e-17	0.0359083	7.84386
39	CCDC88C-sgRNA3	111	1.19954e-17	6.29524e-20	-0.0389547	-8.55298
40	CCNA1-sgRNA1	302	1.88479e-10	7.32893e-13	-0.0127813	-6.37045
41	CCNA1-sgRNA2	336	1.06454e-35	1.35409e-37	-0.0355083	-12.4718
43	CELF2-sgRNA1	55	0.000103161	3.14714e-07	-0.0206181	-3.88303
44	CELF2-sgRNA2	47	2.85755e-10	1.09975e-12	-0.0369869	-6.30632
45	CELF2-sgRNA3	229	2.86977e-20	1.65668e-22	0.0261942	9.22372
46	CHD7-sgRNA1	41	1.15766e-40	2.41331e-42	0.127783	13.3517
48	CHD7-sgRNA3	74	1.16752e-35	1.46032e-37	-0.0732112	-12.4644
49	CHUK-sgRNA1	236	8.08006e-19	4.3941e-21	-0.0349305	-8.85891
50	CHUK-sgRNA2	142	1.16617e-18	6.29626e-21	-0.0314815	-8.81791
51	CHUK-sgRNA3	126	5.93197e-13	2.60338e-15	0.0241625	7.20204
52	COL28A1-sgRNA1	49	1.66156e-08	5.90975e-11	-0.0483929	-5.64399
53	COL28A1-sgRNA2	193	1.95584e-07	6.5821e-10	-0.0136024	-5.20349
55	CSRNP1-sgRNA1	115	1.75111e-07	5.91965e-10	-0.0261175	-5.22399
56	CSRNP1-sgRNA2	189	0.152929	0.000378774	-0.00900646	-1.42926
57	CSRNP1-sgRNA3	78	4.40794e-39	7.69311e-41	0.0870375	13.0778
58	CTCF-sgRNA1	138	7.04937e-39	1.17563e-40	-0.0649205	-13.0421
60	CTCF-sgRNA3	77	7.75343e-36	1.00323e-37	-0.0680191	-12.497
61	CUL1-sgRNA1	312	8.30788e-58	2.07828e-58	0.0715082	16.0268
62	CUL1-sgRNA2	77	3.07559e-39	5.49558e-41	-0.082341	-13.1052
63	CUL1-sgRNA3	226	3.44526e-07	1.13902e-09	0.0149895	5.0973
64	CXXC4-sgRNA1	227	0.0167686	4.54309e-05	0.00749944	2.39174
65	CXXC4-sgRNA2	114	2.42055e-05	7.60065e-08	-0.0156068	-4.22208
66	CXXC4-sgRNA3	207	0.00914096	2.53138e-05	-0.0137123	-2.60674
67	DCLK1-sgRNA1	90	2.5176e-37	3.85589e-39	0.0835707	12.7666
68	DCLK1-sgRNA2	83	1.06491e-22	6.94947e-25	0.0530328	9.80562
69	DCLK1-sgRNA3	48	0.637273	0.00144926	-0.00889332	-0.471515
70	DDX10-sgRNA1	191	3.23004e-21	1.97078e-23	0.0331858	9.45501
74	DDX18-sgRNA2	66	6.319e-10	2.34764e-12	0.0302669	6.18226
75	DDX18-sgRNA3	114	4.19242e-06	1.33885e-08	0.0166847	4.60161
76	DDX21-sgRNA1	175	7.2935e-08	2.49935e-10	0.0316964	5.38379
77	DDX21-sgRNA2	63	4.85986e-26	3.54096e-28	0.0583223	10.5542
79	DDX24-sgRNA1	329	1.68713e-08	5.97239e-11	0.0154798	5.64136
80	DDX24-sgRNA2	215	1.67478e-23	1.11228e-25	-0.0373687	-9.99065
81	DDX24-sgRNA3	213	2.13848e-57	4.01217e-58	-0.0881761	-15.9679
82	DDX42-sgRNA1	48	1.6188e-11	6.74924e-14	-0.054427	-6.73683
84	DDX42-sgRNA3	141	1.31429e-36	1.86101e-38	-0.0626269	-12.6373
87	DDX52-sgRNA3	140	7.28507e-12	3.08884e-14	0.0226594	6.85195
88	DDX56-sgRNA1	41	8.69627e-09	3.13765e-11	-0.0412039	-5.75438
89	DDX56-sgRNA2	179	0.124933	0.000312528	-0.00951079	-1.53439
91	DHX15-sgRNA1	51	0.000133761	4.04773e-07	0.0188927	3.81943
93	DHX15-sgRNA3	51	4.02633e-06	1.2913e-08	-0.0302211	-4.61002
94	EEPD1-sgRNA1	236	1.68212e-40	3.41184e-42	0.051277	13.3238
95	EEPD1-sgRNA2	180	0.208999	0.000505962	-0.00108359	-1.25632
96	EEPD1-sgRNA3	42	0.0144286	3.95193e-05	0.00920598	2.44641
97	EPHA3-sgRNA1	262	0.01385	3.82135e-05	-0.00902158	-2.46113
98	EPHA3-sgRNA2	250	4.42704e-09	1.62067e-11	-0.0158296	-5.86739
99	EPHA3-sgRNA3	99	2.90092e-37	4.35412e-39	-0.0663804	-12.7556
100	ERCC1-sgRNA1	231	2.77e-05	8.62577e-08	0.011078	4.19159
101	ERCC1-sgRNA2	133	4.62776e-09	1.68593e-11	0.0214259	5.86003
102	ERCC1-sgRNA3	67	0.0663395	0.00016934	-0.0097325	-1.83612
103	FAM13C-sgRNA1	90	1.50234e-27	1.21233e-29	0.0388474	10.8759
104	FAM13C-sgRNA2	434	1.88275e-37	2.94365e-39	0.0272855	12.7893
105	FAM13C-sgRNA3	53	3.15552e-31	3.03606e-33	0.0870494	11.6228
106	FAM69B-sgRNA1	66	6.08872e-06	1.93619e-08	-0.0351687	-4.52328
107	FAM69B-sgRNA2	50	1.55559e-34	1.82411e-36	-0.082989	-12.2562
108	FAM69B-sgRNA3	133	2.56597e-11	1.06392e-13	0.0231766	6.66955
109	FBXW11-sgRNA1	162	1.19049e-07	4.04266e-10	-0.0183702	-5.29495
111	FBXW11-sgRNA3	182	0.152175	0.000378156	0.0079574	1.43189
112	FOS-sgRNA1	82	5.38367e-10	2.04055e-12	0.0296152	6.20749
113	FOS-sgRNA2	124	2.84159e-25	2.05051e-27	-0.0503594	-10.387
114	FOS-sgRNA3	668	1.16188e-17	6.14054e-20	0.0158782	8.55666
115	FOXD4-sgRNA1	59	4.18241e-32	4.35942e-34	0.0723094	11.7942
117	FOXD4-sgRNA3	236	0.0384978	0.000101019	-0.0114167	-2.06951
118	GALNT16-sgRNA1	291	1.06832e-14	4.91868e-17	-0.0219605	-7.73085
119	GALNT16-sgRNA2	107	0.161251	0.000398073	-0.000911648	-1.40088
120	GALNT16-sgRNA3	76	4.77527e-08	1.65148e-10	0.0268878	5.45948
121	GDA-sgRNA1	159	6.11191e-10	2.282e-12	0.0214032	6.18752
122	GDA-sgRNA2	151	1.07321e-21	6.76818e-24	-0.0506779	-9.5696
123	GDA-sgRNA3	76	4.10657e-22	2.63408e-24	-0.0411716	-9.66842
124	GLDC-sgRNA1	293	8.26219e-40	1.63172e-41	0.0497974	13.2045
125	GLDC-sgRNA2	166	3.0062e-15	1.43699e-17	-0.0316017	-7.89065
126	GLDC-sgRNA3	40	1.92835e-49	1.11321e-50	-0.156055	-14.7815
127	GMFG-sgRNA1	41	3.73365e-07	1.22895e-09	-0.0355486	-5.08206
128	GMFG-sgRNA2	124	0.638024	0.00144658	-0.00237668	0.470464
129	GMFG-sgRNA3	128	0.00456934	1.30884e-05	-0.0117696	-2.83592
130	GPRC5B-sgRNA1	159	0.00552107	1.56355e-05	0.00328434	2.77495
132	GPRC5B-sgRNA3	165	2.51214e-28	2.14238e-30	-0.0385236	-11.0378
135	HES7-sgRNA3	170	0.393872	0.00093246	-0.00218234	-0.852617
136	HIVEP3-sgRNA1	373	2.67752e-06	8.66123e-09	0.0118014	4.69412
137	HIVEP3-sgRNA2	68	9.59795e-06	3.03924e-08	0.0281456	4.42604
138	HIVEP3-sgRNA3	103	2.44374e-10	9.4534e-13	0.0217731	6.3305
139	HMGA1-sgRNA1	179	0.318171	0.000760441	-0.00104147	-0.998224
140	HMGA1-sgRNA2	275	3.40223e-11	1.38765e-13	-0.014917	-6.62802
142	HMGA2-sgRNA1	801	2.3694e-07	7.90297e-10	-0.00731281	-5.16774
143	HMGA2-sgRNA2	142	8.353e-48	3.48261e-49	0.0829188	14.5255
145	HNRNPA1-sgRNA1	71	0.417012	0.000981054	-0.00330722	-0.811616
146	HNRNPA1-sgRNA2	56	1.43213e-31	1.43304e-33	-0.085238	-11.6901
147	HNRNPA1-sgRNA3	182	9.43405e-17	4.75167e-19	0.0239197	8.3117
149	HNRNPH1-sgRNA2	215	2.03996e-16	9.94111e-19	0.0263632	8.21971
151	HNRNPK-sgRNA1	54	0.00718354	2.01912e-05	0.0128593	2.68821
152	HNRNPK-sgRNA2	334	0.000150971	4.55018e-07	-0.0129873	-3.78947
153	HNRNPK-sgRNA3	80	7.41768e-09	2.68926e-11	0.0296364	5.78118
154	HNRNPL-sgRNA1	57	5.76005e-31	5.47185e-33	-0.0796317	-11.5713
155	HNRNPL-sgRNA2	114	1.38566e-16	6.84143e-19	0.0463186	8.26597
156	HNRNPL-sgRNA3	224	2.96557e-32	3.13462e-34	0.0390719	11.8231
157	HOXA2-sgRNA1	200	3.25161e-19	1.82108e-21	0.0321705	8.95984
158	HOXA2-sgRNA2	120	6.20211e-05	1.8998e-07	0.0116645	4.00499
159	HOXA2-sgRNA3	265	3.46439e-25	2.47612e-27	0.0330124	10.3681
160	HOXA3-sgRNA1	87	7.0185e-49	3.51146e-50	0.103127	14.6942
161	HOXA3-sgRNA2	279	1.2384e-17	6.45405e-20	0.0282925	8.5493
162	HOXA3-sgRNA3	48	2.97086e-39	5.43792e-41	0.127038	13.1078
163	HOXA7-sgRNA1	386	3.61442e-35	4.44676e-37	0.0329782	12.374
164	HOXA7-sgRNA2	414	7.05176e-23	4.64224e-25	0.0210502	9.84715
165	HOXA7-sgRNA3	103	0.0272608	7.25479e-05	0.00672909	2.20776
166	HOXB9-sgRNA1	65	9.92257e-50	6.20551e-51	-0.135384	-14.8262
167	HOXB9-sgRNA2	75	9.83856e-12	4.1249e-14	0.0457813	6.80884
168	HOXB9-sgRNA3	296	0.000250516	7.46053e-07	-0.00784534	-3.66173
169	HTR7-sgRNA1	306	2.92107e-21	1.79687e-23	-0.0251474	-9.46552
170	HTR7-sgRNA2	136	5.32993e-10	2.03044e-12	0.0266904	6.20907
171	HTR7-sgRNA3	90	1.53387e-38	2.50245e-40	0.0667603	12.9827
172	IFLTD1-sgRNA1	86	0.025584	6.83278e-05	0.0106183	2.23247
175	IGFALS-sgRNA1	200	4.17938e-24	2.93132e-26	0.0410868	10.1273
176	IGFALS-sgRNA2	102	0.00259067	7.4778e-06	-0.00911171	-3.01254
177	IGFALS-sgRNA3	72	1.68273e-36	2.33859e-38	0.0776766	12.6179
178	IKBKG-sgRNA1	65	5.08294e-13	2.24389e-15	-0.0440373	-7.22306
179	IKBKG-sgRNA2	70	2.36275e-07	7.91596e-10	-0.0332939	-5.16827
180	IKBKG-sgRNA3	227	4.92138e-21	2.95469e-23	0.0327531	9.41085
181	IL16-sgRNA1	82	1.90502e-45	5.71865e-47	-0.0935	-14.1486
182	IL16-sgRNA2	291	9.80793e-13	4.25467e-15	-0.0246749	-7.13318
183	IL16-sgRNA3	79	0.044922	0.000117466	-0.015583	-2.00538
184	IP6K3-sgRNA1	121	5.64921e-37	8.15303e-39	0.0567093	12.7036
185	IP6K3-sgRNA2	43	2.09843e-30	1.94421e-32	0.0899485	11.4599
186	IP6K3-sgRNA3	221	1.54274e-26	1.18141e-28	0.0424301	10.6614
187	IRAK1-sgRNA1	163	2.72984e-33	3.05772e-35	-0.0434918	-12.0218
189	IRAK1-sgRNA3	312	0.605351	0.00138929	-0.00253317	-0.516722
190	IRAK4-sgRNA1	161	6.1889e-13	2.70035e-15	-0.0363198	-7.19625
191	IRAK4-sgRNA2	92	0.000579664	1.70597e-06	-0.0148007	-3.44096
192	IRAK4-sgRNA3	197	7.63908e-15	3.56082e-17	-0.0252144	-7.77343
193	KCNC1-sgRNA1	170	1.13053e-17	6.01724e-20	0.0275052	8.55981
194	KCNC1-sgRNA2	208	1.49985e-28	1.30883e-30	-0.0381382	-11.084
195	KCNC1-sgRNA3	262	1.46024e-06	4.74401e-09	0.0154887	4.8166
196	KCNN3-sgRNA1	268	0.0450344	0.000117351	-0.0116814	-2.00433
197	KCNN3-sgRNA2	163	7.91658e-14	3.53641e-16	0.0330151	7.4717
198	KCNN3-sgRNA3	67	0.347012	0.000824122	-0.0064823	-0.940402
199	LMNB1-sgRNA1	110	0.0047453	1.35408e-05	0.0102943	2.82383
203	LMTK3-sgRNA2	632	6.33712e-08	2.18157e-10	-0.0095623	-5.40902
205	LONRF2-sgRNA1	286	9.47287e-07	3.10442e-09	0.0099694	4.90228
206	LONRF2-sgRNA2	260	0.719577	0.00160721	-0.00538389	0.359024
207	LONRF2-sgRNA3	61	0.0242611	6.52591e-05	0.0101587	2.25297
208	LONRF3-sgRNA1	154	7.897e-15	3.65832e-17	0.0250012	7.76922
209	LONRF3-sgRNA2	91	0.702738	0.00157428	0.000918354	-0.381628
210	LONRF3-sgRNA3	302	0.457949	0.00106732	-0.00184551	-0.742229
211	LRIF1-sgRNA1	105	1.67165e-31	1.6507e-33	-0.0602651	-11.677
212	LRIF1-sgRNA2	184	7.75395e-46	2.53006e-47	-0.0681776	-14.2117
214	LRRC10B-sgRNA1	54	1.48788e-48	6.97881e-50	0.119124	14.6432
215	LRRC10B-sgRNA2	484	0.000520717	1.53852e-06	-0.00597157	-3.46987
216	LRRC10B-sgRNA3	57	1.51851e-19	8.69923e-22	-0.064316	-9.04342
217	LUZP2-sgRNA1	166	1.64576e-14	7.53109e-17	0.0278453	7.67565
219	LUZP2-sgRNA3	103	8.60245e-21	5.12373e-23	0.0399393	9.35198
223	MAB21L2-sgRNA1	121	1.40846e-44	3.91484e-46	-0.0766335	-14.0072
224	MAB21L2-sgRNA2	115	3.01177e-27	2.37921e-29	-0.0408557	-10.8123
225	MAB21L2-sgRNA3	144	1.88066e-17	9.66703e-20	-0.0333186	-8.50094
226	MAN1C1-sgRNA1	235	0.416409	0.000982715	-0.000802488	-0.812667
227	MAN1C1-sgRNA2	60	1.35931e-10	5.34098e-13	0.0406808	6.42038
229	MAP3K7-sgRNA1	132	7.55177e-22	4.80288e-24	-0.0493711	-9.60587
230	MAP3K7-sgRNA2	71	1.93676e-20	1.12674e-22	0.0518385	9.26577
234	MAPK15-sgRNA3	157	2.16384e-17	1.1047e-19	-0.0302769	-8.48464
235	MMP7-sgRNA1	86	0.653495	0.00147276	-0.00571541	0.448912
238	MRVI1-sgRNA1	183	1.15532e-10	4.56335e-13	-0.0170882	-6.44509
239	MRVI1-sgRNA2	82	5.73653e-10	2.16337e-12	-0.0434586	-6.1975
240	MRVI1-sgRNA3	116	0.00550325	1.56441e-05	-0.00715823	-2.776
241	MYBPH-sgRNA1	192	7.31995e-11	2.90657e-13	0.0252839	6.51395
242	MYBPH-sgRNA2	117	2.28147e-43	5.70727e-45	0.0830866	13.808
243	MYBPH-sgRNA3	192	0.0242943	6.51149e-05	-0.00574544	-2.25244
244	MYD88-sgRNA1	68	1.1601e-06	3.7853e-09	-0.0376525	-4.86233
245	MYD88-sgRNA2	100	3.17362e-28	2.67609e-30	0.0649558	11.0167
246	MYD88-sgRNA3	378	0.667587	0.00150002	0.00584484	0.429462
247	NDP-sgRNA1	360	4.2379e-41	9.08692e-43	0.0474701	13.4264
248	NDP-sgRNA2	128	0.470462	0.00109309	7.02e-05	0.721728
250	NFE2-sgRNA1	186	0.000679172	1.99102e-06	0.00773832	3.39785
251	NFE2-sgRNA2	391	1.37785e-27	1.12396e-29	-0.0257671	-10.8837
253	NIPBL-sgRNA1	196	0.489415	0.00113362	-0.00643533	-0.69124
254	NIPBL-sgRNA2	83	2.06262e-08	7.26731e-11	-0.0256525	-5.60667
255	NIPBL-sgRNA3	168	2.51308e-33	2.85757e-35	-0.0477162	-12.0286
266	NOS1-sgRNA1	75	1.83085e-41	4.04118e-43	-0.0779398	-13.4884
267	NOS1-sgRNA2	141	4.50477e-36	6.03697e-38	0.056325	12.5401
268	NOS1-sgRNA3	67	0.000111976	3.40222e-07	0.0172721	3.86306
269	NPM2-sgRNA1	107	1.10807e-20	6.54787e-23	-0.0517083	-9.32517
271	NPM2-sgRNA3	221	6.9696e-11	2.78218e-13	0.0259513	6.52131
272	NR4A1-sgRNA1	64	0.421553	0.000988636	-0.00636248	-0.803731
273	NR4A1-sgRNA2	129	7.61702e-24	5.24437e-26	-0.0627765	-10.0684
274	NR4A1-sgRNA3	116	3.00174e-38	4.79303e-40	0.0664151	12.9312
275	OASL-sgRNA1	137	0.0591454	0.00015201	0.00299139	1.88711
276	OASL-sgRNA2	115	2.59302e-13	1.15147e-15	0.0351554	7.314
277	OASL-sgRNA3	97	8.28694e-50	5.65375e-51	-0.0852659	-14.8383
278	PCBP1-sgRNA1	57	3.71557e-58	2.78843e-58	0.200332	16.0767
279	PCBP1-sgRNA2	225	3.02719e-10	1.15909e-12	0.0176858	6.29738
280	PCBP1-sgRNA3	80	4.31609e-11	1.74146e-13	0.0349883	6.5928
281	PCDHA4-sgRNA1	135	0.168119	0.000412315	-0.00806058	-1.37827
282	PCDHA4-sgRNA2	64	0.00206754	6.01409e-06	0.0111997	3.08035
283	PCDHA4-sgRNA3	357	3.0161e-22	1.95129e-24	-0.0211512	-9.69996
284	PDE1A-sgRNA1	103	0.186158	0.000453593	-0.00554004	-1.32203
285	PDE1A-sgRNA2	67	0.618256	0.00141029	-0.00636416	-0.498324
286	PDE1A-sgRNA3	59	0.0708113	0.000180142	-0.00943442	-1.80669
287	PHB1-sgRNA1	58	0.132065	0.000329272	0.00408952	1.50601
288	PHB1-sgRNA2	320	1.34079e-08	4.79156e-11	0.0152511	5.68078
289	PHB1-sgRNA3	47	3.44913e-06	1.11094e-08	-0.0304435	-4.64208
290	PIP5K1B-sgRNA1	148	1.10111e-30	1.03294e-32	-0.0545818	-11.5156
292	PIP5K1B-sgRNA3	87	6.00044e-19	3.31115e-21	0.0527953	8.89203
293	PPARG-sgRNA1	284	2.89417e-54	3.10285e-55	-0.0730653	-15.5116
294	PPARG-sgRNA2	175	2.11101e-36	2.88047e-38	0.0508325	12.6
295	PPARG-sgRNA3	307	4.22461e-19	2.34848e-21	-0.029198	-8.93093
296	PPM1H-sgRNA1	258	1.48236e-23	9.93276e-26	0.0290155	10.0027
297	PPM1H-sgRNA2	113	0.000155506	4.66812e-07	0.013571	3.78211
298	PPM1H-sgRNA3	56	2.82835e-05	8.77108e-08	0.0345891	4.18686
299	PRSS22-sgRNA1	41	0.320726	0.000764114	-0.0158809	-0.992967
300	PRSS22-sgRNA2	82	2.74777e-27	2.19375e-29	-0.0643208	-10.8207
301	PRSS22-sgRNA3	506	1.82147e-45	5.69567e-47	0.0465205	14.1518
302	RANBP3L-sgRNA1	68	1.91232e-19	1.08723e-21	-0.0552238	-9.01818
303	RANBP3L-sgRNA2	133	1.09397e-08	3.9282e-11	-0.0267862	-5.71548
304	RASD1-sgRNA1	67	2.02215e-16	9.91875e-19	-0.0433235	-8.22076
305	RASD1-sgRNA2	46	3.27856e-14	1.47334e-16	0.0445161	7.58682
306	RASD1-sgRNA3	351	1.13645e-26	8.79254e-29	0.0338607	10.6898
307	RASGRP3-sgRNA1	158	0.223443	0.000539189	0.00170671	1.21742
308	RASGRP3-sgRNA2	125	3.90605e-26	2.93138e-28	-0.0514685	-10.5747
309	RASGRP3-sgRNA3	109	1.0937e-27	9.01965e-30	-0.0520989	-10.9048
310	RB1-sgRNA1	43	2.66662e-54	3.33537e-55	0.188193	15.5169
311	RB1-sgRNA2	394	4.08918e-21	2.47485e-23	-0.024287	-9.4303
312	RB1-sgRNA3	78	0.733385	0.00163319	-0.000994518	0.340626
313	RBM20-sgRNA1	265	2.25913e-47	8.47707e-49	-0.0590761	-14.4572
314	RBM20-sgRNA2	301	5.9737e-39	1.01889e-40	0.0556113	13.0547
316	RFESD-sgRNA1	276	1.36402e-47	5.38767e-49	0.0618348	14.4919
318	RFESD-sgRNA3	92	3.82137e-34	4.41205e-36	-0.0782896	-12.1832
319	RIPK1-sgRNA1	253	5.91145e-10	2.21819e-12	-0.0153986	-6.19277
320	RIPK1-sgRNA2	156	0.0148549	4.05388e-05	-0.00896051	-2.4359
323	RUNX3-sgRNA2	239	3.53565e-27	2.76397e-29	-0.041234	-10.7975
324	RUNX3-sgRNA3	133	9.93045e-53	8.28059e-54	0.0938331	15.283
326	SEL1L3-sgRNA2	584	0.124416	0.000312278	-0.00565855	-1.5365
327	SEL1L3-sgRNA3	101	0.000314101	9.31716e-07	-0.0207027	-3.60338
328	SEMA4A-sgRNA1	53	2.74023e-18	1.46891e-20	-0.0599612	-8.72171
330	SEMA4A-sgRNA3	85	2.85466e-05	8.81622e-08	0.0340798	4.18476
331	SGCG-sgRNA1	216	2.0138e-46	6.86956e-48	-0.0531514	-14.3058
332	SGCG-sgRNA2	81	8.77474e-30	7.83952e-32	-0.0632788	-11.3353
333	SGCG-sgRNA3	64	7.39906e-52	5.55279e-53	-0.134573	-15.1516
334	SGK3-sgRNA1	113	4.67995e-37	6.88661e-39	0.057278	12.7183
336	SGK3-sgRNA3	120	6.93252e-29	6.12079e-31	0.0646426	11.1529
337	SH3TC1-sgRNA1	252	0.000159495	4.76879e-07	0.012198	3.7758
338	SH3TC1-sgRNA2	76	3.27827e-05	1.0083e-07	0.0260238	4.15322
339	SH3TC1-sgRNA3	126	7.63055e-43	1.84726e-44	-0.0676302	-13.7207
340	SHISA2-sgRNA1	130	1.98145e-21	1.22895e-23	0.0378599	9.50599
341	SHISA2-sgRNA2	99	0.165057	0.000406134	0.00255709	1.38826
342	SHISA2-sgRNA3	285	3.33031e-11	1.36574e-13	0.0164874	6.63117
343	SKP1-sgRNA1	180	0.0583021	0.000150358	-0.00636898	-1.89342
344	SKP1-sgRNA2	76	0.00725168	2.03067e-05	0.0106925	2.68506
346	SLC16A9-sgRNA1	197	1.74625e-21	1.09209e-23	0.0260748	9.51914
347	SLC16A9-sgRNA2	208	0.0823344	0.000207348	-0.00840649	-1.7373
349	SLC22A3-sgRNA1	205	4.18063e-11	1.69592e-13	-0.0188739	-6.59753
350	SLC22A3-sgRNA2	102	4.80576e-26	3.53588e-28	0.0439977	10.5552
351	SLC22A3-sgRNA3	89	2.05988e-43	5.33064e-45	-0.0796768	-13.8153
352	SLC35F1-sgRNA1	355	0.0814113	0.000205714	0.000645104	1.74256
353	SLC35F1-sgRNA2	46	2.11489e-19	1.19336e-21	0.0546727	9.00715
354	SLC35F1-sgRNA3	88	0.55076	0.00127179	-0.0022096	-0.596622
355	SLC40A1-sgRNA1	93	0.00388393	1.11678e-05	0.00919182	2.88744
356	SLC40A1-sgRNA2	129	8.94035e-24	6.09953e-26	0.03538	10.0527
357	SLC40A1-sgRNA3	171	9.76693e-12	4.11787e-14	0.0183351	6.8099
358	SMCHD1-sgRNA1	87	1.82197e-17	9.4299e-20	-0.0420731	-8.50462
359	SMCHD1-sgRNA2	204	0.0201573	5.44154e-05	0.00730434	2.32341
362	SON-sgRNA2	98	0.843321	0.00187245	-0.000510077	0.197647
363	SON-sgRNA3	84	0.0492425	0.000127873	0.00373258	1.96649
364	SORL1-sgRNA1	198	1.21698e-05	3.83743e-08	-0.015239	-4.37452
365	SORL1-sgRNA2	231	2.26682e-39	4.36201e-41	-0.0559395	-13.1283
366	SORL1-sgRNA3	69	4.49348e-26	3.33885e-28	0.0657477	10.5615
367	SOX17-sgRNA1	439	1.23141e-32	1.32019e-34	-0.0317642	-11.8967
368	SOX17-sgRNA2	82	1.74778e-10	6.83156e-13	-0.0303712	-6.38201
369	SOX17-sgRNA3	71	1.26328e-41	2.87289e-43	-0.0838411	-13.5157
370	SPIN2A-sgRNA1	187	1.17696e-16	5.88849e-19	0.0316086	8.28542
371	SPIN2A-sgRNA2	366	1.58124e-28	1.364e-30	0.0234142	11.0793
373	SPINK4-sgRNA1	176	1.08067e-15	5.19879e-18	0.0269683	8.01733
374	SPINK4-sgRNA2	622	5.28173e-36	6.95403e-38	-0.0263307	-12.5275
375	SPINK4-sgRNA3	59	2.11626e-53	1.98525e-54	0.119104	15.3834
376	STOX2-sgRNA1	334	0.0621767	0.000159256	0.00517038	1.86503
377	STOX2-sgRNA2	181	1.68871e-26	1.28013e-28	-0.0443149	-10.653
378	STOX2-sgRNA3	82	1.4207e-23	9.60536e-26	0.042153	10.0069
379	TBX6-sgRNA1	107	2.66909e-05	8.34615e-08	0.0185186	4.20001
380	TBX6-sgRNA2	221	0.00880968	2.44868e-05	0.00432038	2.61935
382	TMEM154-sgRNA1	198	1.30271e-16	6.47451e-19	0.0251954	8.27333
385	TMEM169-sgRNA1	204	0.00087326	2.55003e-06	0.011022	3.32846
388	TMEM176B-sgRNA1	74	0.0744103	0.000188658	-0.00968581	-1.78408
389	TMEM176B-sgRNA2	207	4.39658e-32	4.51988e-34	-0.0452435	-11.79
390	TMEM176B-sgRNA3	71	0.182337	0.000445729	0.00778132	1.33359
391	TMEM37-sgRNA1	562	2.82854e-56	4.24547e-57	-0.0599967	-15.806
392	TMEM37-sgRNA2	161	0.0294209	7.80198e-05	0.00259304	2.1778
393	TMEM37-sgRNA3	107	1.28881e-46	4.6058e-48	0.0762865	14.3368
396	TNFAIP8L3-sgRNA3	83	1.90611e-12	8.22117e-15	-0.034505	-7.04119
398	TRADD-sgRNA2	72	8.43442e-10	3.11813e-12	0.0314932	6.13653
399	TRADD-sgRNA3	92	0.0380565	0.000100212	0.00836933	2.07425
400	TRAF2-sgRNA1	172	2.60422e-39	4.88599e-41	-0.0578564	-13.1178
401	TRAF2-sgRNA2	52	2.45125e-31	2.38909e-33	-0.0745049	-11.6444
402	TRAF2-sgRNA3	98	3.58947e-08	1.24713e-10	-0.0282681	-5.50994
403	TRAF6-sgRNA1	67	6.41888e-24	4.46036e-26	0.0521765	10.0853
405	TRAF6-sgRNA3	58	0.0550285	0.000142405	0.00636464	1.91865
406	TRIM36-sgRNA1	56	3.49963e-24	2.47772e-26	0.0832781	10.1447
407	TRIM36-sgRNA2	208	2.60081e-14	1.1758e-16	0.0256791	7.61678
409	TSSK3-sgRNA1	61	1.28092e-43	3.43321e-45	0.118237	13.8495
410	TSSK3-sgRNA2	92	0.00242099	7.01501e-06	0.0119143	3.03305
411	TSSK3-sgRNA3	439	9.81211e-08	3.34714e-10	-0.0127358	-5.33017
412	WDR17-sgRNA1	68	3.61079e-33	3.985e-35	0.0650797	11.9987
413	WDR17-sgRNA2	66	2.82621e-11	1.16538e-13	0.0322783	6.65535
414	WDR17-sgRNA3	146	0.274694	0.000660738	0.00365415	1.09232
415	ZNF114-sgRNA1	90	0.00876904	2.44644e-05	0.00554006	2.62093
416	ZNF114-sgRNA2	157	2.54788e-30	2.33184e-32	-0.0484609	-11.443
417	ZNF114-sgRNA3	42	0.0141988	3.90323e-05	-0.022131	-2.45219
418	ZNF572-sgRNA1	123	4.26043e-15	2.0109e-17	0.0392372	7.84702
419	ZNF572-sgRNA2	70	0.574165	0.00132176	0.000526855	0.561928
420	ZNF572-sgRNA3	101	2.54579e-17	1.29091e-19	-0.0407041	-8.46572
	CombinedNonTargetingControl	208	3.61742e-15	1.71821e-17	0.0267265	7.86752

## Sheet: Nuclear intensity uneveness
sgRNA id	sgRNA name	Cell number	p (t test)	fdr (t test)	log2fc	z
1	ACOT12-sgRNA1	224	0.438783	0.160355	-0.0199598	-0.77425
2	ACOT12-sgRNA2	43	0.196887	0.134825	0.0732067	1.29047
5	AKR1C3-sgRNA2	40	0.0116793	0.0374441	0.144661	2.52169
6	AKR1C3-sgRNA3	58	0.335196	0.147764	0.0474998	0.963701
7	AQP3-sgRNA1	33	0.829444	0.18691	0.0142287	0.215415
8	AQP3-sgRNA2	17	0.228108	0.136348	0.107315	1.20525
9	AQP3-sgRNA3	13	0.121294	0.112568	-0.173798	-1.54937
10	ARHGAP25-sgRNA1	38	0.197571	0.132716	-0.081982	-1.2885
11	ARHGAP25-sgRNA2	51	0.647308	0.174929	-0.0246494	-0.457506
12	ARHGAP25-sgRNA3	28	0.944444	0.195349	-0.0050295	-0.0696855
13	ARID3B-sgRNA1	27	0.188989	0.134645	0.0932728	1.31358
15	ARID3B-sgRNA3	101	0.8009	0.185821	0.00955363	0.252182
16	BEAN1-sgRNA1	68	0.261929	0.135842	-0.0528763	-1.12184
17	BEAN1-sgRNA2	137	0.581529	0.172339	0.0178943	0.551153
18	BEAN1-sgRNA3	21	0.575581	0.173493	0.0458183	0.559851
19	BEGAIN-sgRNA1	294	0.0749183	0.0997016	0.0393359	1.78096
20	BEGAIN-sgRNA2	35	0.195975	0.135516	-0.0858388	-1.2931
21	BEGAIN-sgRNA3	135	7.86e-05	0.00554426	0.124529	3.94861
22	BMP7-sgRNA1	29	0.38829	0.155609	-0.0624106	-0.862722
23	BMP7-sgRNA2	33	0.369252	0.151421	-0.0608591	-0.897875
24	BMP7-sgRNA3	19	0.708534	0.177216	-0.0330569	-0.373826
25	C19orf57-sgRNA1	46	0.311588	0.143641	0.0558898	1.0119
27	C19orf57-sgRNA3	16	0.443492	0.159595	-0.0749107	-0.766309
28	C22orf43-sgRNA1	12	0.561846	0.173809	-0.0652741	-0.580102
29	C22orf43-sgRNA2	11	0.869573	0.190476	-0.0189869	-0.1642
30	C22orf43-sgRNA3	32	0.895406	0.193728	0.00883479	0.131467
31	C2CD2-sgRNA1	69	0.00730445	0.0343468	0.118371	2.68264
32	C2CD2-sgRNA2	31	0.136223	0.115761	0.0986836	1.49
35	CASP1-sgRNA2	36	0.298253	0.144086	0.0646381	1.04019
36	CASP1-sgRNA3	39	0.0528291	0.0828039	0.113755	1.93632
37	CCDC88C-sgRNA1	39	0.445378	0.15946	0.0459115	0.763143
38	CCDC88C-sgRNA2	33	0.9029	0.194158	0.00807218	0.121999
39	CCDC88C-sgRNA3	30	0.999983	0.203261	1.50371e-06	2.16114e-05
40	CCNA1-sgRNA1	90	0.239217	0.137176	-0.0482351	-1.17695
41	CCNA1-sgRNA2	100	0.774597	0.185831	-0.0109822	-0.286367
43	CELF2-sgRNA1	23	0.458423	0.160068	0.0577855	0.741446
44	CELF2-sgRNA2	14	0.103886	0.106194	-0.175917	-1.6263
45	CELF2-sgRNA3	53	0.0257882	0.0568411	-0.121798	-2.22939
48	CHD7-sgRNA3	21	0.85182	0.188342	0.0154565	0.186796
49	CHUK-sgRNA1	78	0.284114	0.140135	-0.0470567	-1.07112
50	CHUK-sgRNA2	45	0.0956325	0.110577	0.0917596	1.66641
51	CHUK-sgRNA3	39	0.147349	0.12227	-0.0913087	-1.44896
52	COL28A1-sgRNA1	14	0.876055	0.191302	0.0157977	0.155973
53	COL28A1-sgRNA2	67	0.701629	0.176742	0.0177551	0.383123
55	CSRNP1-sgRNA1	35	0.688064	0.17712	-0.0261054	-0.401484
56	CSRNP1-sgRNA2	61	0.836688	0.186164	0.0100388	0.206132
57	CSRNP1-sgRNA3	23	0.733439	0.180249	0.0268379	0.340554
58	CTCF-sgRNA1	40	0.308621	0.145119	-0.0627432	-1.01812
60	CTCF-sgRNA3	27	0.616397	0.173212	0.036299	0.500963
61	CUL1-sgRNA1	81	0.0810252	0.100262	-0.0759607	-1.74477
62	CUL1-sgRNA2	26	0.504804	0.16716	-0.0507527	-0.666951
63	CUL1-sgRNA3	71	0.362638	0.152249	-0.0418358	-0.91035
64	CXXC4-sgRNA1	66	0.563947	0.172942	0.0268462	0.576989
65	CXXC4-sgRNA2	41	0.0471023	0.0830562	0.113625	1.98538
66	CXXC4-sgRNA3	64	0.11779	0.112271	-0.0765546	-1.56412
67	DCLK1-sgRNA1	27	0.947217	0.19535	-0.00486455	-0.0662025
68	DCLK1-sgRNA2	21	0.165201	0.125291	0.111067	1.38779
69	DCLK1-sgRNA3	13	0.775537	0.1848	0.029831	0.28514
70	DDX10-sgRNA1	55	0.884879	0.192632	0.00743324	0.144787
74	DDX18-sgRNA2	19	0.687007	0.177496	-0.035659	-0.40292
75	DDX18-sgRNA3	26	0.0150672	0.0408741	0.171848	2.43076
76	DDX21-sgRNA1	51	0.689793	0.176279	0.0211598	0.399136
77	DDX21-sgRNA2	23	0.10308	0.108515	-0.135754	-1.6301
79	DDX24-sgRNA1	96	0.304165	0.145943	-0.0406528	-1.02754
80	DDX24-sgRNA2	62	0.0734869	0.0996774	-0.0894227	-1.7898
81	DDX24-sgRNA3	62	0.677923	0.175793	-0.0202749	-0.415299
82	DDX42-sgRNA1	12	0.673708	0.175345	-0.047086	-0.421064
84	DDX42-sgRNA3	44	0.647926	0.174427	-0.0264925	-0.456646
87	DDX52-sgRNA3	48	0.18905	0.133342	0.070568	1.31339
88	DDX56-sgRNA1	12	0.600125	0.172769	-0.0588451	-0.52422
89	DDX56-sgRNA2	45	0.666477	0.174752	-0.0247252	-0.430988
91	DHX15-sgRNA1	12	0.21473	0.132855	-0.143351	-1.24066
93	DHX15-sgRNA3	17	0.599641	0.173337	0.0477327	0.524917
94	EEPD1-sgRNA1	64	0.429257	0.161046	0.0372619	0.790463
95	EEPD1-sgRNA2	45	0.334399	0.14834	0.0538584	0.96529
96	EEPD1-sgRNA3	16	0.519965	0.167464	0.0600408	0.643399
97	EPHA3-sgRNA1	83	0.636227	0.173933	0.0197189	0.47298
98	EPHA3-sgRNA2	75	0.0222923	0.0524112	-0.104324	-2.28535
99	EPHA3-sgRNA3	32	0.529163	0.169651	0.0417897	0.629284
100	ERCC1-sgRNA1	73	0.254189	0.137912	0.050098	1.14023
101	ERCC1-sgRNA2	40	0.103072	0.11015	0.0950993	1.63014
102	ERCC1-sgRNA3	18	0.309952	0.14478	-0.0942091	-1.01532
103	FAM13C-sgRNA1	27	0.549778	0.172344	-0.0445501	-0.598093
104	FAM13C-sgRNA2	133	0.435527	0.162534	-0.0260747	-0.779769
105	FAM13C-sgRNA3	15	0.062256	0.0860996	0.172667	1.86447
106	FAM69B-sgRNA1	24	0.654359	0.174825	0.0344295	0.447715
107	FAM69B-sgRNA2	15	0.118584	0.111521	0.146006	1.56074
108	FAM69B-sgRNA3	38	0.455075	0.15969	-0.046949	-0.746981
109	FBXW11-sgRNA1	53	0.778863	0.184967	0.0146417	0.280801
111	FBXW11-sgRNA3	54	0.0311789	0.061087	0.107716	2.15478
112	FOS-sgRNA1	29	0.427406	0.162952	-0.0573254	-0.793638
113	FOS-sgRNA2	28	0.0240777	0.0547828	-0.172386	-2.25589
114	FOS-sgRNA3	210	0.011908	0.0365177	0.0649737	2.51486
115	FOXD4-sgRNA1	16	0.857291	0.188959	-0.0172375	-0.179824
117	FOXD4-sgRNA3	74	0.625763	0.174453	-0.0217959	-0.487699
118	GALNT16-sgRNA1	87	0.414924	0.161689	0.0330049	0.815258
119	GALNT16-sgRNA2	28	0.270473	0.137246	-0.0816381	-1.10197
120	GALNT16-sgRNA3	24	0.373284	0.15045	-0.0709796	-0.890339
121	GDA-sgRNA1	45	0.498087	0.1665	0.0380125	0.677502
122	GDA-sgRNA2	45	0.00279218	0.0218822	-0.180803	-2.98974
123	GDA-sgRNA3	25	0.440496	0.15933	-0.0600371	-0.771356
124	GLDC-sgRNA1	89	0.373105	0.151242	0.0356046	0.890672
125	GLDC-sgRNA2	56	0.752785	0.183723	0.0159663	0.314969
126	GLDC-sgRNA3	12	0.250453	0.136939	-0.132292	-1.14925
127	GMFG-sgRNA1	14	0.085397	0.10209	-0.186752	-1.72019
128	GMFG-sgRNA2	37	0.197521	0.133959	0.0786354	1.28865
129	GMFG-sgRNA3	44	0.905828	0.192441	-0.00681686	-0.118303
130	GPRC5B-sgRNA1	47	0.578433	0.172145	0.0305831	0.555676
132	GPRC5B-sgRNA3	36	0.53534	0.170855	-0.0399444	-0.619876
133	HES7-sgRNA1	13	0.25586	0.13776	0.115379	1.13623
135	HES7-sgRNA3	52	0.0444265	0.0846898	0.102743	2.01004
136	HIVEP3-sgRNA1	125	0.468203	0.162678	0.0245931	0.725405
137	HIVEP3-sgRNA2	16	0.314147	0.143881	-0.0992185	-1.00656
138	HIVEP3-sgRNA3	27	0.256063	0.136825	0.0810278	1.13574
139	HMGA1-sgRNA1	49	0.892802	0.193759	0.0073245	0.13476
140	HMGA1-sgRNA2	77	0.941437	0.1953	-0.00319935	-0.0734645
142	HMGA2-sgRNA1	251	0.641875	0.1748	-0.0112793	-0.465078
143	HMGA2-sgRNA2	38	0.339376	0.148678	-0.0603228	-0.955399
145	HNRNPA1-sgRNA1	22	0.16682	0.122566	0.108345	1.38249
146	HNRNPA1-sgRNA2	19	0.783772	0.185509	0.0238007	0.274406
147	HNRNPA1-sgRNA3	60	0.223424	0.134689	0.0587463	1.21748
149	HNRNPH1-sgRNA2	69	0.48657	0.165793	0.0316294	0.695774
150	HNRNPH1-sgRNA3	12	0.00856991	0.0377787	0.263654	2.62875
151	HNRNPK-sgRNA1	17	0.0452221	0.0839378	-0.198071	-2.00258
152	HNRNPK-sgRNA2	95	0.0550194	0.0825673	-0.0772035	-1.91872
153	HNRNPK-sgRNA3	25	0.484869	0.166015	0.0523291	0.698492
154	HNRNPL-sgRNA1	21	0.00985171	0.0386038	0.200099	2.58099
155	HNRNPL-sgRNA2	34	0.664244	0.175472	0.0281103	0.434061
156	HNRNPL-sgRNA3	65	0.790014	0.185739	-0.0126503	-0.266292
157	HOXA2-sgRNA1	56	0.366694	0.151251	-0.0467603	-0.902684
158	HOXA2-sgRNA2	33	0.00139758	0.0246437	-0.229298	-3.19515
159	HOXA2-sgRNA3	77	0.907193	0.192152	0.00506514	0.11658
160	HOXA3-sgRNA1	30	0.310575	0.144116	0.068925	1.01402
161	HOXA3-sgRNA2	89	0.714043	0.177962	-0.0149115	-0.366432
162	HOXA3-sgRNA3	16	0.055179	0.0794269	-0.195298	-1.91746
163	HOXA7-sgRNA1	106	0.238796	0.138057	-0.0444139	-1.178
164	HOXA7-sgRNA2	127	0.920411	0.192638	0.00338793	0.0999159
165	HOXA7-sgRNA3	32	0.815249	0.185489	0.015665	0.23366
166	HOXB9-sgRNA1	21	0.589485	0.172523	0.0441974	0.539583
167	HOXB9-sgRNA2	23	0.00371427	0.0261977	-0.251285	-2.90146
168	HOXB9-sgRNA3	96	0.0785589	0.100745	-0.0702426	-1.75911
169	HTR7-sgRNA1	87	0.517016	0.167278	0.0263172	0.647952
170	HTR7-sgRNA2	41	0.606023	0.172357	-0.0310422	-0.515759
171	HTR7-sgRNA3	28	0.166243	0.12474	0.0964351	1.38438
172	IFLTD1-sgRNA1	26	0.864297	0.18991	-0.0128354	-0.170907
175	IGFALS-sgRNA1	63	0.641882	0.174129	-0.0225377	-0.465069
176	IGFALS-sgRNA2	33	0.564146	0.172254	-0.0387933	-0.576695
177	IGFALS-sgRNA3	20	0.802024	0.184866	-0.0215254	-0.250729
178	IKBKG-sgRNA1	20	0.210346	0.132467	0.102999	1.25261
179	IKBKG-sgRNA2	19	0.613959	0.173217	0.0434494	0.504431
180	IKBKG-sgRNA3	65	0.536643	0.170499	-0.0295514	-0.617898
181	IL16-sgRNA1	19	0.153234	0.122818	-0.130639	-1.4282
182	IL16-sgRNA2	90	0.43917	0.159669	0.0308596	0.773596
183	IL16-sgRNA3	19	0.559247	0.173767	0.050193	0.58396
184	IP6K3-sgRNA1	42	0.510146	0.167358	-0.0392748	-0.658611
185	IP6K3-sgRNA2	14	0.918321	0.193348	0.0104076	0.102549
186	IP6K3-sgRNA3	62	0.257189	0.136393	-0.0559917	-1.13306
187	IRAK1-sgRNA1	53	0.730909	0.180255	-0.0181303	-0.343916
188	IRAK1-sgRNA2	12	0.904994	0.192845	0.013073	0.119355
189	IRAK1-sgRNA3	94	0.131489	0.114497	0.0583007	1.50826
190	IRAK4-sgRNA1	48	0.819715	0.18531	0.0124954	0.227911
191	IRAK4-sgRNA2	30	0.0270715	0.0578613	0.146246	2.21049
192	IRAK4-sgRNA3	51	0.774122	0.186351	0.0152548	0.286988
193	KCNC1-sgRNA1	54	0.211736	0.132162	-0.0663376	-1.24881
194	KCNC1-sgRNA2	61	0.269609	0.137799	0.0530402	1.10396
195	KCNC1-sgRNA3	76	0.576949	0.172431	-0.0246196	-0.557847
196	KCNN3-sgRNA1	78	0.832655	0.186443	-0.00915725	-0.211298
197	KCNN3-sgRNA2	40	0.106398	0.105698	-0.10075	-1.6146
198	KCNN3-sgRNA3	21	0.453246	0.161458	-0.0637624	-0.750014
199	LMNB1-sgRNA1	37	0.101421	0.110054	0.0991749	1.638
203	LMTK3-sgRNA2	196	0.242159	0.135556	-0.0323445	-1.16961
205	LONRF2-sgRNA1	96	0.0998281	0.110018	-0.0656301	-1.64569
206	LONRF2-sgRNA2	85	0.0178346	0.0433766	0.0948457	2.36903
207	LONRF2-sgRNA3	15	0.545583	0.171792	0.058287	0.604392
208	LONRF3-sgRNA1	44	0.00980808	0.0406935	-0.156693	-2.58252
209	LONRF3-sgRNA2	21	0.276381	0.139242	0.0878188	1.08848
210	LONRF3-sgRNA3	90	0.017317	0.0436219	-0.0991282	-2.37991
211	LRIF1-sgRNA1	40	0.229472	0.136011	0.0707165	1.20172
212	LRIF1-sgRNA2	50	0.171861	0.124967	-0.0756036	-1.36625
214	LRRC10B-sgRNA1	23	0.419866	0.162716	0.0627365	0.806654
215	LRRC10B-sgRNA2	147	0.231847	0.135147	0.0372839	1.19561
216	LRRC10B-sgRNA3	17	0.286447	0.140305	0.0952961	1.06595
217	LUZP2-sgRNA1	60	0.727156	0.180593	-0.0172789	-0.348911
219	LUZP2-sgRNA3	35	0.813091	0.185597	-0.0153151	-0.23644
223	MAB21L2-sgRNA1	30	0.328075	0.148334	-0.0697252	-0.977998
224	MAB21L2-sgRNA2	31	0.597875	0.173538	-0.0365756	-0.527459
225	MAB21L2-sgRNA3	43	0.81291	0.186158	0.0137025	0.236673
226	MAN1C1-sgRNA1	74	0.0532507	0.0816504	-0.0884407	-1.93288
227	MAN1C1-sgRNA2	18	0.438575	0.161114	-0.0713293	-0.774603
229	MAP3K7-sgRNA1	35	0.896465	0.193364	-0.0084153	-0.130129
230	MAP3K7-sgRNA2	23	0.0146971	0.0414651	0.182064	2.43976
231	MAP3K7-sgRNA3	11	0.0490437	0.0843704	0.21012	1.96821
232	MAPK15-sgRNA1	11	0.804187	0.18476	0.02821	0.247932
234	MAPK15-sgRNA3	45	0.158506	0.122855	0.077993	1.41011
235	MMP7-sgRNA1	28	0.78818	0.185928	-0.0194866	-0.268675
236	MMP7-sgRNA2	11	0.794256	0.186116	0.0296562	0.260788
237	MMP7-sgRNA3	12	0.576107	0.172912	0.0602307	0.55908
238	MRVI1-sgRNA1	46	0.0779547	0.101821	0.0959167	1.76268
239	MRVI1-sgRNA2	25	0.842386	0.186842	-0.0152342	-0.198842
240	MRVI1-sgRNA3	33	0.0793694	0.0999668	0.11202	1.75436
241	MYBPH-sgRNA1	50	0.477515	0.1651	-0.0388297	-0.710305
242	MYBPH-sgRNA2	36	0.000248018	0.00874668	-0.25388	-3.6643
243	MYBPH-sgRNA3	51	0.538641	0.170367	0.0324678	0.614869
244	MYD88-sgRNA1	21	0.365586	0.151681	-0.0773155	-0.904773
245	MYD88-sgRNA2	30	0.693723	0.176643	0.0271444	0.393808
246	MYD88-sgRNA3	97	0.0897029	0.10545	-0.0673362	-1.69697
247	NDP-sgRNA1	110	0.515773	0.167644	-0.0238744	-0.649875
248	NDP-sgRNA2	40	0.394008	0.157008	-0.0523357	-0.852371
250	NFE2-sgRNA1	57	0.745517	0.182581	0.0163137	0.324556
251	NFE2-sgRNA2	119	0.344927	0.149255	-0.033479	-0.944476
253	NIPBL-sgRNA1	52	0.242016	0.13656	0.0605826	1.16996
254	NIPBL-sgRNA2	27	0.156086	0.122324	0.100504	1.41836
255	NIPBL-sgRNA3	49	0.774022	0.186965	-0.0157491	-0.287118
266	NOS1-sgRNA1	25	0.197941	0.13171	-0.101624	-1.28744
267	NOS1-sgRNA2	42	0.161513	0.123825	-0.084803	-1.4
268	NOS1-sgRNA3	18	0.42056	0.162094	-0.0742271	-0.805449
269	NPM2-sgRNA1	31	0.761897	0.184669	-0.0208984	-0.302991
271	NPM2-sgRNA3	76	0.144508	0.12134	0.0625148	1.45921
272	NR4A1-sgRNA1	17	0.563488	0.173556	-0.0544072	-0.577668
273	NR4A1-sgRNA2	42	0.564345	0.171572	-0.0343219	-0.5764
274	NR4A1-sgRNA3	35	0.00401087	0.025718	0.174573	2.87731
275	OASL-sgRNA1	44	0.29147	0.141781	-0.0619692	-1.0549
276	OASL-sgRNA2	36	0.187147	0.134694	-0.0863132	-1.31907
277	OASL-sgRNA3	25	0.108338	0.10613	0.117541	1.60571
278	PCBP1-sgRNA1	18	0.217827	0.132448	-0.115155	-1.23233
279	PCBP1-sgRNA2	85	0.454624	0.160329	0.0306342	0.747728
280	PCBP1-sgRNA3	28	0.588967	0.173089	0.0384141	0.540333
281	PCDHA4-sgRNA1	47	0.341999	0.148902	-0.0539124	-0.950222
282	PCDHA4-sgRNA2	17	0.198935	0.131135	-0.123913	-1.28459
283	PCDHA4-sgRNA3	111	0.0102892	0.0362863	-0.0961992	-2.56596
284	PDE1A-sgRNA1	30	0.903805	0.193762	-0.00843646	-0.120856
285	PDE1A-sgRNA2	24	0.308256	0.14592	-0.081533	-1.01889
286	PDE1A-sgRNA3	16	0.651137	0.174625	0.0424515	0.452183
287	PHB1-sgRNA1	17	0.204956	0.131419	-0.122203	-1.26756
288	PHB1-sgRNA2	110	0.2485	0.136933	0.0414785	1.154
289	PHB1-sgRNA3	12	0.601152	0.172361	0.0563882	0.522745
290	PIP5K1B-sgRNA1	45	0.0510386	0.0837183	-0.115436	-1.95116
292	PIP5K1B-sgRNA3	27	0.581743	0.171681	0.0398792	0.550841
293	PPARG-sgRNA1	87	0.283105	0.140621	0.0432831	1.07337
294	PPARG-sgRNA2	67	0.00203977	0.020553	-0.151413	-3.08438
295	PPARG-sgRNA3	106	0.217114	0.133162	0.0450842	1.23424
296	PPM1H-sgRNA1	77	0.438431	0.161904	0.0332911	0.774845
297	PPM1H-sgRNA2	33	0.936407	0.19483	0.00528694	0.0797868
298	PPM1H-sgRNA3	17	0.621319	0.173902	-0.0464002	-0.493982
299	PRSS22-sgRNA1	11	0.50782	0.167373	0.0741519	0.662236
300	PRSS22-sgRNA2	24	0.594945	0.173401	0.0407967	0.531684
301	PRSS22-sgRNA3	165	0.109867	0.106153	-0.04843	-1.59879
302	RANBP3L-sgRNA1	22	0.427631	0.162161	0.0630771	0.793252
303	RANBP3L-sgRNA2	37	0.131934	0.113484	-0.097649	-1.50652
304	RASD1-sgRNA1	24	0.730716	0.18084	0.0265421	0.344173
305	RASD1-sgRNA2	14	0.91871	0.192854	0.0103554	0.102059
306	RASD1-sgRNA3	98	0.799427	0.186708	-0.00982981	-0.254089
307	RASGRP3-sgRNA1	46	0.328598	0.147624	-0.056018	-0.976942
308	RASGRP3-sgRNA2	40	0.420706	0.161269	-0.0493787	-0.805198
309	RASGRP3-sgRNA3	40	0.0271279	0.0562766	0.127523	2.20967
310	RB1-sgRNA1	12	0.00189045	0.0222231	-0.390004	-3.10692
311	RB1-sgRNA2	117	0.00271105	0.0239022	-0.109982	-2.99873
312	RB1-sgRNA3	26	0.331501	0.147985	-0.0744899	-0.971094
313	RBM20-sgRNA1	87	0.261822	0.136793	-0.0466686	-1.12209
314	RBM20-sgRNA2	89	0.0564577	0.0796423	-0.0793843	-1.90749
316	RFESD-sgRNA1	85	0.208465	0.132465	0.051219	1.2578
318	RFESD-sgRNA3	29	0.00455681	0.0247234	0.188179	2.8368
319	RIPK1-sgRNA1	71	0.322946	0.146957	0.0440878	0.988421
320	RIPK1-sgRNA2	42	0.166517	0.12363	-0.0838032	-1.38348
323	RUNX3-sgRNA2	57	0.104099	0.104891	-0.0845527	-1.6253
324	RUNX3-sgRNA3	46	0.395136	0.156573	-0.0486428	-0.850341
326	SEL1L3-sgRNA2	171	0.00437707	0.0257272	0.0812784	2.84963
327	SEL1L3-sgRNA3	27	0.666124	0.175312	0.0313131	0.431474
328	SEMA4A-sgRNA1	19	0.835434	0.186473	0.0180534	0.207737
330	SEMA4A-sgRNA3	29	0.754071	0.183402	0.0220111	0.313276
331	SGCG-sgRNA1	72	0.0961534	0.109386	0.0730733	1.6638
332	SGCG-sgRNA2	26	0.817923	0.185499	-0.0173098	-0.230218
333	SGCG-sgRNA3	18	0.371929	0.151637	-0.082582	-0.892866
334	SGK3-sgRNA1	41	0.122302	0.11203	0.0892211	1.54518
336	SGK3-sgRNA3	35	0.0976566	0.109333	0.103022	1.65632
337	SH3TC1-sgRNA1	75	0.494815	0.166193	0.0297564	0.682671
338	SH3TC1-sgRNA2	21	0.0550419	0.0808803	0.151371	1.91855
339	SH3TC1-sgRNA3	33	0.124633	0.112702	-0.105692	-1.53561
340	SHISA2-sgRNA1	37	0.630156	0.172944	-0.030502	-0.481507
341	SHISA2-sgRNA2	30	0.363165	0.151568	-0.0647303	-0.90935
342	SHISA2-sgRNA3	85	0.231608	0.136133	-0.0504103	-1.19623
343	SKP1-sgRNA1	56	0.514831	0.168113	0.0328332	0.651334
344	SKP1-sgRNA2	24	0.628337	0.173118	0.0371713	0.484069
346	SLC16A9-sgRNA1	55	0.700771	0.177159	0.0196278	0.38428
347	SLC16A9-sgRNA2	58	0.0848616	0.103199	0.0838569	1.72315
349	SLC22A3-sgRNA1	61	0.701702	0.176131	0.0185839	0.383024
350	SLC22A3-sgRNA2	38	0.0105669	0.0354909	-0.167507	-2.55671
351	SLC22A3-sgRNA3	31	0.00577994	0.0291196	0.177713	2.76001
352	SLC35F1-sgRNA1	108	0.35153	0.151185	-0.0346572	-0.931626
353	SLC35F1-sgRNA2	13	0.199535	0.130312	0.129633	1.28288
354	SLC35F1-sgRNA3	30	0.454241	0.160999	0.0511662	0.748363
355	SLC40A1-sgRNA1	28	0.103506	0.107361	-0.122314	-1.62809
356	SLC40A1-sgRNA2	40	0.926363	0.19331	0.0055609	0.0924216
357	SLC40A1-sgRNA3	57	0.427852	0.161377	0.0395446	0.792872
358	SMCHD1-sgRNA1	24	0.65915	0.17544	0.0339315	0.441088
359	SMCHD1-sgRNA2	64	0.0303985	0.0612596	-0.107219	-2.16486
362	SON-sgRNA2	24	0.126209	0.112681	-0.124179	-1.52923
363	SON-sgRNA3	25	0.282537	0.141334	-0.0843253	-1.07464
364	SORL1-sgRNA1	59	0.305023	0.145365	0.0500697	1.02572
365	SORL1-sgRNA2	81	0.0014406	0.0203218	0.129359	3.18639
366	SORL1-sgRNA3	25	0.245267	0.136215	0.0859455	1.16192
367	SOX17-sgRNA1	133	0.399261	0.157324	0.0276838	0.842942
368	SOX17-sgRNA2	26	0.000552528	0.0129904	0.237866	3.45391
369	SOX17-sgRNA3	23	0.15542	0.123171	0.108733	1.42065
370	SPIN2A-sgRNA1	50	0.774867	0.185266	-0.0155151	-0.286014
371	SPIN2A-sgRNA2	117	0.263619	0.135721	-0.0400197	-1.11788
373	SPINK4-sgRNA1	45	0.62801	0.174391	0.0272864	0.48453
374	SPINK4-sgRNA2	214	0.559098	0.17449	-0.0153809	-0.584182
375	SPINK4-sgRNA3	17	0.688877	0.176685	0.0365335	0.40038
376	STOX2-sgRNA1	102	0.0518281	0.0830813	-0.0754522	-1.94456
377	STOX2-sgRNA2	57	0.566633	0.171529	-0.0292508	-0.573017
378	STOX2-sgRNA3	27	0.916718	0.193589	-0.00769023	-0.104569
379	TBX6-sgRNA1	33	0.199651	0.129192	-0.0877034	-1.28255
380	TBX6-sgRNA2	63	0.258105	0.135857	-0.0554134	-1.13088
382	TMEM154-sgRNA1	63	0.69703	0.176847	0.0185828	0.389332
383	TMEM154-sgRNA2	13	0.974259	0.19918	-0.00341393	-0.032267
385	TMEM169-sgRNA1	68	0.95126	0.195043	0.00282788	0.0611247
388	TMEM176B-sgRNA1	25	0.189921	0.13263	0.0967291	1.31081
389	TMEM176B-sgRNA2	62	0.00991657	0.0368128	-0.130693	-2.57872
390	TMEM176B-sgRNA3	26	0.404835	0.158634	-0.063646	-0.833018
391	TMEM37-sgRNA1	152	0.0152533	0.0398464	0.0734004	2.42631
392	TMEM37-sgRNA2	48	0.832334	0.186964	-0.0116992	-0.211709
393	TMEM37-sgRNA3	35	0.481468	0.165655	-0.0460851	-0.703943
396	TNFAIP8L3-sgRNA3	28	0.610549	0.172947	-0.0371708	-0.509289
398	TRADD-sgRNA2	20	0.239354	0.136147	-0.103919	-1.1766
399	TRADD-sgRNA3	31	0.801712	0.1854	0.0170951	0.251132
400	TRAF2-sgRNA1	52	0.437075	0.162253	-0.0417043	-0.777143
401	TRAF2-sgRNA2	16	0.355048	0.150858	-0.0908972	-0.924842
402	TRAF2-sgRNA3	28	0.667385	0.174342	-0.0313061	-0.42974
403	TRAF6-sgRNA1	16	0.152072	0.123288	0.130367	1.43225
404	TRAF6-sgRNA2	11	0.046589	0.0842576	-0.248971	-1.99002
405	TRAF6-sgRNA3	16	0.948868	0.19512	-0.0061235	-0.064129
406	TRIM36-sgRNA1	14	0.904099	0.193238	-0.0123238	-0.120485
407	TRIM36-sgRNA2	61	0.503474	0.167506	0.032303	0.669034
409	TSSK3-sgRNA1	16	0.356706	0.150655	0.0852358	0.92166
410	TSSK3-sgRNA2	34	0.660172	0.175051	0.0284602	0.439676
411	TSSK3-sgRNA3	126	0.0121666	0.0357559	-0.0880271	-2.50728
412	WDR17-sgRNA1	19	0.492905	0.166344	0.0587388	0.685696
413	WDR17-sgRNA2	21	0.127974	0.112829	-0.132518	-1.52214
414	WDR17-sgRNA3	40	0.628194	0.173758	-0.0294887	-0.48427
415	ZNF114-sgRNA1	27	0.605645	0.172946	0.0373911	0.5163
416	ZNF114-sgRNA2	46	0.799496	0.186107	-0.0143507	-0.254
417	ZNF114-sgRNA3	13	0.982368	0.200257	0.00233377	0.0221005
418	ZNF572-sgRNA1	49	0.149569	0.122668	-0.0807153	-1.44106
419	ZNF572-sgRNA2	17	0.492617	0.167046	0.0620724	0.686153
420	ZNF572-sgRNA3	32	0.0507212	0.0851787	0.126013	1.95383
	CombinedNonTargetingControl	63	0.35374	0.151213	0.0439223	0.92736

## Sheet: Nuclear sphericity
sgRNA id	sgRNA name	Cell number	p (t test)	fdr (t test)	log2fc	z
1	ACOT12-sgRNA1	224	0.856897	0.780301	0.00164719	0.180326
2	ACOT12-sgRNA2	43	0.80772	0.765644	0.00495573	0.243368
5	AKR1C3-sgRNA2	40	0.533329	0.688955	0.0129697	0.622932
6	AKR1C3-sgRNA3	58	0.428438	0.664766	-0.0140209	-0.791867
7	AQP3-sgRNA1	33	0.500971	0.68205	0.0157016	0.672963
8	AQP3-sgRNA2	17	0.849319	0.781084	-0.00620962	-0.189987
9	AQP3-sgRNA3	13	0.30505	0.65172	-0.039163	-1.02566
10	ARHGAP25-sgRNA1	38	0.915011	0.781946	-0.00226147	-0.10672
11	ARHGAP25-sgRNA2	51	0.316744	0.628369	-0.0187992	-1.00117
12	ARHGAP25-sgRNA3	28	0.180015	0.574676	0.033287	1.34071
13	ARID3B-sgRNA1	27	0.266293	0.660351	-0.0281985	-1.11164
15	ARID3B-sgRNA3	101	0.941697	0.785417	-0.000970663	-0.0731368
16	BEAN1-sgRNA1	68	0.465413	0.673242	-0.0118833	-0.729962
17	BEAN1-sgRNA2	137	0.12693	0.587552	0.0175026	1.52632
18	BEAN1-sgRNA3	21	0.373373	0.644096	-0.0268859	-0.890173
19	BEGAIN-sgRNA1	294	0.744864	0.760574	-0.0025268	-0.325419
20	BEGAIN-sgRNA2	35	0.360182	0.633139	-0.0203461	-0.915018
21	BEGAIN-sgRNA3	135	0.137326	0.560889	-0.0168983	-1.48582
22	BMP7-sgRNA1	29	0.957252	0.788914	0.0013208	0.0536027
23	BMP7-sgRNA2	33	0.475323	0.684014	0.0166382	0.713845
24	BMP7-sgRNA3	19	0.26717	0.656663	0.0328279	1.1096
25	C19orf57-sgRNA1	46	0.50657	0.67641	0.0128702	0.664187
27	C19orf57-sgRNA3	16	0.981795	0.790378	0.000768216	0.0228189
28	C22orf43-sgRNA1	12	0.404898	0.653809	0.0323863	0.832905
29	C22orf43-sgRNA2	11	0.784547	0.764553	0.0107113	0.273398
30	C22orf43-sgRNA3	32	0.458147	0.669707	-0.0174977	-0.741902
31	C2CD2-sgRNA1	69	0.503433	0.678746	-0.0107182	-0.669099
32	C2CD2-sgRNA2	31	0.113215	0.561499	0.0385264	1.58391
35	CASP1-sgRNA2	36	0.991358	0.79577	-0.00023891	-0.0108318
36	CASP1-sgRNA3	39	0.269149	0.638912	0.0235174	1.10502
37	CCDC88C-sgRNA1	39	0.174779	0.57109	-0.0302507	-1.35701
38	CCDC88C-sgRNA2	33	0.931231	0.781381	0.00205526	0.0862965
39	CCDC88C-sgRNA3	30	0.979431	0.790767	-0.00062472	-0.0257825
40	CCNA1-sgRNA1	90	0.144005	0.571364	-0.0206433	-1.46104
41	CCNA1-sgRNA2	100	0.341566	0.624115	0.0126416	0.951075
43	CELF2-sgRNA1	23	0.40228	0.65338	-0.023497	-0.837556
44	CELF2-sgRNA2	14	0.135254	0.586955	0.0575692	1.4937
45	CELF2-sgRNA3	53	0.12804	0.582974	-0.0292981	-1.52188
48	CHD7-sgRNA3	21	0.475659	0.68097	-0.020446	-0.713301
49	CHUK-sgRNA1	78	0.834394	0.777658	-0.0031184	-0.209069
50	CHUK-sgRNA2	45	0.675204	0.729685	0.00831702	0.419017
51	CHUK-sgRNA3	39	0.911346	0.790983	0.00256682	0.11134
52	COL28A1-sgRNA1	14	0.317872	0.626134	0.0344221	0.99884
53	COL28A1-sgRNA2	67	0.136952	0.567709	0.023883	1.48724
55	CSRNP1-sgRNA1	35	0.997772	0.798611	6.34e-05	0.00279205
56	CSRNP1-sgRNA2	61	0.0248522	0.313744	0.0379529	2.24369
57	CSRNP1-sgRNA3	23	0.00562334	0.173534	-0.0811392	-2.76897
58	CTCF-sgRNA1	40	0.696823	0.744359	0.00811878	0.389613
60	CTCF-sgRNA3	27	0.110159	0.566577	0.039589	1.59748
61	CUL1-sgRNA1	81	0.373611	0.640529	0.0135676	0.889729
62	CUL1-sgRNA2	26	0.0805632	0.486421	0.0489323	1.74743
63	CUL1-sgRNA3	71	0.348124	0.619787	-0.0150469	-0.938235
64	CXXC4-sgRNA1	66	0.247574	0.648684	-0.0190023	-1.15626
65	CXXC4-sgRNA2	41	0.598781	0.729401	-0.0108973	-0.526155
66	CXXC4-sgRNA3	64	0.362721	0.633591	-0.0149243	-0.910192
67	DCLK1-sgRNA1	27	0.306351	0.644583	-0.0259276	-1.02291
68	DCLK1-sgRNA2	21	0.148334	0.580251	0.0437867	1.44544
69	DCLK1-sgRNA3	13	0.798791	0.76766	-0.00962889	-0.254912
70	DDX10-sgRNA1	55	0.0576991	0.433113	-0.034447	-1.89798
74	DDX18-sgRNA2	19	0.668476	0.736748	-0.013225	-0.42824
75	DDX18-sgRNA3	26	0.926958	0.78731	-0.00261412	-0.0916722
76	DDX21-sgRNA1	51	0.307159	0.641425	-0.0189917	-1.0212
77	DDX21-sgRNA2	23	0.974891	0.791705	-0.000856334	-0.0314741
79	DDX24-sgRNA1	96	0.259557	0.661363	-0.0152977	-1.12744
80	DDX24-sgRNA2	62	0.0210533	0.324849	0.0377716	2.30703
81	DDX24-sgRNA3	62	0.502738	0.681116	0.0111614	0.670188
82	DDX42-sgRNA1	12	0.636672	0.730691	0.0184597	0.472357
84	DDX42-sgRNA3	44	0.2367	0.638255	0.0236279	1.18328
87	DDX52-sgRNA3	48	0.170986	0.586284	-0.0265943	-1.36904
88	DDX56-sgRNA1	12	0.644141	0.730211	0.0180524	0.461917
89	DDX56-sgRNA2	45	0.776825	0.770546	0.00556806	0.28346
91	DHX15-sgRNA1	12	0.346317	0.620548	-0.0359091	-0.941757
93	DHX15-sgRNA3	17	0.0191209	0.312387	0.0723035	2.34317
94	EEPD1-sgRNA1	64	2.53e-05	0.00703281	-0.0723843	-4.21191
95	EEPD1-sgRNA2	45	0.33881	0.627333	-0.019188	-0.95652
96	EEPD1-sgRNA3	16	0.723958	0.753071	0.0118442	0.353174
97	EPHA3-sgRNA1	83	0.00416339	0.165189	0.0417799	2.86551
98	EPHA3-sgRNA2	75	0.44594	0.669481	0.0117608	0.762201
99	EPHA3-sgRNA3	32	0.582721	0.719302	0.0128163	0.549415
100	ERCC1-sgRNA1	73	0.815176	0.76488	-0.00360514	-0.233754
101	ERCC1-sgRNA2	40	0.331356	0.621823	-0.020182	-0.971386
102	ERCC1-sgRNA3	18	0.952009	0.789278	0.00190252	0.0601836
103	FAM13C-sgRNA1	27	0.259312	0.666855	0.0291326	1.12802
104	FAM13C-sgRNA2	133	0.143149	0.576201	-0.0170472	-1.46416
105	FAM13C-sgRNA3	15	0.908528	0.793495	0.00386434	0.114896
106	FAM69B-sgRNA1	24	0.218253	0.631427	0.0338454	1.23119
107	FAM69B-sgRNA2	15	0.906112	0.793882	-0.00397903	-0.117944
108	FAM69B-sgRNA3	38	0.886996	0.782068	0.00313161	0.142106
109	FBXW11-sgRNA1	53	0.136781	0.575592	0.0275046	1.48789
111	FBXW11-sgRNA3	54	0.158276	0.586121	0.0248522	1.41089
112	FOS-sgRNA1	29	0.767515	0.766789	0.0074055	0.295627
113	FOS-sgRNA2	28	0.105527	0.57468	-0.0404938	-1.61863
114	FOS-sgRNA3	210	0.95856	0.787655	-0.000478757	-0.0519605
115	FOXD4-sgRNA1	16	0.309735	0.637221	0.0338257	1.01578
117	FOXD4-sgRNA3	74	0.185973	0.58695	0.0209643	1.32259
118	GALNT16-sgRNA1	87	0.236448	0.643826	0.0167892	1.18391
119	GALNT16-sgRNA2	28	0.673756	0.730964	-0.010811	-0.420999
120	GALNT16-sgRNA3	24	0.802344	0.765775	-0.00668542	-0.250314
121	GDA-sgRNA1	45	0.0493985	0.391994	-0.0392219	-1.96514
122	GDA-sgRNA2	45	0.380545	0.64446	0.0179999	0.876892
123	GDA-sgRNA3	25	0.164542	0.585889	0.0373492	1.38996
124	GLDC-sgRNA1	89	0.173976	0.575233	-0.019069	-1.35954
125	GLDC-sgRNA2	56	0.883784	0.781717	0.00257063	0.146174
126	GLDC-sgRNA3	12	0.380633	0.640702	-0.0334091	-0.87673
127	GMFG-sgRNA1	14	0.122413	0.586182	0.0570197	1.54473
128	GMFG-sgRNA2	37	0.324906	0.631037	-0.0215716	-0.984427
129	GMFG-sgRNA3	44	0.669612	0.729317	0.00846562	0.42668
130	GPRC5B-sgRNA1	47	0.28485	0.63801	0.0209045	1.06949
132	GPRC5B-sgRNA3	36	0.0612119	0.404781	-0.0413176	-1.87196
133	HES7-sgRNA1	13	0.341737	0.620346	-0.0362453	-0.950739
135	HES7-sgRNA3	52	0.869049	0.783658	0.00300992	0.164867
136	HIVEP3-sgRNA1	125	0.296964	0.654586	-0.0124507	-1.04297
137	HIVEP3-sgRNA2	16	0.00226542	0.157298	-0.106751	-3.05303
138	HIVEP3-sgRNA3	27	0.715648	0.755748	-0.00973632	-0.364281
139	HMGA1-sgRNA1	49	0.847884	0.782354	-0.00365772	-0.191819
140	HMGA1-sgRNA2	77	0.440577	0.668659	0.0117463	0.771219
142	HMGA2-sgRNA1	251	0.733789	0.754815	0.00287389	0.34009
143	HMGA2-sgRNA2	38	0.0321532	0.330746	-0.0461092	-2.1425
145	HNRNPA1-sgRNA1	22	0.911625	0.78876	-0.00316236	-0.110989
146	HNRNPA1-sgRNA2	19	0.0268868	0.324672	-0.0717895	-2.21316
147	HNRNPA1-sgRNA3	60	0.9415	0.787619	0.00126887	0.0733841
149	HNRNPH1-sgRNA2	69	0.957107	0.791142	0.00086412	0.0537843
150	HNRNPH1-sgRNA3	12	0.26422	0.661114	0.0432438	1.11647
151	HNRNPK-sgRNA1	17	0.948061	0.788358	-0.00219547	-0.0651414
152	HNRNPK-sgRNA2	95	0.309399	0.64128	0.0137106	1.01648
153	HNRNPK-sgRNA3	25	0.199675	0.602795	-0.036133	-1.28248
154	HNRNPL-sgRNA1	21	0.814377	0.76672	0.00666632	0.234784
155	HNRNPL-sgRNA2	34	0.487924	0.677572	-0.0158457	-0.693614
156	HNRNPL-sgRNA3	65	0.167249	0.580641	-0.0235013	-1.3811
157	HOXA2-sgRNA1	56	0.288646	0.641342	-0.0188157	-1.0611
158	HOXA2-sgRNA2	33	0.603989	0.726191	-0.0122137	-0.518673
159	HOXA2-sgRNA3	77	0.547997	0.694973	-0.00929395	-0.600764
160	HOXA3-sgRNA1	30	0.18835	0.581241	-0.0322737	-1.31548
161	HOXA3-sgRNA2	89	0.312819	0.63417	-0.0143708	-1.00933
162	HOXA3-sgRNA3	16	0.419205	0.657789	0.0269484	0.807801
163	HOXA7-sgRNA1	106	0.417579	0.658961	-0.0107579	-0.810628
164	HOXA7-sgRNA2	127	0.0288901	0.334327	-0.026912	-2.18498
165	HOXA7-sgRNA3	32	0.622848	0.729906	0.0112993	0.491818
166	HOXB9-sgRNA1	21	0.620602	0.733464	-0.0145162	-0.494997
167	HOXB9-sgRNA2	23	0.00434544	0.150861	-0.0798175	-2.85193
168	HOXB9-sgRNA3	96	0.782783	0.76552	-0.00376044	-0.275695
169	HTR7-sgRNA1	87	0.913603	0.788016	0.00152843	0.108495
170	HTR7-sgRNA2	41	0.0187072	0.324729	-0.0488062	-2.35132
171	HTR7-sgRNA3	28	0.825228	0.771704	-0.00545487	-0.220826
172	IFLTD1-sgRNA1	26	0.913741	0.785695	-0.00277492	-0.108321
175	IGFALS-sgRNA1	63	0.231434	0.649269	-0.0205058	-1.19667
176	IGFALS-sgRNA2	33	0.797963	0.769527	0.00598791	0.255984
177	IGFALS-sgRNA3	20	0.509786	0.67422	-0.019863	-0.659171
178	IKBKG-sgRNA1	20	0.720205	0.751983	0.0104085	0.358185
179	IKBKG-sgRNA2	19	0.417442	0.666317	-0.0258836	-0.810867
180	IKBKG-sgRNA3	65	0.0458109	0.385557	-0.0338037	-1.99713
181	IL16-sgRNA1	19	0.638291	0.729534	0.0147981	0.47009
182	IL16-sgRNA2	90	0.163464	0.58961	0.0191787	1.39352
183	IL16-sgRNA3	19	0.213879	0.625286	-0.0377038	-1.24297
184	IP6K3-sgRNA1	42	0.298348	0.652458	0.0210656	1.03998
185	IP6K3-sgRNA2	14	0.668793	0.734183	0.0153927	0.427805
186	IP6K3-sgRNA3	62	0.76768	0.764204	0.0049755	0.295411
187	IRAK1-sgRNA1	53	0.434519	0.666751	0.0142219	0.781482
188	IRAK1-sgRNA2	12	0.465294	0.676592	-0.0290125	-0.730158
189	IRAK1-sgRNA3	94	0.616597	0.731845	0.00681299	0.500679
190	IRAK4-sgRNA1	48	0.0583724	0.426636	0.0356605	1.89289
191	IRAK4-sgRNA2	30	0.240994	0.643586	-0.0292026	-1.17251
192	IRAK4-sgRNA3	51	0.669423	0.731981	0.00837496	0.426941
193	KCNC1-sgRNA1	54	0.162539	0.593986	-0.0255186	-1.39658
194	KCNC1-sgRNA2	61	0.881335	0.784549	0.00256147	0.149277
195	KCNC1-sgRNA3	76	0.625318	0.729722	-0.00749078	-0.488328
196	KCNN3-sgRNA1	78	0.972055	0.794046	-0.000525164	-0.0350306
197	KCNN3-sgRNA2	40	0.166737	0.586191	-0.0292171	-1.38276
198	KCNN3-sgRNA3	21	0.345954	0.623924	0.0265798	0.942466
199	LMNB1-sgRNA1	37	0.780692	0.771626	0.00621534	0.278418
203	LMTK3-sgRNA2	196	0.757995	0.768333	-0.00294362	-0.308114
205	LONRF2-sgRNA1	96	0.0216598	0.316617	0.0316486	2.29628
206	LONRF2-sgRNA2	85	0.509406	0.676941	0.00954652	0.659764
207	LONRF2-sgRNA3	15	0.512279	0.667976	0.0219011	0.655293
208	LONRF3-sgRNA1	44	0.269057	0.644197	0.0220955	1.10524
209	LONRF3-sgRNA2	21	0.314184	0.627773	-0.0289566	-1.00648
210	LONRF3-sgRNA3	90	0.109534	0.573995	-0.0231503	-1.60029
211	LRIF1-sgRNA1	40	0.695278	0.745576	-0.00811337	-0.391703
212	LRIF1-sgRNA2	50	0.11119	0.561482	0.0294162	1.59287
214	LRRC10B-sgRNA1	23	0.541588	0.689995	-0.0174782	-0.610414
215	LRRC10B-sgRNA2	147	0.090354	0.522805	-0.0190592	-1.69353
216	LRRC10B-sgRNA3	17	0.414672	0.665721	0.0255721	0.8157
217	LUZP2-sgRNA1	60	0.666803	0.737832	-0.00746392	-0.430539
219	LUZP2-sgRNA3	35	0.130525	0.584705	0.0334596	1.51203
223	MAB21L2-sgRNA1	30	0.975087	0.789555	-0.00079945	-0.0312291
224	MAB21L2-sgRNA2	31	0.429462	0.662652	0.0184102	0.790112
225	MAB21L2-sgRNA3	43	0.387252	0.647916	-0.0173287	-0.864612
226	MAN1C1-sgRNA1	74	0.0107387	0.229425	0.0382702	2.55109
227	MAN1C1-sgRNA2	18	0.451572	0.674291	0.0236241	0.752798
229	MAP3K7-sgRNA1	35	0.511557	0.673356	0.0146285	0.656416
230	MAP3K7-sgRNA2	23	0.785167	0.762482	0.00739351	0.272592
231	MAP3K7-sgRNA3	11	0.909973	0.792266	0.00444028	0.113073
232	MAPK15-sgRNA1	11	0.0759536	0.468781	-0.0715456	-1.77466
234	MAPK15-sgRNA3	45	0.482126	0.679716	-0.0143962	-0.702887
235	MMP7-sgRNA1	28	0.756784	0.769915	0.00790395	0.309707
236	MMP7-sgRNA2	11	0.607787	0.724484	-0.0203286	-0.513235
237	MMP7-sgRNA3	12	0.23465	0.65171	0.0459938	1.18847
238	MRVI1-sgRNA1	46	0.766735	0.768774	0.00582493	0.296648
239	MRVI1-sgRNA2	25	0.919361	0.783253	-0.00269837	-0.101238
240	MRVI1-sgRNA3	33	0.135754	0.580058	-0.0353812	-1.49179
241	MYBPH-sgRNA1	50	0.399686	0.656849	-0.0157928	-0.842182
242	MYBPH-sgRNA2	36	0.28409	0.641481	-0.02384	-1.07118
243	MYBPH-sgRNA3	51	0.765472	0.770289	-0.0055202	-0.298303
244	MYD88-sgRNA1	21	0.555299	0.69786	-0.0168903	-0.589838
245	MYD88-sgRNA2	30	0.553678	0.698985	-0.0141806	-0.592258
246	MYD88-sgRNA3	97	0.453839	0.670467	-0.0101988	-0.74903
247	NDP-sgRNA1	110	0.28217	0.642369	-0.013943	-1.07546
248	NDP-sgRNA2	40	0.0303372	0.324067	-0.0466492	-2.16566
250	NFE2-sgRNA1	57	0.718567	0.755956	0.00638738	0.360375
251	NFE2-sgRNA2	119	0.868265	0.785502	0.00203841	0.165862
253	NIPBL-sgRNA1	52	0.0550883	0.425001	-0.0359033	-1.91818
254	NIPBL-sgRNA2	27	0.00753786	0.190322	-0.0688347	-2.6721
255	NIPBL-sgRNA3	49	0.790799	0.765276	0.00510063	0.265273
266	NOS1-sgRNA1	25	0.229783	0.651218	-0.0323571	-1.20092
267	NOS1-sgRNA2	42	0.133773	0.589741	0.0298854	1.49939
268	NOS1-sgRNA3	18	0.435369	0.664385	0.0252136	0.780037
269	NPM2-sgRNA1	31	0.369651	0.641661	0.0212235	0.897127
271	NPM2-sgRNA3	76	0.836725	0.777221	0.00308443	0.206085
272	NR4A1-sgRNA1	17	0.351342	0.621532	-0.0297885	-0.93199
273	NR4A1-sgRNA2	42	0.0612011	0.414581	0.0372362	1.87204
274	NR4A1-sgRNA3	35	0.0227764	0.316292	-0.0519245	-2.27716
275	OASL-sgRNA1	44	0.877621	0.783754	-0.003033	-0.153986
276	OASL-sgRNA2	36	0.780724	0.768921	-0.00606696	-0.278375
277	OASL-sgRNA3	25	0.21302	0.629399	-0.0343252	-1.2453
278	PCBP1-sgRNA1	18	0.731833	0.758421	0.010497	0.342688
279	PCBP1-sgRNA2	85	0.59903	0.726519	0.00756169	0.525796
280	PCBP1-sgRNA3	28	0.478653	0.678264	-0.0186059	-0.70847
281	PCDHA4-sgRNA1	47	0.244967	0.647965	0.0224643	1.16266
282	PCDHA4-sgRNA2	17	0.378259	0.644518	-0.0290371	-0.881108
283	PCDHA4-sgRNA3	111	0.101317	0.562791	-0.02078	-1.6385
284	PDE1A-sgRNA1	30	0.389756	0.648201	0.0206936	0.86006
285	PDE1A-sgRNA2	24	0.482564	0.676898	0.0194019	0.702185
286	PDE1A-sgRNA3	16	0.0603759	0.419216	-0.0625858	-1.87804
287	PHB1-sgRNA1	17	0.276649	0.640296	0.0350426	1.08788
288	PHB1-sgRNA2	110	0.172476	0.577145	-0.0177097	-1.36429
289	PHB1-sgRNA3	12	0.566344	0.705357	0.0223755	0.573444
290	PIP5K1B-sgRNA1	45	0.00653679	0.181551	-0.0559474	-2.71956
292	PIP5K1B-sgRNA3	27	0.0350784	0.347949	-0.0550034	-2.10745
293	PPARG-sgRNA1	87	0.176462	0.569885	0.0190123	1.35173
294	PPARG-sgRNA2	67	0.186576	0.582235	0.0214137	1.32078
295	PPARG-sgRNA3	106	0.763103	0.770697	0.0039741	0.301409
296	PPM1H-sgRNA1	77	0.961204	0.787498	-0.000748649	-0.0486429
297	PPM1H-sgRNA2	33	0.476637	0.67887	0.0168541	0.711722
298	PPM1H-sgRNA3	17	0.0237029	0.313484	-0.0757477	-2.26191
299	PRSS22-sgRNA1	11	0.341259	0.627684	0.0369648	0.95168
300	PRSS22-sgRNA2	24	0.126097	0.593589	0.0410376	1.52968
301	PRSS22-sgRNA3	165	0.59467	0.730804	-0.00551611	-0.532081
302	RANBP3L-sgRNA1	22	0.452964	0.672752	0.0212072	0.750483
303	RANBP3L-sgRNA2	37	0.306215	0.649215	-0.0227437	-1.0232
304	RASD1-sgRNA1	24	0.0426259	0.381897	0.0541548	2.02736
305	RASD1-sgRNA2	14	0.621769	0.73173	-0.0173119	-0.493344
306	RASD1-sgRNA3	98	0.304265	0.655083	0.0138421	1.02733
307	RASGRP3-sgRNA1	46	0.719668	0.754257	0.0069665	0.358903
308	RASGRP3-sgRNA2	40	0.488203	0.674587	-0.0151533	-0.693169
309	RASGRP3-sgRNA3	40	0.597077	0.73053	-0.010951	-0.528608
310	RB1-sgRNA1	12	0.0031167	0.14427	-0.121231	-2.95599
311	RB1-sgRNA2	117	0.0484367	0.395666	0.0244028	1.97352
312	RB1-sgRNA3	26	0.152308	0.58752	0.036875	1.43143
313	RBM20-sgRNA1	87	0.0101917	0.235884	0.0361887	2.56926
314	RBM20-sgRNA2	89	0.0369987	0.354341	-0.0301027	-2.08578
316	RFESD-sgRNA1	85	0.11355	0.553283	-0.0227704	-1.58243
318	RFESD-sgRNA3	29	0.581063	0.720458	0.0135406	0.551833
319	RIPK1-sgRNA1	71	0.31198	0.637121	0.0159314	1.01108
320	RIPK1-sgRNA2	42	0.313075	0.63009	-0.0209899	-1.00879
323	RUNX3-sgRNA2	57	0.654898	0.730479	-0.00790019	-0.446968
324	RUNX3-sgRNA3	46	0.496179	0.678853	-0.0144924	-0.680514
326	SEL1L3-sgRNA2	171	0.487682	0.68064	-0.0070692	-0.694
327	SEL1L3-sgRNA3	27	0.603326	0.728547	0.013237	0.519624
328	SEMA4A-sgRNA1	19	0.523529	0.679454	0.0200489	0.637916
330	SEMA4A-sgRNA3	29	0.664184	0.737874	-0.0107601	-0.434144
331	SGCG-sgRNA1	72	0.625674	0.727083	0.00776567	0.487825
332	SGCG-sgRNA2	26	0.713505	0.756361	0.00974429	0.367153
333	SGCG-sgRNA3	18	0.417491	0.662586	0.0247111	0.810782
334	SGK3-sgRNA1	41	0.558742	0.699023	-0.0122681	-0.584712
336	SGK3-sgRNA3	35	0.326908	0.626169	-0.0224441	-0.98036
337	SH3TC1-sgRNA1	75	0.877133	0.785846	-0.00234794	-0.154604
338	SH3TC1-sgRNA2	21	0.606964	0.726622	0.0153109	0.514411
339	SH3TC1-sgRNA3	33	0.192461	0.587402	0.0297502	1.30333
340	SHISA2-sgRNA1	37	0.645662	0.72896	-0.0103371	-0.459797
341	SHISA2-sgRNA2	30	0.854652	0.783394	-0.00437115	-0.183186
342	SHISA2-sgRNA3	85	0.631063	0.727259	0.00713341	0.480231
343	SKP1-sgRNA1	56	0.0752328	0.474884	0.031595	1.77904
344	SKP1-sgRNA2	24	0.257946	0.669544	0.0304658	1.13126
346	SLC16A9-sgRNA1	55	0.156199	0.586245	0.02521	1.41797
347	SLC16A9-sgRNA2	58	0.505416	0.678129	-0.011775	-0.665992
349	SLC22A3-sgRNA1	61	0.209351	0.625209	0.021361	1.25535
350	SLC22A3-sgRNA2	38	0.44341	0.6693	0.0168033	0.766448
351	SLC22A3-sgRNA3	31	0.540499	0.691781	0.0145153	0.612059
352	SLC35F1-sgRNA1	108	0.15557	0.591885	-0.0183457	-1.42013
353	SLC35F1-sgRNA2	13	0.974111	0.793391	0.00122121	0.0324529
354	SLC35F1-sgRNA3	30	0.698301	0.74308	-0.00943072	-0.387615
355	SLC40A1-sgRNA1	28	0.0451732	0.39207	0.0494827	2.00304
356	SLC40A1-sgRNA2	40	0.627558	0.726233	0.0101044	0.485166
357	SLC40A1-sgRNA3	57	0.21842	0.625394	0.021898	1.23074
358	SMCHD1-sgRNA1	24	0.847057	0.784196	0.00523756	0.192875
359	SMCHD1-sgRNA2	64	0.457229	0.671901	-0.0126983	-0.743417
362	SON-sgRNA2	24	0.0142999	0.264774	-0.0682637	-2.44964
363	SON-sgRNA3	25	0.928631	0.783936	-0.00243846	-0.0895672
364	SORL1-sgRNA1	59	0.171941	0.582369	0.0230364	1.36599
365	SORL1-sgRNA2	81	0.000721771	0.0668208	0.0494708	3.38117
366	SORL1-sgRNA3	25	0.401096	0.655288	0.021747	0.839666
367	SOX17-sgRNA1	133	0.0373687	0.345955	0.0238019	2.08171
368	SOX17-sgRNA2	26	0.260724	0.658296	-0.0290797	-1.12468
369	SOX17-sgRNA3	23	0.272697	0.636455	0.0295303	1.09687
370	SPIN2A-sgRNA1	50	0.51207	0.670852	-0.0129915	-0.655618
371	SPIN2A-sgRNA2	117	0.539948	0.694276	0.0074869	0.612891
373	SPINK4-sgRNA1	45	0.638618	0.726917	0.00932	0.469632
374	SPINK4-sgRNA2	214	0.0593986	0.423005	0.0171954	1.88523
375	SPINK4-sgRNA3	17	0.426907	0.666111	0.0265089	0.794496
376	STOX2-sgRNA1	102	0.802406	0.763211	0.00326724	0.250235
377	STOX2-sgRNA2	57	0.106063	0.566492	0.0281881	1.61615
378	STOX2-sgRNA3	27	0.0664371	0.429117	0.0462126	1.83546
379	TBX6-sgRNA1	33	0.322977	0.631709	-0.0229764	-0.988358
380	TBX6-sgRNA2	63	0.267462	0.651613	0.0185828	1.10893
382	TMEM154-sgRNA1	63	0.328553	0.625009	-0.0167153	-0.977033
383	TMEM154-sgRNA2	13	0.336115	0.626521	0.0343807	0.961869
385	TMEM169-sgRNA1	68	0.694153	0.747255	0.00645483	0.393225
388	TMEM176B-sgRNA1	25	0.733786	0.757618	-0.00890322	-0.340094
389	TMEM176B-sgRNA2	62	0.0959002	0.543572	-0.0281333	-1.66506
390	TMEM176B-sgRNA3	26	0.652841	0.731121	0.0114678	0.449819
391	TMEM37-sgRNA1	152	0.0303164	0.336799	0.0233272	2.16593
392	TMEM37-sgRNA2	48	0.491485	0.67576	0.0131772	0.687948
393	TMEM37-sgRNA3	35	0.928961	0.781838	-0.00205763	-0.0891522
396	TNFAIP8L3-sgRNA3	28	0.23467	0.645311	-0.0296053	-1.18842
398	TRADD-sgRNA2	20	0.331324	0.625992	-0.0293719	-0.971451
399	TRADD-sgRNA3	31	0.807857	0.763169	0.00569088	0.243191
400	TRAF2-sgRNA1	52	0.802237	0.768313	0.0045284	0.250453
401	TRAF2-sgRNA2	16	0.0819638	0.484348	0.0593936	1.7394
402	TRAF2-sgRNA3	28	0.395568	0.653952	-0.0223363	-0.849563
403	TRAF6-sgRNA1	16	0.857351	0.778163	-0.00606525	-0.179747
404	TRAF6-sgRNA2	11	0.0108199	0.214648	-0.109189	-2.54846
405	TRAF6-sgRNA3	16	0.326868	0.630439	-0.0345938	-0.980442
406	TRIM36-sgRNA1	14	0.000477146	0.0662605	-0.127331	-3.49327
407	TRIM36-sgRNA2	61	0.00302179	0.167853	0.049948	2.96551
409	TSSK3-sgRNA1	16	0.302135	0.655579	0.0332568	1.03186
410	TSSK3-sgRNA2	34	0.872512	0.784235	0.00364047	0.160469
411	TSSK3-sgRNA3	126	0.28024	0.643248	-0.0131335	-1.07978
412	WDR17-sgRNA1	19	0.92839	0.786122	-0.00293464	-0.089871
413	WDR17-sgRNA2	21	0.855073	0.781201	-0.00533728	-0.18265
414	WDR17-sgRNA3	40	0.268152	0.647615	0.0226749	1.10733
415	ZNF114-sgRNA1	27	0.914657	0.784055	0.00268888	0.107167
416	ZNF114-sgRNA2	46	0.6525	0.733698	0.00883743	0.450292
417	ZNF114-sgRNA3	13	0.743941	0.762435	-0.012353	-0.326639
418	ZNF572-sgRNA1	49	0.781873	0.767332	0.00515299	0.276879
419	ZNF572-sgRNA2	17	0.270224	0.636026	0.0344719	1.10255
420	ZNF572-sgRNA3	32	0.883027	0.783544	0.00350096	0.147132
	CombinedNonTargetingControl	63	0.896104	0.787598	0.00216624	0.130585
