# Supplementary material for: Perturb-tracing enables high-content screening of multi-scale 3D genome regulators
Source: Nat Methods. 2025 Apr 10;22(5):950–61. doi: 10.1038/s41592-025-02652-z (PMC12074983; doi:10.1038/s41592-025-02652-z)
Supplement: Supplementary file 16 — Backbone sequence used for barcode plasmid library construction. [file 41592_2025_2652_MOESM16_ESM.gb]

LOCUS       pWL28_(lentiGuide-puro 11536 bp ds-DNA     circular     11-JUL-2022
DEFINITION  .
KEYWORDS    "creator:mwhu" "marker:PuroR, AmpR"                                
FEATURES             Location/Qualifiers
     promoter        162..402
                     /label="U6 promoter"
                     /ApEinfo_revcolor=#c6c9d1
                     /ApEinfo_fwdcolor=#c6c9d1
     misc_RNA        2292..2367
                     /label="gRNA scaffold"
                     /ApEinfo_revcolor=#85dae9
                     /ApEinfo_fwdcolor=#85dae9
     misc_feature    2423..2540
                     /label="cPPT/CTS"
                     /ApEinfo_revcolor=#f8d3a9
                     /ApEinfo_fwdcolor=#f8d3a9
     promoter        2679..3857
                     /label="EF-1α promoter"
                     /ApEinfo_revcolor=#c6c9d1
                     /ApEinfo_fwdcolor=#c6c9d1
     intron          2910..3848
                     /label="EF-1α intron A"
                     /ApEinfo_revcolor=#a187be
                     /ApEinfo_fwdcolor=#a187be
     CDS             3870..4469
                     /label="PuroR"
                     /ApEinfo_revcolor=#b7e6d7
                     /ApEinfo_fwdcolor=#b7e6d7
     enhancer        4470..4773
                     /label="CMV enhancer"
                     /ApEinfo_revcolor=#c6c9d1
                     /ApEinfo_fwdcolor=#c6c9d1
     promoter        4774..4977
                     /label="CMV promoter"
                     /ApEinfo_revcolor=#c6c9d1
                     /ApEinfo_fwdcolor=#c6c9d1
     misc_feature    5000..5080
                     /label="MCS"
                     /ApEinfo_revcolor=#84b0dc
                     /ApEinfo_fwdcolor=#84b0dc
     misc_feature    5082..5091
                     /label="Kozak sequence"
                     /ApEinfo_revcolor=#b4abac
                     /ApEinfo_fwdcolor=#b4abac
     CDS             5088..5090
                     /label="EGFP"
                     /ApEinfo_revcolor=#b1ff67
                     /ApEinfo_fwdcolor=#b1ff67
     CDS             5091..5093
                     /label="EGFP"
                     /ApEinfo_revcolor=#b1ff67
                     /ApEinfo_fwdcolor=#b1ff67
     CDS             5094..5804
                     /label="EGFP"
                     /ApEinfo_revcolor=#b1ff67
                     /ApEinfo_fwdcolor=#b1ff67
     misc_feature    5838..6426
                     /label="WPRE"
                     /ApEinfo_revcolor=#c6c9d1
                     /ApEinfo_fwdcolor=#c6c9d1
     CDS             complement(6309..6320)
                     /label="Factor Xa site"
                     /ApEinfo_revcolor=#ff9ccd
                     /ApEinfo_fwdcolor=#ff9ccd
     LTR             6498..6731
                     /label="3' LTR (ΔU3)"
                     /ApEinfo_revcolor=#f8d3a9
                     /ApEinfo_fwdcolor=#f8d3a9
     polyA_signal    6809..6930
                     /label="SV40 poly(A) signal"
                     /ApEinfo_revcolor=#b4abac
                     /ApEinfo_fwdcolor=#b4abac
     rep_origin      6970..7105
                     /label="SV40 ori"
                     /ApEinfo_revcolor=#ffef86
                     /ApEinfo_fwdcolor=#ffef86
     promoter        complement(7126..7144)
                     /label="T7 promoter"
                     /ApEinfo_revcolor=#c6c9d1
                     /ApEinfo_fwdcolor=#c6c9d1
     primer_bind     complement(7154..7170)
                     /label="M13 fwd"
                     /ApEinfo_revcolor=#a020f0
                     /ApEinfo_fwdcolor=#a020f0
     rep_origin      7312..7767
                     /label="f1 ori"
                     /ApEinfo_revcolor=#ffef86
                     /ApEinfo_fwdcolor=#ffef86
     promoter        7793..7897
                     /label="AmpR promoter"
                     /ApEinfo_revcolor=#c6c9d1
                     /ApEinfo_fwdcolor=#c6c9d1
     CDS             7898..7966
                     /label="AmpR"
                     /ApEinfo_revcolor=#b7e6d7
                     /ApEinfo_fwdcolor=#b7e6d7
     CDS             7967..8758
                     /label="AmpR"
                     /ApEinfo_revcolor=#b7e6d7
                     /ApEinfo_fwdcolor=#b7e6d7
     rep_origin      8929..9517
                     /label="ori"
                     /ApEinfo_revcolor=#ffef86
                     /ApEinfo_fwdcolor=#ffef86
     protein_bind    9805..9826
                     /label="CAP binding site"
                     /ApEinfo_revcolor=#31849b
                     /ApEinfo_fwdcolor=#31849b
     promoter        9841..9846
                     /label="lac promoter"
                     /ApEinfo_revcolor=#c6c9d1
                     /ApEinfo_fwdcolor=#c6c9d1
     promoter        9847..9864
                     /label="lac promoter"
                     /ApEinfo_revcolor=#c6c9d1
                     /ApEinfo_fwdcolor=#c6c9d1
     promoter        9865..9871
                     /label="lac promoter"
                     /ApEinfo_revcolor=#c6c9d1
                     /ApEinfo_fwdcolor=#c6c9d1
     protein_bind    9879..9895
                     /label="lac operator"
                     /ApEinfo_revcolor=#31849b
                     /ApEinfo_fwdcolor=#31849b
     primer_bind     9903..9919
                     /label="M13 rev"
                     /ApEinfo_revcolor=#a020f0
                     /ApEinfo_fwdcolor=#a020f0
     promoter        9940..9958
                     /label="T3 promoter"
                     /ApEinfo_revcolor=#c6c9d1
                     /ApEinfo_fwdcolor=#c6c9d1
     promoter        9986..10212
                     /label="RSV promoter"
                     /ApEinfo_revcolor=#c6c9d1
                     /ApEinfo_fwdcolor=#c6c9d1
     LTR             10213..10393
                     /label="5' LTR (truncated)"
                     /ApEinfo_revcolor=#f8d3a9
                     /ApEinfo_fwdcolor=#f8d3a9
     misc_feature    10440..10565
                     /label="HIV-1 Ψ"
                     /ApEinfo_revcolor=#f8d3a9
                     /ApEinfo_fwdcolor=#f8d3a9
     misc_feature    11058..11291
                     /label="RRE"
                     /ApEinfo_revcolor=#f8d3a9
                     /ApEinfo_fwdcolor=#f8d3a9
     CDS             11476..11520
                     /label="gp41 peptide"
                     /ApEinfo_revcolor=#ff9ccd
                     /ApEinfo_fwdcolor=#ff9ccd
ORIGIN
        1 taacaaattg gctgtggtat ataaaattat tcataatgat agtaggaggc ttggtaggtt
       61 taagaatagt ttttgctgta ctttctatag tgaatagagt taggcaggga tattcaccat
      121 tatcgtttca gacccacctc ccaaccccga ggggacccag agagggccta tttcccatga
      181 ttccttcata tttgcatata cgatacaagg ctgttagaga gataattaga attaatttga
      241 ctgtaaacac aaagatatta gtacaaaata cgtgacgtag aaagtaataa tttcttgggt
      301 agtttgcagt tttaaaatta tgttttaaaa tggactatca tatgcttacc gtaacttgaa
      361 agtatttcga tttcttggct ttatatatct tgtggaaagg acgaaacacc ggagacggtt
      421 gtaaatgagc acacaaaata cacatgctaa aatattatat tctatgacct ttataaaatc
      481 aaccaaaatc ttctttttaa taactttagt atcaataatt agaattttta tgttcctttt
      541 tgcaaacttt taataaaaat gagcaaaata aaaaaacgct agttttagta actcgcgttg
      601 ttttcttcac ctttaataat agctactcca ccacttgttc ctaagcggtc agctcctgct
      661 tcaatcattt tttgagcatc ttcaaatgtt ctaactccac cagctgcttt aactaaagca
      721 ttgtctttaa caactgactt cattagttta acatcttcaa atgttgcacc tgattttgaa
      781 aatcctgttg atgttttaac aaattctaat ccagcttcaa cagctatttc acaagctttc
      841 atgatttctt cttttgttaa taaacaattt tccataatac atttaacaac atgtgatcca
      901 gctgcttttt ttacagcttt catgtcttct aaaactaatt cataattttt gtcttttaat
      961 gcaccaatat ttaataccat atcaatttct gttgcaccat ctttaattgc ttcagaaact
     1021 tcgaatgctt ttgtagctgt tgtgcatgca cctagaggaa aacctacaac atttgttatt
     1081 cctacatttg tgccttttaa taattcttta caatagcttg ttcaatatga attaacacaa
     1141 actgttgcaa aatcaaattc aattgcttca tcacataatt gtttaatttc agctttcgta
     1201 gcatcttgtt ttaataatgt gtgatctata tatttgttta gtttcatttt ttctcctata
     1261 tattcatttt taattttaat tctttaataa tttcgtctac tttaacttta gcgttttgaa
     1321 cagattcacc aacacctata aaataaattt ttagtttagg ttcagttcca cttgggcgaa
     1381 cagcaaatca tgacttatct tctaaataaa attttagtaa gtcttgtcct ggcatattat
     1441 acattccatc gatgtagtct tcaacattaa caactttaag tccagcaatt tgagttaagg
     1501 gtgttgctct caatgatttc attaatggtt caatttttaa tttcttttct tctggtttaa
     1561 aattcaagtt taaagtgaaa gtgtaatatg cacccatttc tttaaataaa tcttctaaat
     1621 agtctactaa tgttttattt tgttttttat aaaatcaagc agcctctgct attaatatag
     1681 aagcttgtat tccatcttta tctctagctg agtcatcaat tacatatcca taactttctt
     1741 cataagcaaa aacaaaattt aatccgttat cttcttcttt agcaatttct ctacccattc
     1801 atttaaatcc agttaaagtt tttacaatat taactccata tttttcatga gcgattctat
     1861 cacccaaatc acttgttaca aaacttgaat atagagccgg attttttgga atgctattta
     1921 agcgttttag atttgataat tttcaatcaa ttaaaattgg tcctgtttga tttccatcta
     1981 atcttacaaa atgaccatca tgttttattg ccattccaaa tctgtcagca tctgggtcat
     2041 tcataataat aatatctgca tcatgtttaa taccatattc aagcggtatt tttcatgcag
     2101 gatcaaattc tggatttgga tttacaacat ttttaaatgt ttcatcttca aatgcatgct
     2161 cttcaacctc aataacgtta tatcctgatt cacgtaatat ttttggggta aatttagttc
     2221 ctgttccatt aactgcgcta aaaataattt ttaaatcttt tttagcttct tgctcttttt
     2281 tgtacgtctc tgttttagag ctagaaatag caagttaaaa taaggctagt ccgttatcaa
     2341 cttgaaaaag tggcaccgag tcggtgcttt tttaagcttg gcgtaactag atcttgagac
     2401 aaatggcagt attcatccac aattttaaaa gaaaaggggg gattgggggg tacagtgcag
     2461 gggaaagaat agtagacata atagcaacag acatacaaac taaagaatta caaaaacaaa
     2521 ttacaaaaat tcaaaatttt cgggtttatt acagggacag cagagatcca ctttggcgcc
     2581 ggctcgaggg ggcccgggtg caaagatgga taaagtttta aacagagagg aatctttgca
     2641 gctaatggac cttctaggtc ttgaaaggag tgggaattgg ctccggtgcc cgtcagtggg
     2701 cagagcgcac atcgcccaca gtccccgaga agttgggggg aggggtcggc aattgatccg
     2761 gtgcctagag aaggtggcgc ggggtaaact gggaaagtga tgtcgtgtac tggctccgcc
     2821 tttttcccga gggtggggga gaaccgtata taagtgcagt agtcgccgtg aacgttcttt
     2881 ttcgcaacgg gtttgccgcc agaacacagg taagtgccgt gtgtggttcc cgcgggcctg
     2941 gcctctttac gggttatggc ccttgcgtgc cttgaattac ttccacctgg ctgcagtacg
     3001 tgattcttga tcccgagctt cgggttggaa gtgggtggga gagttcgagg ccttgcgctt
     3061 aaggagcccc ttcgcctcgt gcttgagttg aggcctggcc tgggcgctgg ggccgccgcg
     3121 tgcgaatctg gtggcacctt cgcgcctgtc tcgctgcttt cgataagtct ctagccattt
     3181 aaaatttttg atgacctgct gcgacgcttt ttttctggca agatagtctt gtaaatgcgg
     3241 gccaagatct gcacactggt atttcggttt ttggggccgc gggcggcgac ggggcccgtg
     3301 cgtcccagcg cacatgttcg gcgaggcggg gcctgcgagc gcggccaccg agaatcggac
     3361 gggggtagtc tcaagctggc cggcctgctc tggtgcctgg cctcgcgccg ccgtgtatcg
     3421 ccccgccctg ggcggcaagg ctggcccggt cggcaccagt tgcgtgagcg gaaagatggc
     3481 cgcttcccgg ccctgctgca gggagctcaa aatggaggac gcggcgctcg ggagagcggg
     3541 cgggtgagtc acccacacaa aggaaaaggg cctttccgtc ctcagccgtc gcttcatgtg
     3601 actccacgga gtaccgggcg ccgtccaggc acctcgatta gttctcgagc ttttggagta
     3661 cgtcgtcttt aggttggggg gaggggtttt atgcgatgga gtttccccac actgagtggg
     3721 tggagactga agttaggcca gcttggcact tgatgtaatt ctccttggaa tttgcccttt
     3781 ttgagtttgg atcttggttc attctcaagc ctcagacagt ggttcaaagt ttttttcttc
     3841 catttcaggt gtcgtgacgt acggccacca tgaccgagta caagcccacg gtgcgcctcg
     3901 ccacccgcga cgacgtcccc agggccgtac gcaccctcgc cgccgcgttc gccgactacc
     3961 ccgccacgcg ccacaccgtc gatccggacc gccacatcga gcgggtcacc gagctgcaag
     4021 aactcttcct cacgcgcgtc gggctcgaca tcggcaaggt gtgggtcgcg gacgacggcg
     4081 ccgccgtggc ggtctggacc acgccggaga gcgtcgaagc gggggcggtg ttcgccgaga
     4141 tcggcccgcg catggccgag ttgagcggtt cccggctggc cgcgcagcaa cagatggaag
     4201 gcctcctggc gccgcaccgg cccaaggagc ccgcgtggtt cctggccacc gtcggagtct
     4261 cgcccgacca ccagggcaag ggtctgggca gcgccgtcgt gctccccgga gtggaggcgg
     4321 ccgagcgcgc cggggtgccc gccttcctgg agacctccgc gccccgcaac ctccccttct
     4381 acgagcggct cggcttcacc gtcaccgccg acgtcgaggt gcccgaagga ccgcgcacct
     4441 ggtgcatgac ccgcaagccc ggtgcctgac gttacataac ttacggtaaa tggcccgcct
     4501 ggctgaccgc ccaacgaccc ccgcccattg acgtcaataa tgacgtatgt tcccatagta
     4561 acgccaatag ggactttcca ttgacgtcaa tgggtggagt atttacggta aactgcccac
     4621 ttggcagtac atcaagtgta tcatatgcca agtacgcccc ctattgacgt caatgacggt
     4681 aaatggcccg cctggcatta tgcccagtac atgaccttat gggactttcc tacttggcag
     4741 tacatctacg tattagtcat cgctattacc atggtgatgc ggttttggca gtacatcaat
     4801 gggcgtggat agcggtttga ctcacgggga tttccaagtc tccaccccat tgacgtcaat
     4861 gggagtttgt tttggcacca aaatcaacgg gactttccaa aatgtcgtaa caactccgcc
     4921 ccattgacgc aaatgggcgg taggcgtgta cggtgggagg tctatataag cagagctggt
     4981 ttagtgaacc gtcagatccg ctagcgctac cggactcaga tctcgagctc aagcttcgaa
     5041 ttctgcagtc gacggtaccg cgggcccggg atccaccggt cgccaccatg gtgagcaagg
     5101 gcgaggagct gttcaccggg gtggtgccca tcctggtcga gctggacggc gacgtaaacg
     5161 gccacaagtt cagcgtgtcc ggcgagggcg agggcgatgc cacctacggc aagctgaccc
     5221 tgaagttcat ctgcaccacc ggcaagctgc ccgtgccctg gcccaccctc gtgaccaccc
     5281 tgacctacgg cgtgcagtgc ttcagccgct accccgacca catgaagcag cacgacttct
     5341 tcaagtccgc catgcccgaa ggctacgtcc aggagcgcac catcttcttc aaggacgacg
     5401 gcaactacaa gacccgcgcc gaggtgaagt tcgagggcga caccctggtg aaccgcatcg
     5461 agctgaaggg catcgacttc aaggaggacg gcaacatcct ggggcacaag ctggagtaca
     5521 actacaacag ccacaacgtc tatatcatgg ccgacaagca gaagaacggc atcaaggtga
     5581 acttcaagat ccgccacaac atcgaggacg gcagcgtgca gctcgccgac cactaccagc
     5641 agaacacccc catcggcgac ggccccgtgc tgctgcccga caaccactac ctgagcaccc
     5701 agtccgccct gagcaaagac cccaacgaga agcgcgatca catggtcctg ctggagttcg
     5761 tgaccgccgc cgggatcact ctcggcatgg acgagctgta caagtaaacg cgttaagtcg
     5821 acgagtccta aactagtaat caacctctgg attacaaaat ttgtgaaaga ttgactggta
     5881 ttcttaacta tgttgctcct tttacgctat gtggatacgc tgctttaatg cctttgtatc
     5941 atgctattgc ttcccgtatg gctttcattt tctcctcctt gtataaatcc tggttgctgt
     6001 ctctttatga ggagttgtgg cccgttgtca ggcaacgtgg cgtggtgtgc actgtgtttg
     6061 ctgacgcaac ccccactggt tggggcattg ccaccacctg tcagctcctt tccgggactt
     6121 tcgctttccc cctccctatt gccacggcgg aactcatcgc cgcctgcctt gcccgctgct
     6181 ggacaggggc tcggctgttg ggcactgaca attccgtggt gttgtcgggg aaatcatcgt
     6241 cctttccttg gctgctcgcc tgtgttgcca cctggattct gcgcgggacg tccttctgct
     6301 acgtcccttc ggccctcaat ccagcggacc ttccttcccg cggcctgctg ccggctctgc
     6361 ggcctcttcc gcgtcttcgc cttcgccctc agacgagtcg gatctccctt tgggccgcct
     6421 ccccgcgtcg actttaagac caatgactta caaggcagct gtagatctta gccacttttt
     6481 aaaagaaaag gggggactgg aagggctaat tcactcccaa cgaagacaag atctgctttt
     6541 tgcttgtact gggtctctct ggttagacca gatctgagcc tgggagctct ctggctaact
     6601 agggaaccca ctgcttaagc ctcaataaag cttgccttga gtgcttcaag tagtgtgtgc
     6661 ccgtctgttg tgtgactctg gtaactagag atccctcaga cccttttagt cagtgtggaa
     6721 aatctctagc agtacgtata gtagttcatg tcatcttatt attcagtatt tataacttgc
     6781 aaagaaatga atatcagaga gtgagaggaa cttgtttatt gcagcttata atggttacaa
     6841 ataaagcaat agcatcacaa atttcacaaa taaagcattt ttttcactgc attctagttg
     6901 tggtttgtcc aaactcatca atgtatctta tcatgtctgg ctctagctat cccgccccta
     6961 actccgccca tcccgcccct aactccgccc agttccgccc attctccgcc ccatggctga
     7021 ctaatttttt ttatttatgc agaggccgag gccgcctcgg cctctgagct attccagaag
     7081 tagtgaggag gcttttttgg aggcctaggg acgtacccaa ttcgccctat agtgagtcgt
     7141 attacgcgcg ctcactggcc gtcgttttac aacgtcgtga ctgggaaaac cctggcgtta
     7201 cccaacttaa tcgccttgca gcacatcccc ctttcgccag ctggcgtaat agcgaagagg
     7261 cccgcaccga tcgcccttcc caacagttgc gcagcctgaa tggcgaatgg gacgcgccct
     7321 gtagcggcgc attaagcgcg gcgggtgtgg tggttacgcg cagcgtgacc gctacacttg
     7381 ccagcgccct agcgcccgct cctttcgctt tcttcccttc ctttctcgcc acgttcgccg
     7441 gctttccccg tcaagctcta aatcgggggc tccctttagg gttccgattt agtgctttac
     7501 ggcacctcga ccccaaaaaa cttgattagg gtgatggttc acgtagtggg ccatcgccct
     7561 gatagacggt ttttcgccct ttgacgttgg agtccacgtt ctttaatagt ggactcttgt
     7621 tccaaactgg aacaacactc aaccctatct cggtctattc ttttgattta taagggattt
     7681 tgccgatttc ggcctattgg ttaaaaaatg agctgattta acaaaaattt aacgcgaatt
     7741 ttaacaaaat attaacgctt acaatttagg tggcactttt cggggaaatg tgcgcggaac
     7801 ccctatttgt ttatttttct aaatacattc aaatatgtat ccgctcatga gacaataacc
     7861 ctgataaatg cttcaataat attgaaaaag gaagagtatg agtattcaac atttccgtgt
     7921 cgcccttatt cccttttttg cggcattttg ccttcctgtt tttgctcacc cagaaacgct
     7981 ggtgaaagta aaagatgctg aagatcagtt gggtgcacga gtgggttaca tcgaactgga
     8041 tctcaacagc ggtaagatcc ttgagagttt tcgccccgaa gaacgttttc caatgatgag
     8101 cacttttaaa gttctgctat gtggcgcggt attatcccgt attgacgccg ggcaagagca
     8161 actcggtcgc cgcatacact attctcagaa tgacttggtt gagtactcac cagtcacaga
     8221 aaagcatctt acggatggca tgacagtaag agaattatgc agtgctgcca taaccatgag
     8281 tgataacact gcggccaact tacttctgac aacgatcgga ggaccgaagg agctaaccgc
     8341 ttttttgcac aacatggggg atcatgtaac tcgccttgat cgttgggaac cggagctgaa
     8401 tgaagccata ccaaacgacg agcgtgacac cacgatgcct gtagcaatgg caacaacgtt
     8461 gcgcaaacta ttaactggcg aactacttac tctagcttcc cggcaacaat taatagactg
     8521 gatggaggcg gataaagttg caggaccact tctgcgctcg gcccttccgg ctggctggtt
     8581 tattgctgat aaatctggag ccggtgagcg tgggtctcgc ggtatcattg cagcactggg
     8641 gccagatggt aagccctccc gtatcgtagt tatctacacg acggggagtc aggcaactat
     8701 ggatgaacga aatagacaga tcgctgagat aggtgcctca ctgattaagc attggtaact
     8761 gtcagaccaa gtttactcat atatacttta gattgattta aaacttcatt tttaatttaa
     8821 aaggatctag gtgaagatcc tttttgataa tctcatgacc aaaatccctt aacgtgagtt
     8881 ttcgttccac tgagcgtcag accccgtaga aaagatcaaa ggatcttctt gagatccttt
     8941 ttttctgcgc gtaatctgct gcttgcaaac aaaaaaacca ccgctaccag cggtggtttg
     9001 tttgccggat caagagctac caactctttt tccgaaggta actggcttca gcagagcgca
     9061 gataccaaat actgttcttc tagtgtagcc gtagttaggc caccacttca agaactctgt
     9121 agcaccgcct acatacctcg ctctgctaat cctgttacca gtggctgctg ccagtggcga
     9181 taagtcgtgt cttaccgggt tggactcaag acgatagtta ccggataagg cgcagcggtc
     9241 gggctgaacg gggggttcgt gcacacagcc cagcttggag cgaacgacct acaccgaact
     9301 gagataccta cagcgtgagc tatgagaaag cgccacgctt cccgaaggga gaaaggcgga
     9361 caggtatccg gtaagcggca gggtcggaac aggagagcgc acgagggagc ttccaggggg
     9421 aaacgcctgg tatctttata gtcctgtcgg gtttcgccac ctctgacttg agcgtcgatt
     9481 tttgtgatgc tcgtcagggg ggcggagcct atggaaaaac gccagcaacg cggccttttt
     9541 acggttcctg gccttttgct ggccttttgc tcacatgttc tttcctgcgt tatcccctga
     9601 ttctgtggat aaccgtatta ccgcctttga gtgagctgat accgctcgcc gcagccgaac
     9661 gaccgagcgc agcgagtcag tgagcgagga agcggaagag cgcccaatac gcaaaccgcc
     9721 tctccccgcg cgttggccga ttcattaatg cagctggcac gacaggtttc ccgactggaa
     9781 agcgggcagt gagcgcaacg caattaatgt gagttagctc actcattagg caccccaggc
     9841 tttacacttt atgcttccgg ctcgtatgtt gtgtggaatt gtgagcggat aacaatttca
     9901 cacaggaaac agctatgacc atgattacgc caagcgcgca attaaccctc actaaaggga
     9961 acaaaagctg gagctgcaag cttaatgtag tcttatgcaa tactcttgta gtcttgcaac
    10021 atggtaacga tgagttagca acatgcctta caaggagaga aaaagcaccg tgcatgccga
    10081 ttggtggaag taaggtggta cgatcgtgcc ttattaggaa ggcaacagac gggtctgaca
    10141 tggattggac gaaccactga attgccgcat tgcagagata ttgtatttaa gtgcctagct
    10201 cgatacataa acgggtctct ctggttagac cagatctgag cctgggagct ctctggctaa
    10261 ctagggaacc cactgcttaa gcctcaataa agcttgcctt gagtgcttca agtagtgtgt
    10321 gcccgtctgt tgtgtgactc tggtaactag agatccctca gaccctttta gtcagtgtgg
    10381 aaaatctcta gcagtggcgc ccgaacaggg acttgaaagc gaaagggaaa ccagaggagc
    10441 tctctcgacg caggactcgg cttgctgaag cgcgcacggc aagaggcgag gggcggcgac
    10501 tggtgagtac gccaaaaatt ttgactagcg gaggctagaa ggagagagat gggtgcgaga
    10561 gcgtcagtat taagcggggg agaattagat cgcgatggga aaaaattcgg ttaaggccag
    10621 ggggaaagaa aaaatataaa ttaaaacata tagtatgggc aagcagggag ctagaacgat
    10681 tcgcagttaa tcctggcctg ttagaaacat cagaaggctg tagacaaata ctgggacagc
    10741 tacaaccatc ccttcagaca ggatcagaag aacttagatc attatataat acagtagcaa
    10801 ccctctattg tgtgcatcaa aggatagaga taaaagacac caaggaagct ttagacaaga
    10861 tagaggaaga gcaaaacaaa agtaagacca ccgcacagca agcggccgct gatcttcaga
    10921 cctggaggag gagatatgag ggacaattgg agaagtgaat tatataaata taaagtagta
    10981 aaaattgaac cattaggagt agcacccacc aaggcaaaga gaagagtggt gcagagagaa
    11041 aaaagagcag tgggaatagg agctttgttc cttgggttct tgggagcagc aggaagcact
    11101 atgggcgcag cgtcaatgac gctgacggta caggccagac aattattgtc tggtatagtg
    11161 cagcagcaga acaatttgct gagggctatt gaggcgcaac agcatctgtt gcaactcaca
    11221 gtctggggca tcaagcagct ccaggcaaga atcctggctg tggaaagata cctaaaggat
    11281 caacagctcc tggggatttg gggttgctct ggaaaactca tttgcaccac tgctgtgcct
    11341 tggaatgcta gttggagtaa taaatctctg gaacagattt ggaatcacac gacctggatg
    11401 gagtgggaca gagaaattaa caattacaca agcttaatac actccttaat tgaagaatcg
    11461 caaaaccagc aagaaaagaa tgaacaagaa ttattggaat tagataaatg ggcaagtttg
    11521 tggaattggt ttaaca
//
