# Supplementary material for: Perturb-tracing enables high-content screening of multi-scale 3D genome regulators
Source: Nat Methods. 2025 Apr 10;22(5):950–61. doi: 10.1038/s41592-025-02652-z (PMC12074983; doi:10.1038/s41592-025-02652-z)
Supplement: Supplementary file 17 — Example barcode plasmid sequence. [file 41592_2025_2652_MOESM17_ESM.gb]

LOCUS       Exported               11987 bp DNA     circular SYN 09-AUG-2022
DEFINITION  synthetic circular DNA.
ACCESSION   .
VERSION     .
KEYWORDS    .
SOURCE      synthetic DNA construct
  ORGANISM  synthetic DNA construct
REFERENCE   1  (bases 1 to 11987)
  AUTHORS   .
  TITLE     Direct Submission
  JOURNAL   Exported Aug 9, 2022 from SnapGene Viewer 6.0.3
            https://www.snapgene.com
FEATURES             Location/Qualifiers
     source          1..11987
                     /mol_type="other DNA"
                     /organism="synthetic DNA construct"
     promoter        162..402
                     /label=U6 promoter
     misc_RNA        2292..2367
                     /label=gRNA scaffold
     misc_feature    2423..2540
                     /label=cPPT/CTS
     promoter        2679..3857
                     /label=EF-1-alpha promoter
     intron          2910..3848
                     /label=EF-1-alpha intron A
     CDS             3870..4469
                     /label=PuroR
     enhancer        4470..4773
                     /label=CMV enhancer
     promoter        4774..4977
                     /label=CMV promoter
     misc_feature    5000..5080
                     /label=MCS
     misc_feature    5082..5091
                     /label=Kozak sequence
     CDS             5088..5090
                     /label=EGFP
     CDS             5091..5093
                     /label=EGFP
     CDS             5094..5804
                     /label=EGFP
     misc_feature    5809..5828
                     /label=barcode fwd priming region
     misc_feature    5829..6247
                     /label=barcode_1212121212
     primer_bind     complement(6248..6313)
                     /label=Barcode UMI rev_pWL28/29
     misc_feature    complement(6248..6267)
                     /label=barcode rev priming region: ab20_8480
     gap             6268..6287
                     /estimated_length=20
     misc_feature    6268..6287
                     /label=Barcode-UMI
     misc_feature    6288
                     /label=added seq from pWL17
     misc_feature    6289..6877
                     /label=WPRE
     CDS             complement(6760..6771)
                     /label=Factor Xa site
     LTR             6949..7182
                     /label=3' LTR (Delta-U3)
     polyA_signal    7260..7381
                     /label=SV40 poly(A) signal
     rep_origin      7421..7556
                     /label=SV40 ori
     promoter        complement(7577..7595)
                     /label=T7 promoter
     primer_bind     complement(7605..7621)
                     /label=M13 fwd
     rep_origin      7763..8218
                     /label=f1 ori
     promoter        8244..8348
                     /label=AmpR promoter
     CDS             8349..8417
                     /label=AmpR
     CDS             8418..9209
                     /label=AmpR
     rep_origin      9380..9968
                     /label=ori
     protein_bind    10256..10277
                     /label=CAP binding site
     promoter        10292..10297
                     /label=lac promoter
     promoter        10298..10315
                     /label=lac promoter
     promoter        10316..10322
                     /label=lac promoter
     protein_bind    10330..10346
                     /label=lac operator
     primer_bind     10354..10370
                     /label=M13 rev
     promoter        10391..10409
                     /label=T3 promoter
     promoter        10437..10663
                     /label=RSV promoter
     LTR             10664..10844
                     /label=5' LTR (truncated)
     misc_feature    10891..11016
                     /label=HIV-1 Psi
     misc_feature    11509..11742
                     /label=RRE
     CDS             11927..11971
                     /label=gp41 peptide
ORIGIN
        1 taacaaattg gctgtggtat ataaaattat tcataatgat agtaggaggc ttggtaggtt
       61 taagaatagt ttttgctgta ctttctatag tgaatagagt taggcaggga tattcaccat
      121 tatcgtttca gacccacctc ccaaccccga ggggacccag agagggccta tttcccatga
      181 ttccttcata tttgcatata cgatacaagg ctgttagaga gataattaga attaatttga
      241 ctgtaaacac aaagatatta gtacaaaata cgtgacgtag aaagtaataa tttcttgggt
      301 agtttgcagt tttaaaatta tgttttaaaa tggactatca tatgcttacc gtaacttgaa
      361 agtatttcga tttcttggct ttatatatct tgtggaaagg acgaaacacc ggagacggtt
      421 gtaaatgagc acacaaaata cacatgctaa aatattatat tctatgacct ttataaaatc
      481 aaccaaaatc ttctttttaa taactttagt atcaataatt agaattttta tgttcctttt
      541 tgcaaacttt taataaaaat gagcaaaata aaaaaacgct agttttagta actcgcgttg
      601 ttttcttcac ctttaataat agctactcca ccacttgttc ctaagcggtc agctcctgct
      661 tcaatcattt tttgagcatc ttcaaatgtt ctaactccac cagctgcttt aactaaagca
      721 ttgtctttaa caactgactt cattagttta acatcttcaa atgttgcacc tgattttgaa
      781 aatcctgttg atgttttaac aaattctaat ccagcttcaa cagctatttc acaagctttc
      841 atgatttctt cttttgttaa taaacaattt tccataatac atttaacaac atgtgatcca
      901 gctgcttttt ttacagcttt catgtcttct aaaactaatt cataattttt gtcttttaat
      961 gcaccaatat ttaataccat atcaatttct gttgcaccat ctttaattgc ttcagaaact
     1021 tcgaatgctt ttgtagctgt tgtgcatgca cctagaggaa aacctacaac atttgttatt
     1081 cctacatttg tgccttttaa taattcttta caatagcttg ttcaatatga attaacacaa
     1141 actgttgcaa aatcaaattc aattgcttca tcacataatt gtttaatttc agctttcgta
     1201 gcatcttgtt ttaataatgt gtgatctata tatttgttta gtttcatttt ttctcctata
     1261 tattcatttt taattttaat tctttaataa tttcgtctac tttaacttta gcgttttgaa
     1321 cagattcacc aacacctata aaataaattt ttagtttagg ttcagttcca cttgggcgaa
     1381 cagcaaatca tgacttatct tctaaataaa attttagtaa gtcttgtcct ggcatattat
     1441 acattccatc gatgtagtct tcaacattaa caactttaag tccagcaatt tgagttaagg
     1501 gtgttgctct caatgatttc attaatggtt caatttttaa tttcttttct tctggtttaa
     1561 aattcaagtt taaagtgaaa gtgtaatatg cacccatttc tttaaataaa tcttctaaat
     1621 agtctactaa tgttttattt tgttttttat aaaatcaagc agcctctgct attaatatag
     1681 aagcttgtat tccatcttta tctctagctg agtcatcaat tacatatcca taactttctt
     1741 cataagcaaa aacaaaattt aatccgttat cttcttcttt agcaatttct ctacccattc
     1801 atttaaatcc agttaaagtt tttacaatat taactccata tttttcatga gcgattctat
     1861 cacccaaatc acttgttaca aaacttgaat atagagccgg attttttgga atgctattta
     1921 agcgttttag atttgataat tttcaatcaa ttaaaattgg tcctgtttga tttccatcta
     1981 atcttacaaa atgaccatca tgttttattg ccattccaaa tctgtcagca tctgggtcat
     2041 tcataataat aatatctgca tcatgtttaa taccatattc aagcggtatt tttcatgcag
     2101 gatcaaattc tggatttgga tttacaacat ttttaaatgt ttcatcttca aatgcatgct
     2161 cttcaacctc aataacgtta tatcctgatt cacgtaatat ttttggggta aatttagttc
     2221 ctgttccatt aactgcgcta aaaataattt ttaaatcttt tttagcttct tgctcttttt
     2281 tgtacgtctc tgttttagag ctagaaatag caagttaaaa taaggctagt ccgttatcaa
     2341 cttgaaaaag tggcaccgag tcggtgcttt tttaagcttg gcgtaactag atcttgagac
     2401 aaatggcagt attcatccac aattttaaaa gaaaaggggg gattgggggg tacagtgcag
     2461 gggaaagaat agtagacata atagcaacag acatacaaac taaagaatta caaaaacaaa
     2521 ttacaaaaat tcaaaatttt cgggtttatt acagggacag cagagatcca ctttggcgcc
     2581 ggctcgaggg ggcccgggtg caaagatgga taaagtttta aacagagagg aatctttgca
     2641 gctaatggac cttctaggtc ttgaaaggag tgggaattgg ctccggtgcc cgtcagtggg
     2701 cagagcgcac atcgcccaca gtccccgaga agttgggggg aggggtcggc aattgatccg
     2761 gtgcctagag aaggtggcgc ggggtaaact gggaaagtga tgtcgtgtac tggctccgcc
     2821 tttttcccga gggtggggga gaaccgtata taagtgcagt agtcgccgtg aacgttcttt
     2881 ttcgcaacgg gtttgccgcc agaacacagg taagtgccgt gtgtggttcc cgcgggcctg
     2941 gcctctttac gggttatggc ccttgcgtgc cttgaattac ttccacctgg ctgcagtacg
     3001 tgattcttga tcccgagctt cgggttggaa gtgggtggga gagttcgagg ccttgcgctt
     3061 aaggagcccc ttcgcctcgt gcttgagttg aggcctggcc tgggcgctgg ggccgccgcg
     3121 tgcgaatctg gtggcacctt cgcgcctgtc tcgctgcttt cgataagtct ctagccattt
     3181 aaaatttttg atgacctgct gcgacgcttt ttttctggca agatagtctt gtaaatgcgg
     3241 gccaagatct gcacactggt atttcggttt ttggggccgc gggcggcgac ggggcccgtg
     3301 cgtcccagcg cacatgttcg gcgaggcggg gcctgcgagc gcggccaccg agaatcggac
     3361 gggggtagtc tcaagctggc cggcctgctc tggtgcctgg cctcgcgccg ccgtgtatcg
     3421 ccccgccctg ggcggcaagg ctggcccggt cggcaccagt tgcgtgagcg gaaagatggc
     3481 cgcttcccgg ccctgctgca gggagctcaa aatggaggac gcggcgctcg ggagagcggg
     3541 cgggtgagtc acccacacaa aggaaaaggg cctttccgtc ctcagccgtc gcttcatgtg
     3601 actccacgga gtaccgggcg ccgtccaggc acctcgatta gttctcgagc ttttggagta
     3661 cgtcgtcttt aggttggggg gaggggtttt atgcgatgga gtttccccac actgagtggg
     3721 tggagactga agttaggcca gcttggcact tgatgtaatt ctccttggaa tttgcccttt
     3781 ttgagtttgg atcttggttc attctcaagc ctcagacagt ggttcaaagt ttttttcttc
     3841 catttcaggt gtcgtgacgt acggccacca tgaccgagta caagcccacg gtgcgcctcg
     3901 ccacccgcga cgacgtcccc agggccgtac gcaccctcgc cgccgcgttc gccgactacc
     3961 ccgccacgcg ccacaccgtc gatccggacc gccacatcga gcgggtcacc gagctgcaag
     4021 aactcttcct cacgcgcgtc gggctcgaca tcggcaaggt gtgggtcgcg gacgacggcg
     4081 ccgccgtggc ggtctggacc acgccggaga gcgtcgaagc gggggcggtg ttcgccgaga
     4141 tcggcccgcg catggccgag ttgagcggtt cccggctggc cgcgcagcaa cagatggaag
     4201 gcctcctggc gccgcaccgg cccaaggagc ccgcgtggtt cctggccacc gtcggagtct
     4261 cgcccgacca ccagggcaag ggtctgggca gcgccgtcgt gctccccgga gtggaggcgg
     4321 ccgagcgcgc cggggtgccc gccttcctgg agacctccgc gccccgcaac ctccccttct
     4381 acgagcggct cggcttcacc gtcaccgccg acgtcgaggt gcccgaagga ccgcgcacct
     4441 ggtgcatgac ccgcaagccc ggtgcctgac gttacataac ttacggtaaa tggcccgcct
     4501 ggctgaccgc ccaacgaccc ccgcccattg acgtcaataa tgacgtatgt tcccatagta
     4561 acgccaatag ggactttcca ttgacgtcaa tgggtggagt atttacggta aactgcccac
     4621 ttggcagtac atcaagtgta tcatatgcca agtacgcccc ctattgacgt caatgacggt
     4681 aaatggcccg cctggcatta tgcccagtac atgaccttat gggactttcc tacttggcag
     4741 tacatctacg tattagtcat cgctattacc atggtgatgc ggttttggca gtacatcaat
     4801 gggcgtggat agcggtttga ctcacgggga tttccaagtc tccaccccat tgacgtcaat
     4861 gggagtttgt tttggcacca aaatcaacgg gactttccaa aatgtcgtaa caactccgcc
     4921 ccattgacgc aaatgggcgg taggcgtgta cggtgggagg tctatataag cagagctggt
     4981 ttagtgaacc gtcagatccg ctagcgctac cggactcaga tctcgagctc aagcttcgaa
     5041 ttctgcagtc gacggtaccg cgggcccggg atccaccggt cgccaccatg gtgagcaagg
     5101 gcgaggagct gttcaccggg gtggtgccca tcctggtcga gctggacggc gacgtaaacg
     5161 gccacaagtt cagcgtgtcc ggcgagggcg agggcgatgc cacctacggc aagctgaccc
     5221 tgaagttcat ctgcaccacc ggcaagctgc ccgtgccctg gcccaccctc gtgaccaccc
     5281 tgacctacgg cgtgcagtgc ttcagccgct accccgacca catgaagcag cacgacttct
     5341 tcaagtccgc catgcccgaa ggctacgtcc aggagcgcac catcttcttc aaggacgacg
     5401 gcaactacaa gacccgcgcc gaggtgaagt tcgagggcga caccctggtg aaccgcatcg
     5461 agctgaaggg catcgacttc aaggaggacg gcaacatcct ggggcacaag ctggagtaca
     5521 actacaacag ccacaacgtc tatatcatgg ccgacaagca gaagaacggc atcaaggtga
     5581 acttcaagat ccgccacaac atcgaggacg gcagcgtgca gctcgccgac cactaccagc
     5641 agaacacccc catcggcgac ggccccgtgc tgctgcccga caaccactac ctgagcaccc
     5701 agtccgccct gagcaaagac cccaacgaga agcgcgatca catggtcctg ctggagttcg
     5761 tgaccgccgc cgggatcact ctcggcatgg acgagctgta caagtaaatg ctcaaatacc
     5821 ggcgtgtgtg tggtttggag atgatagacg ggatgtgatt tgttaggaac gggtggttta
     5881 gtgtgtgttt cgagttgggt ttagttgggt acaggaggag ggtaatgata gacatgagga
     5941 aagtggtgtg agacgatgat gtagtagtaa gggtcgagga gtggataaat ggtgtctaga
     6001 gttgatagag ggagaacttg tggagatgtg taggttacgg gagaatgagg tgtaatgtct
     6061 agttaggaag aagatgggac aggttaggtt gagaatagga cagttgaggt gggagagtat
     6121 tctgaaagga atgggttgtg gtcgttgatg aggtgttgat gatcagagtg agtagtagtg
     6181 gagtcaggtt atgggaaagg agagtcggga tgtattgaag gaggatctaa tgggaaggtg
     6241 aaagtgtcta tgtcgcggac ttcgcgtnnn nnnnnnnnnn nnnnnnntaa tcaacctctg
     6301 gattacaaaa tttgtgaaag attgactggt attcttaact atgttgctcc ttttacgcta
     6361 tgtggatacg ctgctttaat gcctttgtat catgctattg cttcccgtat ggctttcatt
     6421 ttctcctcct tgtataaatc ctggttgctg tctctttatg aggagttgtg gcccgttgtc
     6481 aggcaacgtg gcgtggtgtg cactgtgttt gctgacgcaa cccccactgg ttggggcatt
     6541 gccaccacct gtcagctcct ttccgggact ttcgctttcc ccctccctat tgccacggcg
     6601 gaactcatcg ccgcctgcct tgcccgctgc tggacagggg ctcggctgtt gggcactgac
     6661 aattccgtgg tgttgtcggg gaaatcatcg tcctttcctt ggctgctcgc ctgtgttgcc
     6721 acctggattc tgcgcgggac gtccttctgc tacgtccctt cggccctcaa tccagcggac
     6781 cttccttccc gcggcctgct gccggctctg cggcctcttc cgcgtcttcg ccttcgccct
     6841 cagacgagtc ggatctccct ttgggccgcc tccccgcgtc gactttaaga ccaatgactt
     6901 acaaggcagc tgtagatctt agccactttt taaaagaaaa ggggggactg gaagggctaa
     6961 ttcactccca acgaagacaa gatctgcttt ttgcttgtac tgggtctctc tggttagacc
     7021 agatctgagc ctgggagctc tctggctaac tagggaaccc actgcttaag cctcaataaa
     7081 gcttgccttg agtgcttcaa gtagtgtgtg cccgtctgtt gtgtgactct ggtaactaga
     7141 gatccctcag acccttttag tcagtgtgga aaatctctag cagtacgtat agtagttcat
     7201 gtcatcttat tattcagtat ttataacttg caaagaaatg aatatcagag agtgagagga
     7261 acttgtttat tgcagcttat aatggttaca aataaagcaa tagcatcaca aatttcacaa
     7321 ataaagcatt tttttcactg cattctagtt gtggtttgtc caaactcatc aatgtatctt
     7381 atcatgtctg gctctagcta tcccgcccct aactccgccc atcccgcccc taactccgcc
     7441 cagttccgcc cattctccgc cccatggctg actaattttt tttatttatg cagaggccga
     7501 ggccgcctcg gcctctgagc tattccagaa gtagtgagga ggcttttttg gaggcctagg
     7561 gacgtaccca attcgcccta tagtgagtcg tattacgcgc gctcactggc cgtcgtttta
     7621 caacgtcgtg actgggaaaa ccctggcgtt acccaactta atcgccttgc agcacatccc
     7681 cctttcgcca gctggcgtaa tagcgaagag gcccgcaccg atcgcccttc ccaacagttg
     7741 cgcagcctga atggcgaatg ggacgcgccc tgtagcggcg cattaagcgc ggcgggtgtg
     7801 gtggttacgc gcagcgtgac cgctacactt gccagcgccc tagcgcccgc tcctttcgct
     7861 ttcttccctt cctttctcgc cacgttcgcc ggctttcccc gtcaagctct aaatcggggg
     7921 ctccctttag ggttccgatt tagtgcttta cggcacctcg accccaaaaa acttgattag
     7981 ggtgatggtt cacgtagtgg gccatcgccc tgatagacgg tttttcgccc tttgacgttg
     8041 gagtccacgt tctttaatag tggactcttg ttccaaactg gaacaacact caaccctatc
     8101 tcggtctatt cttttgattt ataagggatt ttgccgattt cggcctattg gttaaaaaat
     8161 gagctgattt aacaaaaatt taacgcgaat tttaacaaaa tattaacgct tacaatttag
     8221 gtggcacttt tcggggaaat gtgcgcggaa cccctatttg tttatttttc taaatacatt
     8281 caaatatgta tccgctcatg agacaataac cctgataaat gcttcaataa tattgaaaaa
     8341 ggaagagtat gagtattcaa catttccgtg tcgcccttat tccctttttt gcggcatttt
     8401 gccttcctgt ttttgctcac ccagaaacgc tggtgaaagt aaaagatgct gaagatcagt
     8461 tgggtgcacg agtgggttac atcgaactgg atctcaacag cggtaagatc cttgagagtt
     8521 ttcgccccga agaacgtttt ccaatgatga gcacttttaa agttctgcta tgtggcgcgg
     8581 tattatcccg tattgacgcc gggcaagagc aactcggtcg ccgcatacac tattctcaga
     8641 atgacttggt tgagtactca ccagtcacag aaaagcatct tacggatggc atgacagtaa
     8701 gagaattatg cagtgctgcc ataaccatga gtgataacac tgcggccaac ttacttctga
     8761 caacgatcgg aggaccgaag gagctaaccg cttttttgca caacatgggg gatcatgtaa
     8821 ctcgccttga tcgttgggaa ccggagctga atgaagccat accaaacgac gagcgtgaca
     8881 ccacgatgcc tgtagcaatg gcaacaacgt tgcgcaaact attaactggc gaactactta
     8941 ctctagcttc ccggcaacaa ttaatagact ggatggaggc ggataaagtt gcaggaccac
     9001 ttctgcgctc ggcccttccg gctggctggt ttattgctga taaatctgga gccggtgagc
     9061 gtgggtctcg cggtatcatt gcagcactgg ggccagatgg taagccctcc cgtatcgtag
     9121 ttatctacac gacggggagt caggcaacta tggatgaacg aaatagacag atcgctgaga
     9181 taggtgcctc actgattaag cattggtaac tgtcagacca agtttactca tatatacttt
     9241 agattgattt aaaacttcat ttttaattta aaaggatcta ggtgaagatc ctttttgata
     9301 atctcatgac caaaatccct taacgtgagt tttcgttcca ctgagcgtca gaccccgtag
     9361 aaaagatcaa aggatcttct tgagatcctt tttttctgcg cgtaatctgc tgcttgcaaa
     9421 caaaaaaacc accgctacca gcggtggttt gtttgccgga tcaagagcta ccaactcttt
     9481 ttccgaaggt aactggcttc agcagagcgc agataccaaa tactgttctt ctagtgtagc
     9541 cgtagttagg ccaccacttc aagaactctg tagcaccgcc tacatacctc gctctgctaa
     9601 tcctgttacc agtggctgct gccagtggcg ataagtcgtg tcttaccggg ttggactcaa
     9661 gacgatagtt accggataag gcgcagcggt cgggctgaac ggggggttcg tgcacacagc
     9721 ccagcttgga gcgaacgacc tacaccgaac tgagatacct acagcgtgag ctatgagaaa
     9781 gcgccacgct tcccgaaggg agaaaggcgg acaggtatcc ggtaagcggc agggtcggaa
     9841 caggagagcg cacgagggag cttccagggg gaaacgcctg gtatctttat agtcctgtcg
     9901 ggtttcgcca cctctgactt gagcgtcgat ttttgtgatg ctcgtcaggg gggcggagcc
     9961 tatggaaaaa cgccagcaac gcggcctttt tacggttcct ggccttttgc tggccttttg
    10021 ctcacatgtt ctttcctgcg ttatcccctg attctgtgga taaccgtatt accgcctttg
    10081 agtgagctga taccgctcgc cgcagccgaa cgaccgagcg cagcgagtca gtgagcgagg
    10141 aagcggaaga gcgcccaata cgcaaaccgc ctctccccgc gcgttggccg attcattaat
    10201 gcagctggca cgacaggttt cccgactgga aagcgggcag tgagcgcaac gcaattaatg
    10261 tgagttagct cactcattag gcaccccagg ctttacactt tatgcttccg gctcgtatgt
    10321 tgtgtggaat tgtgagcgga taacaatttc acacaggaaa cagctatgac catgattacg
    10381 ccaagcgcgc aattaaccct cactaaaggg aacaaaagct ggagctgcaa gcttaatgta
    10441 gtcttatgca atactcttgt agtcttgcaa catggtaacg atgagttagc aacatgcctt
    10501 acaaggagag aaaaagcacc gtgcatgccg attggtggaa gtaaggtggt acgatcgtgc
    10561 cttattagga aggcaacaga cgggtctgac atggattgga cgaaccactg aattgccgca
    10621 ttgcagagat attgtattta agtgcctagc tcgatacata aacgggtctc tctggttaga
    10681 ccagatctga gcctgggagc tctctggcta actagggaac ccactgctta agcctcaata
    10741 aagcttgcct tgagtgcttc aagtagtgtg tgcccgtctg ttgtgtgact ctggtaacta
    10801 gagatccctc agaccctttt agtcagtgtg gaaaatctct agcagtggcg cccgaacagg
    10861 gacttgaaag cgaaagggaa accagaggag ctctctcgac gcaggactcg gcttgctgaa
    10921 gcgcgcacgg caagaggcga ggggcggcga ctggtgagta cgccaaaaat tttgactagc
    10981 ggaggctaga aggagagaga tgggtgcgag agcgtcagta ttaagcgggg gagaattaga
    11041 tcgcgatggg aaaaaattcg gttaaggcca gggggaaaga aaaaatataa attaaaacat
    11101 atagtatggg caagcaggga gctagaacga ttcgcagtta atcctggcct gttagaaaca
    11161 tcagaaggct gtagacaaat actgggacag ctacaaccat cccttcagac aggatcagaa
    11221 gaacttagat cattatataa tacagtagca accctctatt gtgtgcatca aaggatagag
    11281 ataaaagaca ccaaggaagc tttagacaag atagaggaag agcaaaacaa aagtaagacc
    11341 accgcacagc aagcggccgc tgatcttcag acctggagga ggagatatga gggacaattg
    11401 gagaagtgaa ttatataaat ataaagtagt aaaaattgaa ccattaggag tagcacccac
    11461 caaggcaaag agaagagtgg tgcagagaga aaaaagagca gtgggaatag gagctttgtt
    11521 ccttgggttc ttgggagcag caggaagcac tatgggcgca gcgtcaatga cgctgacggt
    11581 acaggccaga caattattgt ctggtatagt gcagcagcag aacaatttgc tgagggctat
    11641 tgaggcgcaa cagcatctgt tgcaactcac agtctggggc atcaagcagc tccaggcaag
    11701 aatcctggct gtggaaagat acctaaagga tcaacagctc ctggggattt ggggttgctc
    11761 tggaaaactc atttgcacca ctgctgtgcc ttggaatgct agttggagta ataaatctct
    11821 ggaacagatt tggaatcaca cgacctggat ggagtgggac agagaaatta acaattacac
    11881 aagcttaata cactccttaa ttgaagaatc gcaaaaccag caagaaaaga atgaacaaga
    11941 attattggaa ttagataaat gggcaagttt gtggaattgg tttaaca
//
