# Supplementary material for: Perturb-tracing enables high-content screening of multi-scale 3D genome regulators
Source: Nat Methods. 2025 Apr 10;22(5):950–61. doi: 10.1038/s41592-025-02652-z (PMC12074983; doi:10.1038/s41592-025-02652-z)
Supplement: Supplementary file 18 — Backbone sequence used for sgRNA plasmid library construction. [file 41592_2025_2652_MOESM18_ESM.gb]

LOCUS       pWL17_(lentiGuide-puro 11521 bp ds-DNA     circular     28-FEB-2020
DEFINITION  .
KEYWORDS    "marker:EXFP-R, PuroR, Puro-R, WPRE-R, SV40pA-R, F1ori-R, AmpR,    
            Amp-R" "ref:pmid\:25075903"
FEATURES             Location/Qualifiers
     primer_bind     162..182
                     /label="hU6-F"
                     /ApEinfo_revcolor=#ff9ccd
                     /ApEinfo_fwdcolor=#ff9ccd
     promoter        162..402
                     /label="U6 promoter"
                     /ApEinfo_revcolor=#ff9ccd
                     /ApEinfo_fwdcolor=#ff9ccd
     primer_bind     333..352
                     /label="LKO.1 5'"
                     /ApEinfo_revcolor=#ff9ccd
                     /ApEinfo_fwdcolor=#ff9ccd
     misc_RNA        2292..2367
                     /label="gRNA scaffold"
                     /ApEinfo_revcolor=#ff9ccd
                     /ApEinfo_fwdcolor=#ff9ccd
     misc_feature    2423..2540
                     /label="cPPT/CTS"
                     /ApEinfo_revcolor=#ff9ccd
                     /ApEinfo_fwdcolor=#ff9ccd
     promoter        2679..3857
                     /label="EF-1-alpha promoter"
                     /ApEinfo_revcolor=#ff9ccd
                     /ApEinfo_fwdcolor=#ff9ccd
     intron          2910..3848
                     /label="EF-1-alpha intron A"
                     /ApEinfo_revcolor=#ff9ccd
                     /ApEinfo_fwdcolor=#ff9ccd
     primer_bind     3805..3825
                     /label="EF1a-F"
                     /ApEinfo_revcolor=#ff9ccd
                     /ApEinfo_fwdcolor=#ff9ccd
     primer_bind     complement(3870..3889)
                     /label="Puro-R"
                     /ApEinfo_revcolor=#ff9ccd
                     /ApEinfo_fwdcolor=#ff9ccd
     CDS             3870..4469
                     /label="PuroR"
                     /ApEinfo_revcolor=#804040
                     /ApEinfo_fwdcolor=#804040
     primer_bind     4366..4386
                     /label="Puro-F"
                     /ApEinfo_revcolor=#ff9ccd
                     /ApEinfo_fwdcolor=#ff9ccd
     enhancer        4470..4773
                     /label="CMV enhancer"
                     /ApEinfo_revcolor=#0080ff
                     /ApEinfo_fwdcolor=#0080ff
     source          4470..5807
                     /label="source:synthetic DNA construct"
                     /ApEinfo_revcolor=#a187be
                     /ApEinfo_fwdcolor=#a187be
     source          4470..5807
                     /label="source:synthetic DNA construct"
                     /ApEinfo_revcolor=#ff9ccd
                     /ApEinfo_fwdcolor=#ff9ccd
     promoter        4774..4977
                     /label="CMV promoter"
                     /ApEinfo_revcolor=#0080ff
                     /ApEinfo_fwdcolor=#0080ff
     primer_bind     4928..4948
                     /label="CMV-F"
                     /ApEinfo_revcolor=#ff9ccd
                     /ApEinfo_fwdcolor=#ff9ccd
     misc_feature    5000..5080
                     /label="MCS"
                     /ApEinfo_revcolor=#ff9ccd
                     /ApEinfo_fwdcolor=#ff9ccd
     misc_feature    5082..5091
                     /label="MCS"
                     /ApEinfo_revcolor=#ff9ccd
                     /ApEinfo_fwdcolor=#ff9ccd
     CDS             5088..5807
                     /label="EGFP"
                     /ApEinfo_revcolor=#008000
                     /ApEinfo_fwdcolor=#008000
     primer_bind     complement(5133..5154)
                     /label="EGFP-N"
                     /ApEinfo_revcolor=#ff9ccd
                     /ApEinfo_fwdcolor=#ff9ccd
     primer_bind     complement(5394..5413)
                     /label="EXFP-R"
                     /ApEinfo_revcolor=#ff9ccd
                     /ApEinfo_fwdcolor=#ff9ccd
     primer_bind     5741..5762
                     /label="EGFP-C"
                     /ApEinfo_revcolor=#ff9ccd
                     /ApEinfo_fwdcolor=#ff9ccd
     source          5808..5816
                     /label="source:synthetic DNA construct"
                     /ApEinfo_revcolor=#ff9ccd
                     /ApEinfo_fwdcolor=#ff9ccd
     misc_feature    5823..6411
                     /label="WPRE"
                     /ApEinfo_revcolor=#ff9ccd
                     /ApEinfo_fwdcolor=#ff9ccd
     primer_bind     complement(5876..5896)
                     /label="WPRE-R"
                     /ApEinfo_revcolor=#ff9ccd
                     /ApEinfo_fwdcolor=#ff9ccd
     CDS             complement(6294..6305)
                     /label="Factor Xa site"
                     /ApEinfo_revcolor=#ff9ccd
                     /ApEinfo_fwdcolor=#ff9ccd
     LTR             6483..6716
                     /label="3' LTR (Delta-U3)"
                     /ApEinfo_revcolor=#ff9ccd
                     /ApEinfo_fwdcolor=#ff9ccd
     polyA_signal    6794..6915
                     /label="SV40 poly(A) signal"
                     /ApEinfo_revcolor=#ff9ccd
                     /ApEinfo_fwdcolor=#ff9ccd
     primer_bind     complement(6831..6850)
                     /label="SV40pA-R"
                     /ApEinfo_revcolor=#ff9ccd
                     /ApEinfo_fwdcolor=#ff9ccd
     primer_bind     6885..6904
                     /label="EBV-rev"
                     /ApEinfo_revcolor=#ff9ccd
                     /ApEinfo_fwdcolor=#ff9ccd
     rep_origin      6955..7090
                     /label="SV40 ori"
                     /ApEinfo_revcolor=#ff9ccd
                     /ApEinfo_fwdcolor=#ff9ccd
     primer_bind     7017..7036
                     /label="SV40pro-F"
                     /ApEinfo_revcolor=#ff9ccd
                     /ApEinfo_fwdcolor=#ff9ccd
     primer_bind     complement(7110..7129)
                     /label="T7"
                     /ApEinfo_revcolor=#ff9ccd
                     /ApEinfo_fwdcolor=#ff9ccd
     promoter        complement(7111..7129)
                     /label="T7 promoter"
                     /ApEinfo_revcolor=#ff9ccd
                     /ApEinfo_fwdcolor=#ff9ccd
     primer_bind     complement(7139..7155)
                     /label="M13 fwd"
                     /ApEinfo_revcolor=#ff9ccd
                     /ApEinfo_fwdcolor=#ff9ccd
     primer_bind     complement(7139..7156)
                     /label="M13 Forward"
                     /ApEinfo_revcolor=#ff9ccd
                     /ApEinfo_fwdcolor=#ff9ccd
     primer_bind     complement(7148..7170)
                     /label="M13/pUC Forward"
                     /ApEinfo_revcolor=#ff9ccd
                     /ApEinfo_fwdcolor=#ff9ccd
     rep_origin      7297..7752
                     /label="f1 ori"
                     /ApEinfo_revcolor=#ff9ccd
                     /ApEinfo_fwdcolor=#ff9ccd
     primer_bind     complement(7384..7403)
                     /label="F1ori-R"
                     /ApEinfo_revcolor=#ff9ccd
                     /ApEinfo_fwdcolor=#ff9ccd
     primer_bind     7594..7615
                     /label="F1ori-F"
                     /ApEinfo_revcolor=#ff9ccd
                     /ApEinfo_fwdcolor=#ff9ccd
     promoter        7778..7882
                     /label="AmpR promoter"
                     /ApEinfo_revcolor=#ff9ccd
                     /ApEinfo_fwdcolor=#ff9ccd
     CDS             7883..8743
                     /label="AmpR"
                     /ApEinfo_revcolor=#ff9ccd
                     /ApEinfo_fwdcolor=#ff9ccd
     primer_bind     complement(8101..8120)
                     /label="Amp-R"
                     /ApEinfo_revcolor=#ff9ccd
                     /ApEinfo_fwdcolor=#ff9ccd
     rep_origin      8914..9502
                     /label="ori"
                     /ApEinfo_revcolor=#ff9ccd
                     /ApEinfo_fwdcolor=#ff9ccd
     primer_bind     9403..9422
                     /label="pBR322ori-F"
                     /ApEinfo_revcolor=#ff9ccd
                     /ApEinfo_fwdcolor=#ff9ccd
     primer_bind     9656..9673
                     /label="L4440"
                     /ApEinfo_revcolor=#ff9ccd
                     /ApEinfo_fwdcolor=#ff9ccd
     protein_bind    9790..9811
                     /label="CAP binding site"
                     /ApEinfo_revcolor=#ff9ccd
                     /ApEinfo_fwdcolor=#ff9ccd
     promoter        9826..9856
                     /label="lac promoter"
                     /ApEinfo_revcolor=#ff9ccd
                     /ApEinfo_fwdcolor=#ff9ccd
     protein_bind    9864..9880
                     /label="lac operator"
                     /ApEinfo_revcolor=#ff9ccd
                     /ApEinfo_fwdcolor=#ff9ccd
     primer_bind     9869..9891
                     /label="M13/pUC Reverse"
                     /ApEinfo_revcolor=#ff9ccd
                     /ApEinfo_fwdcolor=#ff9ccd
     primer_bind     9888..9904
                     /label="M13 rev"
                     /ApEinfo_revcolor=#ff9ccd
                     /ApEinfo_fwdcolor=#ff9ccd
     primer_bind     9888..9904
                     /label="M13 Reverse"
                     /ApEinfo_revcolor=#ff9ccd
                     /ApEinfo_fwdcolor=#ff9ccd
     primer_bind     9923..9943
                     /label="T3"
                     /ApEinfo_revcolor=#ff9ccd
                     /ApEinfo_fwdcolor=#ff9ccd
     promoter        9925..9943
                     /label="T3 promoter"
                     /ApEinfo_revcolor=#ff9ccd
                     /ApEinfo_fwdcolor=#ff9ccd
     promoter        9971..10197
                     /label="RSV promoter"
                     /ApEinfo_revcolor=#ff9ccd
                     /ApEinfo_fwdcolor=#ff9ccd
     LTR             10198..10378
                     /label="5' LTR (truncated)"
                     /ApEinfo_revcolor=#ff9ccd
                     /ApEinfo_fwdcolor=#ff9ccd
     misc_feature    10425..10550
                     /label="HIV-1 Psi"
                     /ApEinfo_revcolor=#ff9ccd
                     /ApEinfo_fwdcolor=#ff9ccd
     misc_feature    11043..11276
                     /label="RRE"
                     /ApEinfo_revcolor=#ff9ccd
                     /ApEinfo_fwdcolor=#ff9ccd
ORIGIN
        1 taacaaattg gctgtggtat ataaaattat tcataatgat agtaggaggc ttggtaggtt
       61 taagaatagt ttttgctgta ctttctatag tgaatagagt taggcaggga tattcaccat
      121 tatcgtttca gacccacctc ccaaccccga ggggacccag agagggccta tttcccatga
      181 ttccttcata tttgcatata cgatacaagg ctgttagaga gataattaga attaatttga
      241 ctgtaaacac aaagatatta gtacaaaata cgtgacgtag aaagtaataa tttcttgggt
      301 agtttgcagt tttaaaatta tgttttaaaa tggactatca tatgcttacc gtaacttgaa
      361 agtatttcga tttcttggct ttatatatct tgtggaaagg acgaaacacc ggagacggtt
      421 gtaaatgagc acacaaaata cacatgctaa aatattatat tctatgacct ttataaaatc
      481 aaccaaaatc ttctttttaa taactttagt atcaataatt agaattttta tgttcctttt
      541 tgcaaacttt taataaaaat gagcaaaata aaaaaacgct agttttagta actcgcgttg
      601 ttttcttcac ctttaataat agctactcca ccacttgttc ctaagcggtc agctcctgct
      661 tcaatcattt tttgagcatc ttcaaatgtt ctaactccac cagctgcttt aactaaagca
      721 ttgtctttaa caactgactt cattagttta acatcttcaa atgttgcacc tgattttgaa
      781 aatcctgttg atgttttaac aaattctaat ccagcttcaa cagctatttc acaagctttc
      841 atgatttctt cttttgttaa taaacaattt tccataatac atttaacaac atgtgatcca
      901 gctgcttttt ttacagcttt catgtcttct aaaactaatt cataattttt gtcttttaat
      961 gcaccaatat ttaataccat atcaatttct gttgcaccat ctttaattgc ttcagaaact
     1021 tcgaatgctt ttgtagctgt tgtgcatgca cctagaggaa aacctacaac atttgttatt
     1081 cctacatttg tgccttttaa taattcttta caatagcttg ttcaatatga attaacacaa
     1141 actgttgcaa aatcaaattc aattgcttca tcacataatt gtttaatttc agctttcgta
     1201 gcatcttgtt ttaataatgt gtgatctata tatttgttta gtttcatttt ttctcctata
     1261 tattcatttt taattttaat tctttaataa tttcgtctac tttaacttta gcgttttgaa
     1321 cagattcacc aacacctata aaataaattt ttagtttagg ttcagttcca cttgggcgaa
     1381 cagcaaatca tgacttatct tctaaataaa attttagtaa gtcttgtcct ggcatattat
     1441 acattccatc gatgtagtct tcaacattaa caactttaag tccagcaatt tgagttaagg
     1501 gtgttgctct caatgatttc attaatggtt caatttttaa tttcttttct tctggtttaa
     1561 aattcaagtt taaagtgaaa gtgtaatatg cacccatttc tttaaataaa tcttctaaat
     1621 agtctactaa tgttttattt tgttttttat aaaatcaagc agcctctgct attaatatag
     1681 aagcttgtat tccatcttta tctctagctg agtcatcaat tacatatcca taactttctt
     1741 cataagcaaa aacaaaattt aatccgttat cttcttcttt agcaatttct ctacccattc
     1801 atttaaatcc agttaaagtt tttacaatat taactccata tttttcatga gcgattctat
     1861 cacccaaatc acttgttaca aaacttgaat atagagccgg attttttgga atgctattta
     1921 agcgttttag atttgataat tttcaatcaa ttaaaattgg tcctgtttga tttccatcta
     1981 atcttacaaa atgaccatca tgttttattg ccattccaaa tctgtcagca tctgggtcat
     2041 tcataataat aatatctgca tcatgtttaa taccatattc aagcggtatt tttcatgcag
     2101 gatcaaattc tggatttgga tttacaacat ttttaaatgt ttcatcttca aatgcatgct
     2161 cttcaacctc aataacgtta tatcctgatt cacgtaatat ttttggggta aatttagttc
     2221 ctgttccatt aactgcgcta aaaataattt ttaaatcttt tttagcttct tgctcttttt
     2281 tgtacgtctc tgttttagag ctagaaatag caagttaaaa taaggctagt ccgttatcaa
     2341 cttgaaaaag tggcaccgag tcggtgcttt tttaagcttg gcgtaactag atcttgagac
     2401 aaatggcagt attcatccac aattttaaaa gaaaaggggg gattgggggg tacagtgcag
     2461 gggaaagaat agtagacata atagcaacag acatacaaac taaagaatta caaaaacaaa
     2521 ttacaaaaat tcaaaatttt cgggtttatt acagggacag cagagatcca ctttggcgcc
     2581 ggctcgaggg ggcccgggtg caaagatgga taaagtttta aacagagagg aatctttgca
     2641 gctaatggac cttctaggtc ttgaaaggag tgggaattgg ctccggtgcc cgtcagtggg
     2701 cagagcgcac atcgcccaca gtccccgaga agttgggggg aggggtcggc aattgatccg
     2761 gtgcctagag aaggtggcgc ggggtaaact gggaaagtga tgtcgtgtac tggctccgcc
     2821 tttttcccga gggtggggga gaaccgtata taagtgcagt agtcgccgtg aacgttcttt
     2881 ttcgcaacgg gtttgccgcc agaacacagg taagtgccgt gtgtggttcc cgcgggcctg
     2941 gcctctttac gggttatggc ccttgcgtgc cttgaattac ttccacctgg ctgcagtacg
     3001 tgattcttga tcccgagctt cgggttggaa gtgggtggga gagttcgagg ccttgcgctt
     3061 aaggagcccc ttcgcctcgt gcttgagttg aggcctggcc tgggcgctgg ggccgccgcg
     3121 tgcgaatctg gtggcacctt cgcgcctgtc tcgctgcttt cgataagtct ctagccattt
     3181 aaaatttttg atgacctgct gcgacgcttt ttttctggca agatagtctt gtaaatgcgg
     3241 gccaagatct gcacactggt atttcggttt ttggggccgc gggcggcgac ggggcccgtg
     3301 cgtcccagcg cacatgttcg gcgaggcggg gcctgcgagc gcggccaccg agaatcggac
     3361 gggggtagtc tcaagctggc cggcctgctc tggtgcctgg cctcgcgccg ccgtgtatcg
     3421 ccccgccctg ggcggcaagg ctggcccggt cggcaccagt tgcgtgagcg gaaagatggc
     3481 cgcttcccgg ccctgctgca gggagctcaa aatggaggac gcggcgctcg ggagagcggg
     3541 cgggtgagtc acccacacaa aggaaaaggg cctttccgtc ctcagccgtc gcttcatgtg
     3601 actccacgga gtaccgggcg ccgtccaggc acctcgatta gttctcgagc ttttggagta
     3661 cgtcgtcttt aggttggggg gaggggtttt atgcgatgga gtttccccac actgagtggg
     3721 tggagactga agttaggcca gcttggcact tgatgtaatt ctccttggaa tttgcccttt
     3781 ttgagtttgg atcttggttc attctcaagc ctcagacagt ggttcaaagt ttttttcttc
     3841 catttcaggt gtcgtgacgt acggccacca tgaccgagta caagcccacg gtgcgcctcg
     3901 ccacccgcga cgacgtcccc agggccgtac gcaccctcgc cgccgcgttc gccgactacc
     3961 ccgccacgcg ccacaccgtc gatccggacc gccacatcga gcgggtcacc gagctgcaag
     4021 aactcttcct cacgcgcgtc gggctcgaca tcggcaaggt gtgggtcgcg gacgacggcg
     4081 ccgccgtggc ggtctggacc acgccggaga gcgtcgaagc gggggcggtg ttcgccgaga
     4141 tcggcccgcg catggccgag ttgagcggtt cccggctggc cgcgcagcaa cagatggaag
     4201 gcctcctggc gccgcaccgg cccaaggagc ccgcgtggtt cctggccacc gtcggagtct
     4261 cgcccgacca ccagggcaag ggtctgggca gcgccgtcgt gctccccgga gtggaggcgg
     4321 ccgagcgcgc cggggtgccc gccttcctgg agacctccgc gccccgcaac ctccccttct
     4381 acgagcggct cggcttcacc gtcaccgccg acgtcgaggt gcccgaagga ccgcgcacct
     4441 ggtgcatgac ccgcaagccc ggtgcctgac gttacataac ttacggtaaa tggcccgcct
     4501 ggctgaccgc ccaacgaccc ccgcccattg acgtcaataa tgacgtatgt tcccatagta
     4561 acgccaatag ggactttcca ttgacgtcaa tgggtggagt atttacggta aactgcccac
     4621 ttggcagtac atcaagtgta tcatatgcca agtacgcccc ctattgacgt caatgacggt
     4681 aaatggcccg cctggcatta tgcccagtac atgaccttat gggactttcc tacttggcag
     4741 tacatctacg tattagtcat cgctattacc atggtgatgc ggttttggca gtacatcaat
     4801 gggcgtggat agcggtttga ctcacgggga tttccaagtc tccaccccat tgacgtcaat
     4861 gggagtttgt tttggcacca aaatcaacgg gactttccaa aatgtcgtaa caactccgcc
     4921 ccattgacgc aaatgggcgg taggcgtgta cggtgggagg tctatataag cagagctggt
     4981 ttagtgaacc gtcagatccg ctagcgctac cggactcaga tctcgagctc aagcttcgaa
     5041 ttctgcagtc gacggtaccg cgggcccggg atccaccggt cgccaccatg gtgagcaagg
     5101 gcgaggagct gttcaccggg gtggtgccca tcctggtcga gctggacggc gacgtaaacg
     5161 gccacaagtt cagcgtgtcc ggcgagggcg agggcgatgc cacctacggc aagctgaccc
     5221 tgaagttcat ctgcaccacc ggcaagctgc ccgtgccctg gcccaccctc gtgaccaccc
     5281 tgacctacgg cgtgcagtgc ttcagccgct accccgacca catgaagcag cacgacttct
     5341 tcaagtccgc catgcccgaa ggctacgtcc aggagcgcac catcttcttc aaggacgacg
     5401 gcaactacaa gacccgcgcc gaggtgaagt tcgagggcga caccctggtg aaccgcatcg
     5461 agctgaaggg catcgacttc aaggaggacg gcaacatcct ggggcacaag ctggagtaca
     5521 actacaacag ccacaacgtc tatatcatgg ccgacaagca gaagaacggc atcaaggtga
     5581 acttcaagat ccgccacaac atcgaggacg gcagcgtgca gctcgccgac cactaccagc
     5641 agaacacccc catcggcgac ggccccgtgc tgctgcccga caaccactac ctgagcaccc
     5701 agtccgccct gagcaaagac cccaacgaga agcgcgatca catggtcctg ctggagttcg
     5761 tgaccgccgc cgggatcact ctcggcatgg acgagctgta caagtaaacg cgttaagtcg
     5821 acaatcaacc tctggattac aaaatttgtg aaagattgac tggtattctt aactatgttg
     5881 ctccttttac gctatgtgga tacgctgctt taatgccttt gtatcatgct attgcttccc
     5941 gtatggcttt cattttctcc tccttgtata aatcctggtt gctgtctctt tatgaggagt
     6001 tgtggcccgt tgtcaggcaa cgtggcgtgg tgtgcactgt gtttgctgac gcaaccccca
     6061 ctggttgggg cattgccacc acctgtcagc tcctttccgg gactttcgct ttccccctcc
     6121 ctattgccac ggcggaactc atcgccgcct gccttgcccg ctgctggaca ggggctcggc
     6181 tgttgggcac tgacaattcc gtggtgttgt cggggaaatc atcgtccttt ccttggctgc
     6241 tcgcctgtgt tgccacctgg attctgcgcg ggacgtcctt ctgctacgtc ccttcggccc
     6301 tcaatccagc ggaccttcct tcccgcggcc tgctgccggc tctgcggcct cttccgcgtc
     6361 ttcgccttcg ccctcagacg agtcggatct ccctttgggc cgcctccccg cgtcgacttt
     6421 aagaccaatg acttacaagg cagctgtaga tcttagccac tttttaaaag aaaagggggg
     6481 actggaaggg ctaattcact cccaacgaag acaagatctg ctttttgctt gtactgggtc
     6541 tctctggtta gaccagatct gagcctggga gctctctggc taactaggga acccactgct
     6601 taagcctcaa taaagcttgc cttgagtgct tcaagtagtg tgtgcccgtc tgttgtgtga
     6661 ctctggtaac tagagatccc tcagaccctt ttagtcagtg tggaaaatct ctagcagtac
     6721 gtatagtagt tcatgtcatc ttattattca gtatttataa cttgcaaaga aatgaatatc
     6781 agagagtgag aggaacttgt ttattgcagc ttataatggt tacaaataaa gcaatagcat
     6841 cacaaatttc acaaataaag catttttttc actgcattct agttgtggtt tgtccaaact
     6901 catcaatgta tcttatcatg tctggctcta gctatcccgc ccctaactcc gcccatcccg
     6961 cccctaactc cgcccagttc cgcccattct ccgccccatg gctgactaat tttttttatt
     7021 tatgcagagg ccgaggccgc ctcggcctct gagctattcc agaagtagtg aggaggcttt
     7081 tttggaggcc tagggacgta cccaattcgc cctatagtga gtcgtattac gcgcgctcac
     7141 tggccgtcgt tttacaacgt cgtgactggg aaaaccctgg cgttacccaa cttaatcgcc
     7201 ttgcagcaca tccccctttc gccagctggc gtaatagcga agaggcccgc accgatcgcc
     7261 cttcccaaca gttgcgcagc ctgaatggcg aatgggacgc gccctgtagc ggcgcattaa
     7321 gcgcggcggg tgtggtggtt acgcgcagcg tgaccgctac acttgccagc gccctagcgc
     7381 ccgctccttt cgctttcttc ccttcctttc tcgccacgtt cgccggcttt ccccgtcaag
     7441 ctctaaatcg ggggctccct ttagggttcc gatttagtgc tttacggcac ctcgacccca
     7501 aaaaacttga ttagggtgat ggttcacgta gtgggccatc gccctgatag acggtttttc
     7561 gccctttgac gttggagtcc acgttcttta atagtggact cttgttccaa actggaacaa
     7621 cactcaaccc tatctcggtc tattcttttg atttataagg gattttgccg atttcggcct
     7681 attggttaaa aaatgagctg atttaacaaa aatttaacgc gaattttaac aaaatattaa
     7741 cgcttacaat ttaggtggca cttttcgggg aaatgtgcgc ggaaccccta tttgtttatt
     7801 tttctaaata cattcaaata tgtatccgct catgagacaa taaccctgat aaatgcttca
     7861 ataatattga aaaaggaaga gtatgagtat tcaacatttc cgtgtcgccc ttattccctt
     7921 ttttgcggca ttttgccttc ctgtttttgc tcacccagaa acgctggtga aagtaaaaga
     7981 tgctgaagat cagttgggtg cacgagtggg ttacatcgaa ctggatctca acagcggtaa
     8041 gatccttgag agttttcgcc ccgaagaacg ttttccaatg atgagcactt ttaaagttct
     8101 gctatgtggc gcggtattat cccgtattga cgccgggcaa gagcaactcg gtcgccgcat
     8161 acactattct cagaatgact tggttgagta ctcaccagtc acagaaaagc atcttacgga
     8221 tggcatgaca gtaagagaat tatgcagtgc tgccataacc atgagtgata acactgcggc
     8281 caacttactt ctgacaacga tcggaggacc gaaggagcta accgcttttt tgcacaacat
     8341 gggggatcat gtaactcgcc ttgatcgttg ggaaccggag ctgaatgaag ccataccaaa
     8401 cgacgagcgt gacaccacga tgcctgtagc aatggcaaca acgttgcgca aactattaac
     8461 tggcgaacta cttactctag cttcccggca acaattaata gactggatgg aggcggataa
     8521 agttgcagga ccacttctgc gctcggccct tccggctggc tggtttattg ctgataaatc
     8581 tggagccggt gagcgtgggt ctcgcggtat cattgcagca ctggggccag atggtaagcc
     8641 ctcccgtatc gtagttatct acacgacggg gagtcaggca actatggatg aacgaaatag
     8701 acagatcgct gagataggtg cctcactgat taagcattgg taactgtcag accaagttta
     8761 ctcatatata ctttagattg atttaaaact tcatttttaa tttaaaagga tctaggtgaa
     8821 gatccttttt gataatctca tgaccaaaat cccttaacgt gagttttcgt tccactgagc
     8881 gtcagacccc gtagaaaaga tcaaaggatc ttcttgagat cctttttttc tgcgcgtaat
     8941 ctgctgcttg caaacaaaaa aaccaccgct accagcggtg gtttgtttgc cggatcaaga
     9001 gctaccaact ctttttccga aggtaactgg cttcagcaga gcgcagatac caaatactgt
     9061 tcttctagtg tagccgtagt taggccacca cttcaagaac tctgtagcac cgcctacata
     9121 cctcgctctg ctaatcctgt taccagtggc tgctgccagt ggcgataagt cgtgtcttac
     9181 cgggttggac tcaagacgat agttaccgga taaggcgcag cggtcgggct gaacgggggg
     9241 ttcgtgcaca cagcccagct tggagcgaac gacctacacc gaactgagat acctacagcg
     9301 tgagctatga gaaagcgcca cgcttcccga agggagaaag gcggacaggt atccggtaag
     9361 cggcagggtc ggaacaggag agcgcacgag ggagcttcca gggggaaacg cctggtatct
     9421 ttatagtcct gtcgggtttc gccacctctg acttgagcgt cgatttttgt gatgctcgtc
     9481 aggggggcgg agcctatgga aaaacgccag caacgcggcc tttttacggt tcctggcctt
     9541 ttgctggcct tttgctcaca tgttctttcc tgcgttatcc cctgattctg tggataaccg
     9601 tattaccgcc tttgagtgag ctgataccgc tcgccgcagc cgaacgaccg agcgcagcga
     9661 gtcagtgagc gaggaagcgg aagagcgccc aatacgcaaa ccgcctctcc ccgcgcgttg
     9721 gccgattcat taatgcagct ggcacgacag gtttcccgac tggaaagcgg gcagtgagcg
     9781 caacgcaatt aatgtgagtt agctcactca ttaggcaccc caggctttac actttatgct
     9841 tccggctcgt atgttgtgtg gaattgtgag cggataacaa tttcacacag gaaacagcta
     9901 tgaccatgat tacgccaagc gcgcaattaa ccctcactaa agggaacaaa agctggagct
     9961 gcaagcttaa tgtagtctta tgcaatactc ttgtagtctt gcaacatggt aacgatgagt
    10021 tagcaacatg ccttacaagg agagaaaaag caccgtgcat gccgattggt ggaagtaagg
    10081 tggtacgatc gtgccttatt aggaaggcaa cagacgggtc tgacatggat tggacgaacc
    10141 actgaattgc cgcattgcag agatattgta tttaagtgcc tagctcgata cataaacggg
    10201 tctctctggt tagaccagat ctgagcctgg gagctctctg gctaactagg gaacccactg
    10261 cttaagcctc aataaagctt gccttgagtg cttcaagtag tgtgtgcccg tctgttgtgt
    10321 gactctggta actagagatc cctcagaccc ttttagtcag tgtggaaaat ctctagcagt
    10381 ggcgcccgaa cagggacttg aaagcgaaag ggaaaccaga ggagctctct cgacgcagga
    10441 ctcggcttgc tgaagcgcgc acggcaagag gcgaggggcg gcgactggtg agtacgccaa
    10501 aaattttgac tagcggaggc tagaaggaga gagatgggtg cgagagcgtc agtattaagc
    10561 gggggagaat tagatcgcga tgggaaaaaa ttcggttaag gccaggggga aagaaaaaat
    10621 ataaattaaa acatatagta tgggcaagca gggagctaga acgattcgca gttaatcctg
    10681 gcctgttaga aacatcagaa ggctgtagac aaatactggg acagctacaa ccatcccttc
    10741 agacaggatc agaagaactt agatcattat ataatacagt agcaaccctc tattgtgtgc
    10801 atcaaaggat agagataaaa gacaccaagg aagctttaga caagatagag gaagagcaaa
    10861 acaaaagtaa gaccaccgca cagcaagcgg ccgctgatct tcagacctgg aggaggagat
    10921 atgagggaca attggagaag tgaattatat aaatataaag tagtaaaaat tgaaccatta
    10981 ggagtagcac ccaccaaggc aaagagaaga gtggtgcaga gagaaaaaag agcagtggga
    11041 ataggagctt tgttccttgg gttcttggga gcagcaggaa gcactatggg cgcagcgtca
    11101 atgacgctga cggtacaggc cagacaatta ttgtctggta tagtgcagca gcagaacaat
    11161 ttgctgaggg ctattgaggc gcaacagcat ctgttgcaac tcacagtctg gggcatcaag
    11221 cagctccagg caagaatcct ggctgtggaa agatacctaa aggatcaaca gctcctgggg
    11281 atttggggtt gctctggaaa actcatttgc accactgctg tgccttggaa tgctagttgg
    11341 agtaataaat ctctggaaca gatttggaat cacacgacct ggatggagtg ggacagagaa
    11401 attaacaatt acacaagctt aatacactcc ttaattgaag aatcgcaaaa ccagcaagaa
    11461 aagaatgaac aagaattatt ggaattagat aaatgggcaa gtttgtggaa ttggtttaac
    11521 a
//
