# Supplementary material for: Perturb-tracing enables high-content screening of multi-scale 3D genome regulators
Source: Nat Methods. 2025 Apr 10;22(5):950–61. doi: 10.1038/s41592-025-02652-z (PMC12074983; doi:10.1038/s41592-025-02652-z)
Supplement: Supplementary file 19 — Example sgRNA plasmid sequence. [file 41592_2025_2652_MOESM19_ESM.gb]

LOCUS       library_demo_sgRNA_libr 9661 bp ds-DNA     circular     28-FEB-2020
DEFINITION  .
KEYWORDS    "marker:EXFP-R, PuroR, Puro-R, WPRE-R, SV40pA-R, F1ori-R, AmpR,    
            Amp-R" "ref:pmid\:25075903"
FEATURES             Location/Qualifiers
     primer_bind     162..182
                     /label="hU6-F"
                     /ApEinfo_revcolor=#ff9ccd
                     /ApEinfo_fwdcolor=#ff9ccd
     promoter        162..402
                     /label="U6 promoter"
                     /ApEinfo_revcolor=#ff9ccd
                     /ApEinfo_fwdcolor=#ff9ccd
     primer_bind     333..352
                     /label="LKO.1 5'"
                     /ApEinfo_revcolor=#ff9ccd
                     /ApEinfo_fwdcolor=#ff9ccd
     primer          351..410
                     /label="sgRNA-Oligo-Fwd"
                     /note="sequence: gtaacttgaaagtatttcgatttcttggctttatatatcttgtggaaaggacgaaacacc"
                     /ApEinfo_revcolor=#f58a5e
                     /ApEinfo_fwdcolor=#f58a5e
     promoter        392..411
                     /label="left priming region in sgRNA oligo pool"
                     /ApEinfo_revcolor=#b4abac
                     /ApEinfo_fwdcolor=#b4abac
     misc_feature    412..431
                     /label="target sequence: RUNX3"
                     /ApEinfo_revcolor=#c7b0e3
                     /ApEinfo_fwdcolor=#c7b0e3
     promoter        complement(432..465)
                     /label="right priming region in sgRNA Oligo pool"
                     /ApEinfo_revcolor=#b4abac
                     /ApEinfo_fwdcolor=#b4abac
     primer          complement(432..491)
                     /label="sgRNA-Oligo-Knockout-Rev"
                     /note="sequence: actttttcaagttgataacggactagccttattttaacttgctatttctagctctaaaac"
                     /ApEinfo_revcolor=#f58a5e
                     /ApEinfo_fwdcolor=#f58a5e
     misc_RNA        432..507
                     /label="gRNA scaffold"
                     /ApEinfo_revcolor=#85dae9
                     /ApEinfo_fwdcolor=#85dae9
     misc_feature    563..680
                     /label="cPPT/CTS"
                     /ApEinfo_revcolor=#ff9ccd
                     /ApEinfo_fwdcolor=#ff9ccd
     promoter        819..1997
                     /label="EF-1-alpha promoter"
                     /ApEinfo_revcolor=#ff9ccd
                     /ApEinfo_fwdcolor=#ff9ccd
     intron          1050..1988
                     /label="EF-1-alpha intron A"
                     /ApEinfo_revcolor=#ff9ccd
                     /ApEinfo_fwdcolor=#ff9ccd
     primer_bind     1945..1965
                     /label="EF1a-F"
                     /ApEinfo_revcolor=#ff9ccd
                     /ApEinfo_fwdcolor=#ff9ccd
     primer_bind     complement(2010..2029)
                     /label="Puro-R"
                     /ApEinfo_revcolor=#ff9ccd
                     /ApEinfo_fwdcolor=#ff9ccd
     CDS             2010..2609
                     /label="PuroR"
                     /ApEinfo_revcolor=#804040
                     /ApEinfo_fwdcolor=#804040
     primer_bind     2506..2526
                     /label="Puro-F"
                     /ApEinfo_revcolor=#ff9ccd
                     /ApEinfo_fwdcolor=#ff9ccd
     enhancer        2610..2913
                     /label="CMV enhancer"
                     /ApEinfo_revcolor=#0080ff
                     /ApEinfo_fwdcolor=#0080ff
     promoter        2914..3117
                     /label="CMV promoter"
                     /ApEinfo_revcolor=#0080ff
                     /ApEinfo_fwdcolor=#0080ff
     primer_bind     3068..3088
                     /label="CMV-F"
                     /ApEinfo_revcolor=#ff9ccd
                     /ApEinfo_fwdcolor=#ff9ccd
     misc_feature    3140..3220
                     /label="MCS"
                     /ApEinfo_revcolor=#ff9ccd
                     /ApEinfo_fwdcolor=#ff9ccd
     misc_feature    3222..3231
                     /label="MCS"
                     /ApEinfo_revcolor=#ff9ccd
                     /ApEinfo_fwdcolor=#ff9ccd
     CDS             3228..3947
                     /label="EGFP"
                     /ApEinfo_revcolor=#008000
                     /ApEinfo_fwdcolor=#008000
     primer_bind     complement(3273..3294)
                     /label="EGFP-N"
                     /ApEinfo_revcolor=#ff9ccd
                     /ApEinfo_fwdcolor=#ff9ccd
     primer_bind     complement(3534..3553)
                     /label="EXFP-R"
                     /ApEinfo_revcolor=#ff9ccd
                     /ApEinfo_fwdcolor=#ff9ccd
     primer_bind     3881..3902
                     /label="EGFP-C"
                     /ApEinfo_revcolor=#ff9ccd
                     /ApEinfo_fwdcolor=#ff9ccd
     source          3948..3956
                     /label="source:synthetic DNA construct"
                     /ApEinfo_revcolor=#ff9ccd
                     /ApEinfo_fwdcolor=#ff9ccd
     misc_feature    3963..4551
                     /label="WPRE"
                     /ApEinfo_revcolor=#ff9ccd
                     /ApEinfo_fwdcolor=#ff9ccd
     primer_bind     complement(4016..4036)
                     /label="WPRE-R"
                     /ApEinfo_revcolor=#ff9ccd
                     /ApEinfo_fwdcolor=#ff9ccd
     CDS             complement(4434..4445)
                     /label="Factor Xa site"
                     /ApEinfo_revcolor=#ff9ccd
                     /ApEinfo_fwdcolor=#ff9ccd
     LTR             4623..4856
                     /label="3' LTR (Delta-U3)"
                     /ApEinfo_revcolor=#ff9ccd
                     /ApEinfo_fwdcolor=#ff9ccd
     polyA_signal    4934..5055
                     /label="SV40 poly(A) signal"
                     /ApEinfo_revcolor=#ff9ccd
                     /ApEinfo_fwdcolor=#ff9ccd
     primer_bind     complement(4971..4990)
                     /label="SV40pA-R"
                     /ApEinfo_revcolor=#ff9ccd
                     /ApEinfo_fwdcolor=#ff9ccd
     primer_bind     5025..5044
                     /label="EBV-rev"
                     /ApEinfo_revcolor=#ff9ccd
                     /ApEinfo_fwdcolor=#ff9ccd
     rep_origin      5095..5230
                     /label="SV40 ori"
                     /ApEinfo_revcolor=#ff9ccd
                     /ApEinfo_fwdcolor=#ff9ccd
     primer_bind     5157..5176
                     /label="SV40pro-F"
                     /ApEinfo_revcolor=#ff9ccd
                     /ApEinfo_fwdcolor=#ff9ccd
     primer_bind     complement(5250..5269)
                     /label="T7"
                     /ApEinfo_revcolor=#ff9ccd
                     /ApEinfo_fwdcolor=#ff9ccd
     promoter        complement(5251..5269)
                     /label="T7 promoter"
                     /ApEinfo_revcolor=#ff9ccd
                     /ApEinfo_fwdcolor=#ff9ccd
     primer_bind     complement(5279..5295)
                     /label="M13 fwd"
                     /ApEinfo_revcolor=#ff9ccd
                     /ApEinfo_fwdcolor=#ff9ccd
     primer_bind     complement(5279..5296)
                     /label="M13 Forward"
                     /ApEinfo_revcolor=#ff9ccd
                     /ApEinfo_fwdcolor=#ff9ccd
     primer_bind     complement(5288..5310)
                     /label="M13/pUC Forward"
                     /ApEinfo_revcolor=#ff9ccd
                     /ApEinfo_fwdcolor=#ff9ccd
     rep_origin      5437..5892
                     /label="f1 ori"
                     /ApEinfo_revcolor=#ff9ccd
                     /ApEinfo_fwdcolor=#ff9ccd
     primer_bind     complement(5524..5543)
                     /label="F1ori-R"
                     /ApEinfo_revcolor=#ff9ccd
                     /ApEinfo_fwdcolor=#ff9ccd
     primer_bind     5734..5755
                     /label="F1ori-F"
                     /ApEinfo_revcolor=#ff9ccd
                     /ApEinfo_fwdcolor=#ff9ccd
     promoter        5918..6022
                     /label="AmpR promoter"
                     /ApEinfo_revcolor=#ff9ccd
                     /ApEinfo_fwdcolor=#ff9ccd
     CDS             6023..6883
                     /label="AmpR"
                     /ApEinfo_revcolor=#ff9ccd
                     /ApEinfo_fwdcolor=#ff9ccd
     primer_bind     complement(6241..6260)
                     /label="Amp-R"
                     /ApEinfo_revcolor=#ff9ccd
                     /ApEinfo_fwdcolor=#ff9ccd
     rep_origin      7054..7642
                     /label="ori"
                     /ApEinfo_revcolor=#ff9ccd
                     /ApEinfo_fwdcolor=#ff9ccd
     primer_bind     7543..7562
                     /label="pBR322ori-F"
                     /ApEinfo_revcolor=#ff9ccd
                     /ApEinfo_fwdcolor=#ff9ccd
     primer_bind     7796..7813
                     /label="L4440"
                     /ApEinfo_revcolor=#ff9ccd
                     /ApEinfo_fwdcolor=#ff9ccd
     protein_bind    7930..7951
                     /label="CAP binding site"
                     /ApEinfo_revcolor=#ff9ccd
                     /ApEinfo_fwdcolor=#ff9ccd
     promoter        7966..7996
                     /label="lac promoter"
                     /ApEinfo_revcolor=#ff9ccd
                     /ApEinfo_fwdcolor=#ff9ccd
     protein_bind    8004..8020
                     /label="lac operator"
                     /ApEinfo_revcolor=#ff9ccd
                     /ApEinfo_fwdcolor=#ff9ccd
     primer_bind     8009..8031
                     /label="M13/pUC Reverse"
                     /ApEinfo_revcolor=#ff9ccd
                     /ApEinfo_fwdcolor=#ff9ccd
     primer_bind     8028..8044
                     /label="M13 rev"
                     /ApEinfo_revcolor=#ff9ccd
                     /ApEinfo_fwdcolor=#ff9ccd
     primer_bind     8028..8044
                     /label="M13 Reverse"
                     /ApEinfo_revcolor=#ff9ccd
                     /ApEinfo_fwdcolor=#ff9ccd
     primer_bind     8063..8083
                     /label="T3"
                     /ApEinfo_revcolor=#ff9ccd
                     /ApEinfo_fwdcolor=#ff9ccd
     promoter        8065..8083
                     /label="T3 promoter"
                     /ApEinfo_revcolor=#ff9ccd
                     /ApEinfo_fwdcolor=#ff9ccd
     promoter        8111..8337
                     /label="RSV promoter"
                     /ApEinfo_revcolor=#ff9ccd
                     /ApEinfo_fwdcolor=#ff9ccd
     LTR             8338..8518
                     /label="5' LTR (truncated)"
                     /ApEinfo_revcolor=#ff9ccd
                     /ApEinfo_fwdcolor=#ff9ccd
     misc_feature    8565..8690
                     /label="HIV-1 Psi"
                     /ApEinfo_revcolor=#ff9ccd
                     /ApEinfo_fwdcolor=#ff9ccd
     misc_feature    9183..9416
                     /label="RRE"
                     /ApEinfo_revcolor=#ff9ccd
                     /ApEinfo_fwdcolor=#ff9ccd
ORIGIN
        1 taacaaattg gctgtggtat ataaaattat tcataatgat agtaggaggc ttggtaggtt
       61 taagaatagt ttttgctgta ctttctatag tgaatagagt taggcaggga tattcaccat
      121 tatcgtttca gacccacctc ccaaccccga ggggacccag agagggccta tttcccatga
      181 ttccttcata tttgcatata cgatacaagg ctgttagaga gataattaga attaatttga
      241 ctgtaaacac aaagatatta gtacaaaata cgtgacgtag aaagtaataa tttcttgggt
      301 agtttgcagt tttaaaatta tgttttaaaa tggactatca tatgcttacc gtaacttgaa
      361 agtatttcga tttcttggct ttatatatct tgtggaaagg acgaaacacc gCTCGGTGGT
      421 AGGTCGCCAC Tgttttagag ctagaaatag caagttaaaa taaggctagt ccgttatcaa
      481 cttgaaaaag tggcaccgag tcggtgcttt tttaagcttg gcgtaactag atcttgagac
      541 aaatggcagt attcatccac aattttaaaa gaaaaggggg gattgggggg tacagtgcag
      601 gggaaagaat agtagacata atagcaacag acatacaaac taaagaatta caaaaacaaa
      661 ttacaaaaat tcaaaatttt cgggtttatt acagggacag cagagatcca ctttggcgcc
      721 ggctcgaggg ggcccgggtg caaagatgga taaagtttta aacagagagg aatctttgca
      781 gctaatggac cttctaggtc ttgaaaggag tgggaattgg ctccggtgcc cgtcagtggg
      841 cagagcgcac atcgcccaca gtccccgaga agttgggggg aggggtcggc aattgatccg
      901 gtgcctagag aaggtggcgc ggggtaaact gggaaagtga tgtcgtgtac tggctccgcc
      961 tttttcccga gggtggggga gaaccgtata taagtgcagt agtcgccgtg aacgttcttt
     1021 ttcgcaacgg gtttgccgcc agaacacagg taagtgccgt gtgtggttcc cgcgggcctg
     1081 gcctctttac gggttatggc ccttgcgtgc cttgaattac ttccacctgg ctgcagtacg
     1141 tgattcttga tcccgagctt cgggttggaa gtgggtggga gagttcgagg ccttgcgctt
     1201 aaggagcccc ttcgcctcgt gcttgagttg aggcctggcc tgggcgctgg ggccgccgcg
     1261 tgcgaatctg gtggcacctt cgcgcctgtc tcgctgcttt cgataagtct ctagccattt
     1321 aaaatttttg atgacctgct gcgacgcttt ttttctggca agatagtctt gtaaatgcgg
     1381 gccaagatct gcacactggt atttcggttt ttggggccgc gggcggcgac ggggcccgtg
     1441 cgtcccagcg cacatgttcg gcgaggcggg gcctgcgagc gcggccaccg agaatcggac
     1501 gggggtagtc tcaagctggc cggcctgctc tggtgcctgg cctcgcgccg ccgtgtatcg
     1561 ccccgccctg ggcggcaagg ctggcccggt cggcaccagt tgcgtgagcg gaaagatggc
     1621 cgcttcccgg ccctgctgca gggagctcaa aatggaggac gcggcgctcg ggagagcggg
     1681 cgggtgagtc acccacacaa aggaaaaggg cctttccgtc ctcagccgtc gcttcatgtg
     1741 actccacgga gtaccgggcg ccgtccaggc acctcgatta gttctcgagc ttttggagta
     1801 cgtcgtcttt aggttggggg gaggggtttt atgcgatgga gtttccccac actgagtggg
     1861 tggagactga agttaggcca gcttggcact tgatgtaatt ctccttggaa tttgcccttt
     1921 ttgagtttgg atcttggttc attctcaagc ctcagacagt ggttcaaagt ttttttcttc
     1981 catttcaggt gtcgtgacgt acggccacca tgaccgagta caagcccacg gtgcgcctcg
     2041 ccacccgcga cgacgtcccc agggccgtac gcaccctcgc cgccgcgttc gccgactacc
     2101 ccgccacgcg ccacaccgtc gatccggacc gccacatcga gcgggtcacc gagctgcaag
     2161 aactcttcct cacgcgcgtc gggctcgaca tcggcaaggt gtgggtcgcg gacgacggcg
     2221 ccgccgtggc ggtctggacc acgccggaga gcgtcgaagc gggggcggtg ttcgccgaga
     2281 tcggcccgcg catggccgag ttgagcggtt cccggctggc cgcgcagcaa cagatggaag
     2341 gcctcctggc gccgcaccgg cccaaggagc ccgcgtggtt cctggccacc gtcggagtct
     2401 cgcccgacca ccagggcaag ggtctgggca gcgccgtcgt gctccccgga gtggaggcgg
     2461 ccgagcgcgc cggggtgccc gccttcctgg agacctccgc gccccgcaac ctccccttct
     2521 acgagcggct cggcttcacc gtcaccgccg acgtcgaggt gcccgaagga ccgcgcacct
     2581 ggtgcatgac ccgcaagccc ggtgcctgac gttacataac ttacggtaaa tggcccgcct
     2641 ggctgaccgc ccaacgaccc ccgcccattg acgtcaataa tgacgtatgt tcccatagta
     2701 acgccaatag ggactttcca ttgacgtcaa tgggtggagt atttacggta aactgcccac
     2761 ttggcagtac atcaagtgta tcatatgcca agtacgcccc ctattgacgt caatgacggt
     2821 aaatggcccg cctggcatta tgcccagtac atgaccttat gggactttcc tacttggcag
     2881 tacatctacg tattagtcat cgctattacc atggtgatgc ggttttggca gtacatcaat
     2941 gggcgtggat agcggtttga ctcacgggga tttccaagtc tccaccccat tgacgtcaat
     3001 gggagtttgt tttggcacca aaatcaacgg gactttccaa aatgtcgtaa caactccgcc
     3061 ccattgacgc aaatgggcgg taggcgtgta cggtgggagg tctatataag cagagctggt
     3121 ttagtgaacc gtcagatccg ctagcgctac cggactcaga tctcgagctc aagcttcgaa
     3181 ttctgcagtc gacggtaccg cgggcccggg atccaccggt cgccaccatg gtgagcaagg
     3241 gcgaggagct gttcaccggg gtggtgccca tcctggtcga gctggacggc gacgtaaacg
     3301 gccacaagtt cagcgtgtcc ggcgagggcg agggcgatgc cacctacggc aagctgaccc
     3361 tgaagttcat ctgcaccacc ggcaagctgc ccgtgccctg gcccaccctc gtgaccaccc
     3421 tgacctacgg cgtgcagtgc ttcagccgct accccgacca catgaagcag cacgacttct
     3481 tcaagtccgc catgcccgaa ggctacgtcc aggagcgcac catcttcttc aaggacgacg
     3541 gcaactacaa gacccgcgcc gaggtgaagt tcgagggcga caccctggtg aaccgcatcg
     3601 agctgaaggg catcgacttc aaggaggacg gcaacatcct ggggcacaag ctggagtaca
     3661 actacaacag ccacaacgtc tatatcatgg ccgacaagca gaagaacggc atcaaggtga
     3721 acttcaagat ccgccacaac atcgaggacg gcagcgtgca gctcgccgac cactaccagc
     3781 agaacacccc catcggcgac ggccccgtgc tgctgcccga caaccactac ctgagcaccc
     3841 agtccgccct gagcaaagac cccaacgaga agcgcgatca catggtcctg ctggagttcg
     3901 tgaccgccgc cgggatcact ctcggcatgg acgagctgta caagtaaacg cgttaagtcg
     3961 acaatcaacc tctggattac aaaatttgtg aaagattgac tggtattctt aactatgttg
     4021 ctccttttac gctatgtgga tacgctgctt taatgccttt gtatcatgct attgcttccc
     4081 gtatggcttt cattttctcc tccttgtata aatcctggtt gctgtctctt tatgaggagt
     4141 tgtggcccgt tgtcaggcaa cgtggcgtgg tgtgcactgt gtttgctgac gcaaccccca
     4201 ctggttgggg cattgccacc acctgtcagc tcctttccgg gactttcgct ttccccctcc
     4261 ctattgccac ggcggaactc atcgccgcct gccttgcccg ctgctggaca ggggctcggc
     4321 tgttgggcac tgacaattcc gtggtgttgt cggggaaatc atcgtccttt ccttggctgc
     4381 tcgcctgtgt tgccacctgg attctgcgcg ggacgtcctt ctgctacgtc ccttcggccc
     4441 tcaatccagc ggaccttcct tcccgcggcc tgctgccggc tctgcggcct cttccgcgtc
     4501 ttcgccttcg ccctcagacg agtcggatct ccctttgggc cgcctccccg cgtcgacttt
     4561 aagaccaatg acttacaagg cagctgtaga tcttagccac tttttaaaag aaaagggggg
     4621 actggaaggg ctaattcact cccaacgaag acaagatctg ctttttgctt gtactgggtc
     4681 tctctggtta gaccagatct gagcctggga gctctctggc taactaggga acccactgct
     4741 taagcctcaa taaagcttgc cttgagtgct tcaagtagtg tgtgcccgtc tgttgtgtga
     4801 ctctggtaac tagagatccc tcagaccctt ttagtcagtg tggaaaatct ctagcagtac
     4861 gtatagtagt tcatgtcatc ttattattca gtatttataa cttgcaaaga aatgaatatc
     4921 agagagtgag aggaacttgt ttattgcagc ttataatggt tacaaataaa gcaatagcat
     4981 cacaaatttc acaaataaag catttttttc actgcattct agttgtggtt tgtccaaact
     5041 catcaatgta tcttatcatg tctggctcta gctatcccgc ccctaactcc gcccatcccg
     5101 cccctaactc cgcccagttc cgcccattct ccgccccatg gctgactaat tttttttatt
     5161 tatgcagagg ccgaggccgc ctcggcctct gagctattcc agaagtagtg aggaggcttt
     5221 tttggaggcc tagggacgta cccaattcgc cctatagtga gtcgtattac gcgcgctcac
     5281 tggccgtcgt tttacaacgt cgtgactggg aaaaccctgg cgttacccaa cttaatcgcc
     5341 ttgcagcaca tccccctttc gccagctggc gtaatagcga agaggcccgc accgatcgcc
     5401 cttcccaaca gttgcgcagc ctgaatggcg aatgggacgc gccctgtagc ggcgcattaa
     5461 gcgcggcggg tgtggtggtt acgcgcagcg tgaccgctac acttgccagc gccctagcgc
     5521 ccgctccttt cgctttcttc ccttcctttc tcgccacgtt cgccggcttt ccccgtcaag
     5581 ctctaaatcg ggggctccct ttagggttcc gatttagtgc tttacggcac ctcgacccca
     5641 aaaaacttga ttagggtgat ggttcacgta gtgggccatc gccctgatag acggtttttc
     5701 gccctttgac gttggagtcc acgttcttta atagtggact cttgttccaa actggaacaa
     5761 cactcaaccc tatctcggtc tattcttttg atttataagg gattttgccg atttcggcct
     5821 attggttaaa aaatgagctg atttaacaaa aatttaacgc gaattttaac aaaatattaa
     5881 cgcttacaat ttaggtggca cttttcgggg aaatgtgcgc ggaaccccta tttgtttatt
     5941 tttctaaata cattcaaata tgtatccgct catgagacaa taaccctgat aaatgcttca
     6001 ataatattga aaaaggaaga gtatgagtat tcaacatttc cgtgtcgccc ttattccctt
     6061 ttttgcggca ttttgccttc ctgtttttgc tcacccagaa acgctggtga aagtaaaaga
     6121 tgctgaagat cagttgggtg cacgagtggg ttacatcgaa ctggatctca acagcggtaa
     6181 gatccttgag agttttcgcc ccgaagaacg ttttccaatg atgagcactt ttaaagttct
     6241 gctatgtggc gcggtattat cccgtattga cgccgggcaa gagcaactcg gtcgccgcat
     6301 acactattct cagaatgact tggttgagta ctcaccagtc acagaaaagc atcttacgga
     6361 tggcatgaca gtaagagaat tatgcagtgc tgccataacc atgagtgata acactgcggc
     6421 caacttactt ctgacaacga tcggaggacc gaaggagcta accgcttttt tgcacaacat
     6481 gggggatcat gtaactcgcc ttgatcgttg ggaaccggag ctgaatgaag ccataccaaa
     6541 cgacgagcgt gacaccacga tgcctgtagc aatggcaaca acgttgcgca aactattaac
     6601 tggcgaacta cttactctag cttcccggca acaattaata gactggatgg aggcggataa
     6661 agttgcagga ccacttctgc gctcggccct tccggctggc tggtttattg ctgataaatc
     6721 tggagccggt gagcgtgggt ctcgcggtat cattgcagca ctggggccag atggtaagcc
     6781 ctcccgtatc gtagttatct acacgacggg gagtcaggca actatggatg aacgaaatag
     6841 acagatcgct gagataggtg cctcactgat taagcattgg taactgtcag accaagttta
     6901 ctcatatata ctttagattg atttaaaact tcatttttaa tttaaaagga tctaggtgaa
     6961 gatccttttt gataatctca tgaccaaaat cccttaacgt gagttttcgt tccactgagc
     7021 gtcagacccc gtagaaaaga tcaaaggatc ttcttgagat cctttttttc tgcgcgtaat
     7081 ctgctgcttg caaacaaaaa aaccaccgct accagcggtg gtttgtttgc cggatcaaga
     7141 gctaccaact ctttttccga aggtaactgg cttcagcaga gcgcagatac caaatactgt
     7201 tcttctagtg tagccgtagt taggccacca cttcaagaac tctgtagcac cgcctacata
     7261 cctcgctctg ctaatcctgt taccagtggc tgctgccagt ggcgataagt cgtgtcttac
     7321 cgggttggac tcaagacgat agttaccgga taaggcgcag cggtcgggct gaacgggggg
     7381 ttcgtgcaca cagcccagct tggagcgaac gacctacacc gaactgagat acctacagcg
     7441 tgagctatga gaaagcgcca cgcttcccga agggagaaag gcggacaggt atccggtaag
     7501 cggcagggtc ggaacaggag agcgcacgag ggagcttcca gggggaaacg cctggtatct
     7561 ttatagtcct gtcgggtttc gccacctctg acttgagcgt cgatttttgt gatgctcgtc
     7621 aggggggcgg agcctatgga aaaacgccag caacgcggcc tttttacggt tcctggcctt
     7681 ttgctggcct tttgctcaca tgttctttcc tgcgttatcc cctgattctg tggataaccg
     7741 tattaccgcc tttgagtgag ctgataccgc tcgccgcagc cgaacgaccg agcgcagcga
     7801 gtcagtgagc gaggaagcgg aagagcgccc aatacgcaaa ccgcctctcc ccgcgcgttg
     7861 gccgattcat taatgcagct ggcacgacag gtttcccgac tggaaagcgg gcagtgagcg
     7921 caacgcaatt aatgtgagtt agctcactca ttaggcaccc caggctttac actttatgct
     7981 tccggctcgt atgttgtgtg gaattgtgag cggataacaa tttcacacag gaaacagcta
     8041 tgaccatgat tacgccaagc gcgcaattaa ccctcactaa agggaacaaa agctggagct
     8101 gcaagcttaa tgtagtctta tgcaatactc ttgtagtctt gcaacatggt aacgatgagt
     8161 tagcaacatg ccttacaagg agagaaaaag caccgtgcat gccgattggt ggaagtaagg
     8221 tggtacgatc gtgccttatt aggaaggcaa cagacgggtc tgacatggat tggacgaacc
     8281 actgaattgc cgcattgcag agatattgta tttaagtgcc tagctcgata cataaacggg
     8341 tctctctggt tagaccagat ctgagcctgg gagctctctg gctaactagg gaacccactg
     8401 cttaagcctc aataaagctt gccttgagtg cttcaagtag tgtgtgcccg tctgttgtgt
     8461 gactctggta actagagatc cctcagaccc ttttagtcag tgtggaaaat ctctagcagt
     8521 ggcgcccgaa cagggacttg aaagcgaaag ggaaaccaga ggagctctct cgacgcagga
     8581 ctcggcttgc tgaagcgcgc acggcaagag gcgaggggcg gcgactggtg agtacgccaa
     8641 aaattttgac tagcggaggc tagaaggaga gagatgggtg cgagagcgtc agtattaagc
     8701 gggggagaat tagatcgcga tgggaaaaaa ttcggttaag gccaggggga aagaaaaaat
     8761 ataaattaaa acatatagta tgggcaagca gggagctaga acgattcgca gttaatcctg
     8821 gcctgttaga aacatcagaa ggctgtagac aaatactggg acagctacaa ccatcccttc
     8881 agacaggatc agaagaactt agatcattat ataatacagt agcaaccctc tattgtgtgc
     8941 atcaaaggat agagataaaa gacaccaagg aagctttaga caagatagag gaagagcaaa
     9001 acaaaagtaa gaccaccgca cagcaagcgg ccgctgatct tcagacctgg aggaggagat
     9061 atgagggaca attggagaag tgaattatat aaatataaag tagtaaaaat tgaaccatta
     9121 ggagtagcac ccaccaaggc aaagagaaga gtggtgcaga gagaaaaaag agcagtggga
     9181 ataggagctt tgttccttgg gttcttggga gcagcaggaa gcactatggg cgcagcgtca
     9241 atgacgctga cggtacaggc cagacaatta ttgtctggta tagtgcagca gcagaacaat
     9301 ttgctgaggg ctattgaggc gcaacagcat ctgttgcaac tcacagtctg gggcatcaag
     9361 cagctccagg caagaatcct ggctgtggaa agatacctaa aggatcaaca gctcctgggg
     9421 atttggggtt gctctggaaa actcatttgc accactgctg tgccttggaa tgctagttgg
     9481 agtaataaat ctctggaaca gatttggaat cacacgacct ggatggagtg ggacagagaa
     9541 attaacaatt acacaagctt aatacactcc ttaattgaag aatcgcaaaa ccagcaagaa
     9601 aagaatgaac aagaattatt ggaattagat aaatgggcaa gtttgtggaa ttggtttaac
     9661 a
//
