# Supplementary material for: Perturb-tracing enables high-content screening of multi-scale 3D genome regulators
Source: Nat Methods. 2025 Apr 10;22(5):950–61. doi: 10.1038/s41592-025-02652-z (PMC12074983; doi:10.1038/s41592-025-02652-z)
Supplement: Supplementary file 20 — Backbone sequence used for CRISPR screen plasmid library construction. [file 41592_2025_2652_MOESM20_ESM.gb]

LOCUS       pWL36(CROPseq-Guide-Pu 10640 bp ds-DNA     circular     28-AUG-2020
DEFINITION  .
KEYWORDS    "creator:mwhu" "marker:PuroR, AmpR, 3'LTR"                         
FEATURES             Location/Qualifiers
     promoter        50..290
                     /label="U6 promoter"
                     /ApEinfo_revcolor=#c6c9d1
                     /ApEinfo_fwdcolor=#c6c9d1
     misc_feature    295..2179
                     /label="filler(1885bp)"
                     /ApEinfo_revcolor=#b4abac
                     /ApEinfo_fwdcolor=#b4abac
     LTR             2226..2406
                     /label="5' LTR (truncated)"
                     /ApEinfo_revcolor=#f8d3a9
                     /ApEinfo_fwdcolor=#f8d3a9
     polyA_signal    2484..2605
                     /label="SV40 poly(A) signal"
                     /ApEinfo_revcolor=#b4abac
                     /ApEinfo_fwdcolor=#b4abac
     rep_origin      2645..2780
                     /label="SV40 ori"
                     /ApEinfo_revcolor=#ffef86
                     /ApEinfo_fwdcolor=#ffef86
     promoter        complement(2801..2819)
                     /label="T7 promoter"
                     /ApEinfo_revcolor=#c6c9d1
                     /ApEinfo_fwdcolor=#c6c9d1
     primer_bind     complement(2829..2845)
                     /label="M13 fwd"
                     /ApEinfo_revcolor=#a020f0
                     /ApEinfo_fwdcolor=#a020f0
     rep_origin      2987..3442
                     /label="f1 ori"
                     /ApEinfo_revcolor=#ffef86
                     /ApEinfo_fwdcolor=#ffef86
     promoter        3468..3572
                     /label="AmpR promoter"
                     /ApEinfo_revcolor=#c6c9d1
                     /ApEinfo_fwdcolor=#c6c9d1
     CDS             3573..3641
                     /label="AmpR"
                     /ApEinfo_revcolor=#b7e6d7
                     /ApEinfo_fwdcolor=#b7e6d7
     CDS             3642..4433
                     /label="AmpR"
                     /ApEinfo_revcolor=#b7e6d7
                     /ApEinfo_fwdcolor=#b7e6d7
     rep_origin      4604..5192
                     /label="ori"
                     /ApEinfo_revcolor=#ffef86
                     /ApEinfo_fwdcolor=#ffef86
     protein_bind    5480..5501
                     /label="CAP binding site"
                     /ApEinfo_revcolor=#31849b
                     /ApEinfo_fwdcolor=#31849b
     promoter        5516..5521
                     /label="lac promoter"
                     /ApEinfo_revcolor=#c6c9d1
                     /ApEinfo_fwdcolor=#c6c9d1
     promoter        5522..5539
                     /label="lac promoter"
                     /ApEinfo_revcolor=#c6c9d1
                     /ApEinfo_fwdcolor=#c6c9d1
     promoter        5540..5546
                     /label="lac promoter"
                     /ApEinfo_revcolor=#c6c9d1
                     /ApEinfo_fwdcolor=#c6c9d1
     protein_bind    5554..5570
                     /label="lac operator"
                     /ApEinfo_revcolor=#31849b
                     /ApEinfo_fwdcolor=#31849b
     primer_bind     5578..5594
                     /label="M13 rev"
                     /ApEinfo_revcolor=#a020f0
                     /ApEinfo_fwdcolor=#a020f0
     promoter        5615..5633
                     /label="T3 promoter"
                     /ApEinfo_revcolor=#c6c9d1
                     /ApEinfo_fwdcolor=#c6c9d1
     promoter        5661..5887
                     /label="RSV promoter"
                     /ApEinfo_revcolor=#c6c9d1
                     /ApEinfo_fwdcolor=#c6c9d1
     LTR             5888..6068
                     /label="5' LTR (truncated)"
                     /ApEinfo_revcolor=#f8d3a9
                     /ApEinfo_fwdcolor=#f8d3a9
     misc_feature    6115..6240
                     /label="HIV-1 Ψ"
                     /ApEinfo_revcolor=#f8d3a9
                     /ApEinfo_fwdcolor=#f8d3a9
     misc_feature    6733..6966
                     /label="RRE"
                     /ApEinfo_revcolor=#f8d3a9
                     /ApEinfo_fwdcolor=#f8d3a9
     CDS             7151..7195
                     /label="gp41 peptide"
                     /ApEinfo_revcolor=#ff9ccd
                     /ApEinfo_fwdcolor=#ff9ccd
     misc_feature    7376..7493
                     /label="cPPT/CTS"
                     /ApEinfo_revcolor=#f8d3a9
                     /ApEinfo_fwdcolor=#f8d3a9
     promoter        7632..8810
                     /label="EF-1α promoter"
                     /ApEinfo_revcolor=#c6c9d1
                     /ApEinfo_fwdcolor=#c6c9d1
     intron          7863..8801
                     /label="EF-1α intron A"
                     /ApEinfo_revcolor=#a187be
                     /ApEinfo_fwdcolor=#a187be
     CDS             8823..9422
                     /label="PuroR"
                     /ApEinfo_revcolor=#b7e6d7
                     /ApEinfo_fwdcolor=#b7e6d7
     misc_feature    9438..10026
                     /label="WPRE"
                     /ApEinfo_revcolor=#c6c9d1
                     /ApEinfo_fwdcolor=#c6c9d1
     CDS             complement(9909..9920)
                     /label="Factor Xa site"
                     /ApEinfo_revcolor=#ff9ccd
                     /ApEinfo_fwdcolor=#ff9ccd
     enhancer        10052..10355
                     /label="CMV enhancer"
                     /ApEinfo_revcolor=#c6c9d1
                     /ApEinfo_fwdcolor=#c6c9d1
     promoter        10356..10559
                     /label="CMV promoter"
                     /ApEinfo_revcolor=#c6c9d1
                     /ApEinfo_fwdcolor=#c6c9d1
     misc_feature    10605..10640
                     /label="3'LTR"
                     /ApEinfo_revcolor=#ffef86
                     /ApEinfo_fwdcolor=#ffef86
ORIGIN
        1 ttcaccatta tcgtttcaga cccacctccc aaccccgagg ggacccagag agggcctatt
       61 tcccatgatt ccttcatatt tgcatatacg atacaaggct gttagagaga taattagaat
      121 taatttgact gtaaacacaa agatattagt acaaaatacg tgacgtagaa agtaataatt
      181 tcttgggtag tttgcagttt taaaattatg ttttaaaatg gactatcata tgcttaccgt
      241 aacttgaaag tatttcgatt tcttggcttt atatatcttg tggaaaggac gaaacaccgg
      301 agacggttgt aaatgagcac acaaaataca catgctaaaa tattatattc tatgaccttt
      361 ataaaatcaa ccaaaatctt ctttttaata actttagtat caataattag aatttttatg
      421 ttcctttttg caaactttta ataaaaatga gcaaaataaa aaaacgctag ttttagtaac
      481 tcgcgttgtt ttcttcacct ttaataatag ctactccacc acttgttcct aagcggtcag
      541 ctcctgcttc aatcattttt tgagcatctt caaatgttct aactccacca gctgctttaa
      601 ctaaagcatt gtctttaaca actgacttca ttagtttaac atcttcaaat gttgcacctg
      661 attttgaaaa tcctgttgat gttttaacaa attctaatcc agcttcaaca gctatttcac
      721 aagctttcat gatttcttct tttgttaata aacaattttc cataatacat ttaacaacat
      781 gtgatccagc tgcttttttt acagctttca tgtcttctaa aactaattca taatttttgt
      841 cttttaatgc accaatattt aataccatat caatttctgt tgcaccatct ttaattgctt
      901 cagaaacttc gaatgctttt gtagctgttg tgcatgcacc tagaggaaaa cctacaacat
      961 ttgttattcc tacatttgtg ccttttaata attctttaca atagcttgtt caatatgaat
     1021 taacacaaac tgttgcaaaa tcaaattcaa ttgcttcatc acataattgt ttaatttcag
     1081 ctttcgtagc atcttgtttt aataatgtgt gatctatata tttgtttagt ttcatttttt
     1141 ctcctatata ttcattttta attttaattc tttaataatt tcgtctactt taactttagc
     1201 gttttgaaca gattcaccaa cacctataaa ataaattttt agtttaggtt cagttccact
     1261 tgggcgaaca gcaaatcatg acttatcttc taaataaaat tttagtaagt cttgtcctgg
     1321 catattatac attccatcga tgtagtcttc aacattaaca actttaagtc cagcaatttg
     1381 agttaagggt gttgctctca atgatttcat taatggttca atttttaatt tcttttcttc
     1441 tggtttaaaa ttcaagttta aagtgaaagt gtaatatgca cccatttctt taaataaatc
     1501 ttctaaatag tctactaatg ttttattttg ttttttataa aatcaagcag cctctgctat
     1561 taatatagaa gcttgtattc catctttatc tctagctgag tcatcaatta catatccata
     1621 actttcttca taagcaaaaa caaaatttaa tccgttatct tcttctttag caatttctct
     1681 acccattcat ttaaatccag ttaaagtttt tacaatatta actccatatt tttcatgagc
     1741 gattctatca cccaaatcac ttgttacaaa acttgaatat agagccggat tttttggaat
     1801 gctatttaag cgttttagat ttgataattt tcaatcaatt aaaattggtc ctgtttgatt
     1861 tccatctaat cttacaaaat gaccatcatg ttttattgcc attccaaatc tgtcagcatc
     1921 tgggtcattc ataataataa tatctgcatc atgtttaata ccatattcaa gcggtatttt
     1981 tcatgcagga tcaaattctg gatttggatt tacaacattt ttaaatgttt catcttcaaa
     2041 tgcatgctct tcaacctcaa taacgttata tcctgattca cgtaatattt ttggggtaaa
     2101 tttagttcct gttccattaa ctgcgctaaa aataattttt aaatcttttt tagcttcttg
     2161 ctcttttttg tacgtctcta agcttggcgt aactagatct tgagacactg ctttttgctt
     2221 gtactgggtc tctctggtta gaccagatct gagcctggga gctctctggc taactaggga
     2281 acccactgct taagcctcaa taaagcttgc cttgagtgct tcaagtagtg tgtgcccgtc
     2341 tgttgtgtga ctctggtaac tagagatccc tcagaccctt ttagtcagtg tggaaaatct
     2401 ctagcagtac gtatagtagt tcatgtcatc ttattattca gtatttataa cttgcaaaga
     2461 aatgaatatc agagagtgag aggaacttgt ttattgcagc ttataatggt tacaaataaa
     2521 gcaatagcat cacaaatttc acaaataaag catttttttc actgcattct agttgtggtt
     2581 tgtccaaact catcaatgta tcttatcatg tctggctcta gctatcccgc ccctaactcc
     2641 gcccatcccg cccctaactc cgcccagttc cgcccattct ccgccccatg gctgactaat
     2701 tttttttatt tatgcagagg ccgaggccgc ctcggcctct gagctattcc agaagtagtg
     2761 aggaggcttt tttggaggcc tagggacgta cccaattcgc cctatagtga gtcgtattac
     2821 gcgcgctcac tggccgtcgt tttacaacgt cgtgactggg aaaaccctgg cgttacccaa
     2881 cttaatcgcc ttgcagcaca tccccctttc gccagctggc gtaatagcga agaggcccgc
     2941 accgatcgcc cttcccaaca gttgcgcagc ctgaatggcg aatgggacgc gccctgtagc
     3001 ggcgcattaa gcgcggcggg tgtggtggtt acgcgcagcg tgaccgctac acttgccagc
     3061 gccctagcgc ccgctccttt cgctttcttc ccttcctttc tcgccacgtt cgccggcttt
     3121 ccccgtcaag ctctaaatcg ggggctccct ttagggttcc gatttagtgc tttacggcac
     3181 ctcgacccca aaaaacttga ttagggtgat ggttcacgta gtgggccatc gccctgatag
     3241 acggtttttc gccctttgac gttggagtcc acgttcttta atagtggact cttgttccaa
     3301 actggaacaa cactcaaccc tatctcggtc tattcttttg atttataagg gattttgccg
     3361 atttcggcct attggttaaa aaatgagctg atttaacaaa aatttaacgc gaattttaac
     3421 aaaatattaa cgcttacaat ttaggtggca cttttcgggg aaatgtgcgc ggaaccccta
     3481 tttgtttatt tttctaaata cattcaaata tgtatccgct catgagacaa taaccctgat
     3541 aaatgcttca ataatattga aaaaggaaga gtatgagtat tcaacatttc cgtgtcgccc
     3601 ttattccctt ttttgcggca ttttgccttc ctgtttttgc tcacccagaa acgctggtga
     3661 aagtaaaaga tgctgaagat cagttgggtg cacgagtggg ttacatcgaa ctggatctca
     3721 acagcggtaa gatccttgag agttttcgcc ccgaagaacg ttttccaatg atgagcactt
     3781 ttaaagttct gctatgtggc gcggtattat cccgtattga cgccgggcaa gagcaactcg
     3841 gtcgccgcat acactattct cagaatgact tggttgagta ctcaccagtc acagaaaagc
     3901 atcttacgga tggcatgaca gtaagagaat tatgcagtgc tgccataacc atgagtgata
     3961 acactgcggc caacttactt ctgacaacga tcggaggacc gaaggagcta accgcttttt
     4021 tgcacaacat gggggatcat gtaactcgcc ttgatcgttg ggaaccggag ctgaatgaag
     4081 ccataccaaa cgacgagcgt gacaccacga tgcctgtagc aatggcaaca acgttgcgca
     4141 aactattaac tggcgaacta cttactctag cttcccggca acaattaata gactggatgg
     4201 aggcggataa agttgcagga ccacttctgc gctcggccct tccggctggc tggtttattg
     4261 ctgataaatc tggagccggt gagcgtgggt ctcgcggtat cattgcagca ctggggccag
     4321 atggtaagcc ctcccgtatc gtagttatct acacgacggg gagtcaggca actatggatg
     4381 aacgaaatag acagatcgct gagataggtg cctcactgat taagcattgg taactgtcag
     4441 accaagttta ctcatatata ctttagattg atttaaaact tcatttttaa tttaaaagga
     4501 tctaggtgaa gatccttttt gataatctca tgaccaaaat cccttaacgt gagttttcgt
     4561 tccactgagc gtcagacccc gtagaaaaga tcaaaggatc ttcttgagat cctttttttc
     4621 tgcgcgtaat ctgctgcttg caaacaaaaa aaccaccgct accagcggtg gtttgtttgc
     4681 cggatcaaga gctaccaact ctttttccga aggtaactgg cttcagcaga gcgcagatac
     4741 caaatactgt tcttctagtg tagccgtagt taggccacca cttcaagaac tctgtagcac
     4801 cgcctacata cctcgctctg ctaatcctgt taccagtggc tgctgccagt ggcgataagt
     4861 cgtgtcttac cgggttggac tcaagacgat agttaccgga taaggcgcag cggtcgggct
     4921 gaacgggggg ttcgtgcaca cagcccagct tggagcgaac gacctacacc gaactgagat
     4981 acctacagcg tgagctatga gaaagcgcca cgcttcccga agggagaaag gcggacaggt
     5041 atccggtaag cggcagggtc ggaacaggag agcgcacgag ggagcttcca gggggaaacg
     5101 cctggtatct ttatagtcct gtcgggtttc gccacctctg acttgagcgt cgatttttgt
     5161 gatgctcgtc aggggggcgg agcctatgga aaaacgccag caacgcggcc tttttacggt
     5221 tcctggcctt ttgctggcct tttgctcaca tgttctttcc tgcgttatcc cctgattctg
     5281 tggataaccg tattaccgcc tttgagtgag ctgataccgc tcgccgcagc cgaacgaccg
     5341 agcgcagcga gtcagtgagc gaggaagcgg aagagcgccc aatacgcaaa ccgcctctcc
     5401 ccgcgcgttg gccgattcat taatgcagct ggcacgacag gtttcccgac tggaaagcgg
     5461 gcagtgagcg caacgcaatt aatgtgagtt agctcactca ttaggcaccc caggctttac
     5521 actttatgct tccggctcgt atgttgtgtg gaattgtgag cggataacaa tttcacacag
     5581 gaaacagcta tgaccatgat tacgccaagc gcgcaattaa ccctcactaa agggaacaaa
     5641 agctggagct gcaagcttaa tgtagtctta tgcaatactc ttgtagtctt gcaacatggt
     5701 aacgatgagt tagcaacatg ccttacaagg agagaaaaag caccgtgcat gccgattggt
     5761 ggaagtaagg tggtacgatc gtgccttatt aggaaggcaa cagacgggtc tgacatggat
     5821 tggacgaacc actgaattgc cgcattgcag agatattgta tttaagtgcc tagctcgata
     5881 cataaacggg tctctctggt tagaccagat ctgagcctgg gagctctctg gctaactagg
     5941 gaacccactg cttaagcctc aataaagctt gccttgagtg cttcaagtag tgtgtgcccg
     6001 tctgttgtgt gactctggta actagagatc cctcagaccc ttttagtcag tgtggaaaat
     6061 ctctagcagt ggcgcccgaa cagggacttg aaagcgaaag ggaaaccaga ggagctctct
     6121 cgacgcagga ctcggcttgc tgaagcgcgc acggcaagag gcgaggggcg gcgactggtg
     6181 agtacgccaa aaattttgac tagcggaggc tagaaggaga gagatgggtg cgagagcgtc
     6241 agtattaagc gggggagaat tagatcgcga tgggaaaaaa ttcggttaag gccaggggga
     6301 aagaaaaaat ataaattaaa acatatagta tgggcaagca gggagctaga acgattcgca
     6361 gttaatcctg gcctgttaga aacatcagaa ggctgtagac aaatactggg acagctacaa
     6421 ccatcccttc agacaggatc agaagaactt agatcattat ataatacagt agcaaccctc
     6481 tattgtgtgc atcaaaggat agagataaaa gacaccaagg aagctttaga caagatagag
     6541 gaagagcaaa acaaaagtaa gaccaccgca cagcaagcgg ccgctgatct tcagacctgg
     6601 aggaggagat atgagggaca attggagaag tgaattatat aaatataaag tagtaaaaat
     6661 tgaaccatta ggagtagcac ccaccaaggc aaagagaaga gtggtgcaga gagaaaaaag
     6721 agcagtggga ataggagctt tgttccttgg gttcttggga gcagcaggaa gcactatggg
     6781 cgcagcgtca atgacgctga cggtacaggc cagacaatta ttgtctggta tagtgcagca
     6841 gcagaacaat ttgctgaggg ctattgaggc gcaacagcat ctgttgcaac tcacagtctg
     6901 gggcatcaag cagctccagg caagaatcct ggctgtggaa agatacctaa aggatcaaca
     6961 gctcctgggg atttggggtt gctctggaaa actcatttgc accactgctg tgccttggaa
     7021 tgctagttgg agtaataaat ctctggaaca gatttggaat cacacgacct ggatggagtg
     7081 ggacagagaa attaacaatt acacaagctt aatacactcc ttaattgaag aatcgcaaaa
     7141 ccagcaagaa aagaatgaac aagaattatt ggaattagat aaatgggcaa gtttgtggaa
     7201 ttggtttaac ataacaaatt ggctgtggta tataaaatta ttcataatga tagtaggagg
     7261 cttggtaggt ttaagaatag tttttgctgt actttctata gtgaatagag ttaggcaggg
     7321 atattcacca ttatcgtttc agaatcttga gacaaatggc agtattcatc cacaatttta
     7381 aaagaaaagg ggggattggg gggtacagtg caggggaaag aatagtagac ataatagcaa
     7441 cagacataca aactaaagaa ttacaaaaac aaattacaaa aattcaaaat tttcgggttt
     7501 attacaggga cagcagagat ccactttggc gccggctcga gggggcccgg gtgcaaagat
     7561 ggataaagtt ttaaacagag aggaatcttt gcagctaatg gaccttctag gtcttgaaag
     7621 gagtgggaat tggctccggt gcccgtcagt gggcagagcg cacatcgccc acagtccccg
     7681 agaagttggg gggaggggtc ggcaattgat ccggtgccta gagaaggtgg cgcggggtaa
     7741 actgggaaag tgatgtcgtg tactggctcc gcctttttcc cgagggtggg ggagaaccgt
     7801 atataagtgc agtagtcgcc gtgaacgttc tttttcgcaa cgggtttgcc gccagaacac
     7861 aggtaagtgc cgtgtgtggt tcccgcgggc ctggcctctt tacgggttat ggcccttgcg
     7921 tgccttgaat tacttccacc tggctgcagt acgtgattct tgatcccgag cttcgggttg
     7981 gaagtgggtg ggagagttcg aggccttgcg cttaaggagc cccttcgcct cgtgcttgag
     8041 ttgaggcctg gcctgggcgc tggggccgcc gcgtgcgaat ctggtggcac cttcgcgcct
     8101 gtctcgctgc tttcgataag tctctagcca tttaaaattt ttgatgacct gctgcgacgc
     8161 tttttttctg gcaagatagt cttgtaaatg cgggccaaga tctgcacact ggtatttcgg
     8221 tttttggggc cgcgggcggc gacggggccc gtgcgtccca gcgcacatgt tcggcgaggc
     8281 ggggcctgcg agcgcggcca ccgagaatcg gacgggggta gtctcaagct ggccggcctg
     8341 ctctggtgcc tggcctcgcg ccgccgtgta tcgccccgcc ctgggcggca aggctggccc
     8401 ggtcggcacc agttgcgtga gcggaaagat ggccgcttcc cggccctgct gcagggagct
     8461 caaaatggag gacgcggcgc tcgggagagc gggcgggtga gtcacccaca caaaggaaaa
     8521 gggcctttcc gtcctcagcc gtcgcttcat gtgactccac ggagtaccgg gcgccgtcca
     8581 ggcacctcga ttagttctcg agcttttgga gtacgtcgtc tttaggttgg ggggaggggt
     8641 tttatgcgat ggagtttccc cacactgagt gggtggagac tgaagttagg ccagcttggc
     8701 acttgatgta attctccttg gaatttgccc tttttgagtt tggatcttgg ttcattctca
     8761 agcctcagac agtggttcaa agtttttttc ttccatttca ggtgtcgtga cgtacggcca
     8821 ccatgaccga gtacaagccc acggtgcgcc tcgccacccg cgacgacgtc cccagggccg
     8881 tacgcaccct cgccgccgcg ttcgccgact accccgccac gcgccacacc gtcgatccgg
     8941 accgccacat cgagcgggtc accgagctgc aagaactctt cctcacgcgc gtcgggctcg
     9001 acatcggcaa ggtgtgggtc gcggacgacg gcgccgccgt ggcggtctgg accacgccgg
     9061 agagcgtcga agcgggggcg gtgttcgccg agatcggccc gcgcatggcc gagttgagcg
     9121 gttcccggct ggccgcgcag caacagatgg aaggcctcct ggcgccgcac cggcccaagg
     9181 agcccgcgtg gttcctggcc accgtcggag tctcgcccga ccaccagggc aagggtctgg
     9241 gcagcgccgt cgtgctcccc ggagtggagg cggccgagcg cgccggggtg cccgccttcc
     9301 tggagacctc cgcgccccgc aacctcccct tctacgagcg gctcggcttc accgtcaccg
     9361 ccgacgtcga ggtgcccgaa ggaccgcgca cctggtgcat gacccgcaag cccggtgcct
     9421 gaacgcgtta agtcgacaat caacctctgg attacaaaat ttgtgaaaga ttgactggta
     9481 ttcttaacta tgttgctcct tttacgctat gtggatacgc tgctttaatg cctttgtatc
     9541 atgctattgc ttcccgtatg gctttcattt tctcctcctt gtataaatcc tggttgctgt
     9601 ctctttatga ggagttgtgg cccgttgtca ggcaacgtgg cgtggtgtgc actgtgtttg
     9661 ctgacgcaac ccccactggt tggggcattg ccaccacctg tcagctcctt tccgggactt
     9721 tcgctttccc cctccctatt gccacggcgg aactcatcgc cgcctgcctt gcccgctgct
     9781 ggacaggggc tcggctgttg ggcactgaca attccgtggt gttgtcgggg aaatcatcgt
     9841 cctttccttg gctgctcgcc tgtgttgcca cctggattct gcgcgggacg tccttctgct
     9901 acgtcccttc ggccctcaat ccagcggacc ttccttcccg cggcctgctg ccggctctgc
     9961 ggcctcttcc gcgtcttcgc cttcgccctc agacgagtcg gatctccctt tgggccgcct
    10021 ccccgcgtcg actttaagac caatgactta ccgttacata acttacggta aatggcccgc
    10081 ctggctgacc gcccaacgac ccccgcccat tgacgtcaat aatgacgtat gttcccatag
    10141 taacgccaat agggactttc cattgacgtc aatgggtgga gtatttacgg taaactgccc
    10201 acttggcagt acatcaagtg tatcatatgc caagtacgcc ccctattgac gtcaatgacg
    10261 gtaaatggcc cgcctggcat tatgcccagt acatgacctt atgggacttt cctacttggc
    10321 agtacatcta cgtattagtc atcgctatta ccatggtgat gcggttttgg cagtacatca
    10381 atgggcgtgg atagcggttt gactcacggg gatttccaag tctccacccc attgacgtca
    10441 atgggagttt gttttggcac caaaatcaac gggactttcc aaaatgtcgt aacaactccg
    10501 ccccattgac gcaaatgggc ggtaggcgtg tacggtggga ggtctatata agcagagcta
    10561 aggcagctgt agatcttagc cactttttaa aagaaaaggg gggactggaa gggctaattc
    10621 actcccaacg aagacaagat
//
