# Supplementary material for: Perturb-tracing enables high-content screening of multi-scale 3D genome regulators
Source: Nat Methods. 2025 Apr 10;22(5):950–61. doi: 10.1038/s41592-025-02652-z (PMC12074983; doi:10.1038/s41592-025-02652-z)
Supplement: Supplementary file 21 — Example CRISPR screen plasmid sequence. [file 41592_2025_2652_MOESM21_ESM.gb]

LOCUS       library_demo_sgRNA-2G-b 9354 bp ds-DNA     circular     30-JUN-2022
DEFINITION  .
KEYWORDS    "marker:AmpR, PuroR" "ref:pmid\:28099430"                          
FEATURES             Location/Qualifiers
     protein_bind    107..128
                     /label="CAP binding site"
                     /ApEinfo_revcolor=#31849b
                     /ApEinfo_fwdcolor=#31849b
     promoter        143..148
                     /label="lac promoter"
                     /ApEinfo_revcolor=#c6c9d1
                     /ApEinfo_fwdcolor=#c6c9d1
     promoter        149..166
                     /label="lac promoter"
                     /ApEinfo_revcolor=#c6c9d1
                     /ApEinfo_fwdcolor=#c6c9d1
     promoter        167..173
                     /label="lac promoter"
                     /ApEinfo_revcolor=#c6c9d1
                     /ApEinfo_fwdcolor=#c6c9d1
     protein_bind    181..197
                     /label="lac operator"
                     /ApEinfo_revcolor=#31849b
                     /ApEinfo_fwdcolor=#31849b
     primer_bind     205..221
                     /label="M13 rev"
                     /ApEinfo_revcolor=#a020f0
                     /ApEinfo_fwdcolor=#a020f0
     promoter        242..260
                     /label="T3 promoter"
                     /ApEinfo_revcolor=#c6c9d1
                     /ApEinfo_fwdcolor=#c6c9d1
     promoter        288..514
                     /label="RSV promoter"
                     /ApEinfo_revcolor=#c6c9d1
                     /ApEinfo_fwdcolor=#c6c9d1
     LTR             515..695
                     /label="5' LTR (truncated)"
                     /ApEinfo_revcolor=#f8d3a9
                     /ApEinfo_fwdcolor=#f8d3a9
     misc_feature    742..867
                     /label="HIV-1 Ψ"
                     /ApEinfo_revcolor=#f8d3a9
                     /ApEinfo_fwdcolor=#f8d3a9
     misc_feature    1360..1593
                     /label="RRE"
                     /ApEinfo_revcolor=#f8d3a9
                     /ApEinfo_fwdcolor=#f8d3a9
     misc_feature    2003..2120
                     /label="cPPT/CTS"
                     /ApEinfo_revcolor=#f8d3a9
                     /ApEinfo_fwdcolor=#f8d3a9
     promoter        2259..3437
                     /label="EF-1α promoter"
                     /ApEinfo_revcolor=#c6c9d1
                     /ApEinfo_fwdcolor=#c6c9d1
     intron          2490..3428
                     /label="EF-1α intron A"
                     /ApEinfo_revcolor=#a187be
                     /ApEinfo_fwdcolor=#a187be
     CDS             3450..4049
                     /label="PuroR"
                     /ApEinfo_revcolor=#b7e6d7
                     /ApEinfo_fwdcolor=#b7e6d7
     misc_feature    4065..4653
                     /label="WPRE"
                     /ApEinfo_revcolor=#c6c9d1
                     /ApEinfo_fwdcolor=#c6c9d1
     CDS             complement(4536..4547)
                     /label="Factor Xa site"
                     /ApEinfo_revcolor=#ff9ccd
                     /ApEinfo_fwdcolor=#ff9ccd
     misc_feature    4679..4708
                     /label="helper1"
                     /ApEinfo_revcolor=#b4abac
                     /ApEinfo_fwdcolor=#b4abac
     enhancer        4679..4982
                     /label="CMV enhancer"
                     /ApEinfo_revcolor=#c6c9d1
                     /ApEinfo_fwdcolor=#c6c9d1
     misc_feature    4710..4739
                     /label="helper2"
                     /ApEinfo_revcolor=#f8d3a9
                     /ApEinfo_fwdcolor=#f8d3a9
     misc_feature    4741..4770
                     /label="helper3"
                     /ApEinfo_revcolor=#d59687
                     /ApEinfo_fwdcolor=#d59687
     misc_feature    4772..4801
                     /label="helper4"
                     /ApEinfo_revcolor=#84b0dc
                     /ApEinfo_fwdcolor=#84b0dc
     misc_feature    4803..4832
                     /label="helper5"
                     /ApEinfo_revcolor=#85dae9
                     /ApEinfo_fwdcolor=#85dae9
     misc_feature    4834..4863
                     /label="helper6"
                     /ApEinfo_revcolor=#d59687
                     /ApEinfo_fwdcolor=#d59687
     misc_feature    4865..4894
                     /label="helper7"
                     /ApEinfo_revcolor=#9eafd2
                     /ApEinfo_fwdcolor=#9eafd2
     misc_feature    4896..4925
                     /label="helper8"
                     /ApEinfo_revcolor=#d59687
                     /ApEinfo_fwdcolor=#d59687
     misc_feature    4927..4956
                     /label="helper9"
                     /ApEinfo_revcolor=#ffef86
                     /ApEinfo_fwdcolor=#ffef86
     promoter        4983..5186
                     /label="CMV promoter"
                     /ApEinfo_revcolor=#c6c9d1
                     /ApEinfo_fwdcolor=#c6c9d1
     misc_feature    4989..5018
                     /label="helper11"
                     /ApEinfo_revcolor=#f58a5e
                     /ApEinfo_fwdcolor=#f58a5e
     misc_feature    5020..5049
                     /label="helper12"
                     /ApEinfo_revcolor=#ff9ccd
                     /ApEinfo_fwdcolor=#ff9ccd
     misc_feature    5051..5080
                     /label="helper13"
                     /ApEinfo_revcolor=#c6c9d1
                     /ApEinfo_fwdcolor=#c6c9d1
     misc_feature    5082..5111
                     /label="helper14"
                     /ApEinfo_revcolor=#d59687
                     /ApEinfo_fwdcolor=#d59687
     misc_feature    5113..5142
                     /label="helper15"
                     /ApEinfo_revcolor=#9eafd2
                     /ApEinfo_fwdcolor=#9eafd2
     misc_feature    5144..5173
                     /label="helper16"
                     /ApEinfo_revcolor=#b4abac
                     /ApEinfo_fwdcolor=#b4abac
     misc_feature    5175..5204
                     /label="helper17"
                     /ApEinfo_revcolor=#c6c9d1
                     /ApEinfo_fwdcolor=#c6c9d1
     misc_feature    5226..5255
                     /label="helper18"
                     /ApEinfo_revcolor=#b7e6d7
                     /ApEinfo_fwdcolor=#b7e6d7
     misc_feature    5257..5286
                     /label="helper19"
                     /ApEinfo_revcolor=#85dae9
                     /ApEinfo_fwdcolor=#85dae9
     misc_feature    5288..5317
                     /label="helper20"
                     /ApEinfo_revcolor=#f8d3a9
                     /ApEinfo_fwdcolor=#f8d3a9
     promoter        5317..5557
                     /label="U6 promoter"
                     /ApEinfo_revcolor=#c6c9d1
                     /ApEinfo_fwdcolor=#c6c9d1
     misc_feature    5319..5348
                     /label="helper21"
                     /ApEinfo_revcolor=#b7e6d7
                     /ApEinfo_fwdcolor=#b7e6d7
     misc_feature    5350..5379
                     /label="helper22"
                     /ApEinfo_revcolor=#9eafd2
                     /ApEinfo_fwdcolor=#9eafd2
     misc_feature    5402..5431
                     /label="helper23"
                     /ApEinfo_revcolor=#b7e6d7
                     /ApEinfo_fwdcolor=#b7e6d7
     misc_feature    5433..5462
                     /label="helper24"
                     /ApEinfo_revcolor=#ff9ccd
                     /ApEinfo_fwdcolor=#ff9ccd
     misc_feature    5476..5505
                     /label="helper25"
                     /ApEinfo_revcolor=#b1ff67
                     /ApEinfo_fwdcolor=#b1ff67
     primer          5486..5506
                     /label="sg-bc-lib-seq-F"
                     /note="sequence: tggactatcatatgcttaccg"
                     /ApEinfo_revcolor=#75c6a9
                     /ApEinfo_fwdcolor=#75c6a9
     primer          5506..5565
                     /label="sgRNA-Oligo-Fwd"
                     /note="sequence: gtaacttgaaagtatttcgatttcttggctttatatatcttgtggaaaggacgaaacacc"
                     /ApEinfo_revcolor=#f58a5e
                     /ApEinfo_fwdcolor=#f58a5e
     misc_feature    5507..5536
                     /label="helper26"
                     /ApEinfo_revcolor=#9eafd2
                     /ApEinfo_fwdcolor=#9eafd2
     misc_feature    5547..5566
                     /label="left priming region in sgRNA oligo pool"
                     /ApEinfo_revcolor=#b4abac
                     /ApEinfo_fwdcolor=#b4abac
     misc_feature    5567..5586
                     /label="target sequence: RUNX3"
                     /ApEinfo_revcolor=#c7b0e3
                     /ApEinfo_fwdcolor=#c7b0e3
     misc_feature    5587..5662
                     /label="gRNA scaffold"
                     /ApEinfo_revcolor=#85dae9
                     /ApEinfo_fwdcolor=#85dae9
     misc_feature    5591..5620
                     /label="helper2-1"
                     /ApEinfo_revcolor=#75c6a9
                     /ApEinfo_fwdcolor=#75c6a9
     misc_feature    5622..5651
                     /label="helper2-2"
                     /ApEinfo_revcolor=#d6b295
                     /ApEinfo_fwdcolor=#d6b295
     primer          complement(5649..5668)
                     /label="sgRNA lib rev-v3"
                     /note="sequence: aaaaaagcaccgactcggtg"
                     /ApEinfo_revcolor=#b1ff67
                     /ApEinfo_fwdcolor=#b1ff67
     primer          5649..5694
                     /label="G/2G-bc-assem-F-sg-bc lib"
                     /note="sequence: caccgagtcggtgcttttttGGTACCTGCTCAAATACCGGCGTGTG"
                     /ApEinfo_revcolor=#84b0dc
                     /ApEinfo_fwdcolor=#84b0dc
     primer          complement(5649..5694)
                     /label="sgRNA-R-2G-pWL36"
                     /note="sequence: CACACGCCGGTATTTGAGCAGGTACCaaaaaagcaccgactcggtg"
                     /ApEinfo_revcolor=#d6b295
                     /ApEinfo_fwdcolor=#d6b295
     misc_feature    5664..5693
                     /label="helper2-3"
                     /ApEinfo_revcolor=#9eafd2
                     /ApEinfo_fwdcolor=#9eafd2
     misc_feature    5675..5694
                     /label="G/2G-bc-fwd-priming: ab20_8506"
                     /ApEinfo_revcolor=#75c6a9
                     /ApEinfo_fwdcolor=#75c6a9
     misc_feature    5695..6113
                     /label="barcode_1212121212"
                     /ApEinfo_revcolor=#75c6a9
                     /ApEinfo_fwdcolor=#75c6a9
     misc_feature    complement(6114..6133)
                     /label="barcode rev priming region: ab20_8480"
                     /ApEinfo_revcolor=#75c6a9
                     /ApEinfo_fwdcolor=#75c6a9
     primer          complement(6114..6187)
                     /label="bc assem rev_sg-bc-v3"
                     /note="sequence: gtctcaagatctagttacgccaagcttGGATCCtNNNNNNNNNNNNNNNNNNNNACGCGAAGTCCGCGACATAG"
                     /ApEinfo_revcolor=#b4abac
                     /ApEinfo_fwdcolor=#b4abac
     primer          complement(6114..6209)
                     /label="bc-assem-rev-UMI-pWL36"
                     /note="sequence: cccagtacaagcaaaaagcagtgtctcaagatctagttacgccaagcttGGATCCtNNNNNNNNNNNNNNNNNNNNACGCGAAGTCCGCGACATAG"
                     /ApEinfo_revcolor=#b4abac
                     /ApEinfo_fwdcolor=#b4abac
     misc_feature    6134..6153
                     /label="Barcode-UMI"
                     /ApEinfo_revcolor=#84b0dc
                     /ApEinfo_fwdcolor=#84b0dc
     misc_feature    6155..6184
                     /label="helper3-1"
                     /ApEinfo_revcolor=#f8d3a9
                     /ApEinfo_fwdcolor=#f8d3a9
     primer          complement(6155..6187)
                     /label="sg-bc rev_pWL32"
                     /note="sequence: gtctcaagatctagttacgccaagcttGGATCC"
                     /ApEinfo_revcolor=#f58a5e
                     /ApEinfo_fwdcolor=#f58a5e
     primer          complement(6185..6209)
                     /label="bc-overlap-rev for sg-bc-pWL36"
                     /note="sequence: cccagtacaagcaaaaagcagtgtc"
                     /ApEinfo_revcolor=#c6c9d1
                     /ApEinfo_fwdcolor=#c6c9d1
     misc_feature    6186..6215
                     /label="helper3-2"
                     /ApEinfo_revcolor=#c7b0e3
                     /ApEinfo_fwdcolor=#c7b0e3
     primer          complement(6189..6209)
                     /label="sg-bc-lib-seq-R"
                     /note="sequence: cccagtacaagcaaaaagcag"
                     /ApEinfo_revcolor=#d6b295
                     /ApEinfo_fwdcolor=#d6b295
     LTR             6207..6387
                     /label="5' LTR (truncated)"
                     /ApEinfo_revcolor=#f8d3a9
                     /ApEinfo_fwdcolor=#f8d3a9
     misc_feature    6217..6246
                     /label="helper3-3"
                     /ApEinfo_revcolor=#f58a5e
                     /ApEinfo_fwdcolor=#f58a5e
     misc_feature    6248..6277
                     /label="helper3-4"
                     /ApEinfo_revcolor=#d59687
                     /ApEinfo_fwdcolor=#d59687
     misc_feature    6279..6308
                     /label="helper3-5"
                     /ApEinfo_revcolor=#f58a5e
                     /ApEinfo_fwdcolor=#f58a5e
     misc_feature    6341..6370
                     /label="helper3-7"
                     /ApEinfo_revcolor=#c6c9d1
                     /ApEinfo_fwdcolor=#c6c9d1
     misc_feature    6372..6401
                     /label="helper3-8"
                     /ApEinfo_revcolor=#faac61
                     /ApEinfo_fwdcolor=#faac61
     misc_feature    6428..6457
                     /label="helper3-9"
                     /ApEinfo_revcolor=#b1ff67
                     /ApEinfo_fwdcolor=#b1ff67
     polyA_signal    6465..6586
                     /label="SV40 poly(A) signal"
                     /ApEinfo_revcolor=#b4abac
                     /ApEinfo_fwdcolor=#b4abac
     rep_origin      6626..6761
                     /label="SV40 ori"
                     /ApEinfo_revcolor=#ffef86
                     /ApEinfo_fwdcolor=#ffef86
     promoter        complement(6782..6800)
                     /label="T7 promoter"
                     /ApEinfo_revcolor=#c6c9d1
                     /ApEinfo_fwdcolor=#c6c9d1
     primer_bind     complement(6810..6826)
                     /label="M13 fwd"
                     /ApEinfo_revcolor=#a020f0
                     /ApEinfo_fwdcolor=#a020f0
     rep_origin      6968..7423
                     /label="f1 ori"
                     /ApEinfo_revcolor=#ffef86
                     /ApEinfo_fwdcolor=#ffef86
     promoter        7449..7553
                     /label="AmpR promoter"
                     /ApEinfo_revcolor=#c6c9d1
                     /ApEinfo_fwdcolor=#c6c9d1
     CDS             7554..7622
                     /label="AmpR"
                     /ApEinfo_revcolor=#b7e6d7
                     /ApEinfo_fwdcolor=#b7e6d7
     CDS             7623..8414
                     /label="AmpR"
                     /ApEinfo_revcolor=#b7e6d7
                     /ApEinfo_fwdcolor=#b7e6d7
     rep_origin      8585..9173
                     /label="ori"
                     /ApEinfo_revcolor=#ffef86
                     /ApEinfo_fwdcolor=#ffef86
ORIGIN
        1 agcgcccaat acgcaaaccg cctctccccg cgcgttggcc gattcattaa tgcagctggc
       61 acgacaggtt tcccgactgg aaagcgggca gtgagcgcaa cgcaattaat gtgagttagc
      121 tcactcatta ggcaccccag gctttacact ttatgcttcc ggctcgtatg ttgtgtggaa
      181 ttgtgagcgg ataacaattt cacacaggaa acagctatga ccatgattac gccaagcgcg
      241 caattaaccc tcactaaagg gaacaaaagc tggagctgca agcttaatgt agtcttatgc
      301 aatactcttg tagtcttgca acatggtaac gatgagttag caacatgcct tacaaggaga
      361 gaaaaagcac cgtgcatgcc gattggtgga agtaaggtgg tacgatcgtg ccttattagg
      421 aaggcaacag acgggtctga catggattgg acgaaccact gaattgccgc attgcagaga
      481 tattgtattt aagtgcctag ctcgatacat aaacgggtct ctctggttag accagatctg
      541 agcctgggag ctctctggct aactagggaa cccactgctt aagcctcaat aaagcttgcc
      601 ttgagtgctt caagtagtgt gtgcccgtct gttgtgtgac tctggtaact agagatccct
      661 cagacccttt tagtcagtgt ggaaaatctc tagcagtggc gcccgaacag ggacttgaaa
      721 gcgaaaggga aaccagagga gctctctcga cgcaggactc ggcttgctga agcgcgcacg
      781 gcaagaggcg aggggcggcg actggtgagt acgccaaaaa ttttgactag cggaggctag
      841 aaggagagag atgggtgcga gagcgtcagt attaagcggg ggagaattag atcgcgatgg
      901 gaaaaaattc ggttaaggcc agggggaaag aaaaaatata aattaaaaca tatagtatgg
      961 gcaagcaggg agctagaacg attcgcagtt aatcctggcc tgttagaaac atcagaaggc
     1021 tgtagacaaa tactgggaca gctacaacca tcccttcaga caggatcaga agaacttaga
     1081 tcattatata atacagtagc aaccctctat tgtgtgcatc aaaggataga gataaaagac
     1141 accaaggaag ctttagacaa gatagaggaa gagcaaaaca aaagtaagac caccgcacag
     1201 caagcggccg ctgatcttca gacctggagg aggagatatg agggacaatt ggagaagtga
     1261 attatataaa tataaagtag taaaaattga accattagga gtagcaccca ccaaggcaaa
     1321 gagaagagtg gtgcagagag aaaaaagagc agtgggaata ggagctttgt tccttgggtt
     1381 cttgggagca gcaggaagca ctatgggcgc agcgtcaatg acgctgacgg tacaggccag
     1441 acaattattg tctggtatag tgcagcagca gaacaatttg ctgagggcta ttgaggcgca
     1501 acagcatctg ttgcaactca cagtctgggg catcaagcag ctccaggcaa gaatcctggc
     1561 tgtggaaaga tacctaaagg atcaacagct cctggggatt tggggttgct ctggaaaact
     1621 catttgcacc actgctgtgc cttggaatgc tagttggagt aataaatctc tggaacagat
     1681 ttggaatcac acgacctgga tggagtggga cagagaaatt aacaattaca caagcttaat
     1741 acactcctta attgaagaat cgcaaaacca gcaagaaaag aatgaacaag aattattgga
     1801 attagataaa tgggcaagtt tgtggaattg gtttaacata acaaattggc tgtggtatat
     1861 aaaattattc ataatgatag taggaggctt ggtaggttta agaatagttt ttgctgtact
     1921 ttctatagtg aatagagtta ggcagggata ttcaccatta tcgtttcaga atcttgagac
     1981 aaatggcagt attcatccac aattttaaaa gaaaaggggg gattgggggg tacagtgcag
     2041 gggaaagaat agtagacata atagcaacag acatacaaac taaagaatta caaaaacaaa
     2101 ttacaaaaat tcaaaatttt cgggtttatt acagggacag cagagatcca ctttggcgcc
     2161 ggctcgaggg ggcccgggtg caaagatgga taaagtttta aacagagagg aatctttgca
     2221 gctaatggac cttctaggtc ttgaaaggag tgggaattgg ctccggtgcc cgtcagtggg
     2281 cagagcgcac atcgcccaca gtccccgaga agttgggggg aggggtcggc aattgatccg
     2341 gtgcctagag aaggtggcgc ggggtaaact gggaaagtga tgtcgtgtac tggctccgcc
     2401 tttttcccga gggtggggga gaaccgtata taagtgcagt agtcgccgtg aacgttcttt
     2461 ttcgcaacgg gtttgccgcc agaacacagg taagtgccgt gtgtggttcc cgcgggcctg
     2521 gcctctttac gggttatggc ccttgcgtgc cttgaattac ttccacctgg ctgcagtacg
     2581 tgattcttga tcccgagctt cgggttggaa gtgggtggga gagttcgagg ccttgcgctt
     2641 aaggagcccc ttcgcctcgt gcttgagttg aggcctggcc tgggcgctgg ggccgccgcg
     2701 tgcgaatctg gtggcacctt cgcgcctgtc tcgctgcttt cgataagtct ctagccattt
     2761 aaaatttttg atgacctgct gcgacgcttt ttttctggca agatagtctt gtaaatgcgg
     2821 gccaagatct gcacactggt atttcggttt ttggggccgc gggcggcgac ggggcccgtg
     2881 cgtcccagcg cacatgttcg gcgaggcggg gcctgcgagc gcggccaccg agaatcggac
     2941 gggggtagtc tcaagctggc cggcctgctc tggtgcctgg cctcgcgccg ccgtgtatcg
     3001 ccccgccctg ggcggcaagg ctggcccggt cggcaccagt tgcgtgagcg gaaagatggc
     3061 cgcttcccgg ccctgctgca gggagctcaa aatggaggac gcggcgctcg ggagagcggg
     3121 cgggtgagtc acccacacaa aggaaaaggg cctttccgtc ctcagccgtc gcttcatgtg
     3181 actccacgga gtaccgggcg ccgtccaggc acctcgatta gttctcgagc ttttggagta
     3241 cgtcgtcttt aggttggggg gaggggtttt atgcgatgga gtttccccac actgagtggg
     3301 tggagactga agttaggcca gcttggcact tgatgtaatt ctccttggaa tttgcccttt
     3361 ttgagtttgg atcttggttc attctcaagc ctcagacagt ggttcaaagt ttttttcttc
     3421 catttcaggt gtcgtgacgt acggccacca tgaccgagta caagcccacg gtgcgcctcg
     3481 ccacccgcga cgacgtcccc agggccgtac gcaccctcgc cgccgcgttc gccgactacc
     3541 ccgccacgcg ccacaccgtc gatccggacc gccacatcga gcgggtcacc gagctgcaag
     3601 aactcttcct cacgcgcgtc gggctcgaca tcggcaaggt gtgggtcgcg gacgacggcg
     3661 ccgccgtggc ggtctggacc acgccggaga gcgtcgaagc gggggcggtg ttcgccgaga
     3721 tcggcccgcg catggccgag ttgagcggtt cccggctggc cgcgcagcaa cagatggaag
     3781 gcctcctggc gccgcaccgg cccaaggagc ccgcgtggtt cctggccacc gtcggagtct
     3841 cgcccgacca ccagggcaag ggtctgggca gcgccgtcgt gctccccgga gtggaggcgg
     3901 ccgagcgcgc cggggtgccc gccttcctgg agacctccgc gccccgcaac ctccccttct
     3961 acgagcggct cggcttcacc gtcaccgccg acgtcgaggt gcccgaagga ccgcgcacct
     4021 ggtgcatgac ccgcaagccc ggtgcctgaa cgcgttaagt cgacaatcaa cctctggatt
     4081 acaaaatttg tgaaagattg actggtattc ttaactatgt tgctcctttt acgctatgtg
     4141 gatacgctgc tttaatgcct ttgtatcatg ctattgcttc ccgtatggct ttcattttct
     4201 cctccttgta taaatcctgg ttgctgtctc tttatgagga gttgtggccc gttgtcaggc
     4261 aacgtggcgt ggtgtgcact gtgtttgctg acgcaacccc cactggttgg ggcattgcca
     4321 ccacctgtca gctcctttcc gggactttcg ctttccccct ccctattgcc acggcggaac
     4381 tcatcgccgc ctgccttgcc cgctgctgga caggggctcg gctgttgggc actgacaatt
     4441 ccgtggtgtt gtcggggaaa tcatcgtcct ttccttggct gctcgcctgt gttgccacct
     4501 ggattctgcg cgggacgtcc ttctgctacg tcccttcggc cctcaatcca gcggaccttc
     4561 cttcccgcgg cctgctgccg gctctgcggc ctcttccgcg tcttcgcctt cgccctcaga
     4621 cgagtcggat ctccctttgg gccgcctccc cgcgtcgact ttaagaccaa tgacttaccg
     4681 ttacataact tacggtaaat ggcccgcctg gctgaccgcc caacgacccc cgcccattga
     4741 cgtcaataat gacgtatgtt cccatagtaa cgccaatagg gactttccat tgacgtcaat
     4801 gggtggagta tttacggtaa actgcccact tggcagtaca tcaagtgtat catatgccaa
     4861 gtacgccccc tattgacgtc aatgacggta aatggcccgc ctggcattat gcccagtaca
     4921 tgaccttatg ggactttcct acttggcagt acatctacgt attagtcatc gctattacca
     4981 tggtgatgcg gttttggcag tacatcaatg ggcgtggata gcggtttgac tcacggggat
     5041 ttccaagtct ccaccccatt gacgtcaatg ggagtttgtt ttggcaccaa aatcaacggg
     5101 actttccaaa atgtcgtaac aactccgccc cattgacgca aatgggcggt aggcgtgtac
     5161 ggtgggaggt ctatataagc agagctaagg cagctgtaga tcttagccac tttttaaaag
     5221 aaaagggggg actggaaggg ctaattcact cccaacgaag acaagatttc accattatcg
     5281 tttcagaccc acctcccaac cccgagggga cccagagagg gcctatttcc catgattcct
     5341 tcatatttgc atatacgata caaggctgtt agagagataa ttagaattaa tttgactgta
     5401 aacacaaaga tattagtaca aaatacgtga cgtagaaagt aataatttct tgggtagttt
     5461 gcagttttaa aattatgttt taaaatggac tatcatatgc ttaccgtaac ttgaaagtat
     5521 ttcgatttct tggctttata tatcttgtgg aaaggacgaa acaccgCTCG GTGGTAGGTC
     5581 GCCACTgttt tagagctaga aatagcaagt taaaataagg ctagtccgtt atcaacttga
     5641 aaaagtggca ccgagtcggt gcttttttGG TACCTGCTCA AATACCGGCG TGTGtgtggt
     5701 ttggagatga tagacgggat gtgatttgtt aggaacgggt ggtttagtgt gtgtttcgag
     5761 ttgggtttag ttgggtacag gaggagggta atgatagaca tgaggaaagt ggtgtgagac
     5821 gatgatgtag tagtaagggt cgaggagtgg ataaatggtg tctagagttg atagagggag
     5881 aacttgtgga gatgtgtagg ttacgggaga atgaggtgta atgtctagtt aggaagaaga
     5941 tgggacaggt taggttgaga ataggacagt tgaggtggga gagtattctg aaaggaatgg
     6001 gttgtggtcg ttgatgaggt gttgatgatc agagtgagta gtagtggagt caggttatgg
     6061 gaaaggagag tcgggatgta ttgaaggagg atctaatggg aaggtgaaag tgtCTATGTC
     6121 GCGGACTTCG CGTNNNNNNN NNNNNNNNNN NNNaGGATCC aagcttggcg taactagatc
     6181 ttgagacact gctttttgct tgtactgggt ctctctggtt agaccagatc tgagcctggg
     6241 agctctctgg ctaactaggg aacccactgc ttaagcctca ataaagcttg ccttgagtgc
     6301 ttcaagtagt gtgtgcccgt ctgttgtgtg actctggtaa ctagagatcc ctcagaccct
     6361 tttagtcagt gtggaaaatc tctagcagta cgtatagtag ttcatgtcat cttattattc
     6421 agtatttata acttgcaaag aaatgaatat cagagagtga gaggaacttg tttattgcag
     6481 cttataatgg ttacaaataa agcaatagca tcacaaattt cacaaataaa gcattttttt
     6541 cactgcattc tagttgtggt ttgtccaaac tcatcaatgt atcttatcat gtctggctct
     6601 agctatcccg cccctaactc cgcccatccc gcccctaact ccgcccagtt ccgcccattc
     6661 tccgccccat ggctgactaa ttttttttat ttatgcagag gccgaggccg cctcggcctc
     6721 tgagctattc cagaagtagt gaggaggctt ttttggaggc ctagggacgt acccaattcg
     6781 ccctatagtg agtcgtatta cgcgcgctca ctggccgtcg ttttacaacg tcgtgactgg
     6841 gaaaaccctg gcgttaccca acttaatcgc cttgcagcac atcccccttt cgccagctgg
     6901 cgtaatagcg aagaggcccg caccgatcgc ccttcccaac agttgcgcag cctgaatggc
     6961 gaatgggacg cgccctgtag cggcgcatta agcgcggcgg gtgtggtggt tacgcgcagc
     7021 gtgaccgcta cacttgccag cgccctagcg cccgctcctt tcgctttctt cccttccttt
     7081 ctcgccacgt tcgccggctt tccccgtcaa gctctaaatc gggggctccc tttagggttc
     7141 cgatttagtg ctttacggca cctcgacccc aaaaaacttg attagggtga tggttcacgt
     7201 agtgggccat cgccctgata gacggttttt cgccctttga cgttggagtc cacgttcttt
     7261 aatagtggac tcttgttcca aactggaaca acactcaacc ctatctcggt ctattctttt
     7321 gatttataag ggattttgcc gatttcggcc tattggttaa aaaatgagct gatttaacaa
     7381 aaatttaacg cgaattttaa caaaatatta acgcttacaa tttaggtggc acttttcggg
     7441 gaaatgtgcg cggaacccct atttgtttat ttttctaaat acattcaaat atgtatccgc
     7501 tcatgagaca ataaccctga taaatgcttc aataatattg aaaaaggaag agtatgagta
     7561 ttcaacattt ccgtgtcgcc cttattccct tttttgcggc attttgcctt cctgtttttg
     7621 ctcacccaga aacgctggtg aaagtaaaag atgctgaaga tcagttgggt gcacgagtgg
     7681 gttacatcga actggatctc aacagcggta agatccttga gagttttcgc cccgaagaac
     7741 gttttccaat gatgagcact tttaaagttc tgctatgtgg cgcggtatta tcccgtattg
     7801 acgccgggca agagcaactc ggtcgccgca tacactattc tcagaatgac ttggttgagt
     7861 actcaccagt cacagaaaag catcttacgg atggcatgac agtaagagaa ttatgcagtg
     7921 ctgccataac catgagtgat aacactgcgg ccaacttact tctgacaacg atcggaggac
     7981 cgaaggagct aaccgctttt ttgcacaaca tgggggatca tgtaactcgc cttgatcgtt
     8041 gggaaccgga gctgaatgaa gccataccaa acgacgagcg tgacaccacg atgcctgtag
     8101 caatggcaac aacgttgcgc aaactattaa ctggcgaact acttactcta gcttcccggc
     8161 aacaattaat agactggatg gaggcggata aagttgcagg accacttctg cgctcggccc
     8221 ttccggctgg ctggtttatt gctgataaat ctggagccgg tgagcgtggg tctcgcggta
     8281 tcattgcagc actggggcca gatggtaagc cctcccgtat cgtagttatc tacacgacgg
     8341 ggagtcaggc aactatggat gaacgaaata gacagatcgc tgagataggt gcctcactga
     8401 ttaagcattg gtaactgtca gaccaagttt actcatatat actttagatt gatttaaaac
     8461 ttcattttta atttaaaagg atctaggtga agatcctttt tgataatctc atgaccaaaa
     8521 tcccttaacg tgagttttcg ttccactgag cgtcagaccc cgtagaaaag atcaaaggat
     8581 cttcttgaga tccttttttt ctgcgcgtaa tctgctgctt gcaaacaaaa aaaccaccgc
     8641 taccagcggt ggtttgtttg ccggatcaag agctaccaac tctttttccg aaggtaactg
     8701 gcttcagcag agcgcagata ccaaatactg ttcttctagt gtagccgtag ttaggccacc
     8761 acttcaagaa ctctgtagca ccgcctacat acctcgctct gctaatcctg ttaccagtgg
     8821 ctgctgccag tggcgataag tcgtgtctta ccgggttgga ctcaagacga tagttaccgg
     8881 ataaggcgca gcggtcgggc tgaacggggg gttcgtgcac acagcccagc ttggagcgaa
     8941 cgacctacac cgaactgaga tacctacagc gtgagctatg agaaagcgcc acgcttcccg
     9001 aagggagaaa ggcggacagg tatccggtaa gcggcagggt cggaacagga gagcgcacga
     9061 gggagcttcc agggggaaac gcctggtatc tttatagtcc tgtcgggttt cgccacctct
     9121 gacttgagcg tcgatttttg tgatgctcgt caggggggcg gagcctatgg aaaaacgcca
     9181 gcaacgcggc ctttttacgg ttcctggcct tttgctggcc ttttgctcac atgttctttc
     9241 ctgcgttatc ccctgattct gtggataacc gtattaccgc ctttgagtga gctgataccg
     9301 ctcgccgcag ccgaacgacc gagcgcagcg agtcagtgag cgaggaagcg gaag
//
