# Supplementary material for: Perturb-tracing enables high-content screening of multi-scale 3D genome regulators
Source: Nat Methods. 2025 Apr 10;22(5):950–61. doi: 10.1038/s41592-025-02652-z (PMC12074983; doi:10.1038/s41592-025-02652-z)
Supplement: Supplementary file 22 — Sequence of plasmid for CHD7 overexpression. [file 41592_2025_2652_MOESM22_ESM.gb]

LOCUS       pLenti-CHD7-mGFP-P2A-P 16769 bp ds-DNA     circular     20-SEP-2022
DEFINITION  .
FEATURES             Location/Qualifiers
     promoter        313..616
                     /label="CMV enhancer"
                     /ApEinfo_revcolor="#c7b0e3"
                     /ApEinfo_fwdcolor="#c7b0e3"
     primer_bind     771..791
                     /label="CMV-F"
                     /ApEinfo_revcolor="#f58a5e"
                     /ApEinfo_fwdcolor="#f58a5e"
                     /note="note: Human CMV immediate early promoter, forward primer"
     misc_feature    834..1014
                     /label="5' LTR"
                     /ApEinfo_revcolor="#85dae9"
                     /ApEinfo_fwdcolor="#85dae9"
     misc_feature    1061..1186
                     /label="HIV-1 Ψ"
                     /ApEinfo_revcolor="#f8d3a9"
                     /ApEinfo_fwdcolor="#f8d3a9"
     misc_feature    1683..1916
                     /label="RRE"
                     /ApEinfo_revcolor="#f8d3a9"
                     /ApEinfo_fwdcolor="#f8d3a9"
     misc_feature    2443..2560
                     /label="cPPT/CTS"
                     /ApEinfo_revcolor="#f8d3a9"
                     /ApEinfo_fwdcolor="#f8d3a9"
     promoter        2719..3245
                     /label="CMV promoter"
                     /ApEinfo_revcolor="#84b0dc"
                     /ApEinfo_fwdcolor="#84b0dc"
     primer_bind     3177..3197
                     /label="CMV-F"
                     /ApEinfo_revcolor="#f58a5e"
                     /ApEinfo_fwdcolor="#f58a5e"
                     /note="note: Human CMV immediate early promoter, forward primer"
     primer          3218..3239
                     /label="pLenti_seq_F"
                     /note="sequence: AGCAGAGCTCGTTTAGTGAACC"
                     /ApEinfo_revcolor="#9eafd2"
                     /ApEinfo_fwdcolor="#9eafd2"
     primer_bind     3249..3271
                     /label="T7"
                     /ApEinfo_revcolor="#85dae9"
                     /ApEinfo_fwdcolor="#85dae9"
     promoter        3252..3270
                     /label="T7 promoter"
                     /ApEinfo_revcolor="#75c6a9"
                     /ApEinfo_fwdcolor="#75c6a9"
                     /note="note: promoter for bacteriophage T7 RNA polymerase"
     primer          3302..3353
                     /label="pLenti-CHD7-2F-F"
                     /note="sequence: CCGAGGAGATCTGCCGCCGCGATCGCCatggcagatccaggaatgatgagtc"
                     /ApEinfo_revcolor="#d6b295"
                     /ApEinfo_fwdcolor="#d6b295"
     primer          3302..3353
                     /label="pLenti-CHD7-3F-F"
                     /note="sequence: CCGAGGAGATCTGCCGCCGCGATCGCCatggcagatccaggaatgatgagtc"
                     /ApEinfo_revcolor="#f58a5e"
                     /ApEinfo_fwdcolor="#f58a5e"
     misc_feature    3317..3327
                     /label="Kozak consensus (OriGene)"
                     /ApEinfo_revcolor="#b1ff67"
                     /ApEinfo_fwdcolor="#b1ff67"
     misc_feature    3329..12319
                     /label="CHD7 ORF"
                     /ApEinfo_revcolor="#f8d3a9"
                     /ApEinfo_fwdcolor="#f8d3a9"
     CDS             3329..12319
                     /label="Translation 3329-12319"
                     /translation="MADPGMMSLFGEDGNIFSEGLEGLGECGYPENPVNPMGQQMPIDQGFASLQPSLHHPSTNQNQTKLTHFDHYNQYEQQKMHLMDQPNRMMSNTPGNGLASPHSQYHTPPVPQVPHGGSGGGQMGVYPGMQNERHGQSFVDSSSMWGPRAVQVPDQIRAPYQQQQPQPQPPQPAPSGPPAQGHPQHMQQMGSYMARGDFSMQQHGQPQQRMSQFSQGQEGLNQGNPFIATSGPGHLSHVPQQSPSMAPSLRHSVQQFHHHPSTALHGESVAHSPRFSPNPPQQGAVRPQTLNFSSRSQTVPSPTINNSGQYSRYPYSNLNQGLVNNTGMNQNLGLTNNTPMNQSVPRYPNAVGFPSNSGQGLMHQQPIHPSGSLNQMNTQTMHPSQPQGTYASPPPMSPMKAMSNPAGTPPPQVRPGSAGIPMEVGSYPNMPHPQPSHQPPGAMGIGQRNMGPRNMQQSRPFIGMSSAPRELTGHMRPNGCPGVGLGDPQAIQERLIPGQQHPGQQPSFQQLPTCPPLQPHPGLHHQSSPPHPHHQPWAQLHPSPQNTPQKVPVHQHSPSEPFLEKPVPDMTQVSGPNAQLVKSDDYLPSIEQQPQQKKKKKKNNHIVAEDPSKGFGKDDFPGGVDNQELNRNSLDGSQEEKKKKKRSKAKKDPKEPKEPKEKKEPKEPKTPKAPKIPKEPKEKKAKTATPKPKSSKKSSNKKPDSEASALKKKVNKGKTEGSENSDLDKTPPPSPPPEEDEDPGVQKRRSSRQVKRKRYTEDLEFKISDEEADDADAAGRDSPSNTSQSEQQESVDAEGPVVEKIMSSRSVKKQKESGEEVEIEEFYVKYKNFSYLHCQWASIEDLEKDKRIQQKIKRFKAKQGQNKFLSEIEDELFNPDYVEVDRIMDFARSTDDRGEPVTHYLVKWCSLPYEDSTWERRQDIDQAKIEEFEKLMSREPETERVERPPADDWKKSESSREYKNNNKLREYQLEGVNWLLFNWYNMRNCILADEMGLGKTIQSITFLYEIYLKGIHGPFLVIAPLSTIPNWEREFRTWTELNVVVYHGSQASRRTIQLYEMYFKDPQGRVIKGSYKFHAIITTFEMILTDCPELRNIPWRCVVIDEAHRLKNRNCKLLEGLKMMDLEHKVLLTGTPLQNTVEELFSLLHFLEPSRFPSETTFMQEFGDLKTEEQVQKLQAILKPMMLRRLKEDVEKNLAPKEETIIEVELTNIQKKYYRAILEKNFTFLSKGGGQANVPNLLNTMMELRKCCNHPYLINGAEEKILEEFKETHNAESPDFQLQAMIQAAGKLVLIDKLLPKLKAGGHRVLIFSQMVRCLDILEDYLIQRRYPYERIDGRVRGNLRQAAIDRFSKPDSDRFVFLLCTRAGGLGINLTAADTCIIFDSDWNPQNDLQAQARCHRIGQSKSVKIYRLITRNSYEREMFDKASLKLGLDKAVLQSMSGRENATNGVQQLSKKEIEDLLRKGAYGALMDEEDEGSKFCEEDIDQILLRRTHTITIESEGKGSTFAKASFVASGNRTDISLDDPNFWQKWAKKAELDIDALNGRNNLVIDTPRVRKQTRLYSAVKEDELMEFSDLESDSEEKPCAKPRRPQDKSQGYARSECFRVEKNLLVYGWGRWTDILSHGRYKRQLTEQDVETICRTILVYCLNHYKGDENIKSFIWDLITPTADGQTRALVNHSGLSAPVPRGRKGKKVKAQSTQPVVQDADWLASCNPDALFQEDSYKKHLKHHCNKVLLRVRMLYYLRQEVIGDQADKILEGADSSEADVWIPEPFHAEVPADWWDKEADKSLLIGVFKHGYEKYNSMRADPALCFLERVGMPDAKAIAAEQRGTDMLADGGDGGEFDREDEDPEYKPTRTPFKDEIDEFANSPSEDKEESMEIHATGKHSESNAELGQLYWPNTSTLTTRLRRLITAYQRSYKRQQMRQEALMKTDRRRRRPREEVRALEAEREAIISEKRQKWTRREEADFYRVVSTFGVIFDPVKQQFDWNQFRAFARLDKKSDESLEKYFSCFVAMCRRVCRMPVKPDDEPPDLSSIIEPITEERASRTLYRIELLRKIREQVLHHPQLGERLKLCQPSLDLPEWWECGRHDRDLLVGAAKHGVSRTDYHILNDPELSFLDAHKNFAQNRGAGNTSSLNPLAVGFVQTPPVISSAHIQDERVLEQAEGKVEEPENPAAKEKCEGKEEEEETDGSGKESKQECEAEASSVKNELKGVEVGADTGSKSISEKGSEEDEEEKLEDDDKSEESSQPEAGAVSRGKNFDEESNASMSTARDETRDGFYMEDGDPSVAQLLHERTFAFSFWPKDRVMINRLDNICEAVLKGKWPVNRRQMFDFQGLIPGYTPTTVDSPLQKRSFAELSMVGQASISGSEDITTSPQLSKEDALNLSVPRQRRRRRRKIEIEAERAAKRRNLMEMVAQLRESQVVSENGQEKVVDLSKASREATSSTSNFSSLSSKFILPNVSTPVSDAFKTQMELLQAGLSRTPTRHLLNGSLVDGEPPMKRRRGRRKNVEGLDLLFMSHKRTSLSAEDAEVTKAFEEDIETPPTRNIPSPGQLDPDTRIPVINLEDGTRLVGEDAPKNKDLVEWLKLHPTYTVDMPSYVPKNADVLFSSFQKPKQKRHRCRNPNKLDINTLTGEERVPVVNKRNGKKMGGAMAPPMKDLPRWLEENPEFAVAPDWTDIVKQSGFVPESMFDRLLTGPVVRGEGASRRGRRPKSEIARAAAAAAAVASTSGINPLLVNSLFAGMDLTSLQNLQNLQSLQLAGLMGFPPGLATAATAGGDAKNPAAVLPLMLPGMAGLPNVFGLGGLLNNPLSAATGNTTTASSQGEPEDSTSKGEEKGNENEDENKDSEKSTDAVSAADSANGSVGAATAPAGLPSNPLAFNPFLLSTMAPGLFYPSMFLPPGLGGLTLPGFPALAGLQNAVGSSEEKAADKAEGGPFKDGETLEGSDAEESLDKTAESSLLEDEIAQGEELDSLDGGDEIENNENDE"
     primer          complement(12041..12065)
                     /label="pLenti-CHD7-3F-R"
                     /note="sequence: gtcctggaggtagaaacatggatgg"
                     /ApEinfo_revcolor="#f58a5e"
                     /ApEinfo_fwdcolor="#f58a5e"
     misc_feature    12041..12409
                     /label="P2A-3F-fragment"
                     /ApEinfo_revcolor="#d6b295"
                     /ApEinfo_fwdcolor="#d6b295"
     primer          complement(12289..12406)
                     /label="pLenti-CHD7-2F-R"
                     /note="sequence: CTCGAGCGGCCGCGTACGCGTAGGTCCAGGGTTCTCCTCCACGTCTCCAGCCTGCTTCAGCAGGCTGAAGTTAGTAGCTCCGCTTCCttcatcattttcattgttttctatttcatcc"
                     /ApEinfo_revcolor="#faac61"
                     /ApEinfo_fwdcolor="#faac61"
     misc_feature    12320..12385
                     /label="P2A"
                     /ApEinfo_revcolor="#ff9ccd"
                     /ApEinfo_fwdcolor="#ff9ccd"
     CDS             12320..12385
                     /label="Translation 12320-12385"
                     /translation="GSGATNFSLLKQAGDVEENPGP"
     CDS             12386..12406
                     /label="Translation 12386-12406"
                     /translation="TRTRPLE"
     misc_feature    12407..13133
                     /label="mGFP"
                     /ApEinfo_revcolor="#75c6a9"
                     /ApEinfo_fwdcolor="#75c6a9"
     CDS             12407..13133
                     /label="Translation 12407-13133"
                     /translation="MSGGEELFAGIVPVLIELDGDVHGHKFSVRGEGEGDADYGKLEIKFICTTGKLPVPWPTLVTTLCYGIQCFARYPEHMKMNDFFKSAMPEGYIQERTIQFQDDGKYKTRGEVKFEGDTLVNRIELKGKDFKEDGNILGHKLEYSFNSHNVYIRPDKANNGLEANFKTRHNIEGGGVQLADHYQTNVPLGDGPVLIPINHYLSTQTKISKDRNEARDHMVLLESFSACCHTHGMDELYRSGLR"
     primer          complement(12600..12619)
                     /label="pLenti_seq_R"
                     /note="sequence: GAAGCACTGGATGCCGTAGC"
                     /ApEinfo_revcolor="#84b0dc"
                     /ApEinfo_fwdcolor="#84b0dc"
     CDS             13133..13207
                     /label="Translation 13133-13207"
                     /translation="VWVGSGATNFSLLKQAGDVEENPGP"
     misc_feature    13142..13207
                     /label="P2A"
                     /ApEinfo_revcolor="#ff9ccd"
                     /ApEinfo_fwdcolor="#ff9ccd"
     misc_feature    13208..13807
                     /label="PuroR"
                     /ApEinfo_revcolor="#f8d3a9"
                     /ApEinfo_fwdcolor="#f8d3a9"
     CDS             13208..13807
                     /label="Translation 13208-13807"
                     /translation="MTEYKPTVRLATRDDVPRAVRTLAAAFADYPATRHTVDPDRHIERVTELQELFLTRVGLDIGKVWVADDGAAVAVWTTPESVEAGAVFAEIGPRMAELSGSRLAAQQQMEGLLAPHRPKEPAWFLATVGVSPDHQGKGLGSAVVLPGVEAAERAGVPAFLETSAPRNLPFYERLGFTVTADVEVPEGPRTWCMTRKPGA*"
     misc_recomb     13864..13897
                     /label="LoxP"
                     /ApEinfo_revcolor="#9eafd2"
                     /ApEinfo_fwdcolor="#9eafd2"
     misc_feature    13953..14541
                     /label="WPRE"
                     /ApEinfo_revcolor="#c6c9d1"
                     /ApEinfo_fwdcolor="#c6c9d1"
     promoter        14004..14010
                     /label="lac promoter"
                     /ApEinfo_revcolor="#c6c9d1"
                     /ApEinfo_fwdcolor="#c6c9d1"
     misc_feature    15070..15250
                     /label="3' LTR"
                     /ApEinfo_revcolor="#9eafd2"
                     /ApEinfo_fwdcolor="#9eafd2"
     misc_feature    15297..15916
                     /label="pBR322 Ori"
                     /ApEinfo_revcolor="#faac61"
                     /ApEinfo_fwdcolor="#faac61"
     primer_bind     complement(15392..15411)
                     /label="pBR322ori-F"
                     /ApEinfo_revcolor="#ffef86"
                     /ApEinfo_fwdcolor="#ffef86"
                     /note="note: pBR322 origin, forward primer"
     misc_feature    complement(15977..16636)
                     /label="Chloramphenicol R"
                     /ApEinfo_revcolor="#b4abac"
                     /ApEinfo_fwdcolor="#b4abac"
     CDS             complement(15977..16636)
                     /label="Translation 16636-15977"
                     /translation="MEKKITGYTTVDISQWHRKEHFEAFQSVAQCTYNQTVQLDITAFLKTVKKNKHKFYPAFIHILARLMNAHPEFRMAMKDGELVIWDSVHPCYTVFHEQTETFSSLWSEYHDDFRQFLHIYSQDVACYGENLAYFPKGFIENMFFVSANPWVSFTSFDLNVANMDNFFAPVFTMGKYYTQGDKVLMPLAIQVHHAVCDGFHVGRMLNELQQYCDEWQGGA*"
     promoter        complement(16637..16741)
                     /label="AmpR promoter"
                     /ApEinfo_revcolor="#ff9ccd"
                     /ApEinfo_fwdcolor="#ff9ccd"
                     /note="gene: bla"
ORIGIN
        1 GTCGACGGAT CGGGAGATCT CCCGATCCCC TATGGTGCAC TCTCAGTACA ATCTGCTCTG
       61 ATGCCGCATA GTTAAGCCAG TATCTGCTCC CTGCTTGTGT GTTGGAGGTC GCTGAGTAGT
      121 GCGCGAGCAA AATTTAAGCT ACAACAAGGC AAGGCTTGAC CGACAATTGC ATGAAGAATC
      181 TGCTTAGGGT TAGGCGTTTT GCGCTGCTTC GCGATGTACG GGCCAGATAT CGCGTTGACA
      241 TTGATTATTG ACTAGTTATT AATAGTAATC AATTACGGGG TCATTAGTTC ATAGCCCATA
      301 TATGGAGTTC CGCGTTACAT AACTTACGGT AAATGGCCCG CCTGGCTGAC CGCCCAACGA
      361 CCCCCGCCCA TTGACGTCAA TAATGACGTA TGTTCCCATA GTAACGCCAA TAGGGACTTT
      421 CCATTGACGT CAATGGGTGG AGTATTTACG GTAAACTGCC CACTTGGCAG TACATCAAGT
      481 GTATCATATG CCAAGTACGC CCCCTATTGA CGTCAATGAC GGTAAATGGC CCGCCTGGCA
      541 TTATGCCCAG TACATGACCT TATGGGACTT TCCTACTTGG CAGTACATCT ACGTATTAGT
      601 CATCGCTATT ACCATGGTGA TGCGGTTTTG GCAGTACATC AATGGGCGTG GATAGCGGTT
      661 TGACTCACGG GGATTTCCAA GTCTCCACCC CATTGACGTC AATGGGAGTT TGTTTTGGCA
      721 CCAAAATCAA CGGGACTTTC CAAAATGTCG TAACAACTCC GCCCCATTGA CGCAAATGGG
      781 CGGTAGGCGT GTACGGTGGG AGGTCTATAT AAGCAGCGCG TTTTGCCTGT ACTGGGTCTC
      841 TCTGGTTAGA CCAGATCTGA GCCTGGGAGC TCTCTGGCTA ACTAGGGAAC CCACTGCTTA
      901 AGCCTCAATA AAGCTTGCCT TGAGTGCTTC AAGTAGTGTG TGCCCGTCTG TTGTGTGACT
      961 CTGGTAACTA GAGATCCCTC AGACCCTTTT AGTCAGTGTG GAAAATCTCT AGCAGTGGCG
     1021 CCCGAACAGG GACTTGAAAG CGAAAGGGAA ACCAGAGGAG CTCTCTCGAC GCAGGACTCG
     1081 GCTTGCTGAA GCGCGCACGG CAAGAGGCGA GGGGCGGCGA CTGGTGAGTA CGCCAAAAAT
     1141 TTTGACTAGC GGAGGCTAGA AGGAGAGAGA TGGGTGCGAG AGCGTCAGTA TTAAGCGGGG
     1201 GAGAATTAGA TCGCGATGGG AAAAAATTCG GTTAAGGCCA GGGGGAAAGA AAAAATATAA
     1261 ATTAAAACAT ATAGTATGGG CAAGCAGGGA GCTAGAACGA TTCGCAGTTA ATCCTGGCCT
     1321 GTTAGAAACA TCAGAAGGCT GTAGACAAAT ACTGGGACAG CTACAACCAT CCCTTCAGAC
     1381 AGGATCAGAA GAACTTAGAT CATTATATAA TACAGTAGCA ACCCTCTATT GTGTGCATCA
     1441 AAGGATAGAG ATAAAAGACA CCAAGGAAGC TTTAGACAAG ATAGAGGAAG AGCAAAACAA
     1501 AAGTAAGACC ACCGCACAGC AAGCGGCCGG CCGCTGATCT TCAGACCTGG AGGAGGAGAT
     1561 ATGAGGGACA ATTGGAGAAG TGAATTATAT AAATATAAAG TAGTAAAAAT TGAACCATTA
     1621 GGAGTAGCAC CCACCAAGGC AAAGAGAAGA GTGGTGCAGA GAGAAAAAAG AGCAGTGGGA
     1681 ATAGGAGCTT TGTTCCTTGG GTTCTTGGGA GCAGCAGGAA GCACTATGGG CGCAGCGTCA
     1741 ATGACGCTGA CGGTACAGGC CAGACAATTA TTGTCTGGTA TAGTGCAGCA GCAGAACAAT
     1801 TTGCTGAGGG CTATTGAGGC GCAACAGCAT CTGTTGCAAC TCACAGTCTG GGGCATCAAG
     1861 CAGCTCCAGG CAAGAATCCT GGCTGTGGAA AGATACCTAA AGGATCAACA GCTCCTGGGG
     1921 ATTTGGGGTT GCTCTGGAAA ACTCATTTGC ACCACTGCTG TGCCTTGGAA TGCTAGTTGG
     1981 AGTAATAAAT CTCTGGAACA GATTTGGAAT CACACGACCT GGATGGAGTG GGACAGAGAA
     2041 ATTAACAATT ACACAAGCTT AATACACTCC TTAATTGAAG AATCGCAAAA CCAGCAAGAA
     2101 AAGAATGAAC AAGAATTATT GGAATTAGAT AAATGGGCAA GTTTGTGGAA TTGGTTTAAC
     2161 ATAACAAATT GGCTGTGGTA TATAAAATTA TTCATAATGA TAGTAGGAGG CTTGGTAGGT
     2221 TTAAGAATAG TTTTTGCTGT ACTTTCTATA GTGAATAGAG TTAGGCAGGG ATATTCACCA
     2281 TTATCGTTTC AGACCCACCT CCCAACCCCG AGGGGACCCG ACAGGCCCGA AGGAATAGAA
     2341 GAAGAAGGTG GAGAGAGAGA CAGAGACAGA TCCATTCGAT TAGTGAACGG ATCGGCACTG
     2401 CGTGCGCCAA TTCTGCAGAC AAATGGCAGT ATTCATCCAC AATTTTAAAA GAAAAGGGGG
     2461 GATTGGGGGG TACAGTGCAG GGGAAAGAAT AGTAGACATA ATAGCAACAG ACATACAAAC
     2521 TAAAGAATTA CAAAAACAAA TTACAAAAAT TCAAAATTTT CGGGTTTATT ACAGGGACAG
     2581 CAGAGATCCA GTTTGGTTAG TACCGGGCCC GCTCTAGACA TGTCCAATAT GACCGCCATG
     2641 TTGACATTGA TTATTGACTA GTTATTAATA GTAATCAATT ACGGGGTCAT TAGTTCATAG
     2701 CCCATATATG GAGTTCCGCG TTACATAACT TACGGTAAAT GGCCCGCCTG GCTGACCGCC
     2761 CAACGACCCC CGCCCATTGA CGTCAATAAT GACGTATGTT CCCATAGTAA CGCCAATAGG
     2821 GACTTTCCAT TGACGTCAAT GGGTGGAGTA TTTACGGTAA ACTGCCCACT TGGCAGTACA
     2881 TCAAGTGTAT CATATGCCAA GTCCGCCCCC TATTGACGTC AATGACGGTA AATGGCCCGC
     2941 CTGGCATTAT GCCCAGTACA TGACCTTACG GGACTTTCCT ACTTGGCAGT ACATCTACGT
     3001 ATTAGTCATC GCTATTACCA TGGTGATGCG GTTTTGGCAG TACACCAATG GGCGTGGATA
     3061 GCGGTTTGAC TCACGGGGAT TTCCAAGTCT CCACCCCATT GACGTCAATG GGAGTTTGTT
     3121 TTGGCACCAA AATCAACGGG ACTTTCCAAA ATGTCGTAAT AACCCCGCCC CGTTGACGCA
     3181 AATGGGCGGT AGGCGTGTAC GGTGGGAGGT CTATATAAGC AGAGCTCGTT TAGTGAACCG
     3241 TCAGAATTTT GTAATACGAC TCACTATAGG GCGGCCGGGA ATTCGTCGAC TGGATCCGGT
     3301 ACCGAGGAGA TCTGCCGCCG CGATCGCCat ggcagatcca ggaatgatga gtctttttgg
     3361 cgaggatggg aatattttca gtgaaggtct tgaaggcctc ggagaatgtg gttacccgga
     3421 aaatccagta aatcctatgg gtcagcaaat gccaatagac caaggctttg cctctttaca
     3481 gccatccctt catcatcctt caactaatca aaatcaaaca aagctgacac attttgatca
     3541 ctataatcag tatgaacaac aaaagatgca tctgatggat cagccgaaca gaatgatgag
     3601 caacacccct gggaacggac tcgcgtctcc gcactcgcag tatcacaccc ctcccgttcc
     3661 tcaggtgccc catggtggca gtggtggcgg tcagatgggt gtctaccctg gcatgcagaa
     3721 tgagaggcat gggcaatcct ttgtggacag cagctccatg tggggcccca gggctgttca
     3781 ggtaccagac cagatacgag ccccctacca gcagcagcag ccacagccgc agccaccgca
     3841 gccggctccg tcggggcccc ctgcacaggg ccaccctcag cacatgcagc agatgggcag
     3901 ctatatggca cgtggggatt tttccatgca gcagcatggt cagccacagc agaggatgag
     3961 ccagttttcc caaggccaag agggcctcaa tcagggaaat ccttttattg ccacctcagg
     4021 acctggccac ttgtcccacg tgccccagca gagtcccagc atggcacctt ccttgcgtca
     4081 ctcggtgcag cagttccatc accacccctc tactgctctc catggagaat ccgttgccca
     4141 cagtcccaga ttctccccga atcctcccca acaaggggct gttaggccgc aaacccttaa
     4201 ctttagttct cggagccaga cagtcccctc tcctactata aacaactcag ggcagtattc
     4261 tcgatatcct tacagtaacc taaatcaggg attagttaac aatacaggga tgaatcaaaa
     4321 tttaggcctt acaaataata ctccaatgaa tcagtccgta ccaagatacc ccaatgctgt
     4381 aggattccca tcaaacagtg gtcaagggct aatgcaccag cagcccatcc accccagtgg
     4441 ctcacttaac caaatgaaca cacaaactat gcatccttca cagcctcagg gaacttatgc
     4501 ctctccacct cccatgtcac ccatgaaagc aatgagtaat ccagcaggca ctcctcctcc
     4561 acaagtcagg ccgggaagtg ctgggatacc aatggaagtt ggcagttatc caaatatgcc
     4621 ccatcctcag ccatctcacc agccccctgg tgccatggga atcggacaga ggaatatggg
     4681 ccccagaaac atgcagcagt ctcgtccatt tataggcatg tcctcggcac caagggaatt
     4741 gactgggcac atgaggccaa atggttgtcc aggtgttggc cttggagacc cacaagcaat
     4801 ccaggaacga ctgatacctg gccaacaaca tcctggtcaa cagccatctt ttcagcagtt
     4861 gccaacctgt cctccactgc agcctcaccc gggcttgcac caccagtctt cacctccaca
     4921 ccctcatcac cagccttggg cacagctcca cccatcaccc cagaacaccc cgcagaaagt
     4981 gcctgtgcat cagcattccc cgtcggagcc ctttctagag aaaccagtgc cggatatgac
     5041 tcaggttagt ggaccgaatg ctcagctagt gaagagtgat gattacctgc catcaataga
     5101 acagcagcca caacaaaaga agaagaaaaa gaaaaacaac cacattgtag cagaggatcc
     5161 cagtaaaggt tttggtaaag atgacttccc tggtggggta gataaccaag aactaaatag
     5221 gaactcactg gatgggtccc aagaagaaaa aaagaaaaag aaaaggtcaa aggcaaaaaa
     5281 agacccgaag gaaccgaaag aacccaagga gaaaaaagag cccaaggaac ccaagacccc
     5341 gaaagcccct aagattccca aagagccaaa ggaaaagaaa gcaaaaactg ccacgccaaa
     5401 acccaaatcc agcaaaaagt caagtaataa gaaacctgac tcagaagcaa gtgctttgaa
     5461 gaaaaaggtc aacaagggaa aaacagaagg ttctgaaaat tcagacttag acaaaacacc
     5521 cccaccatct cctcctcctg aagaagatga ggacccaggt gttcagaaga gacggtccag
     5581 cagacaggtg aagagaaagc gctacactga agacctggag ttcaagattt ctgatgagga
     5641 ggcagatgat gcagatgctg ctgggaggga ttccccctcc aacacctccc agtcagaaca
     5701 gcaggaatct gttgatgcag aaggcccagt ggtagaaaaa attatgagca gtcgttcagt
     5761 aaaaaagcag aaggaatctg gagaggaggt agaaattgag gaattctatg tgaaatacaa
     5821 aaacttctct tatcttcatt gtcagtgggc atctatagaa gatctggaaa aagataagag
     5881 aattcagcaa aaaattaaac gatttaaggc aaagcagggc cagaacaagt tcctttcaga
     5941 gattgaggat gagcttttta atccagatta tgtggaggtt gaccggataa tggactttgc
     6001 acgtagcaca gatgaccggg gagagcctgt gactcactat ctggtgaagt ggtgttcact
     6061 tccttatgaa gacagcacgt gggagcggag gcaggacata gatcaagcaa agatcgagga
     6121 gtttgagaaa ctaatgtcca gggagccgga aacagagcgt gtggagcgac ctcctgctga
     6181 tgattggaag aaatcggaga gttccaggga gtataaaaac aataacaaac tcagggaata
     6241 ccagttggag ggagtaaact ggctactttt caattggtac aacatgcgaa actgcatttt
     6301 agcagatgaa atgggtttgg gaaaaactat ccagtccatt acatttctct atgagatata
     6361 tttgaaagga atccatggcc cttttttagt aattgcccca ttgtccacaa tccccaactg
     6421 ggaaagggaa tttcgaacct ggacagagtt gaacgtggtt gtgtatcatg ggagtcaagc
     6481 tagtcgtcgg accattcagt tgtatgaaat gtacttcaaa gatccccagg gtcgagtgat
     6541 aaaggggtcc tataagtttc atgccatcat cactacattt gagatgattt tgactgattg
     6601 tcctgagctg cggaatattc catggcgctg tgtagtcatt gatgaagccc acaggctgaa
     6661 gaacaggaac tgcaagctgt tggagggact caagatgatg gacttggaac acaaagtgct
     6721 gctgacggga accccactcc agaacactgt ggaagaactc ttcagcttgc ttcatttctt
     6781 ggaaccaagt cgcttccctt cagaaaccac atttatgcaa gaatttggtg atctaaaaac
     6841 agaagagcag gtgcaaaaac ttcaagctat tctaaagcca atgatgttga gacgtctcaa
     6901 agaggatgta gaaaagaact tggcccccaa agaagaaact attattgaag ttgagctaac
     6961 aaacattcag aagaaatatt accgagccat ccttgagaag aatttcacat ttctttccaa
     7021 aggcggtggt caagctaacg tacctaacct attaaacact atgatggaat tgcggaagtg
     7081 ctgcaatcat ccgtacctta tcaatggtgc tgaagagaaa attttggaag agtttaaaga
     7141 aacacacaat gcagagtctc cagattttca gctccaggca atgatccagg ctgctggcaa
     7201 gctagtgctg attgacaagc tgctgccaaa actgaaggct ggtggccaca gggtgcttat
     7261 cttttcccag atggtgcgct gcttggacat actggaagac tacctcattc aaagacggta
     7321 cccatatgaa aggatcgacg gccgagtaag aggcaacctc cgccaggcag ctatcgacag
     7381 attctccaaa cctgattctg ataggtttgt tttcctcctg tgtacaaggg caggaggttt
     7441 aggcattaac ctcactgctg ctgatacctg catcatcttt gattcagact ggaatcccca
     7501 aaatgacctc caggctcagg ctagatgtca tagaatagga cagagcaaat ctgtgaaaat
     7561 ctacaggctg attacaagaa attcctatga aagggaaatg ttcgacaagg ctagtttgaa
     7621 actgggcctg gataaagctg tgctacagtc tatgagtgga agagaaaatg ctaccaatgg
     7681 ggtacaacag ctttccaaga aagaaataga ggatcttcta cgaaaagggg cctatggtgc
     7741 actcatggat gaggaggatg aagggtctaa attctgtgaa gaagatattg atcagatcct
     7801 cctacgtcga acccacacca ttaccattga gtcagaaggg aaaggttcca catttgctaa
     7861 ggccagtttt gttgcatctg gaaataggac agatatttcc ttggatgatc caaatttctg
     7921 gcaaaagtgg gctaagaagg ctgaattgga tattgatgcc ttaaatggga ggaacaacct
     7981 ggttattgat actccaagag tgagaaagca gaccaggctc tacagtgcag tgaaggaaga
     8041 tgagctgatg gagttctcag acttggaaag tgattctgaa gaaaagccct gtgcaaagcc
     8101 acggcgtccc caggataagt cacagggcta tgcaaggagt gaatgtttca gggtggagaa
     8161 gaatctgctt gtctatggtt ggggacggtg gacagacatt ctttcccacg gacgctataa
     8221 acgccaactc actgagcaag atgtagaaac catctgcaga accatcctgg tgtactgtct
     8281 taatcattac aaaggggatg agaatatcaa aagcttcatc tgggatctga tcacacccac
     8341 agcggatggc cagactcgag ccttggtcaa ccattccggt ttgtcagctc ctgtgccaag
     8401 gggaaggaag ggaaagaagg tgaaagccca gagcacacag ccggtggtgc aggatgccga
     8461 ctggctggcc agctgcaacc cagatgccct gttccaggag gacagctaca agaaacacct
     8521 gaagcatcac tgtaacaagg tcctgctgcg tgtccgcatg ctgtactacc taagacaaga
     8581 agtgatagga gaccaggcgg ataagatctt agagggtgct gactcaagtg aagccgatgt
     8641 gtggatccct gaacctttcc atgctgaagt tcctgcagat tggtgggata aggaagcaga
     8701 caaatccctc ttaattggag tgttcaaaca tggctatgag aagtacaact ccatgcgagc
     8761 tgaccccgcg ctgtgctttc tggaacgagt cggtatgcct gatgccaagg ccatagctgc
     8821 cgagcaaaga ggaacagaca tgctagcaga tggtggtgac gggggagaat ttgatagaga
     8881 agatgaagac ccagaatata aaccaaccag aacaccgttc aaagatgaaa tagatgaatt
     8941 tgcaaattct ccttcagagg ataaggaaga atccatggaa atacatgcca caggcaagca
     9001 cagtgagagt aatgctgagt taggccaact ttactggcct aacacttcaa ccctgactac
     9061 acgtctgcgc cggctcatta ctgcctatca gcgcagctat aaaaggcaac agatgaggca
     9121 agaggcccta atgaagactg accggcgcag acggcggcct cgagaggaag tgagagctct
     9181 ggaagcggaa agggaagcta ttatatctga gaagcggcaa aagtggacaa gaagagaaga
     9241 ggctgatttt taccgtgtgg tatccacctt tggggttatt tttgaccctg tgaaacagca
     9301 atttgactgg aaccaattta gagcctttgc caggcttgac aaaaaatctg atgagagttt
     9361 ggagaaatac ttcagttgtt ttgtggccat gtgtaggcga gtatgtcgaa tgcccgtcaa
     9421 gccagatgat gaaccgcccg acctctcctc cataattgag ccgatcacag aggagcgagc
     9481 ctctcgaact ctgtaccgca ttgagctgct acggaagatc cgcgagcagg ttctccatca
     9541 cccccagctg ggagagaggc ttaagctctg ccagccaagc ttggatctgc cagagtggtg
     9601 ggagtgtgga cggcatgacc gagacttgct ggttggtgct gctaaacacg gggtcagtcg
     9661 gacggattat cacatcctca atgaccctga gttatccttc ttggatgcac ataaaaactt
     9721 tgctcaaaac agaggggcag gtaatacatc ttccttgaac ccactggcag ttggatttgt
     9781 ccagactcct ccagtcatct catctgctca tattcaagat gagagggtac tggaacaagc
     9841 cgaaggcaaa gtggaggagc ctgaaaaccc agctgccaag gagaaatgtg agggcaaaga
     9901 agaggaagaa gaaaccgatg gcagcgggaa ggagagcaag caggaatgtg aggcagaggc
     9961 cagctctgtg aaaaatgaac tgaaaggtgt tgaggtcggc gcagacactg ggtccaaatc
    10021 tatttcagag aaaggttccg aagaggatga agaggaaaag ctggaggatg acgataagtc
    10081 ggaagagtct tcccagcccg aagcaggagc tgtctctaga gggaagaatt ttgatgaaga
    10141 aagcaatgct tccatgagca ctgctagaga tgaaacccga gatggattct acatggagga
    10201 cggagatcct tcagtagctc agctccttca tgaaagaaca tttgccttct cgttttggcc
    10261 taaggataga gtaatgataa accgcttaga caacatctgt gaagcagtgt tgaaaggcaa
    10321 atggccagta aataggcgcc agatgtttga tttccaaggc ctcatcccag gttacacacc
    10381 caccacagtg gacagcccct tgcagaagag gagctttgct gagctctcca tggtcggcca
    10441 agccagcatt agtgggagtg aggacatcac tacgtctcct cagttgtcaa aggaagatgc
    10501 cctcaacctc tctgtccctc gccagcggag gaggaggagg agaaaaatcg aaattgaggc
    10561 cgaaagagct gccaagaggc gaaatctcat ggagatggtt gcccagcttc gagagtctca
    10621 ggtggtctca gaaaatggac aagaaaaagt tgtagattta tcaaaggcct caagagaggc
    10681 aacaagctct acctcaaatt tttcatctct ttcttcaaag tttatcttgc ctaatgtctc
    10741 aacaccagtg tctgatgcct ttaagactca aatggaactg ctccaagcag gcctttcgcg
    10801 cacacccaca aggcatctcc ttaatggctc cctagtggat ggagagcctc ccatgaagag
    10861 gaggcgggga aggaggaaaa atgtggaggg acttgatctg cttttcatga gccacaaacg
    10921 gacgtcattg agtgcagagg atgctgaggt gaccaaagct tttgaagaag atatagagac
    10981 cccaccaaca agaaacattc cttctcccgg acagctggac ccagacacac ggatccctgt
    11041 tatcaatctt gaagatggga ctaggctggt gggggaagat gctcctaaaa ataaggattt
    11101 agttgaatgg ctgaagctgc accctactta cactgttgat atgccaagtt atgtaccaaa
    11161 gaatgcagat gtgctgtttt cctcatttca gaaaccgaaa cagaaacgac atagatgtcg
    11221 aaaccctaat aaattggata taaacacttt gacaggagaa gaaagggtgc ctgttgtcaa
    11281 taaacgaaat gggaagaaga tgggtggagc tatggcgcct ccaatgaagg atctacccag
    11341 gtggctggaa gaaaatcctg aatttgcagt tgctccagac tggactgata tagttaagca
    11401 gtctggtttt gttcctgagt cgatgtttga ccgccttctc actgggcctg tagtgcgggg
    11461 agagggagcg agcagaagag gaagaaggcc caaaagtgag atcgccagag cagccgcggc
    11521 cgccgctgct gtggcctcca cgtcagggat caaccctttg ctggtgaaca gcctgtttgc
    11581 tggaatggac ctgacgagcc ttcagaatct ccagaatctc cagtcgctcc agctggcagg
    11641 cctcatgggc ttccctccag gactggcaac agctgccacc gccggaggcg atgcgaagaa
    11701 ccctgctgct gtgctgcccc tgatgctgcc aggaatggcg ggcctgccca acgtgtttgg
    11761 cttgggcggg ctgttgaata accctctgtc agctgctact ggaaacacca ctactgcttc
    11821 tagtcaagga gaaccggaag acagcacttc aaaaggagag gagaaaggaa atgagaatga
    11881 agacgagaac aaagactctg agaaaagcac agatgctgtt tcggctgctg actctgcgaa
    11941 tggatctgtt ggtgctgcta ctgccccggc tggattgccc tcaaacccgc tagccttcaa
    12001 ccctttcctc ctgtccacaa tggccccggg cctcttctac ccatccatgt ttctacctcc
    12061 aggactgggg ggattgacgc tgcctgggtt cccagcattg gcaggacttc agaatgccgt
    12121 gggctccagc gaagaaaagg ctgctgacaa ggctgaggga ggacccttta aagatggaga
    12181 gacccttgaa ggcagcgatg ccgaggagag cctggataag actgcagagt cctccctctt
    12241 agaagacgaa atagcacagg gtgaagagct agactcactt gatggggggg atgaaataga
    12301 aaacaatgaa aatgatgaaG GAAGCGGAGC TACTAACTTC AGCCTGCTGA AGCAGGCTGG
    12361 AGACGTGGAG GAGAACCCTG GACCTACGCG TACGCGGCCG CTCGAGATGA GCGGGGGCGA
    12421 GGAGCTGTTC GCCGGCATCG TGCCCGTGCT GATCGAGCTG GACGGCGACG TGCACGGCCA
    12481 CAAGTTCAGC GTGCGCGGCG AGGGCGAGGG CGACGCCGAC TACGGCAAGC TGGAGATCAA
    12541 GTTCATCTGC ACCACCGGCA AGCTGCCCGT GCCCTGGCCC ACCCTGGTGA CCACCCTCTG
    12601 CTACGGCATC CAGTGCTTCG CCCGCTACCC CGAGCACATG AAGATGAACG ACTTCTTCAA
    12661 GAGCGCCATG CCCGAGGGCT ACATCCAGGA GCGCACCATC CAGTTCCAGG ACGACGGCAA
    12721 GTACAAGACC CGCGGCGAGG TGAAGTTCGA GGGCGACACC CTGGTGAACC GCATCGAGCT
    12781 GAAGGGCAAG GACTTCAAGG AGGACGGCAA CATCCTGGGC CACAAGCTGG AGTACAGCTT
    12841 CAACAGCCAC AACGTGTACA TCCGCCCCGA CAAGGCCAAC AACGGCCTGG AGGCTAACTT
    12901 CAAGACCCGC CACAACATCG AGGGCGGCGG CGTGCAGCTG GCCGACCACT ACCAGACCAA
    12961 CGTGCCCCTG GGCGACGGCC CCGTGCTGAT CCCCATCAAC CACTACCTGA GCACTCAGAC
    13021 CAAGATCAGC AAGGACCGCA ACGAGGCCCG CGACCACATG GTGCTCCTGG AGTCCTTCAG
    13081 CGCCTGCTGC CACACCCACG GCATGGACGA GCTGTACAGG TCCGGACTCA GAGTTTGGGT
    13141 AGGAAGCGGA GCTACTAACT TCAGCCTGCT GAAGCAGGCT GGAGACGTGG AGGAGAACCC
    13201 TGGACCTATG ACCGAGTACA AGCCCACGGT GCGCCTCGCC ACCCGCGACG ACGTCCCCAG
    13261 GGCCGTACGC ACCCTCGCCG CCGCGTTCGC CGACTACCCC GCCACGCGCC ACACCGTCGA
    13321 TCCGGATCGC CACATCGAGC GGGTCACCGA GCTGCAAGAA CTCTTCCTCA CGCGCGTCGG
    13381 GCTCGACATC GGCAAGGTGT GGGTCGCGGA CGACGGCGCC GCGGTGGCGG TCTGGACCAC
    13441 GCCGGAGAGC GTCGAAGCGG GGGCGGTGTT CGCCGAGATC GGCCCGCGCA TGGCCGAGTT
    13501 GAGCGGTTCC CGGCTGGCCG CGCAGCAACA GATGGAAGGC CTCCTGGCGC CGCACCGGCC
    13561 CAAGGAGCCC GCGTGGTTCC TGGCCACCGT CGGCGTCTCG CCCGACCACC AGGGCAAGGG
    13621 TCTGGGCAGC GCCGTCGTGC TCCCCGGAGT GGAGGCGGCC GAGCGCGCCG GGGTGCCCGC
    13681 CTTCCTGGAG ACCTCCGCGC CCCGCAACCT CCCCTTCTAC GAGCGGCTCG GCTTCACCGT
    13741 CACCGCCGAC GTCGAGGTGC CCGAAGGACC GCGCACCTGG TGCATGACCC GCAAGCCCGG
    13801 TGCCTGATGT ACACCCAAAC GGCCGGCCGC GGTCTGTACA AGTAGGATTC GTCGAGGGAC
    13861 CTAATAACTT CGTATAGCAT ACATTATACG AAGTTATACA TGTTTAAGGG TTCCGGTTCC
    13921 ACTAGGTACA ATTCGATATC AAGCTTATCG ATAATCAACC TCTGGATTAC AAAATTTGTG
    13981 AAAGATTGAC TGGTATTCTT AACTATGTTG CTCCTTTTAC GCTATGTGGA TACGCTGCTT
    14041 TAATGCCTTT GTATCATGCT ATTGCTTCCC GTATGGCTTT CATTTTCTCC TCCTTGTATA
    14101 AATCCTGGTT GCTGTCTCTT TATGAGGAGT TGTGGCCCGT TGTCAGGCAA CGTGGCGTGG
    14161 TGTGCACTGT GTTTGCTGAC GCAACCCCCA CTGGTTGGGG CATTGCCACC ACCTGTCAGC
    14221 TCCTTTCCGG GACTTTCGCT TTCCCCCTCC CTATTGCCAC GGCGGAACTC ATCGCCGCCT
    14281 GCCTTGCCCG CTGCTGGACA GGGGCTCGGC TGTTGGGCAC TGACAATTCC GTGGTGTTGT
    14341 CGGGGAAATC ATCGTCCTTT CCTTGGCTGC TCGCCTGTGT TGCCACCTGG ATTCTGCGCG
    14401 GGACGTCCTT CTGCTACGTC CCTTCGGCCC TCAATCCAGC GGACCTTCCT TCCCGCGGCC
    14461 TGCTGCCGGC TCTGCGGCCT CTTCCGCGTC TTCGCCTTCG CCCTCAGACG AGTCGGATCT
    14521 CCCTTTGGGC CGCCTCCCCG CATCGATACC GTCGACCTCG ATCGAGACCT AGAAAAACAT
    14581 GGAGCAATCA CAAGTAGCAA TACAGCAGCT ACCAATGCTG ATTGTGCCTG GCTAGAAGCA
    14641 CAAGAGGAGG AGGAGGTGGG TTTTCCAGTC ACACCTCAGG TACCTTTAAG ACCAATGACT
    14701 TACAAGGCAG CTGTAGATCT TAGCCACTTT TTAAAAGAAA AGGGGGGACT GGAAGGGCTA
    14761 ATTCACTCCC AACGAAGACA AGATATCCTT GATCTGTGGA TCTACCACAC ACAAGGCTAC
    14821 TTCCCTGATT GGCAGAACTA CACACCAGGG CCAGGGATCA GATATCCACT GACCTTTGGA
    14881 TGGTGCTACA AGCTAGTACC AGTTGAGCAA GAGAAGGTAG AAGAAGCCAA TGAAGGAGAG
    14941 AACACCCGCT TGTTACACCC TGTGAGCCTG CATGGGATGG ATGACCCGGA GAGAGAAGTA
    15001 TTAGAGTGGA GGTTTGACAG CCGCCTAGCA TTTCATCACA TGGCCCGAGA GCTGCATCCG
    15061 GACTGTACTG GGTCTCTCTG GTTAGACCAG ATCTGAGCCT GGGAGCTCTC TGGCTAACTA
    15121 GGGAACCCAC TGCTTAAGCC TCAATAAAGC TTGCCTTGAG TGCTTCAAGT AGTGTGTGCC
    15181 CGTCTGTTGT GTGACTCTGG TAACTAGAGA TCCCTCAGAC CCTTTTAGTC AGTGTGGAAA
    15241 ATCTCTAGCA GCATGTGAGC AAAAGGCCAG CAAAAGGCCA GGAACCGTAA AAAGGCCGCG
    15301 TTGCTGGCGT TTTTCCATAG GCTCCGCCCC CCTGACGAGC ATCACAAAAA TCGACGCTCA
    15361 AGTCAGAGGT GGCGAAACCC GACAGGACTA TAAAGATACC AGGCGTTTCC CCCTGGAAGC
    15421 TCCCTCGTGC GCTCTCCTGT TCCGACCCTG CCGCTTACCG GATACCTGTC CGCCTTTCTC
    15481 CCTTCGGGAA GCGTGGCGCT TTCTCATAGC TCACGCTGTA GGTATCTCAG TTCGGTGTAG
    15541 GTCGTTCGCT CCAAGCTGGG CTGTGTGCAC GAACCCCCCG TTCAGCCCGA CCGCTGCGCC
    15601 TTATCCGGTA ACTATCGTCT TGAGTCCAAC CCGGTAAGAC ACGACTTATC GCCACTGGCA
    15661 GCAGCCACTG GTAACAGGAT TAGCAGAGCG AGGTATGTAG GCGGTGCTAC AGAGTTCTTG
    15721 AAGTGGTGGC CTAACTACGG CTACACTAGA AGAACAGTAT TTGGTATCTG CGCTCTGCTG
    15781 AAGCCAGTTA CCTTCGGAAA AAGAGTTGGT AGCTCTTGAT CCGGCAAACA AACCACCGCT
    15841 GGTAGCGGTG GTTTTTTTGT TTGCAAGCAG CAGATTACGC GCAGAAAAAA AGGATCTCAA
    15901 GAAGATCCTT TGATCTTTTC TACGGGGTCT GACGCTCAGT GGAACGAAAA CTCACGTTAA
    15961 GGGATTTTGG TCATGATTAC GCCCCGCCCT GCCACTCATC GCAGTACTGT TGTAATTCAT
    16021 TAAGCATTCT GCCGACATGG AAGCCATCAC AAACGGCATG ATGAACCTGA ATCGCCAGCG
    16081 GCATCAGCAC CTTGTCGCCT TGCGTATAAT ATTTGCCCAT GGTGAAAACG GGGGCGAAGA
    16141 AGTTGTCCAT ATTGGCCACG TTTAAATCAA AACTGGTGAA ACTCACCCAG GGATTGGCTG
    16201 AGACGAAAAA CATATTCTCA ATAAACCCTT TAGGGAAATA GGCCAGGTTT TCACCGTAAC
    16261 ACGCCACATC TTGCGAATAT ATGTGTAGAA ACTGCCGGAA ATCGTCGTGG TATTCACTCC
    16321 AGAGCGATGA AAACGTTTCA GTTTGCTCAT GGAAAACGGT GTAACAAGGG TGAACACTAT
    16381 CCCATATCAC CAGCTCACCG TCTTTCATTG CCATACGGAA CTCCGGATGA GCATTCATCA
    16441 GGCGGGCAAG AATGTGAATA AAGGCCGGAT AAAACTTGTG CTTATTTTTC TTTACGGTCT
    16501 TTAAAAAGGC CGTAATATCC AGCTGAACGG TCTGGTTATA GGTACATTGA GCAACTGACT
    16561 GAAATGCCTC AAAATGTTCT TTACGATGCC ATTGGGATAT ATCAACGGTG GTATATCCAG
    16621 TGATTTTTTT CTCCATACTC TTCCTTTTTC AATATTATTG AAGCATTTAT CAGGGTTATT
    16681 GTCTCATGAG CGGATACATA TTTGAATGTA TTTAGAAAAA TAAACAAATA GGGGTTCCGC
    16741 GCACATTTCC CCGAAAAGTG CCACCTGAC
//
